# Supplementary material for: Identification of Ixodid Tick-Specific Aquaporin-1 Potential Anti-tick Vaccine Epitopes: An in-silico Analysis
Source: Front Bioeng Biotechnol. 2019 Sep 26;7:236. doi: 10.3389/fbioe.2019.00236 (PMC6775757; doi:10.3389/fbioe.2019.00236)
Supplement: S1 Data — Fasta file of tick AQP1 sequences MK334175- MK334178 (R. appendiculatus). [file Data_Sheet_1.ZIP]

Archive with 30 entries (27 files):
- Supplementary files/
- Supplementary files/S7 Figure.tif
- __MACOSX/
- __MACOSX/Supplementary files/
- __MACOSX/Supplementary files/._S7 Figure.tif
- Supplementary files/S1 Data.txt
- __MACOSX/Supplementary files/._S1 Data.txt
- Supplementary files/S5 Data.pdb
- __MACOSX/Supplementary files/._S5 Data.pdb
- Supplementary files/S4 Data.pdb
- __MACOSX/Supplementary files/._S4 Data.pdb
- Supplementary files/S13 Figure.tif
- __MACOSX/Supplementary files/._S13 Figure.tif
- Supplementary files/S8 Figure.tif
- __MACOSX/Supplementary files/._S8 Figure.tif
- Supplementary files/S3 Data.pdb
- __MACOSX/Supplementary files/._S3 Data.pdb
- Supplementary files/S11 Figure.tif
- __MACOSX/Supplementary files/._S11 Figure.tif
- Supplementary files/S12 Figure.tif
- __MACOSX/Supplementary files/._S12 Figure.tif
- Supplementary files/S2 Data.pir
- __MACOSX/Supplementary files/._S2 Data.pir
- Supplementary files/S6 Data.pdb
- __MACOSX/Supplementary files/._S6 Data.pdb
- Supplementary files/S10 Figure.tif
- __MACOSX/Supplementary files/._S10 Figure.tif
- Supplementary files/S9 Figure.tif
- __MACOSX/Supplementary files/._S9 Figure.tif
- __MACOSX/._Supplementary files
