# Supplementary material for: Identification of Ixodid Tick-Specific Aquaporin-1 Potential Anti-tick Vaccine Epitopes: An in-silico Analysis
Source: Front Bioeng Biotechnol. 2019 Sep 26;7:236. doi: 10.3389/fbioe.2019.00236 (PMC6775757; doi:10.3389/fbioe.2019.00236)
Supplement: S1 Data — Fasta file of tick AQP1 sequences MK334175- MK334178 (R. appendiculatus). [file Data_Sheet_1.ZIP › Supplementary files/S1 Data.txt]

> MK334175 Rhipicephalus appendiculatus isolate Mbra28 aquaporin 1 mRNA,partial cds
GTFVLVLFGNTVLDISTFDRAPNLGYAAAFWGWALALTLGVLVAGGVSGAHVNPAITVAVTTVGKFPWRKIVPDM
VAPYIGGFLASVILFVTYRGAMDNYDGGVRAVTGANATAGIFASYPQEFVSTGNGLVDQIVGTALLVLAILAITD
SRNMAVPHGVQPLFIGLALGALILCFGYNCGAPLNPARDLAPRVFTAMAGWGVEVFSYRDYNWFWVPIVGPHIGA
IVGAWLYTLAVELHWPGSSY

> MK334176  Rhipicephalus appendiculatus isolate Mbra29 aquaporin 1 mRNA,partial cds
GTFVLVLFGNTVLAIVTFDRAPNLGYAAAFWGWALALTLGVLVAGGVSGAHLNPAITVAVTTVGKFPWRKIVPYMV
AQYIGAFLASVILFVTYRGALDNYYGGVRAVTGANATAGIFTSYPQEFVSTGNGLVDQIVGTALLVLAILAITDSR
NMAVPQGVQPLFIGLALGALILCFGYNCGAPLNPARDLAPRVFTAMAGWGVEVFSYRDYNWFWVPIVGPHIGAIVG
AWLYTLAVELHWPGSSY

> MK334177 Rhipicephalus appendiculatus isolate Mbra30 aquaporin 1 mRNA,partial cds
GTFVLVLFGNTVLAIVTFDRPPNLGYAAAFWGWALALTLGVLVAGGVSGAHLNPAITVAVTTVGKFPWRKIVPYMVA
QYIGAFLASVILFITYRGALDNYDGGVRAVTGANATAGIFASYPQEFVSTGNGLVDQIVGTALLVLAILAITDSRNM
AVPQGVQPLFIGLALGAIILCFGYNCGAPLNPARDLGPRVFTAMAGWGVEVFSYRDYNWFWVPIVGPHIGAIVGAWL
YTLAVELHWPGSSY

> MK334178  Rhipicephalus appendiculatus isolate SER01 aquaporin 1 mRNA,partial cds
GTFVLVLFGNTVLAIVTFDRAPNLGYAAAFWGWALALTLGVLVAGGVSGAHLNPAITVAVTTVGKFPWRKIVPYM
VAQYIGAFLASVILFVTYRGALDNYDGGVRAVTGANATAGIFASYPQEFVSTGNGLVDQIVGTALLVLAILAITD
SRNMAVPQGVQPLFIGLALGALILCFGYNCGAPLNPARDLAPRVFTAMAGWGVEVFSYRDYNWFWVPIVGPHIGA
IVGAWLYTLAVELHWPGSSYDMDSGNAVSAKDAPRSQFG
