# Supplementary material for: Identification of Ixodid Tick-Specific Aquaporin-1 Potential Anti-tick Vaccine Epitopes: An in-silico Analysis
Source: Front Bioeng Biotechnol. 2019 Sep 26;7:236. doi: 10.3389/fbioe.2019.00236 (PMC6775757; doi:10.3389/fbioe.2019.00236)
Supplement: S1 Data — Fasta file of tick AQP1 sequences MK334175- MK334178 (R. appendiculatus). [file Data_Sheet_1.ZIP › Supplementary files/S5 Data.pdb]

EXPDTA    THEORETICAL MODEL, MODELLER 9.22 2019/07/22 20:24:39
REMARK   6 MODELLER OBJECTIVE FUNCTION:     28721.9082
REMARK   6 MODELLER BEST TEMPLATE % SEQ ID:  29.271
REMARK   6 SEQUENCE: tick_AQP1
REMARK   6 ALIGNMENT: ../pir/aqp1_msa.pir
REMARK   6 SCRIPT: ../scripts/model.py
REMARK   6 DOPE score: -128400.06250
REMARK   6 GA341 score: 0.86037
REMARK   6 TEMPLATE: 1fx8_tetramer_clean.pdb 9:A - 259:A MODELS 1:A - 240:A AT 29.3%
REMARK   6 TEMPLATE: 1fx8_tetramer_clean.pdb 9:B - 259:B MODELS 241:B - 480:B AT 29.3%
REMARK   6 TEMPLATE: 1fx8_tetramer_clean.pdb 9:C - 259:C MODELS 481:C - 720:C AT 29.3%
REMARK   6 TEMPLATE: 1fx8_tetramer_clean.pdb 10:D - 259:D MODELS 721:D - 959:D AT 29.3%
REMARK   6 TEMPLATE: 1ldf_tetramer_clean.pdb 9:A - 259:A MODELS 1:A - 240:A AT 29.0%
REMARK   6 TEMPLATE: 1ldf_tetramer_clean.pdb 9:B - 259:B MODELS 241:B - 480:B AT 29.0%
REMARK   6 TEMPLATE: 1ldf_tetramer_clean.pdb 9:C - 259:C MODELS 481:C - 720:C AT 29.0%
REMARK   6 TEMPLATE: 1ldf_tetramer_clean.pdb 10:D - 259:D MODELS 721:D - 959:D AT 29.0%
ATOM      1  N   GLY A   1      31.289  73.179 174.577  1.00 18.41           N
ATOM      2  CA  GLY A   1      32.613  72.583 174.304  1.00 18.41           C
ATOM      3  C   GLY A   1      32.467  71.296 173.559  1.00 18.41           C
ATOM      4  O   GLY A   1      33.270  70.980 172.684  1.00 18.41           O
ATOM      5  N   THR A   2      31.451  70.494 173.922  1.00101.04           N
ATOM      6  CA  THR A   2      31.251  69.237 173.266  1.00101.04           C
ATOM      7  CB  THR A   2      30.176  68.399 173.888  1.00101.04           C
ATOM      8  OG1 THR A   2      30.155  67.122 173.270  1.00101.04           O
ATOM      9  CG2 THR A   2      28.819  69.100 173.715  1.00101.04           C
ATOM     10  C   THR A   2      30.866  69.496 171.846  1.00101.04           C
ATOM     11  O   THR A   2      31.263  68.771 170.936  1.00101.04           O
ATOM     12  N   PHE A   3      30.066  70.552 171.634  1.00139.50           N
ATOM     13  CA  PHE A   3      29.578  70.926 170.339  1.00139.50           C
ATOM     14  CB  PHE A   3      28.700  72.184 170.433  1.00139.50           C
ATOM     15  CG  PHE A   3      28.212  72.550 169.077  1.00139.50           C
ATOM     16  CD1 PHE A   3      28.974  73.342 168.252  1.00139.50           C
ATOM     17  CD2 PHE A   3      26.991  72.097 168.633  1.00139.50           C
ATOM     18  CE1 PHE A   3      28.524  73.684 166.999  1.00139.50           C
ATOM     19  CE2 PHE A   3      26.537  72.438 167.382  1.00139.50           C
ATOM     20  CZ  PHE A   3      27.303  73.232 166.563  1.00139.50           C
ATOM     21  C   PHE A   3      30.748  71.272 169.473  1.00139.50           C
ATOM     22  O   PHE A   3      30.810  70.874 168.310  1.00139.50           O
ATOM     23  N   VAL A   4      31.708  72.046 170.011  1.00 86.32           N
ATOM     24  CA  VAL A   4      32.820  72.431 169.194  1.00 86.32           C
ATOM     25  CB  VAL A   4      33.749  73.420 169.834  1.00 86.32           C
ATOM     26  CG1 VAL A   4      34.496  72.765 171.007  1.00 86.32           C
ATOM     27  CG2 VAL A   4      34.673  73.945 168.726  1.00 86.32           C
ATOM     28  C   VAL A   4      33.607  71.214 168.846  1.00 86.32           C
ATOM     29  O   VAL A   4      34.067  71.058 167.719  1.00 86.32           O
ATOM     30  N   LEU A   5      33.775  70.308 169.819  1.00142.65           N
ATOM     31  CA  LEU A   5      34.551  69.124 169.627  1.00142.65           C
ATOM     32  CB  LEU A   5      34.682  68.373 170.963  1.00142.65           C
ATOM     33  CG  LEU A   5      35.414  67.034 170.890  1.00142.65           C
ATOM     34  CD1 LEU A   5      34.487  65.966 170.308  1.00142.65           C
ATOM     35  CD2 LEU A   5      36.744  67.166 170.133  1.00142.65           C
ATOM     36  C   LEU A   5      33.922  68.263 168.569  1.00142.65           C
ATOM     37  O   LEU A   5      34.614  67.725 167.704  1.00142.65           O
ATOM     38  N   VAL A   6      32.587  68.105 168.598  1.00114.82           N
ATOM     39  CA  VAL A   6      31.945  67.284 167.611  1.00114.82           C
ATOM     40  CB  VAL A   6      30.495  67.023 167.890  1.00114.82           C
ATOM     41  CG1 VAL A   6      29.763  68.358 168.036  1.00114.82           C
ATOM     42  CG2 VAL A   6      29.944  66.123 166.771  1.00114.82           C
ATOM     43  C   VAL A   6      32.116  67.921 166.277  1.00114.82           C
ATOM     44  O   VAL A   6      32.247  67.221 165.280  1.00114.82           O
ATOM     45  N   LEU A   7      32.118  69.267 166.225  1.00108.42           N
ATOM     46  CA  LEU A   7      32.272  69.991 164.994  1.00108.42           C
ATOM     47  CB  LEU A   7      32.273  71.513 165.263  1.00108.42           C
ATOM     48  CG  LEU A   7      32.431  72.445 164.042  1.00108.42           C
ATOM     49  CD1 LEU A   7      33.843  72.403 163.430  1.00108.42           C
ATOM     50  CD2 LEU A   7      31.327  72.190 163.014  1.00108.42           C
ATOM     51  C   LEU A   7      33.596  69.639 164.392  1.00108.42           C
ATOM     52  O   LEU A   7      33.667  69.289 163.216  1.00108.42           O
ATOM     53  N   PHE A   8      34.681  69.721 165.192  1.00 70.19           N
ATOM     54  CA  PHE A   8      36.012  69.467 164.713  1.00 70.19           C
ATOM     55  CB  PHE A   8      37.110  69.844 165.719  1.00 70.19           C
ATOM     56  CG  PHE A   8      37.124  71.319 165.635  1.00 70.19           C
ATOM     57  CD1 PHE A   8      36.222  72.055 166.359  1.00 70.19           C
ATOM     58  CD2 PHE A   8      38.026  71.955 164.816  1.00 70.19           C
ATOM     59  CE1 PHE A   8      36.212  73.420 166.270  1.00 70.19           C
ATOM     60  CE2 PHE A   8      38.023  73.322 164.722  1.00 70.19           C
ATOM     61  CZ  PHE A   8      37.110  74.044 165.448  1.00 70.19           C
ATOM     62  C   PHE A   8      36.210  68.034 164.346  1.00 70.19           C
ATOM     63  O   PHE A   8      36.810  67.729 163.319  1.00 70.19           O
ATOM     64  N   GLY A   9      35.731  67.103 165.181  1.00 43.40           N
ATOM     65  CA  GLY A   9      35.980  65.722 164.892  1.00 43.40           C
ATOM     66  C   GLY A   9      35.322  65.312 163.610  1.00 43.40           C
ATOM     67  O   GLY A   9      35.905  64.586 162.809  1.00 43.40           O
ATOM     68  N   ASN A  10      34.069  65.729 163.379  1.00125.60           N
ATOM     69  CA  ASN A  10      33.447  65.317 162.158  1.00125.60           C
ATOM     70  CB  ASN A  10      31.913  65.499 162.120  1.00125.60           C
ATOM     71  CG  ASN A  10      31.539  66.962 162.204  1.00125.60           C
ATOM     72  OD1 ASN A  10      30.945  67.432 163.165  1.00125.60           O
ATOM     73  ND2 ASN A  10      31.873  67.728 161.151  1.00125.60           N
ATOM     74  C   ASN A  10      34.118  66.014 161.010  1.00125.60           C
ATOM     75  O   ASN A  10      34.186  65.476 159.908  1.00125.60           O
ATOM     76  N   THR A  11      34.586  67.266 161.214  1.00123.06           N
ATOM     77  CA  THR A  11      35.232  67.951 160.128  1.00123.06           C
ATOM     78  CB  THR A  11      35.690  69.367 160.385  1.00123.06           C
ATOM     79  OG1 THR A  11      36.705  69.399 161.373  1.00123.06           O
ATOM     80  CG2 THR A  11      34.512  70.251 160.801  1.00123.06           C
ATOM     81  C   THR A  11      36.490  67.221 159.797  1.00123.06           C
ATOM     82  O   THR A  11      36.836  67.096 158.625  1.00123.06           O
ATOM     83  N   VAL A  12      37.219  66.739 160.827  1.00129.17           N
ATOM     84  CA  VAL A  12      38.489  66.121 160.579  1.00129.17           C
ATOM     85  CB  VAL A  12      39.279  65.766 161.810  1.00129.17           C
ATOM     86  CG1 VAL A  12      39.471  67.042 162.646  1.00129.17           C
ATOM     87  CG2 VAL A  12      38.623  64.589 162.542  1.00129.17           C
ATOM     88  C   VAL A  12      38.322  64.869 159.762  1.00129.17           C
ATOM     89  O   VAL A  12      39.071  64.655 158.815  1.00129.17           O
ATOM     90  N   LEU A  13      37.342  63.992 160.067  1.00209.74           N
ATOM     91  CA  LEU A  13      37.277  62.792 159.276  1.00209.74           C
ATOM     92  CB  LEU A  13      36.397  61.640 159.833  1.00209.74           C
ATOM     93  CG  LEU A  13      34.858  61.752 159.784  1.00209.74           C
ATOM     94  CD1 LEU A  13      34.332  62.862 160.700  1.00209.74           C
ATOM     95  CD2 LEU A  13      34.322  61.803 158.344  1.00209.74           C
ATOM     96  C   LEU A  13      36.907  63.124 157.861  1.00209.74           C
ATOM     97  O   LEU A  13      37.315  62.424 156.938  1.00209.74           O
ATOM     98  N   ALA A  14      36.075  64.164 157.652  1.00 56.39           N
ATOM     99  CA  ALA A  14      35.699  64.583 156.328  1.00 56.39           C
ATOM    100  CB  ALA A  14      34.637  65.696 156.335  1.00 56.39           C
ATOM    101  C   ALA A  14      36.899  65.119 155.607  1.00 56.39           C
ATOM    102  O   ALA A  14      37.082  64.845 154.422  1.00 56.39           O
ATOM    103  N   ILE A  15      37.756  65.897 156.305  1.00111.74           N
ATOM    104  CA  ILE A  15      38.866  66.497 155.625  1.00111.74           C
ATOM    105  CB  ILE A  15      39.683  67.443 156.479  1.00111.74           C
ATOM    106  CG1 ILE A  15      40.622  68.268 155.588  1.00111.74           C
ATOM    107  CG2 ILE A  15      40.429  66.672 157.576  1.00111.74           C
ATOM    108  CD1 ILE A  15      41.270  69.454 156.300  1.00111.74           C
ATOM    109  C   ILE A  15      39.724  65.403 155.091  1.00111.74           C
ATOM    110  O   ILE A  15      40.067  65.400 153.921  1.00111.74           O
ATOM    111  N   VAL A  16      40.072  64.411 155.916  1.00144.76           N
ATOM    112  CA  VAL A  16      40.863  63.299 155.469  1.00144.76           C
ATOM    113  CB  VAL A  16      41.269  62.490 156.644  1.00144.76           C
ATOM    114  CG1 VAL A  16      42.392  63.215 157.408  1.00144.76           C
ATOM    115  CG2 VAL A  16      39.998  62.441 157.497  1.00144.76           C
ATOM    116  C   VAL A  16      40.085  62.433 154.489  1.00144.76           C
ATOM    117  O   VAL A  16      40.611  61.913 153.506  1.00144.76           O
ATOM    118  N   THR A  17      38.794  62.183 154.727  1.00144.75           N
ATOM    119  CA  THR A  17      38.104  61.318 153.809  1.00144.75           C
ATOM    120  CB  THR A  17      36.743  60.949 154.298  1.00144.75           C
ATOM    121  OG1 THR A  17      35.985  62.121 154.559  1.00144.75           O
ATOM    122  CG2 THR A  17      36.895  60.091 155.564  1.00144.75           C
ATOM    123  C   THR A  17      37.938  61.943 152.459  1.00144.75           C
ATOM    124  O   THR A  17      38.291  61.361 151.435  1.00144.75           O
ATOM    125  N   PHE A  18      37.387  63.163 152.433  1.00131.88           N
ATOM    126  CA  PHE A  18      37.144  63.869 151.220  1.00131.88           C
ATOM    127  CB  PHE A  18      36.369  65.173 151.468  1.00131.88           C
ATOM    128  CG  PHE A  18      36.222  65.880 150.169  1.00131.88           C
ATOM    129  CD1 PHE A  18      37.199  66.754 149.758  1.00131.88           C
ATOM    130  CD2 PHE A  18      35.128  65.677 149.363  1.00131.88           C
ATOM    131  CE1 PHE A  18      37.089  67.419 148.562  1.00131.88           C
ATOM    132  CE2 PHE A  18      35.011  66.338 148.163  1.00131.88           C
ATOM    133  CZ  PHE A  18      35.993  67.211 147.760  1.00131.88           C
ATOM    134  C   PHE A  18      38.465  64.208 150.629  1.00131.88           C
ATOM    135  O   PHE A  18      38.635  64.121 149.433  1.00131.88           O
ATOM    136  N   ASP A  19      39.474  64.597 151.413  1.00148.78           N
ATOM    137  CA  ASP A  19      40.662  65.069 150.756  1.00148.78           C
ATOM    138  CB  ASP A  19      41.519  65.942 151.709  1.00148.78           C
ATOM    139  CG  ASP A  19      42.495  66.768 150.939  1.00148.78           C
ATOM    140  OD1 ASP A  19      42.709  66.337 149.787  1.00148.78           O
ATOM    141  OD2 ASP A  19      43.030  67.791 151.448  1.00148.78           O
ATOM    142  C   ASP A  19      41.343  63.954 150.005  1.00148.78           C
ATOM    143  O   ASP A  19      41.843  64.133 148.897  1.00148.78           O
ATOM    144  N   ARG A  20      41.323  62.742 150.566  1.00267.57           N
ATOM    145  CA  ARG A  20      41.879  61.564 149.970  1.00267.57           C
ATOM    146  CB  ARG A  20      41.617  60.376 150.903  1.00267.57           C
ATOM    147  CG  ARG A  20      42.427  59.116 150.646  1.00267.57           C
ATOM    148  CD  ARG A  20      41.880  57.938 151.447  1.00267.57           C
ATOM    149  NE  ARG A  20      43.007  56.996 151.649  1.00267.57           N
ATOM    150  CZ  ARG A  20      43.746  57.084 152.790  1.00267.57           C
ATOM    151  NH1 ARG A  20      43.363  57.947 153.776  1.00267.57           N
ATOM    152  NH2 ARG A  20      44.841  56.287 152.956  1.00267.57           N
ATOM    153  C   ARG A  20      41.156  61.255 148.674  1.00267.57           C
ATOM    154  O   ARG A  20      41.802  60.901 147.693  1.00267.57           O
ATOM    155  N   ALA A  21      39.805  61.356 148.626  1.00 90.89           N
ATOM    156  CA  ALA A  21      39.072  60.983 147.434  1.00 90.89           C
ATOM    157  CB  ALA A  21      37.541  60.951 147.620  1.00 90.89           C
ATOM    158  C   ALA A  21      39.423  61.902 146.302  1.00 90.89           C
ATOM    159  O   ALA A  21      39.526  61.476 145.154  1.00 90.89           O
ATOM    160  N   PRO A  22      39.508  63.168 146.576  1.00157.63           N
ATOM    161  CA  PRO A  22      40.062  64.001 145.576  1.00157.63           C
ATOM    162  CD  PRO A  22      38.219  63.767 146.791  1.00157.63           C
ATOM    163  CB  PRO A  22      39.814  65.436 146.027  1.00157.63           C
ATOM    164  CG  PRO A  22      38.525  65.282 146.860  1.00157.63           C
ATOM    165  C   PRO A  22      41.430  63.641 145.119  1.00157.63           C
ATOM    166  O   PRO A  22      41.679  63.806 143.928  1.00157.63           O
ATOM    167  N   ASN A  23      42.322  63.141 145.996  1.00 81.08           N
ATOM    168  CA  ASN A  23      43.608  62.737 145.498  1.00 81.08           C
ATOM    169  CB  ASN A  23      44.565  62.135 146.532  1.00 81.08           C
ATOM    170  CG  ASN A  23      44.985  63.248 147.452  1.00 81.08           C
ATOM    171  OD1 ASN A  23      44.262  63.573 148.388  1.00 81.08           O
ATOM    172  ND2 ASN A  23      46.176  63.851 147.189  1.00 81.08           N
ATOM    173  C   ASN A  23      43.366  61.626 144.533  1.00 81.08           C
ATOM    174  O   ASN A  23      43.986  61.556 143.475  1.00 81.08           O
ATOM    175  N   LEU A  24      42.450  60.712 144.893  1.00 87.45           N
ATOM    176  CA  LEU A  24      42.175  59.584 144.059  1.00 87.45           C
ATOM    177  CB  LEU A  24      41.088  58.688 144.684  1.00 87.45           C
ATOM    178  CG  LEU A  24      40.708  57.442 143.865  1.00 87.45           C
ATOM    179  CD1 LEU A  24      41.872  56.443 143.793  1.00 87.45           C
ATOM    180  CD2 LEU A  24      39.416  56.803 144.399  1.00 87.45           C
ATOM    181  C   LEU A  24      41.644  60.069 142.738  1.00 87.45           C
ATOM    182  O   LEU A  24      42.157  59.684 141.689  1.00 87.45           O
ATOM    183  N   GLY A  25      40.596  60.922 142.756  1.00 82.22           N
ATOM    184  CA  GLY A  25      39.975  61.356 141.532  1.00 82.22           C
ATOM    185  C   GLY A  25      40.778  62.315 140.679  1.00 82.22           C
ATOM    186  O   GLY A  25      40.980  62.056 139.494  1.00 82.22           O
ATOM    187  N   TYR A  26      41.184  63.492 141.218  1.00193.46           N
ATOM    188  CA  TYR A  26      41.918  64.438 140.405  1.00193.46           C
ATOM    189  CB  TYR A  26      41.822  65.916 140.829  1.00193.46           C
ATOM    190  CG  TYR A  26      42.707  66.586 139.828  1.00193.46           C
ATOM    191  CD1 TYR A  26      42.289  66.688 138.526  1.00193.46           C
ATOM    192  CD2 TYR A  26      43.984  67.014 140.134  1.00193.46           C
ATOM    193  CE1 TYR A  26      43.083  67.279 137.572  1.00193.46           C
ATOM    194  CE2 TYR A  26      44.788  67.605 139.191  1.00193.46           C
ATOM    195  CZ  TYR A  26      44.331  67.748 137.906  1.00193.46           C
ATOM    196  OH  TYR A  26      45.148  68.355 136.930  1.00193.46           O
ATOM    197  C   TYR A  26      43.390  64.154 140.311  1.00193.46           C
ATOM    198  O   TYR A  26      44.014  64.316 139.263  1.00193.46           O
ATOM    199  N   ALA A  27      43.982  63.866 141.480  1.00138.68           N
ATOM    200  CA  ALA A  27      45.376  63.640 141.758  1.00138.68           C
ATOM    201  CB  ALA A  27      45.693  63.691 143.262  1.00138.68           C
ATOM    202  C   ALA A  27      45.897  62.330 141.219  1.00138.68           C
ATOM    203  O   ALA A  27      47.098  62.209 140.985  1.00138.68           O
ATOM    204  N   ALA A  28      45.018  61.312 141.071  1.00282.77           N
ATOM    205  CA  ALA A  28      45.290  59.964 140.609  1.00282.77           C
ATOM    206  CB  ALA A  28      45.956  59.922 139.221  1.00282.77           C
ATOM    207  C   ALA A  28      46.087  59.070 141.550  1.00282.77           C
ATOM    208  O   ALA A  28      46.855  58.226 141.091  1.00282.77           O
ATOM    209  N   ALA A  29      45.921  59.204 142.889  1.00122.61           N
ATOM    210  CA  ALA A  29      46.533  58.325 143.876  1.00122.61           C
ATOM    211  CB  ALA A  29      46.732  59.011 145.238  1.00122.61           C
ATOM    212  C   ALA A  29      45.630  57.098 144.103  1.00122.61           C
ATOM    213  O   ALA A  29      44.534  57.053 143.552  1.00122.61           O
ATOM    214  N   PHE A  30      46.063  56.037 144.865  1.00155.84           N
ATOM    215  CA  PHE A  30      45.206  54.874 145.160  1.00155.84           C
ATOM    216  CB  PHE A  30      45.670  53.553 144.529  1.00155.84           C
ATOM    217  CG  PHE A  30      44.722  52.529 145.053  1.00155.84           C
ATOM    218  CD1 PHE A  30      43.460  52.414 144.519  1.00155.84           C
ATOM    219  CD2 PHE A  30      45.089  51.689 146.081  1.00155.84           C
ATOM    220  CE1 PHE A  30      42.575  51.478 144.999  1.00155.84           C
ATOM    221  CE2 PHE A  30      44.208  50.751 146.565  1.00155.84           C
ATOM    222  CZ  PHE A  30      42.949  50.642 146.023  1.00155.84           C
ATOM    223  C   PHE A  30      45.158  54.587 146.655  1.00155.84           C
ATOM    224  O   PHE A  30      46.226  54.420 147.243  1.00155.84           O
ATOM    225  N   TRP A  31      43.951  54.468 147.317  1.00210.71           N
ATOM    226  CA  TRP A  31      43.966  54.390 148.784  1.00210.71           C
ATOM    227  CB  TRP A  31      44.261  55.791 149.379  1.00210.71           C
ATOM    228  CG  TRP A  31      45.535  56.463 148.906  1.00210.71           C
ATOM    229  CD2 TRP A  31      46.805  56.400 149.572  1.00210.71           C
ATOM    230  CD1 TRP A  31      45.740  57.208 147.777  1.00210.71           C
ATOM    231  NE1 TRP A  31      47.069  57.522 147.647  1.00210.71           N
ATOM    232  CE2 TRP A  31      47.732  57.055 148.758  1.00210.71           C
ATOM    233  CE3 TRP A  31      47.164  55.841 150.767  1.00210.71           C
ATOM    234  CZ2 TRP A  31      49.044  57.164 149.132  1.00210.71           C
ATOM    235  CZ3 TRP A  31      48.480  55.964 151.149  1.00210.71           C
ATOM    236  CH2 TRP A  31      49.394  56.614 150.349  1.00210.71           C
ATOM    237  C   TRP A  31      42.605  53.982 149.471  1.00210.71           C
ATOM    238  O   TRP A  31      41.765  53.374 148.806  1.00210.71           O
ATOM    239  N   GLY A  32      42.389  54.280 150.838  1.00294.82           N
ATOM    240  CA  GLY A  32      41.186  54.066 151.725  1.00294.82           C
ATOM    241  C   GLY A  32      41.207  54.903 153.104  1.00294.82           C
ATOM    242  O   GLY A  32      42.287  54.939 153.679  1.00294.82           O
ATOM    243  N   TRP A  33      40.061  55.494 153.731  1.00354.42           N
ATOM    244  CA  TRP A  33      39.933  56.455 154.906  1.00354.42           C
ATOM    245  CB  TRP A  33      39.020  57.668 154.610  1.00354.42           C
ATOM    246  CG  TRP A  33      37.532  57.376 154.513  1.00354.42           C
ATOM    247  CD2 TRP A  33      36.656  57.909 153.504  1.00354.42           C
ATOM    248  CD1 TRP A  33      36.735  56.678 155.375  1.00354.42           C
ATOM    249  NE1 TRP A  33      35.426  56.731 154.961  1.00354.42           N
ATOM    250  CE2 TRP A  33      35.361  57.490 153.815  1.00354.42           C
ATOM    251  CE3 TRP A  33      36.905  58.691 152.415  1.00354.42           C
ATOM    252  CZ2 TRP A  33      34.295  57.847 153.039  1.00354.42           C
ATOM    253  CZ3 TRP A  33      35.826  59.046 151.634  1.00354.42           C
ATOM    254  CH2 TRP A  33      34.546  58.632 151.938  1.00354.42           C
ATOM    255  C   TRP A  33      39.450  56.023 156.318  1.00354.42           C
ATOM    256  O   TRP A  33      38.897  56.850 157.053  1.00354.42           O
ATOM    257  N   ALA A  34      39.679  54.790 156.805  1.00106.79           N
ATOM    258  CA  ALA A  34      39.261  54.344 158.128  1.00106.79           C
ATOM    259  CB  ALA A  34      39.537  52.845 158.230  1.00106.79           C
ATOM    260  C   ALA A  34      40.006  55.026 159.256  1.00106.79           C
ATOM    261  O   ALA A  34      39.434  55.407 160.281  1.00106.79           O
ATOM    262  N   LEU A  35      41.329  55.192 159.084  1.00 62.21           N
ATOM    263  CA  LEU A  35      42.225  55.719 160.078  1.00 62.21           C
ATOM    264  CB  LEU A  35      43.683  55.751 159.585  1.00 62.21           C
ATOM    265  CG  LEU A  35      44.267  54.361 159.267  1.00 62.21           C
ATOM    266  CD1 LEU A  35      45.721  54.468 158.781  1.00 62.21           C
ATOM    267  CD2 LEU A  35      44.111  53.401 160.457  1.00 62.21           C
ATOM    268  C   LEU A  35      41.837  57.127 160.387  1.00 62.21           C
ATOM    269  O   LEU A  35      42.062  57.637 161.481  1.00 62.21           O
ATOM    270  N   ALA A  36      41.264  57.815 159.402  1.00 54.16           N
ATOM    271  CA  ALA A  36      40.899  59.185 159.569  1.00 54.16           C
ATOM    272  CB  ALA A  36      40.164  59.653 158.318  1.00 54.16           C
ATOM    273  C   ALA A  36      39.933  59.299 160.705  1.00 54.16           C
ATOM    274  O   ALA A  36      40.026  60.213 161.525  1.00 54.16           O
ATOM    275  N   LEU A  37      38.966  58.371 160.779  1.00100.38           N
ATOM    276  CA  LEU A  37      37.988  58.442 161.822  1.00100.38           C
ATOM    277  CB  LEU A  37      36.837  57.419 161.652  1.00100.38           C
ATOM    278  CG  LEU A  37      35.657  57.551 162.652  1.00100.38           C
ATOM    279  CD1 LEU A  37      34.503  56.618 162.262  1.00100.38           C
ATOM    280  CD2 LEU A  37      36.060  57.304 164.116  1.00100.38           C
ATOM    281  C   LEU A  37      38.666  58.216 163.139  1.00100.38           C
ATOM    282  O   LEU A  37      38.320  58.863 164.125  1.00100.38           O
ATOM    283  N   THR A  38      39.657  57.305 163.204  1.00117.79           N
ATOM    284  CA  THR A  38      40.251  56.992 164.479  1.00117.79           C
ATOM    285  CB  THR A  38      41.300  55.907 164.430  1.00117.79           C
ATOM    286  OG1 THR A  38      41.544  55.429 165.742  1.00117.79           O
ATOM    287  CG2 THR A  38      42.621  56.454 163.870  1.00117.79           C
ATOM    288  C   THR A  38      40.888  58.219 165.068  1.00117.79           C
ATOM    289  O   THR A  38      40.811  58.457 166.272  1.00117.79           O
ATOM    290  N   LEU A  39      41.550  59.037 164.239  1.00114.34           N
ATOM    291  CA  LEU A  39      42.223  60.211 164.721  1.00114.34           C
ATOM    292  CB  LEU A  39      43.012  60.875 163.567  1.00114.34           C
ATOM    293  CG  LEU A  39      43.866  62.123 163.883  1.00114.34           C
ATOM    294  CD1 LEU A  39      44.624  62.571 162.623  1.00114.34           C
ATOM    295  CD2 LEU A  39      43.041  63.280 164.465  1.00114.34           C
ATOM    296  C   LEU A  39      41.189  61.147 165.263  1.00114.34           C
ATOM    297  O   LEU A  39      41.394  61.788 166.294  1.00114.34           O
ATOM    298  N   GLY A  40      40.041  61.244 164.572  1.00 47.39           N
ATOM    299  CA  GLY A  40      38.993  62.132 164.984  1.00 47.39           C
ATOM    300  C   GLY A  40      38.498  61.708 166.332  1.00 47.39           C
ATOM    301  O   GLY A  40      38.096  62.545 167.139  1.00 47.39           O
ATOM    302  N   VAL A  41      38.429  60.389 166.595  1.00133.39           N
ATOM    303  CA  VAL A  41      37.956  59.979 167.888  1.00133.39           C
ATOM    304  CB  VAL A  41      37.503  58.541 167.966  1.00133.39           C
ATOM    305  CG1 VAL A  41      36.326  58.369 166.990  1.00133.39           C
ATOM    306  CG2 VAL A  41      38.662  57.581 167.698  1.00133.39           C
ATOM    307  C   VAL A  41      38.965  60.291 168.965  1.00133.39           C
ATOM    308  O   VAL A  41      38.599  60.749 170.048  1.00133.39           O
ATOM    309  N   LEU A  42      40.272  60.092 168.697  1.00166.61           N
ATOM    310  CA  LEU A  42      41.259  60.318 169.723  1.00166.61           C
ATOM    311  CB  LEU A  42      42.681  59.925 169.263  1.00166.61           C
ATOM    312  CG  LEU A  42      43.289  60.801 168.151  1.00166.61           C
ATOM    313  CD1 LEU A  42      43.775  62.150 168.702  1.00166.61           C
ATOM    314  CD2 LEU A  42      44.370  60.043 167.364  1.00166.61           C
ATOM    315  C   LEU A  42      41.225  61.761 170.132  1.00166.61           C
ATOM    316  O   LEU A  42      41.399  62.088 171.308  1.00166.61           O
ATOM    317  N   VAL A  43      41.042  62.676 169.162  1.00156.42           N
ATOM    318  CA  VAL A  43      40.978  64.074 169.483  1.00156.42           C
ATOM    319  CB  VAL A  43      41.052  64.941 168.257  1.00156.42           C
ATOM    320  CG1 VAL A  43      40.103  64.392 167.188  1.00156.42           C
ATOM    321  CG2 VAL A  43      40.670  66.372 168.657  1.00156.42           C
ATOM    322  C   VAL A  43      39.724  64.429 170.243  1.00156.42           C
ATOM    323  O   VAL A  43      39.758  65.178 171.208  1.00156.42           O
ATOM    324  N   ALA A  44      38.566  63.959 169.760  1.00156.95           N
ATOM    325  CA  ALA A  44      37.256  64.271 170.274  1.00156.95           C
ATOM    326  CB  ALA A  44      36.187  63.827 169.262  1.00156.95           C
ATOM    327  C   ALA A  44      36.912  63.634 171.556  1.00156.95           C
ATOM    328  O   ALA A  44      36.327  64.284 172.422  1.00156.95           O
ATOM    329  N   GLY A  45      37.109  62.303 171.653  1.00287.95           N
ATOM    330  CA  GLY A  45      37.188  61.529 172.860  1.00287.95           C
ATOM    331  C   GLY A  45      37.530  62.443 174.002  1.00287.95           C
ATOM    332  O   GLY A  45      38.241  63.427 173.854  1.00287.95           O
ATOM    333  N   GLY A  46      36.949  62.266 175.173  1.00277.42           N
ATOM    334  CA  GLY A  46      37.449  63.056 176.251  1.00277.42           C
ATOM    335  C   GLY A  46      36.542  64.223 176.426  1.00277.42           C
ATOM    336  O   GLY A  46      36.103  64.498 177.540  1.00277.42           O
ATOM    337  N   VAL A  47      36.325  64.991 175.337  1.00151.43           N
ATOM    338  CA  VAL A  47      35.389  66.072 175.355  1.00151.43           C
ATOM    339  CB  VAL A  47      35.318  66.818 174.049  1.00151.43           C
ATOM    340  CG1 VAL A  47      34.280  67.935 174.202  1.00151.43           C
ATOM    341  CG2 VAL A  47      36.692  67.254 173.542  1.00151.43           C
ATOM    342  C   VAL A  47      33.987  65.560 175.354  1.00151.43           C
ATOM    343  O   VAL A  47      33.279  65.510 176.357  1.00151.43           O
ATOM    344  N   SER A  48      33.593  65.181 174.119  1.00107.58           N
ATOM    345  CA  SER A  48      32.259  64.812 173.723  1.00107.58           C
ATOM    346  CB  SER A  48      31.932  65.219 172.282  1.00107.58           C
ATOM    347  OG  SER A  48      32.545  64.307 171.386  1.00107.58           O
ATOM    348  C   SER A  48      31.951  63.350 173.794  1.00107.58           C
ATOM    349  O   SER A  48      30.779  62.984 173.892  1.00107.58           O
ATOM    350  N   GLY A  49      32.969  62.471 173.712  1.00 51.03           N
ATOM    351  CA  GLY A  49      32.634  61.075 173.642  1.00 51.03           C
ATOM    352  C   GLY A  49      32.673  60.645 172.197  1.00 51.03           C
ATOM    353  O   GLY A  49      32.354  59.504 171.864  1.00 51.03           O
ATOM    354  N   ALA A  50      33.071  61.574 171.305  1.00 84.35           N
ATOM    355  CA  ALA A  50      33.281  61.345 169.893  1.00 84.35           C
ATOM    356  CB  ALA A  50      34.593  60.598 169.596  1.00 84.35           C
ATOM    357  C   ALA A  50      32.179  60.615 169.169  1.00 84.35           C
ATOM    358  O   ALA A  50      32.386  59.501 168.688  1.00 84.35           O
ATOM    359  N   HIS A  51      30.964  61.198 169.097  1.00109.36           N
ATOM    360  CA  HIS A  51      29.908  60.618 168.301  1.00109.36           C
ATOM    361  ND1 HIS A  51      26.828  61.729 170.256  1.00109.36           N
ATOM    362  CG  HIS A  51      28.043  61.234 169.844  1.00109.36           C
ATOM    363  CB  HIS A  51      28.607  61.412 168.471  1.00109.36           C
ATOM    364  NE2 HIS A  51      27.701  60.651 171.994  1.00109.36           N
ATOM    365  CD2 HIS A  51      28.564  60.579 170.917  1.00109.36           C
ATOM    366  CE1 HIS A  51      26.673  61.350 171.549  1.00109.36           C
ATOM    367  C   HIS A  51      30.272  60.713 166.848  1.00109.36           C
ATOM    368  O   HIS A  51      30.411  59.712 166.147  1.00109.36           O
ATOM    369  N   LEU A  52      30.435  61.960 166.367  1.00101.53           N
ATOM    370  CA  LEU A  52      30.856  62.242 165.024  1.00101.53           C
ATOM    371  CB  LEU A  52      32.221  61.618 164.691  1.00101.53           C
ATOM    372  CG  LEU A  52      33.349  62.080 165.631  1.00101.53           C
ATOM    373  CD1 LEU A  52      34.703  61.494 165.204  1.00101.53           C
ATOM    374  CD2 LEU A  52      33.370  63.609 165.777  1.00101.53           C
ATOM    375  C   LEU A  52      29.872  61.716 164.022  1.00101.53           C
ATOM    376  O   LEU A  52      30.182  61.697 162.831  1.00101.53           O
ATOM    377  N   ASN A  53      28.683  61.239 164.446  1.00167.13           N
ATOM    378  CA  ASN A  53      27.716  60.892 163.440  1.00167.13           C
ATOM    379  CB  ASN A  53      28.009  59.639 162.588  1.00167.13           C
ATOM    380  CG  ASN A  53      27.701  58.329 163.261  1.00167.13           C
ATOM    381  OD1 ASN A  53      26.537  57.984 163.432  1.00167.13           O
ATOM    382  ND2 ASN A  53      28.762  57.543 163.578  1.00167.13           N
ATOM    383  C   ASN A  53      26.369  60.830 164.081  1.00167.13           C
ATOM    384  O   ASN A  53      26.188  60.291 165.172  1.00167.13           O
ATOM    385  N   PRO A  54      25.412  61.399 163.404  1.00151.33           N
ATOM    386  CA  PRO A  54      24.078  61.525 163.914  1.00151.33           C
ATOM    387  CD  PRO A  54      25.653  62.244 162.249  1.00151.33           C
ATOM    388  CB  PRO A  54      23.328  62.419 162.920  1.00151.33           C
ATOM    389  CG  PRO A  54      24.246  62.492 161.684  1.00151.33           C
ATOM    390  C   PRO A  54      23.424  60.212 164.197  1.00151.33           C
ATOM    391  O   PRO A  54      22.613  60.143 165.120  1.00151.33           O
ATOM    392  N   ALA A  55      23.749  59.164 163.424  1.00 39.03           N
ATOM    393  CA  ALA A  55      23.134  57.888 163.634  1.00 39.03           C
ATOM    394  CB  ALA A  55      23.562  56.842 162.588  1.00 39.03           C
ATOM    395  C   ALA A  55      23.531  57.365 164.976  1.00 39.03           C
ATOM    396  O   ALA A  55      22.717  56.775 165.685  1.00 39.03           O
ATOM    397  N   ILE A  56      24.816  57.536 165.344  1.00154.18           N
ATOM    398  CA  ILE A  56      25.280  57.013 166.593  1.00154.18           C
ATOM    399  CB  ILE A  56      26.777  56.906 166.722  1.00154.18           C
ATOM    400  CG1 ILE A  56      27.463  58.264 166.859  1.00154.18           C
ATOM    401  CG2 ILE A  56      27.268  56.070 165.529  1.00154.18           C
ATOM    402  CD1 ILE A  56      27.415  58.747 168.304  1.00154.18           C
ATOM    403  C   ILE A  56      24.698  57.802 167.726  1.00154.18           C
ATOM    404  O   ILE A  56      24.351  57.243 168.764  1.00154.18           O
ATOM    405  N   THR A  57      24.594  59.136 167.566  1.00 41.40           N
ATOM    406  CA  THR A  57      24.090  59.965 168.624  1.00 41.40           C
ATOM    407  CB  THR A  57      24.041  61.418 168.248  1.00 41.40           C
ATOM    408  OG1 THR A  57      25.343  61.889 167.932  1.00 41.40           O
ATOM    409  CG2 THR A  57      23.454  62.214 169.424  1.00 41.40           C
ATOM    410  C   THR A  57      22.691  59.536 168.951  1.00 41.40           C
ATOM    411  O   THR A  57      22.336  59.377 170.118  1.00 41.40           O
ATOM    412  N   VAL A  58      21.849  59.324 167.925  1.00 86.05           N
ATOM    413  CA  VAL A  58      20.492  58.936 168.182  1.00 86.05           C
ATOM    414  CB  VAL A  58      19.643  58.868 166.947  1.00 86.05           C
ATOM    415  CG1 VAL A  58      20.177  57.755 166.030  1.00 86.05           C
ATOM    416  CG2 VAL A  58      18.184  58.664 167.389  1.00 86.05           C
ATOM    417  C   VAL A  58      20.466  57.585 168.831  1.00 86.05           C
ATOM    418  O   VAL A  58      19.680  57.340 169.743  1.00 86.05           O
ATOM    419  N   ALA A  59      21.318  56.654 168.371  1.00 34.89           N
ATOM    420  CA  ALA A  59      21.306  55.325 168.916  1.00 34.89           C
ATOM    421  CB  ALA A  59      22.281  54.379 168.194  1.00 34.89           C
ATOM    422  C   ALA A  59      21.695  55.351 170.362  1.00 34.89           C
ATOM    423  O   ALA A  59      21.092  54.660 171.182  1.00 34.89           O
ATOM    424  N   VAL A  60      22.718  56.151 170.717  1.00102.25           N
ATOM    425  CA  VAL A  60      23.183  56.187 172.075  1.00102.25           C
ATOM    426  CB  VAL A  60      24.420  57.017 172.282  1.00102.25           C
ATOM    427  CG1 VAL A  60      25.548  56.432 171.415  1.00102.25           C
ATOM    428  CG2 VAL A  60      24.104  58.495 172.011  1.00102.25           C
ATOM    429  C   VAL A  60      22.099  56.740 172.939  1.00102.25           C
ATOM    430  O   VAL A  60      21.968  56.363 174.104  1.00102.25           O
ATOM    431  N   THR A  61      21.308  57.693 172.417  1.00105.64           N
ATOM    432  CA  THR A  61      20.289  58.203 173.280  1.00105.64           C
ATOM    433  CB  THR A  61      19.558  59.413 172.752  1.00105.64           C
ATOM    434  OG1 THR A  61      18.816  60.014 173.803  1.00105.64           O
ATOM    435  CG2 THR A  61      18.605  59.019 171.614  1.00105.64           C
ATOM    436  C   THR A  61      19.305  57.113 173.575  1.00105.64           C
ATOM    437  O   THR A  61      18.933  56.914 174.731  1.00105.64           O
ATOM    438  N   THR A  62      18.857  56.367 172.543  1.00125.73           N
ATOM    439  CA  THR A  62      17.883  55.343 172.790  1.00125.73           C
ATOM    440  CB  THR A  62      17.293  54.784 171.523  1.00125.73           C
ATOM    441  OG1 THR A  62      16.278  53.840 171.832  1.00125.73           O
ATOM    442  CG2 THR A  62      18.398  54.133 170.673  1.00125.73           C
ATOM    443  C   THR A  62      18.447  54.207 173.603  1.00125.73           C
ATOM    444  O   THR A  62      17.844  53.779 174.585  1.00125.73           O
ATOM    445  N   VAL A  63      19.592  53.643 173.180  1.00 91.73           N
ATOM    446  CA  VAL A  63      20.168  52.507 173.848  1.00 91.73           C
ATOM    447  CB  VAL A  63      21.118  51.756 172.966  1.00 91.73           C
ATOM    448  CG1 VAL A  63      21.748  50.613 173.781  1.00 91.73           C
ATOM    449  CG2 VAL A  63      20.352  51.286 171.718  1.00 91.73           C
ATOM    450  C   VAL A  63      20.908  52.836 175.097  1.00 91.73           C
ATOM    451  O   VAL A  63      20.717  52.176 176.115  1.00 91.73           O
ATOM    452  N   GLY A  64      21.831  53.816 175.022  1.00154.45           N
ATOM    453  CA  GLY A  64      22.622  54.203 176.151  1.00154.45           C
ATOM    454  C   GLY A  64      21.757  55.014 177.043  1.00154.45           C
ATOM    455  O   GLY A  64      20.573  54.751 177.231  1.00154.45           O
ATOM    456  N   LYS A  65      22.361  56.037 177.653  1.00215.00           N
ATOM    457  CA  LYS A  65      21.577  56.941 178.424  1.00215.00           C
ATOM    458  CB  LYS A  65      21.788  56.788 179.938  1.00215.00           C
ATOM    459  CG  LYS A  65      20.948  57.757 180.773  1.00215.00           C
ATOM    460  CD  LYS A  65      20.900  57.400 182.260  1.00215.00           C
ATOM    461  CE  LYS A  65      20.060  58.368 183.095  1.00215.00           C
ATOM    462  NZ  LYS A  65      20.068  57.949 184.515  1.00215.00           N
ATOM    463  C   LYS A  65      22.096  58.276 178.034  1.00215.00           C
ATOM    464  O   LYS A  65      22.444  59.101 178.876  1.00215.00           O
ATOM    465  N   PHE A  66      22.147  58.517 176.715  1.00 96.33           N
ATOM    466  CA  PHE A  66      22.674  59.753 176.229  1.00 96.33           C
ATOM    467  CB  PHE A  66      22.992  59.668 174.724  1.00 96.33           C
ATOM    468  CG  PHE A  66      23.674  60.911 174.276  1.00 96.33           C
ATOM    469  CD1 PHE A  66      24.977  61.155 174.641  1.00 96.33           C
ATOM    470  CD2 PHE A  66      23.023  61.814 173.468  1.00 96.33           C
ATOM    471  CE1 PHE A  66      25.616  62.297 174.221  1.00 96.33           C
ATOM    472  CE2 PHE A  66      23.657  62.957 173.044  1.00 96.33           C
ATOM    473  CZ  PHE A  66      24.955  63.200 173.424  1.00 96.33           C
ATOM    474  C   PHE A  66      21.618  60.783 176.463  1.00 96.33           C
ATOM    475  O   PHE A  66      20.439  60.541 176.209  1.00 96.33           O
ATOM    476  N   PRO A  67      22.002  61.930 176.955  1.00 96.46           N
ATOM    477  CA  PRO A  67      21.014  62.934 177.217  1.00 96.46           C
ATOM    478  CD  PRO A  67      23.105  62.024 177.893  1.00 96.46           C
ATOM    479  CB  PRO A  67      21.678  63.979 178.120  1.00 96.46           C
ATOM    480  CG  PRO A  67      23.149  63.523 178.227  1.00 96.46           C
ATOM    481  C   PRO A  67      20.382  63.444 175.965  1.00 96.46           C
ATOM    482  O   PRO A  67      21.085  63.853 175.045  1.00 96.46           O
ATOM    483  N   TRP A  68      19.039  63.477 175.950  1.00 91.93           N
ATOM    484  CA  TRP A  68      18.255  63.856 174.813  1.00 91.93           C
ATOM    485  CB  TRP A  68      16.745  63.696 175.058  1.00 91.93           C
ATOM    486  CG  TRP A  68      16.221  64.522 176.209  1.00 91.93           C
ATOM    487  CD2 TRP A  68      15.762  65.877 176.084  1.00 91.93           C
ATOM    488  CD1 TRP A  68      16.081  64.186 177.523  1.00 91.93           C
ATOM    489  NE1 TRP A  68      15.562  65.248 178.226  1.00 91.93           N
ATOM    490  CE2 TRP A  68      15.362  66.295 177.352  1.00 91.93           C
ATOM    491  CE3 TRP A  68      15.681  66.704 175.000  1.00 91.93           C
ATOM    492  CZ2 TRP A  68      14.872  67.553 177.557  1.00 91.93           C
ATOM    493  CZ3 TRP A  68      15.187  67.972 175.210  1.00 91.93           C
ATOM    494  CH2 TRP A  68      14.790  68.388 176.464  1.00 91.93           C
ATOM    495  C   TRP A  68      18.505  65.291 174.484  1.00 91.93           C
ATOM    496  O   TRP A  68      18.454  65.687 173.322  1.00 91.93           O
ATOM    497  N   ARG A  69      18.767  66.118 175.506  1.00102.76           N
ATOM    498  CA  ARG A  69      18.920  67.526 175.286  1.00102.76           C
ATOM    499  CB  ARG A  69      19.238  68.280 176.588  1.00102.76           C
ATOM    500  CG  ARG A  69      18.121  68.181 177.629  1.00102.76           C
ATOM    501  CD  ARG A  69      18.488  68.777 178.990  1.00102.76           C
ATOM    502  NE  ARG A  69      18.439  70.261 178.866  1.00102.76           N
ATOM    503  CZ  ARG A  69      18.450  71.035 179.990  1.00102.76           C
ATOM    504  NH1 ARG A  69      18.508  70.448 181.221  1.00102.76           N
ATOM    505  NH2 ARG A  69      18.402  72.395 179.884  1.00102.76           N
ATOM    506  C   ARG A  69      20.052  67.773 174.335  1.00102.76           C
ATOM    507  O   ARG A  69      19.944  68.613 173.445  1.00102.76           O
ATOM    508  N   LYS A  70      21.172  67.051 174.519  1.00165.72           N
ATOM    509  CA  LYS A  70      22.381  67.197 173.755  1.00165.72           C
ATOM    510  CB  LYS A  70      23.608  66.658 174.520  1.00165.72           C
ATOM    511  CG  LYS A  70      23.442  65.251 175.085  1.00165.72           C
ATOM    512  CD  LYS A  70      24.641  64.765 175.905  1.00165.72           C
ATOM    513  CE  LYS A  70      26.003  65.226 175.391  1.00165.72           C
ATOM    514  NZ  LYS A  70      27.077  64.697 176.261  1.00165.72           N
ATOM    515  C   LYS A  70      22.281  66.656 172.353  1.00165.72           C
ATOM    516  O   LYS A  70      23.082  67.017 171.492  1.00165.72           O
ATOM    517  N   ILE A  71      21.310  65.771 172.062  1.00 96.82           N
ATOM    518  CA  ILE A  71      21.291  65.133 170.773  1.00 96.82           C
ATOM    519  CB  ILE A  71      20.151  64.163 170.621  1.00 96.82           C
ATOM    520  CG1 ILE A  71      20.320  63.340 169.333  1.00 96.82           C
ATOM    521  CG2 ILE A  71      18.823  64.933 170.708  1.00 96.82           C
ATOM    522  CD1 ILE A  71      19.381  62.138 169.250  1.00 96.82           C
ATOM    523  C   ILE A  71      21.220  66.121 169.640  1.00 96.82           C
ATOM    524  O   ILE A  71      22.005  66.020 168.697  1.00 96.82           O
ATOM    525  N   VAL A  72      20.301  67.104 169.675  1.00118.81           N
ATOM    526  CA  VAL A  72      20.231  68.011 168.564  1.00118.81           C
ATOM    527  CB  VAL A  72      18.943  68.802 168.457  1.00118.81           C
ATOM    528  CG1 VAL A  72      17.826  67.799 168.124  1.00118.81           C
ATOM    529  CG2 VAL A  72      18.645  69.601 169.735  1.00118.81           C
ATOM    530  C   VAL A  72      21.448  68.892 168.487  1.00118.81           C
ATOM    531  O   VAL A  72      21.888  69.176 167.373  1.00118.81           O
ATOM    532  N   PRO A  73      22.048  69.358 169.558  1.00 65.91           N
ATOM    533  CA  PRO A  73      23.201  70.198 169.415  1.00 65.91           C
ATOM    534  CD  PRO A  73      21.428  69.500 170.866  1.00 65.91           C
ATOM    535  CB  PRO A  73      23.535  70.701 170.817  1.00 65.91           C
ATOM    536  CG  PRO A  73      22.187  70.646 171.556  1.00 65.91           C
ATOM    537  C   PRO A  73      24.317  69.437 168.778  1.00 65.91           C
ATOM    538  O   PRO A  73      25.098  70.031 168.036  1.00 65.91           O
ATOM    539  N   TYR A  74      24.420  68.127 169.071  1.00141.82           N
ATOM    540  CA  TYR A  74      25.452  67.308 168.504  1.00141.82           C
ATOM    541  CB  TYR A  74      25.436  65.859 169.025  1.00141.82           C
ATOM    542  CG  TYR A  74      26.183  65.735 170.308  1.00141.82           C
ATOM    543  CD1 TYR A  74      25.727  66.312 171.467  1.00141.82           C
ATOM    544  CD2 TYR A  74      27.377  65.053 170.334  1.00141.82           C
ATOM    545  CE1 TYR A  74      26.435  66.181 172.637  1.00141.82           C
ATOM    546  CE2 TYR A  74      28.090  64.915 171.501  1.00141.82           C
ATOM    547  CZ  TYR A  74      27.615  65.478 172.659  1.00141.82           C
ATOM    548  OH  TYR A  74      28.333  65.343 173.866  1.00141.82           O
ATOM    549  C   TYR A  74      25.262  67.198 167.027  1.00141.82           C
ATOM    550  O   TYR A  74      26.210  67.349 166.259  1.00141.82           O
ATOM    551  N   MET A  75      24.016  66.938 166.594  1.00104.97           N
ATOM    552  CA  MET A  75      23.737  66.693 165.209  1.00104.97           C
ATOM    553  CB  MET A  75      22.266  66.326 164.956  1.00104.97           C
ATOM    554  CG  MET A  75      21.949  66.048 163.485  1.00104.97           C
ATOM    555  SD  MET A  75      20.214  65.612 163.160  1.00104.97           S
ATOM    556  CE  MET A  75      20.435  65.411 161.369  1.00104.97           C
ATOM    557  C   MET A  75      24.044  67.905 164.393  1.00104.97           C
ATOM    558  O   MET A  75      24.604  67.797 163.303  1.00104.97           O
ATOM    559  N   VAL A  76      23.674  69.095 164.897  1.00 86.38           N
ATOM    560  CA  VAL A  76      23.896  70.299 164.152  1.00 86.38           C
ATOM    561  CB  VAL A  76      23.297  71.508 164.810  1.00 86.38           C
ATOM    562  CG1 VAL A  76      23.942  71.704 166.191  1.00 86.38           C
ATOM    563  CG2 VAL A  76      23.475  72.706 163.864  1.00 86.38           C
ATOM    564  C   VAL A  76      25.368  70.518 163.994  1.00 86.38           C
ATOM    565  O   VAL A  76      25.834  70.899 162.922  1.00 86.38           O
ATOM    566  N   ALA A  77      26.142  70.281 165.069  1.00 31.25           N
ATOM    567  CA  ALA A  77      27.561  70.487 165.030  1.00 31.25           C
ATOM    568  CB  ALA A  77      28.238  70.250 166.386  1.00 31.25           C
ATOM    569  C   ALA A  77      28.177  69.537 164.052  1.00 31.25           C
ATOM    570  O   ALA A  77      29.106  69.888 163.327  1.00 31.25           O
ATOM    571  N   GLN A  78      27.678  68.290 164.019  1.00 58.28           N
ATOM    572  CA  GLN A  78      28.238  67.290 163.160  1.00 58.28           C
ATOM    573  CB  GLN A  78      27.570  65.925 163.387  1.00 58.28           C
ATOM    574  CG  GLN A  78      27.842  65.391 164.797  1.00 58.28           C
ATOM    575  CD  GLN A  78      26.910  64.224 165.078  1.00 58.28           C
ATOM    576  OE1 GLN A  78      25.893  64.049 164.410  1.00 58.28           O
ATOM    577  NE2 GLN A  78      27.257  63.409 166.110  1.00 58.28           N
ATOM    578  C   GLN A  78      28.074  67.689 161.724  1.00 58.28           C
ATOM    579  O   GLN A  78      29.027  67.650 160.946  1.00 58.28           O
ATOM    580  N   TYR A  79      26.859  68.126 161.354  1.00142.91           N
ATOM    581  CA  TYR A  79      26.529  68.490 160.005  1.00142.91           C
ATOM    582  CB  TYR A  79      25.040  68.850 159.879  1.00142.91           C
ATOM    583  CG  TYR A  79      24.762  69.278 158.482  1.00142.91           C
ATOM    584  CD1 TYR A  79      24.586  68.345 157.488  1.00142.91           C
ATOM    585  CD2 TYR A  79      24.668  70.615 158.172  1.00142.91           C
ATOM    586  CE1 TYR A  79      24.323  68.745 156.200  1.00142.91           C
ATOM    587  CE2 TYR A  79      24.405  71.020 156.886  1.00142.91           C
ATOM    588  CZ  TYR A  79      24.233  70.082 155.897  1.00142.91           C
ATOM    589  OH  TYR A  79      23.962  70.490 154.574  1.00142.91           O
ATOM    590  C   TYR A  79      27.325  69.685 159.586  1.00142.91           C
ATOM    591  O   TYR A  79      27.840  69.739 158.470  1.00142.91           O
ATOM    592  N   ILE A  80      27.434  70.687 160.477  1.00 85.37           N
ATOM    593  CA  ILE A  80      28.125  71.899 160.149  1.00 85.37           C
ATOM    594  CB  ILE A  80      27.964  72.971 161.191  1.00 85.37           C
ATOM    595  CG1 ILE A  80      28.660  74.265 160.739  1.00 85.37           C
ATOM    596  CG2 ILE A  80      28.431  72.427 162.547  1.00 85.37           C
ATOM    597  CD1 ILE A  80      28.296  75.481 161.590  1.00 85.37           C
ATOM    598  C   ILE A  80      29.579  71.624 159.928  1.00 85.37           C
ATOM    599  O   ILE A  80      30.187  72.171 159.010  1.00 85.37           O
ATOM    600  N   GLY A  81      30.189  70.769 160.765  1.00 31.93           N
ATOM    601  CA  GLY A  81      31.589  70.514 160.608  1.00 31.93           C
ATOM    602  C   GLY A  81      31.858  69.866 159.279  1.00 31.93           C
ATOM    603  O   GLY A  81      32.852  70.166 158.623  1.00 31.93           O
ATOM    604  N   ALA A  82      30.991  68.918 158.872  1.00 35.78           N
ATOM    605  CA  ALA A  82      31.199  68.172 157.664  1.00 35.78           C
ATOM    606  CB  ALA A  82      30.116  67.106 157.428  1.00 35.78           C
ATOM    607  C   ALA A  82      31.154  69.122 156.512  1.00 35.78           C
ATOM    608  O   ALA A  82      31.945  69.023 155.575  1.00 35.78           O
ATOM    609  N   PHE A  83      30.212  70.078 156.564  1.00 46.67           N
ATOM    610  CA  PHE A  83      30.024  71.035 155.512  1.00 46.67           C
ATOM    611  CB  PHE A  83      28.853  71.986 155.820  1.00 46.67           C
ATOM    612  CG  PHE A  83      28.782  73.036 154.765  1.00 46.67           C
ATOM    613  CD1 PHE A  83      28.144  72.797 153.571  1.00 46.67           C
ATOM    614  CD2 PHE A  83      29.348  74.271 154.981  1.00 46.67           C
ATOM    615  CE1 PHE A  83      28.080  73.774 152.605  1.00 46.67           C
ATOM    616  CE2 PHE A  83      29.287  75.252 154.020  1.00 46.67           C
ATOM    617  CZ  PHE A  83      28.651  75.004 152.828  1.00 46.67           C
ATOM    618  C   PHE A  83      31.259  71.873 155.358  1.00 46.67           C
ATOM    619  O   PHE A  83      31.743  72.078 154.246  1.00 46.67           O
ATOM    620  N   LEU A  84      31.805  72.376 156.480  1.00 86.57           N
ATOM    621  CA  LEU A  84      32.934  73.267 156.457  1.00 86.57           C
ATOM    622  CB  LEU A  84      33.247  73.814 157.868  1.00 86.57           C
ATOM    623  CG  LEU A  84      34.246  74.994 157.962  1.00 86.57           C
ATOM    624  CD1 LEU A  84      34.443  75.409 159.429  1.00 86.57           C
ATOM    625  CD2 LEU A  84      35.589  74.723 157.266  1.00 86.57           C
ATOM    626  C   LEU A  84      34.141  72.545 155.934  1.00 86.57           C
ATOM    627  O   LEU A  84      34.907  73.091 155.143  1.00 86.57           O
ATOM    628  N   ALA A  85      34.355  71.291 156.363  1.00 34.74           N
ATOM    629  CA  ALA A  85      35.526  70.574 155.946  1.00 34.74           C
ATOM    630  CB  ALA A  85      35.617  69.172 156.571  1.00 34.74           C
ATOM    631  C   ALA A  85      35.489  70.403 154.460  1.00 34.74           C
ATOM    632  O   ALA A  85      36.512  70.527 153.788  1.00 34.74           O
ATOM    633  N   SER A  86      34.298  70.117 153.904  1.00 40.20           N
ATOM    634  CA  SER A  86      34.195  69.882 152.492  1.00 40.20           C
ATOM    635  CB  SER A  86      32.773  69.509 152.034  1.00 40.20           C
ATOM    636  OG  SER A  86      31.908  70.631 152.121  1.00 40.20           O
ATOM    637  C   SER A  86      34.602  71.121 151.753  1.00 40.20           C
ATOM    638  O   SER A  86      35.277  71.042 150.727  1.00 40.20           O
ATOM    639  N   VAL A  87      34.209  72.309 152.253  1.00102.40           N
ATOM    640  CA  VAL A  87      34.549  73.510 151.543  1.00102.40           C
ATOM    641  CB  VAL A  87      33.942  74.775 152.101  1.00102.40           C
ATOM    642  CG1 VAL A  87      32.421  74.585 152.202  1.00102.40           C
ATOM    643  CG2 VAL A  87      34.635  75.184 153.408  1.00102.40           C
ATOM    644  C   VAL A  87      36.038  73.678 151.564  1.00102.40           C
ATOM    645  O   VAL A  87      36.640  74.079 150.568  1.00102.40           O
ATOM    646  N   ILE A  88      36.675  73.360 152.709  1.00 36.19           N
ATOM    647  CA  ILE A  88      38.089  73.556 152.857  1.00 36.19           C
ATOM    648  CB  ILE A  88      38.598  73.170 154.214  1.00 36.19           C
ATOM    649  CG1 ILE A  88      37.949  74.032 155.308  1.00 36.19           C
ATOM    650  CG2 ILE A  88      40.133  73.265 154.185  1.00 36.19           C
ATOM    651  CD1 ILE A  88      38.223  73.513 156.719  1.00 36.19           C
ATOM    652  C   ILE A  88      38.820  72.701 151.869  1.00 36.19           C
ATOM    653  O   ILE A  88      39.750  73.164 151.210  1.00 36.19           O
ATOM    654  N   LEU A  89      38.413  71.426 151.734  1.00152.66           N
ATOM    655  CA  LEU A  89      39.099  70.524 150.852  1.00152.66           C
ATOM    656  CB  LEU A  89      38.567  69.092 150.947  1.00152.66           C
ATOM    657  CG  LEU A  89      38.873  68.498 152.327  1.00152.66           C
ATOM    658  CD1 LEU A  89      38.451  67.028 152.417  1.00152.66           C
ATOM    659  CD2 LEU A  89      40.346  68.732 152.694  1.00152.66           C
ATOM    660  C   LEU A  89      38.977  70.998 149.439  1.00152.66           C
ATOM    661  O   LEU A  89      39.929  70.916 148.662  1.00152.66           O
ATOM    662  N   PHE A  90      37.797  71.523 149.074  1.00 60.84           N
ATOM    663  CA  PHE A  90      37.545  71.997 147.743  1.00 60.84           C
ATOM    664  CB  PHE A  90      36.100  72.522 147.611  1.00 60.84           C
ATOM    665  CG  PHE A  90      35.852  73.048 146.238  1.00 60.84           C
ATOM    666  CD1 PHE A  90      35.690  72.198 145.169  1.00 60.84           C
ATOM    667  CD2 PHE A  90      35.748  74.404 146.027  1.00 60.84           C
ATOM    668  CE1 PHE A  90      35.450  72.693 143.908  1.00 60.84           C
ATOM    669  CE2 PHE A  90      35.507  74.902 144.769  1.00 60.84           C
ATOM    670  CZ  PHE A  90      35.360  74.048 143.704  1.00 60.84           C
ATOM    671  C   PHE A  90      38.494  73.119 147.457  1.00 60.84           C
ATOM    672  O   PHE A  90      39.035  73.225 146.356  1.00 60.84           O
ATOM    673  N   VAL A  91      38.717  73.993 148.453  1.00 37.43           N
ATOM    674  CA  VAL A  91      39.573  75.129 148.267  1.00 37.43           C
ATOM    675  CB  VAL A  91      39.644  75.998 149.484  1.00 37.43           C
ATOM    676  CG1 VAL A  91      40.642  77.139 149.220  1.00 37.43           C
ATOM    677  CG2 VAL A  91      38.220  76.467 149.821  1.00 37.43           C
ATOM    678  C   VAL A  91      40.977  74.690 147.958  1.00 37.43           C
ATOM    679  O   VAL A  91      41.622  75.246 147.072  1.00 37.43           O
ATOM    680  N   THR A  92      41.493  73.687 148.692  1.00142.21           N
ATOM    681  CA  THR A  92      42.851  73.222 148.543  1.00142.21           C
ATOM    682  CB  THR A  92      43.239  72.228 149.596  1.00142.21           C
ATOM    683  OG1 THR A  92      42.417  71.076 149.485  1.00142.21           O
ATOM    684  CG2 THR A  92      43.080  72.867 150.987  1.00142.21           C
ATOM    685  C   THR A  92      43.076  72.548 147.212  1.00142.21           C
ATOM    686  O   THR A  92      44.169  72.648 146.653  1.00142.21           O
ATOM    687  N   TYR A  93      42.068  71.805 146.698  1.00192.61           N
ATOM    688  CA  TYR A  93      42.152  71.057 145.465  1.00192.61           C
ATOM    689  CB  TYR A  93      41.343  69.762 145.577  1.00192.61           C
ATOM    690  CG  TYR A  93      42.233  68.821 146.256  1.00192.61           C
ATOM    691  CD1 TYR A  93      42.778  69.122 147.475  1.00192.61           C
ATOM    692  CD2 TYR A  93      42.483  67.628 145.635  1.00192.61           C
ATOM    693  CE1 TYR A  93      43.618  68.213 148.056  1.00192.61           C
ATOM    694  CE2 TYR A  93      43.316  66.714 146.216  1.00192.61           C
ATOM    695  CZ  TYR A  93      43.885  67.021 147.423  1.00192.61           C
ATOM    696  OH  TYR A  93      44.749  66.087 148.029  1.00192.61           O
ATOM    697  C   TYR A  93      41.455  71.772 144.351  1.00192.61           C
ATOM    698  O   TYR A  93      41.188  71.177 143.307  1.00192.61           O
ATOM    699  N   ARG A  94      41.262  73.089 144.481  1.00167.60           N
ATOM    700  CA  ARG A  94      40.448  73.806 143.544  1.00167.60           C
ATOM    701  CB  ARG A  94      40.420  75.311 143.868  1.00167.60           C
ATOM    702  CG  ARG A  94      39.562  76.141 142.915  1.00167.60           C
ATOM    703  CD  ARG A  94      38.066  75.903 143.104  1.00167.60           C
ATOM    704  NE  ARG A  94      37.631  76.752 144.246  1.00167.60           N
ATOM    705  CZ  ARG A  94      37.245  78.038 144.009  1.00167.60           C
ATOM    706  NH1 ARG A  94      37.253  78.518 142.732  1.00167.60           N
ATOM    707  NH2 ARG A  94      36.855  78.839 145.044  1.00167.60           N
ATOM    708  C   ARG A  94      40.967  73.655 142.140  1.00167.60           C
ATOM    709  O   ARG A  94      40.209  73.331 141.228  1.00167.60           O
ATOM    710  N   GLY A  95      42.282  73.848 141.931  1.00 32.42           N
ATOM    711  CA  GLY A  95      42.845  73.842 140.606  1.00 32.42           C
ATOM    712  C   GLY A  95      42.690  72.499 139.971  1.00 32.42           C
ATOM    713  O   GLY A  95      42.430  72.391 138.774  1.00 32.42           O
ATOM    714  N   ALA A  96      42.855  71.443 140.777  1.00 71.73           N
ATOM    715  CA  ALA A  96      42.818  70.082 140.360  1.00 71.73           C
ATOM    716  CB  ALA A  96      42.872  69.229 141.634  1.00 71.73           C
ATOM    717  C   ALA A  96      41.495  69.801 139.723  1.00 71.73           C
ATOM    718  O   ALA A  96      41.421  69.254 138.626  1.00 71.73           O
ATOM    719  N   LEU A  97      40.405  70.213 140.382  1.00 63.31           N
ATOM    720  CA  LEU A  97      39.090  69.893 139.913  1.00 63.31           C
ATOM    721  CB  LEU A  97      37.986  70.393 140.859  1.00 63.31           C
ATOM    722  CG  LEU A  97      38.017  69.712 142.238  1.00 63.31           C
ATOM    723  CD1 LEU A  97      36.895  70.237 143.146  1.00 63.31           C
ATOM    724  CD2 LEU A  97      38.008  68.181 142.102  1.00 63.31           C
ATOM    725  C   LEU A  97      38.833  70.502 138.572  1.00 63.31           C
ATOM    726  O   LEU A  97      38.331  69.828 137.674  1.00 63.31           O
ATOM    727  N   ASP A  98      39.175  71.792 138.397  1.00 37.50           N
ATOM    728  CA  ASP A  98      38.885  72.471 137.165  1.00 37.50           C
ATOM    729  CB  ASP A  98      39.236  73.970 137.205  1.00 37.50           C
ATOM    730  CG  ASP A  98      38.234  74.673 138.111  1.00 37.50           C
ATOM    731  OD1 ASP A  98      37.230  74.020 138.503  1.00 37.50           O
ATOM    732  OD2 ASP A  98      38.462  75.872 138.426  1.00 37.50           O
ATOM    733  C   ASP A  98      39.663  71.862 136.042  1.00 37.50           C
ATOM    734  O   ASP A  98      39.121  71.636 134.961  1.00 37.50           O
ATOM    735  N   ASN A  99      40.959  71.572 136.264  1.00 41.74           N
ATOM    736  CA  ASN A  99      41.760  71.046 135.197  1.00 41.74           C
ATOM    737  CB  ASN A  99      43.255  70.935 135.538  1.00 41.74           C
ATOM    738  CG  ASN A  99      43.835  72.341 135.462  1.00 41.74           C
ATOM    739  OD1 ASN A  99      43.105  73.322 135.327  1.00 41.74           O
ATOM    740  ND2 ASN A  99      45.189  72.443 135.525  1.00 41.74           N
ATOM    741  C   ASN A  99      41.250  69.699 134.809  1.00 41.74           C
ATOM    742  O   ASN A  99      41.225  69.359 133.628  1.00 41.74           O
ATOM    743  N   TYR A 100      40.830  68.888 135.796  1.00 41.18           N
ATOM    744  CA  TYR A 100      40.336  67.578 135.493  1.00 41.18           C
ATOM    745  CB  TYR A 100      39.944  66.788 136.751  1.00 41.18           C
ATOM    746  CG  TYR A 100      39.450  65.456 136.308  1.00 41.18           C
ATOM    747  CD1 TYR A 100      40.335  64.449 135.996  1.00 41.18           C
ATOM    748  CD2 TYR A 100      38.100  65.215 136.208  1.00 41.18           C
ATOM    749  CE1 TYR A 100      39.876  63.220 135.588  1.00 41.18           C
ATOM    750  CE2 TYR A 100      37.636  63.987 135.800  1.00 41.18           C
ATOM    751  CZ  TYR A 100      38.526  62.988 135.488  1.00 41.18           C
ATOM    752  OH  TYR A 100      38.052  61.727 135.069  1.00 41.18           O
ATOM    753  C   TYR A 100      39.096  67.709 134.665  1.00 41.18           C
ATOM    754  O   TYR A 100      38.929  67.010 133.667  1.00 41.18           O
ATOM    755  N   ASP A 101      38.192  68.626 135.059  1.00 41.94           N
ATOM    756  CA  ASP A 101      36.938  68.786 134.374  1.00 41.94           C
ATOM    757  CB  ASP A 101      36.038  69.861 135.011  1.00 41.94           C
ATOM    758  CG  ASP A 101      35.542  69.343 136.353  1.00 41.94           C
ATOM    759  OD1 ASP A 101      35.793  68.147 136.657  1.00 41.94           O
ATOM    760  OD2 ASP A 101      34.899  70.138 137.091  1.00 41.94           O
ATOM    761  C   ASP A 101      37.198  69.221 132.972  1.00 41.94           C
ATOM    762  O   ASP A 101      36.560  68.738 132.039  1.00 41.94           O
ATOM    763  N   GLY A 102      38.144  70.160 132.793  1.00 16.79           N
ATOM    764  CA  GLY A 102      38.428  70.659 131.482  1.00 16.79           C
ATOM    765  C   GLY A 102      38.978  69.552 130.644  1.00 16.79           C
ATOM    766  O   GLY A 102      38.614  69.400 129.479  1.00 16.79           O
ATOM    767  N   GLY A 103      39.882  68.746 131.229  1.00 31.30           N
ATOM    768  CA  GLY A 103      40.531  67.704 130.494  1.00 31.30           C
ATOM    769  C   GLY A 103      39.537  66.688 130.032  1.00 31.30           C
ATOM    770  O   GLY A 103      39.599  66.242 128.887  1.00 31.30           O
ATOM    771  N   VAL A 104      38.589  66.281 130.900  1.00155.55           N
ATOM    772  CA  VAL A 104      37.715  65.236 130.456  1.00155.55           C
ATOM    773  CB  VAL A 104      37.460  64.206 131.515  1.00155.55           C
ATOM    774  CG1 VAL A 104      38.794  63.527 131.868  1.00155.55           C
ATOM    775  CG2 VAL A 104      36.770  64.891 132.707  1.00155.55           C
ATOM    776  C   VAL A 104      36.380  65.792 130.072  1.00155.55           C
ATOM    777  O   VAL A 104      35.386  65.068 130.115  1.00155.55           O
ATOM    778  N   ARG A 105      36.335  67.069 129.643  1.00157.29           N
ATOM    779  CA  ARG A 105      35.128  67.687 129.161  1.00157.29           C
ATOM    780  CB  ARG A 105      34.703  67.192 127.766  1.00157.29           C
ATOM    781  CG  ARG A 105      35.692  67.515 126.645  1.00157.29           C
ATOM    782  CD  ARG A 105      35.629  68.964 126.159  1.00157.29           C
ATOM    783  NE  ARG A 105      36.706  69.716 126.862  1.00157.29           N
ATOM    784  CZ  ARG A 105      37.970  69.724 126.346  1.00157.29           C
ATOM    785  NH1 ARG A 105      38.237  69.051 125.189  1.00157.29           N
ATOM    786  NH2 ARG A 105      38.966  70.402 126.987  1.00157.29           N
ATOM    787  C   ARG A 105      33.985  67.413 130.090  1.00157.29           C
ATOM    788  O   ARG A 105      32.937  66.941 129.652  1.00157.29           O
ATOM    789  N   ALA A 106      34.138  67.694 131.396  1.00 42.80           N
ATOM    790  CA  ALA A 106      33.042  67.407 132.275  1.00 42.80           C
ATOM    791  CB  ALA A 106      33.466  66.725 133.586  1.00 42.80           C
ATOM    792  C   ALA A 106      32.390  68.698 132.638  1.00 42.80           C
ATOM    793  O   ALA A 106      33.052  69.660 133.024  1.00 42.80           O
ATOM    794  N   VAL A 107      31.051  68.754 132.516  1.00107.66           N
ATOM    795  CA  VAL A 107      30.374  69.954 132.896  1.00107.66           C
ATOM    796  CB  VAL A 107      29.175  70.290 132.058  1.00107.66           C
ATOM    797  CG1 VAL A 107      29.647  70.642 130.644  1.00107.66           C
ATOM    798  CG2 VAL A 107      28.204  69.103 132.094  1.00107.66           C
ATOM    799  C   VAL A 107      29.893  69.741 134.283  1.00107.66           C
ATOM    800  O   VAL A 107      29.274  68.724 134.595  1.00107.66           O
ATOM    801  N   THR A 108      30.185  70.707 135.167  1.00110.38           N
ATOM    802  CA  THR A 108      29.741  70.526 136.510  1.00110.38           C
ATOM    803  CB  THR A 108      30.263  71.561 137.463  1.00110.38           C
ATOM    804  OG1 THR A 108      29.913  71.222 138.796  1.00110.38           O
ATOM    805  CG2 THR A 108      29.667  72.928 137.086  1.00110.38           C
ATOM    806  C   THR A 108      28.250  70.624 136.498  1.00110.38           C
ATOM    807  O   THR A 108      27.677  71.496 135.848  1.00110.38           O
ATOM    808  N   GLY A 109      27.582  69.719 137.238  1.00 34.18           N
ATOM    809  CA  GLY A 109      26.148  69.723 137.295  1.00 34.18           C
ATOM    810  C   GLY A 109      25.617  68.619 136.431  1.00 34.18           C
ATOM    811  O   GLY A 109      24.435  68.286 136.501  1.00 34.18           O
ATOM    812  N   ALA A 110      26.485  68.019 135.596  1.00 47.53           N
ATOM    813  CA  ALA A 110      26.102  66.953 134.710  1.00 47.53           C
ATOM    814  CB  ALA A 110      27.023  66.794 133.490  1.00 47.53           C
ATOM    815  C   ALA A 110      26.149  65.661 135.459  1.00 47.53           C
ATOM    816  O   ALA A 110      26.432  65.635 136.654  1.00 47.53           O
ATOM    817  N   ASN A 111      25.850  64.552 134.750  1.00129.47           N
ATOM    818  CA  ASN A 111      25.819  63.227 135.305  1.00129.47           C
ATOM    819  CB  ASN A 111      25.551  62.160 134.224  1.00129.47           C
ATOM    820  CG  ASN A 111      25.303  60.790 134.853  1.00129.47           C
ATOM    821  OD1 ASN A 111      24.995  59.829 134.150  1.00129.47           O
ATOM    822  ND2 ASN A 111      25.429  60.682 136.202  1.00129.47           N
ATOM    823  C   ASN A 111      27.165  62.945 135.905  1.00129.47           C
ATOM    824  O   ASN A 111      27.253  62.423 137.014  1.00129.47           O
ATOM    825  N   ALA A 112      28.266  63.264 135.198  1.00258.43           N
ATOM    826  CA  ALA A 112      29.531  63.085 135.854  1.00258.43           C
ATOM    827  CB  ALA A 112      30.744  63.401 134.963  1.00258.43           C
ATOM    828  C   ALA A 112      29.484  64.100 136.946  1.00258.43           C
ATOM    829  O   ALA A 112      28.966  65.191 136.724  1.00258.43           O
ATOM    830  N   THR A 113      29.992  63.809 138.165  1.00342.04           N
ATOM    831  CA  THR A 113      29.686  64.805 139.153  1.00342.04           C
ATOM    832  CB  THR A 113      28.277  64.622 139.726  1.00342.04           C
ATOM    833  OG1 THR A 113      27.350  64.360 138.691  1.00342.04           O
ATOM    834  CG2 THR A 113      27.756  65.923 140.373  1.00342.04           C
ATOM    835  C   THR A 113      30.659  64.754 140.347  1.00342.04           C
ATOM    836  O   THR A 113      31.866  64.607 140.190  1.00342.04           O
ATOM    837  N   ALA A 114      30.068  64.940 141.562  1.00175.29           N
ATOM    838  CA  ALA A 114      30.337  65.171 142.973  1.00175.29           C
ATOM    839  CB  ALA A 114      29.069  65.619 143.720  1.00175.29           C
ATOM    840  C   ALA A 114      30.986  64.139 143.849  1.00175.29           C
ATOM    841  O   ALA A 114      31.428  64.569 144.912  1.00175.29           O
ATOM    842  N   GLY A 115      30.798  62.816 143.602  1.00145.65           N
ATOM    843  CA  GLY A 115      31.479  61.652 144.163  1.00145.65           C
ATOM    844  C   GLY A 115      32.451  61.952 145.270  1.00145.65           C
ATOM    845  O   GLY A 115      32.474  61.330 146.329  1.00145.65           O
ATOM    846  N   ILE A 116      33.343  62.896 144.970  1.00203.23           N
ATOM    847  CA  ILE A 116      34.454  63.391 145.695  1.00203.23           C
ATOM    848  CB  ILE A 116      34.863  64.562 144.788  1.00203.23           C
ATOM    849  CG1 ILE A 116      36.328  64.954 144.803  1.00203.23           C
ATOM    850  CG2 ILE A 116      33.907  65.749 144.942  1.00203.23           C
ATOM    851  CD1 ILE A 116      37.176  63.998 143.962  1.00203.23           C
ATOM    852  C   ILE A 116      33.967  63.759 147.095  1.00203.23           C
ATOM    853  O   ILE A 116      34.573  63.329 148.078  1.00203.23           O
ATOM    854  N   PHE A 117      32.865  64.535 147.234  1.00172.12           N
ATOM    855  CA  PHE A 117      32.286  64.970 148.489  1.00172.12           C
ATOM    856  CB  PHE A 117      31.349  66.187 148.337  1.00172.12           C
ATOM    857  CG  PHE A 117      32.136  67.348 147.840  1.00172.12           C
ATOM    858  CD1 PHE A 117      32.786  68.190 148.712  1.00172.12           C
ATOM    859  CD2 PHE A 117      32.222  67.593 146.491  1.00172.12           C
ATOM    860  CE1 PHE A 117      33.515  69.257 148.240  1.00172.12           C
ATOM    861  CE2 PHE A 117      32.948  68.656 146.013  1.00172.12           C
ATOM    862  CZ  PHE A 117      33.598  69.490 146.889  1.00172.12           C
ATOM    863  C   PHE A 117      31.450  63.944 149.213  1.00172.12           C
ATOM    864  O   PHE A 117      31.550  63.816 150.433  1.00172.12           O
ATOM    865  N   ALA A 118      30.577  63.202 148.494  1.00 68.59           N
ATOM    866  CA  ALA A 118      29.621  62.362 149.175  1.00 68.59           C
ATOM    867  CB  ALA A 118      28.246  63.026 149.357  1.00 68.59           C
ATOM    868  C   ALA A 118      29.396  61.094 148.401  1.00 68.59           C
ATOM    869  O   ALA A 118      30.055  60.829 147.398  1.00 68.59           O
ATOM    870  N   SER A 119      28.458  60.254 148.897  1.00127.22           N
ATOM    871  CA  SER A 119      28.215  58.942 148.354  1.00127.22           C
ATOM    872  CB  SER A 119      27.696  57.965 149.415  1.00127.22           C
ATOM    873  OG  SER A 119      28.557  57.989 150.540  1.00127.22           O
ATOM    874  C   SER A 119      27.174  58.934 147.274  1.00127.22           C
ATOM    875  O   SER A 119      26.236  59.726 147.275  1.00127.22           O
ATOM    876  N   TYR A 120      27.330  57.990 146.320  1.00 84.40           N
ATOM    877  CA  TYR A 120      26.388  57.756 145.259  1.00 84.40           C
ATOM    878  CB  TYR A 120      26.829  58.352 143.910  1.00 84.40           C
ATOM    879  CG  TYR A 120      26.817  59.836 144.047  1.00 84.40           C
ATOM    880  CD1 TYR A 120      27.825  60.485 144.723  1.00 84.40           C
ATOM    881  CD2 TYR A 120      25.807  60.582 143.486  1.00 84.40           C
ATOM    882  CE1 TYR A 120      27.816  61.854 144.851  1.00 84.40           C
ATOM    883  CE2 TYR A 120      25.793  61.952 143.610  1.00 84.40           C
ATOM    884  CZ  TYR A 120      26.799  62.589 144.296  1.00 84.40           C
ATOM    885  OH  TYR A 120      26.788  63.994 144.428  1.00 84.40           O
ATOM    886  C   TYR A 120      26.307  56.266 145.085  1.00 84.40           C
ATOM    887  O   TYR A 120      27.259  55.553 145.391  1.00 84.40           O
ATOM    888  N   PRO A 121      25.197  55.768 144.611  1.00 86.37           N
ATOM    889  CA  PRO A 121      24.964  54.354 144.440  1.00 86.37           C
ATOM    890  CD  PRO A 121      23.999  56.563 144.420  1.00 86.37           C
ATOM    891  CB  PRO A 121      23.451  54.209 144.275  1.00 86.37           C
ATOM    892  CG  PRO A 121      22.994  55.593 143.778  1.00 86.37           C
ATOM    893  C   PRO A 121      25.705  53.788 143.267  1.00 86.37           C
ATOM    894  O   PRO A 121      25.973  54.523 142.316  1.00 86.37           O
ATOM    895  N   GLN A 122      26.019  52.474 143.310  1.00132.29           N
ATOM    896  CA  GLN A 122      26.682  51.828 142.219  1.00132.29           C
ATOM    897  CB  GLN A 122      27.112  50.382 142.520  1.00132.29           C
ATOM    898  CG  GLN A 122      27.819  49.700 141.347  1.00132.29           C
ATOM    899  CD  GLN A 122      29.167  50.381 141.153  1.00132.29           C
ATOM    900  OE1 GLN A 122      29.308  51.583 141.375  1.00132.29           O
ATOM    901  NE2 GLN A 122      30.190  49.592 140.728  1.00132.29           N
ATOM    902  C   GLN A 122      25.691  51.794 141.101  1.00132.29           C
ATOM    903  O   GLN A 122      24.482  51.862 141.321  1.00132.29           O
ATOM    904  N   GLU A 123      26.189  51.690 139.859  1.00 80.28           N
ATOM    905  CA  GLU A 123      25.335  51.762 138.712  1.00 80.28           C
ATOM    906  CB  GLU A 123      26.111  51.671 137.387  1.00 80.28           C
ATOM    907  CG  GLU A 123      26.968  52.906 137.097  1.00 80.28           C
ATOM    908  CD  GLU A 123      28.152  52.901 138.053  1.00 80.28           C
ATOM    909  OE1 GLU A 123      28.851  51.856 138.125  1.00 80.28           O
ATOM    910  OE2 GLU A 123      28.370  53.943 138.728  1.00 80.28           O
ATOM    911  C   GLU A 123      24.330  50.649 138.725  1.00 80.28           C
ATOM    912  O   GLU A 123      23.172  50.869 138.371  1.00 80.28           O
ATOM    913  N   PHE A 124      24.724  49.422 139.122  1.00139.35           N
ATOM    914  CA  PHE A 124      23.772  48.346 139.026  1.00139.35           C
ATOM    915  CB  PHE A 124      24.302  46.909 139.233  1.00139.35           C
ATOM    916  CG  PHE A 124      23.105  46.079 138.877  1.00139.35           C
ATOM    917  CD1 PHE A 124      22.820  45.838 137.553  1.00139.35           C
ATOM    918  CD2 PHE A 124      22.251  45.563 139.831  1.00139.35           C
ATOM    919  CE1 PHE A 124      21.720  45.103 137.179  1.00139.35           C
ATOM    920  CE2 PHE A 124      21.142  44.835 139.459  1.00139.35           C
ATOM    921  CZ  PHE A 124      20.872  44.602 138.135  1.00139.35           C
ATOM    922  C   PHE A 124      22.634  48.496 139.992  1.00139.35           C
ATOM    923  O   PHE A 124      21.502  48.156 139.662  1.00139.35           O
ATOM    924  N   VAL A 125      22.895  48.988 141.214  1.00 70.79           N
ATOM    925  CA  VAL A 125      21.917  48.977 142.276  1.00 70.79           C
ATOM    926  CB  VAL A 125      22.598  49.030 143.617  1.00 70.79           C
ATOM    927  CG1 VAL A 125      21.563  49.198 144.736  1.00 70.79           C
ATOM    928  CG2 VAL A 125      23.471  47.771 143.756  1.00 70.79           C
ATOM    929  C   VAL A 125      20.928  50.115 142.220  1.00 70.79           C
ATOM    930  O   VAL A 125      21.218  51.206 141.731  1.00 70.79           O
ATOM    931  N   SER A 126      19.697  49.842 142.724  1.00 42.01           N
ATOM    932  CA  SER A 126      18.610  50.784 142.814  1.00 42.01           C
ATOM    933  CB  SER A 126      17.236  50.162 142.511  1.00 42.01           C
ATOM    934  OG  SER A 126      16.914  49.187 143.491  1.00 42.01           O
ATOM    935  C   SER A 126      18.547  51.355 144.205  1.00 42.01           C
ATOM    936  O   SER A 126      19.355  51.024 145.071  1.00 42.01           O
ATOM    937  N   THR A 127      17.553  52.242 144.443  1.00 42.01           N
ATOM    938  CA  THR A 127      17.384  52.940 145.689  1.00 42.01           C
ATOM    939  CB  THR A 127      16.235  53.904 145.654  1.00 42.01           C
ATOM    940  OG1 THR A 127      16.428  54.859 144.621  1.00 42.01           O
ATOM    941  CG2 THR A 127      16.145  54.610 147.017  1.00 42.01           C
ATOM    942  C   THR A 127      17.127  51.990 146.820  1.00 42.01           C
ATOM    943  O   THR A 127      17.755  52.091 147.873  1.00 42.01           O
ATOM    944  N   GLY A 128      16.201  51.033 146.636  1.00 19.80           N
ATOM    945  CA  GLY A 128      15.857  50.143 147.709  1.00 19.80           C
ATOM    946  C   GLY A 128      17.049  49.322 148.075  1.00 19.80           C
ATOM    947  O   GLY A 128      17.312  49.083 149.253  1.00 19.80           O
ATOM    948  N   ASN A 129      17.800  48.855 147.062  1.00 63.57           N
ATOM    949  CA  ASN A 129      18.923  48.006 147.320  1.00 63.57           C
ATOM    950  CB  ASN A 129      19.568  47.467 146.032  1.00 63.57           C
ATOM    951  CG  ASN A 129      20.558  46.372 146.408  1.00 63.57           C
ATOM    952  OD1 ASN A 129      20.885  46.185 147.579  1.00 63.57           O
ATOM    953  ND2 ASN A 129      21.055  45.629 145.383  1.00 63.57           N
ATOM    954  C   ASN A 129      19.950  48.781 148.085  1.00 63.57           C
ATOM    955  O   ASN A 129      20.566  48.258 149.012  1.00 63.57           O
ATOM    956  N   GLY A 130      20.156  50.058 147.714  1.00 28.69           N
ATOM    957  CA  GLY A 130      21.119  50.901 148.367  1.00 28.69           C
ATOM    958  C   GLY A 130      20.723  51.115 149.797  1.00 28.69           C
ATOM    959  O   GLY A 130      21.573  51.207 150.680  1.00 28.69           O
ATOM    960  N   LEU A 131      19.409  51.238 150.057  1.00 91.27           N
ATOM    961  CA  LEU A 131      18.923  51.501 151.384  1.00 91.27           C
ATOM    962  CB  LEU A 131      17.388  51.679 151.402  1.00 91.27           C
ATOM    963  CG  LEU A 131      16.747  52.184 152.720  1.00 91.27           C
ATOM    964  CD1 LEU A 131      15.224  52.307 152.555  1.00 91.27           C
ATOM    965  CD2 LEU A 131      17.112  51.336 153.949  1.00 91.27           C
ATOM    966  C   LEU A 131      19.288  50.337 152.256  1.00 91.27           C
ATOM    967  O   LEU A 131      19.692  50.518 153.404  1.00 91.27           O
ATOM    968  N   VAL A 132      19.147  49.110 151.727  1.00 31.61           N
ATOM    969  CA  VAL A 132      19.419  47.920 152.484  1.00 31.61           C
ATOM    970  CB  VAL A 132      19.113  46.666 151.717  1.00 31.61           C
ATOM    971  CG1 VAL A 132      19.531  45.456 152.570  1.00 31.61           C
ATOM    972  CG2 VAL A 132      17.624  46.677 151.334  1.00 31.61           C
ATOM    973  C   VAL A 132      20.872  47.878 152.842  1.00 31.61           C
ATOM    974  O   VAL A 132      21.244  47.474 153.942  1.00 31.61           O
ATOM    975  N   ASP A 133      21.753  48.280 151.912  1.00 83.44           N
ATOM    976  CA  ASP A 133      23.151  48.191 152.211  1.00 83.44           C
ATOM    977  CB  ASP A 133      24.035  48.627 151.028  1.00 83.44           C
ATOM    978  CG  ASP A 133      25.484  48.299 151.360  1.00 83.44           C
ATOM    979  OD1 ASP A 133      25.740  47.798 152.488  1.00 83.44           O
ATOM    980  OD2 ASP A 133      26.357  48.540 150.484  1.00 83.44           O
ATOM    981  C   ASP A 133      23.481  49.085 153.368  1.00 83.44           C
ATOM    982  O   ASP A 133      24.134  48.666 154.322  1.00 83.44           O
ATOM    983  N   GLN A 134      23.004  50.341 153.332  1.00 79.24           N
ATOM    984  CA  GLN A 134      23.341  51.289 154.357  1.00 79.24           C
ATOM    985  CB  GLN A 134      22.850  52.711 154.042  1.00 79.24           C
ATOM    986  CG  GLN A 134      23.484  53.246 152.756  1.00 79.24           C
ATOM    987  CD  GLN A 134      23.305  54.752 152.712  1.00 79.24           C
ATOM    988  OE1 GLN A 134      23.162  55.347 151.645  1.00 79.24           O
ATOM    989  NE2 GLN A 134      23.341  55.392 153.909  1.00 79.24           N
ATOM    990  C   GLN A 134      22.792  50.847 155.680  1.00 79.24           C
ATOM    991  O   GLN A 134      23.433  51.049 156.711  1.00 79.24           O
ATOM    992  N   ILE A 135      21.582  50.253 155.705  1.00 98.94           N
ATOM    993  CA  ILE A 135      21.063  49.819 156.975  1.00 98.94           C
ATOM    994  CB  ILE A 135      19.650  49.297 156.964  1.00 98.94           C
ATOM    995  CG1 ILE A 135      19.288  48.804 158.377  1.00 98.94           C
ATOM    996  CG2 ILE A 135      19.492  48.211 155.897  1.00 98.94           C
ATOM    997  CD1 ILE A 135      17.803  48.491 158.554  1.00 98.94           C
ATOM    998  C   ILE A 135      21.902  48.727 157.553  1.00 98.94           C
ATOM    999  O   ILE A 135      22.254  48.773 158.730  1.00 98.94           O
ATOM   1000  N   VAL A 136      22.255  47.715 156.740  1.00 98.31           N
ATOM   1001  CA  VAL A 136      22.968  46.587 157.268  1.00 98.31           C
ATOM   1002  CB  VAL A 136      23.185  45.494 156.257  1.00 98.31           C
ATOM   1003  CG1 VAL A 136      21.812  44.953 155.830  1.00 98.31           C
ATOM   1004  CG2 VAL A 136      24.027  46.033 155.088  1.00 98.31           C
ATOM   1005  C   VAL A 136      24.309  47.005 157.789  1.00 98.31           C
ATOM   1006  O   VAL A 136      24.703  46.608 158.884  1.00 98.31           O
ATOM   1007  N   GLY A 137      25.048  47.825 157.021  1.00 46.38           N
ATOM   1008  CA  GLY A 137      26.381  48.201 157.400  1.00 46.38           C
ATOM   1009  C   GLY A 137      26.397  49.037 158.640  1.00 46.38           C
ATOM   1010  O   GLY A 137      27.296  48.905 159.467  1.00 46.38           O
ATOM   1011  N   THR A 138      25.436  49.965 158.780  1.00127.60           N
ATOM   1012  CA  THR A 138      25.444  50.838 159.918  1.00127.60           C
ATOM   1013  CB  THR A 138      24.551  52.033 159.748  1.00127.60           C
ATOM   1014  OG1 THR A 138      24.790  52.976 160.779  1.00127.60           O
ATOM   1015  CG2 THR A 138      23.089  51.591 159.752  1.00127.60           C
ATOM   1016  C   THR A 138      25.101  50.055 161.147  1.00127.60           C
ATOM   1017  O   THR A 138      25.581  50.358 162.238  1.00127.60           O
ATOM   1018  N   ALA A 139      24.243  49.027 161.006  1.00 24.96           N
ATOM   1019  CA  ALA A 139      23.893  48.215 162.137  1.00 24.96           C
ATOM   1020  CB  ALA A 139      22.892  47.102 161.784  1.00 24.96           C
ATOM   1021  C   ALA A 139      25.146  47.554 162.621  1.00 24.96           C
ATOM   1022  O   ALA A 139      25.391  47.459 163.822  1.00 24.96           O
ATOM   1023  N   LEU A 140      25.978  47.075 161.678  1.00 87.05           N
ATOM   1024  CA  LEU A 140      27.209  46.414 162.003  1.00 87.05           C
ATOM   1025  CB  LEU A 140      27.906  45.853 160.742  1.00 87.05           C
ATOM   1026  CG  LEU A 140      29.135  44.935 160.959  1.00 87.05           C
ATOM   1027  CD1 LEU A 140      29.695  44.469 159.606  1.00 87.05           C
ATOM   1028  CD2 LEU A 140      30.231  45.566 161.833  1.00 87.05           C
ATOM   1029  C   LEU A 140      28.114  47.425 162.648  1.00 87.05           C
ATOM   1030  O   LEU A 140      28.822  47.128 163.609  1.00 87.05           O
ATOM   1031  N   LEU A 141      28.121  48.663 162.130  1.00 53.00           N
ATOM   1032  CA  LEU A 141      29.003  49.662 162.656  1.00 53.00           C
ATOM   1033  CB  LEU A 141      28.853  51.001 161.913  1.00 53.00           C
ATOM   1034  CG  LEU A 141      29.771  52.120 162.436  1.00 53.00           C
ATOM   1035  CD1 LEU A 141      31.254  51.784 162.206  1.00 53.00           C
ATOM   1036  CD2 LEU A 141      29.365  53.482 161.851  1.00 53.00           C
ATOM   1037  C   LEU A 141      28.664  49.911 164.091  1.00 53.00           C
ATOM   1038  O   LEU A 141      29.539  49.890 164.954  1.00 53.00           O
ATOM   1039  N   VAL A 142      27.370  50.128 164.384  1.00 98.55           N
ATOM   1040  CA  VAL A 142      26.959  50.440 165.720  1.00 98.55           C
ATOM   1041  CB  VAL A 142      25.501  50.792 165.821  1.00 98.55           C
ATOM   1042  CG1 VAL A 142      24.656  49.576 165.407  1.00 98.55           C
ATOM   1043  CG2 VAL A 142      25.221  51.283 167.251  1.00 98.55           C
ATOM   1044  C   VAL A 142      27.228  49.286 166.638  1.00 98.55           C
ATOM   1045  O   VAL A 142      27.781  49.480 167.720  1.00 98.55           O
ATOM   1046  N   LEU A 143      26.877  48.042 166.243  1.00131.57           N
ATOM   1047  CA  LEU A 143      27.044  47.004 167.219  1.00131.57           C
ATOM   1048  CB  LEU A 143      26.358  45.640 166.948  1.00131.57           C
ATOM   1049  CG  LEU A 143      27.093  44.612 166.071  1.00131.57           C
ATOM   1050  CD1 LEU A 143      26.343  43.270 166.066  1.00131.57           C
ATOM   1051  CD2 LEU A 143      27.292  45.121 164.646  1.00131.57           C
ATOM   1052  C   LEU A 143      28.491  46.790 167.547  1.00131.57           C
ATOM   1053  O   LEU A 143      28.826  46.549 168.703  1.00131.57           O
ATOM   1054  N   ALA A 144      29.387  46.864 166.544  1.00 44.07           N
ATOM   1055  CA  ALA A 144      30.803  46.682 166.737  1.00 44.07           C
ATOM   1056  CB  ALA A 144      31.589  46.691 165.414  1.00 44.07           C
ATOM   1057  C   ALA A 144      31.353  47.786 167.593  1.00 44.07           C
ATOM   1058  O   ALA A 144      32.289  47.569 168.361  1.00 44.07           O
ATOM   1059  N   ILE A 145      30.815  49.014 167.451  1.00102.26           N
ATOM   1060  CA  ILE A 145      31.297  50.136 168.212  1.00102.26           C
ATOM   1061  CB  ILE A 145      30.483  51.388 167.994  1.00102.26           C
ATOM   1062  CG1 ILE A 145      30.517  51.901 166.543  1.00102.26           C
ATOM   1063  CG2 ILE A 145      30.976  52.424 169.017  1.00102.26           C
ATOM   1064  CD1 ILE A 145      31.841  52.524 166.113  1.00102.26           C
ATOM   1065  C   ILE A 145      31.078  49.823 169.658  1.00102.26           C
ATOM   1066  O   ILE A 145      31.970  50.004 170.485  1.00102.26           O
ATOM   1067  N   LEU A 146      29.867  49.342 169.998  1.00 51.19           N
ATOM   1068  CA  LEU A 146      29.533  49.058 171.362  1.00 51.19           C
ATOM   1069  CB  LEU A 146      28.062  48.649 171.540  1.00 51.19           C
ATOM   1070  CG  LEU A 146      27.073  49.775 171.188  1.00 51.19           C
ATOM   1071  CD1 LEU A 146      25.616  49.325 171.385  1.00 51.19           C
ATOM   1072  CD2 LEU A 146      27.407  51.067 171.950  1.00 51.19           C
ATOM   1073  C   LEU A 146      30.391  47.943 171.871  1.00 51.19           C
ATOM   1074  O   LEU A 146      30.863  47.980 173.006  1.00 51.19           O
ATOM   1075  N   ALA A 147      30.613  46.907 171.044  1.00 42.25           N
ATOM   1076  CA  ALA A 147      31.386  45.778 171.478  1.00 42.25           C
ATOM   1077  CB  ALA A 147      31.450  44.663 170.420  1.00 42.25           C
ATOM   1078  C   ALA A 147      32.795  46.195 171.769  1.00 42.25           C
ATOM   1079  O   ALA A 147      33.378  45.786 172.773  1.00 42.25           O
ATOM   1080  N   ILE A 148      33.383  47.025 170.888  1.00152.32           N
ATOM   1081  CA  ILE A 148      34.753  47.416 171.030  1.00152.32           C
ATOM   1082  CB  ILE A 148      35.254  48.145 169.803  1.00152.32           C
ATOM   1083  CG1 ILE A 148      36.782  48.031 169.679  1.00152.32           C
ATOM   1084  CG2 ILE A 148      34.721  49.587 169.813  1.00152.32           C
ATOM   1085  CD1 ILE A 148      37.557  48.559 170.877  1.00152.32           C
ATOM   1086  C   ILE A 148      34.898  48.264 172.261  1.00152.32           C
ATOM   1087  O   ILE A 148      35.870  48.140 173.002  1.00152.32           O
ATOM   1088  N   THR A 149      33.938  49.179 172.488  1.00120.73           N
ATOM   1089  CA  THR A 149      33.934  50.080 173.605  1.00120.73           C
ATOM   1090  CB  THR A 149      32.956  51.202 173.415  1.00120.73           C
ATOM   1091  OG1 THR A 149      32.985  52.070 174.535  1.00120.73           O
ATOM   1092  CG2 THR A 149      31.546  50.627 173.217  1.00120.73           C
ATOM   1093  C   THR A 149      33.625  49.383 174.897  1.00120.73           C
ATOM   1094  O   THR A 149      34.189  49.724 175.934  1.00120.73           O
ATOM   1095  N   ASP A 150      32.719  48.388 174.879  1.00 61.21           N
ATOM   1096  CA  ASP A 150      32.286  47.770 176.101  1.00 61.21           C
ATOM   1097  CB  ASP A 150      31.146  46.760 175.875  1.00 61.21           C
ATOM   1098  CG  ASP A 150      30.595  46.302 177.216  1.00 61.21           C
ATOM   1099  OD1 ASP A 150      31.188  46.669 178.264  1.00 61.21           O
ATOM   1100  OD2 ASP A 150      29.567  45.572 177.204  1.00 61.21           O
ATOM   1101  C   ASP A 150      33.446  47.089 176.758  1.00 61.21           C
ATOM   1102  O   ASP A 150      33.991  46.106 176.258  1.00 61.21           O
ATOM   1103  N   SER A 151      33.863  47.624 177.920  1.00 35.09           N
ATOM   1104  CA  SER A 151      34.971  47.073 178.640  1.00 35.09           C
ATOM   1105  CB  SER A 151      35.379  47.932 179.849  1.00 35.09           C
ATOM   1106  OG  SER A 151      35.833  49.205 179.414  1.00 35.09           O
ATOM   1107  C   SER A 151      34.574  45.733 179.161  1.00 35.09           C
ATOM   1108  O   SER A 151      35.390  44.817 179.242  1.00 35.09           O
ATOM   1109  N   ARG A 152      33.292  45.595 179.539  1.00120.50           N
ATOM   1110  CA  ARG A 152      32.823  44.379 180.127  1.00120.50           C
ATOM   1111  CB  ARG A 152      31.338  44.476 180.517  1.00120.50           C
ATOM   1112  CG  ARG A 152      30.763  43.211 181.156  1.00120.50           C
ATOM   1113  CD  ARG A 152      31.242  42.959 182.585  1.00120.50           C
ATOM   1114  NE  ARG A 152      30.503  41.768 183.091  1.00120.50           N
ATOM   1115  CZ  ARG A 152      29.269  41.925 183.654  1.00120.50           C
ATOM   1116  NH1 ARG A 152      28.718  43.170 183.753  1.00120.50           N
ATOM   1117  NH2 ARG A 152      28.585  40.838 184.114  1.00120.50           N
ATOM   1118  C   ARG A 152      32.946  43.235 179.172  1.00120.50           C
ATOM   1119  O   ARG A 152      33.603  42.241 179.480  1.00120.50           O
ATOM   1120  N   ASN A 153      32.395  43.380 177.951  1.00167.33           N
ATOM   1121  CA  ASN A 153      32.286  42.233 177.093  1.00167.33           C
ATOM   1122  CB  ASN A 153      31.193  42.296 176.007  1.00167.33           C
ATOM   1123  CG  ASN A 153      31.654  43.183 174.864  1.00167.33           C
ATOM   1124  OD1 ASN A 153      31.381  42.905 173.698  1.00167.33           O
ATOM   1125  ND2 ASN A 153      32.384  44.275 175.198  1.00167.33           N
ATOM   1126  C   ASN A 153      33.562  41.956 176.407  1.00167.33           C
ATOM   1127  O   ASN A 153      34.565  42.643 176.586  1.00167.33           O
ATOM   1128  N   MET A 154      33.531  40.884 175.601  1.00293.92           N
ATOM   1129  CA  MET A 154      34.706  40.409 174.962  1.00293.92           C
ATOM   1130  CB  MET A 154      35.332  41.266 173.832  1.00293.92           C
ATOM   1131  CG  MET A 154      36.117  42.523 174.225  1.00293.92           C
ATOM   1132  SD  MET A 154      35.194  44.090 174.207  1.00293.92           S
ATOM   1133  CE  MET A 154      36.606  45.105 174.731  1.00293.92           C
ATOM   1134  C   MET A 154      35.695  40.213 176.044  1.00293.92           C
ATOM   1135  O   MET A 154      35.350  40.038 177.212  1.00293.92           O
ATOM   1136  N   ALA A 155      36.967  40.214 175.660  1.00216.72           N
ATOM   1137  CA  ALA A 155      38.019  40.032 176.588  1.00216.72           C
ATOM   1138  CB  ALA A 155      39.335  39.568 175.941  1.00216.72           C
ATOM   1139  C   ALA A 155      38.273  41.352 177.226  1.00216.72           C
ATOM   1140  O   ALA A 155      37.429  42.246 177.248  1.00216.72           O
ATOM   1141  N   VAL A 156      39.463  41.471 177.820  1.00142.19           N
ATOM   1142  CA  VAL A 156      39.847  42.666 178.501  1.00142.19           C
ATOM   1143  CB  VAL A 156      41.290  42.656 178.921  1.00142.19           C
ATOM   1144  CG1 VAL A 156      42.160  42.613 177.654  1.00142.19           C
ATOM   1145  CG2 VAL A 156      41.566  43.872 179.821  1.00142.19           C
ATOM   1146  C   VAL A 156      39.636  43.840 177.599  1.00142.19           C
ATOM   1147  O   VAL A 156      39.592  43.720 176.375  1.00142.19           O
ATOM   1148  N   PRO A 157      39.452  44.978 178.219  1.00 77.26           N
ATOM   1149  CA  PRO A 157      39.237  46.185 177.474  1.00 77.26           C
ATOM   1150  CD  PRO A 157      38.781  45.020 179.510  1.00 77.26           C
ATOM   1151  CB  PRO A 157      38.796  47.234 178.490  1.00 77.26           C
ATOM   1152  CG  PRO A 157      38.091  46.395 179.573  1.00 77.26           C
ATOM   1153  C   PRO A 157      40.431  46.551 176.659  1.00 77.26           C
ATOM   1154  O   PRO A 157      41.552  46.486 177.161  1.00 77.26           O
ATOM   1155  N   GLN A 158      40.195  46.926 175.389  1.00154.84           N
ATOM   1156  CA  GLN A 158      41.242  47.218 174.458  1.00154.84           C
ATOM   1157  CB  GLN A 158      40.699  47.367 173.025  1.00154.84           C
ATOM   1158  CG  GLN A 158      39.783  48.577 172.816  1.00154.84           C
ATOM   1159  CD  GLN A 158      38.525  48.385 173.651  1.00154.84           C
ATOM   1160  OE1 GLN A 158      38.082  47.260 173.878  1.00154.84           O
ATOM   1161  NE2 GLN A 158      37.930  49.514 174.121  1.00154.84           N
ATOM   1162  C   GLN A 158      41.991  48.471 174.799  1.00154.84           C
ATOM   1163  O   GLN A 158      43.215  48.453 174.912  1.00154.84           O
ATOM   1164  N   GLY A 159      41.279  49.600 174.976  1.00 64.70           N
ATOM   1165  CA  GLY A 159      41.924  50.859 175.235  1.00 64.70           C
ATOM   1166  C   GLY A 159      42.306  51.425 173.892  1.00 64.70           C
ATOM   1167  O   GLY A 159      42.281  52.634 173.669  1.00 64.70           O
ATOM   1168  N   VAL A 160      42.658  50.507 172.972  1.00143.86           N
ATOM   1169  CA  VAL A 160      43.058  50.644 171.598  1.00143.86           C
ATOM   1170  CB  VAL A 160      43.730  49.422 171.046  1.00143.86           C
ATOM   1171  CG1 VAL A 160      45.033  49.185 171.828  1.00143.86           C
ATOM   1172  CG2 VAL A 160      42.747  48.246 171.106  1.00143.86           C
ATOM   1173  C   VAL A 160      41.847  50.924 170.774  1.00143.86           C
ATOM   1174  O   VAL A 160      41.943  51.111 169.561  1.00143.86           O
ATOM   1175  N   GLN A 161      40.669  50.946 171.423  1.00128.88           N
ATOM   1176  CA  GLN A 161      39.400  50.992 170.752  1.00128.88           C
ATOM   1177  CB  GLN A 161      38.239  51.344 171.708  1.00128.88           C
ATOM   1178  CG  GLN A 161      36.849  51.409 171.054  1.00128.88           C
ATOM   1179  CD  GLN A 161      36.631  52.782 170.427  1.00128.88           C
ATOM   1180  OE1 GLN A 161      35.813  52.940 169.521  1.00128.88           O
ATOM   1181  NE2 GLN A 161      37.382  53.803 170.918  1.00128.88           N
ATOM   1182  C   GLN A 161      39.350  51.991 169.635  1.00128.88           C
ATOM   1183  O   GLN A 161      38.888  51.570 168.576  1.00128.88           O
ATOM   1184  N   PRO A 162      39.744  53.244 169.726  1.00168.34           N
ATOM   1185  CA  PRO A 162      39.619  54.136 168.600  1.00168.34           C
ATOM   1186  CD  PRO A 162      40.714  53.734 170.697  1.00168.34           C
ATOM   1187  CB  PRO A 162      40.316  55.427 169.025  1.00168.34           C
ATOM   1188  CG  PRO A 162      41.373  54.951 170.034  1.00168.34           C
ATOM   1189  C   PRO A 162      40.250  53.580 167.357  1.00168.34           C
ATOM   1190  O   PRO A 162      39.640  53.663 166.291  1.00168.34           O
ATOM   1191  N   LEU A 163      41.456  52.995 167.466  1.00 52.09           N
ATOM   1192  CA  LEU A 163      42.127  52.501 166.299  1.00 52.09           C
ATOM   1193  CB  LEU A 163      43.534  51.957 166.606  1.00 52.09           C
ATOM   1194  CG  LEU A 163      44.274  51.418 165.367  1.00 52.09           C
ATOM   1195  CD1 LEU A 163      44.522  52.531 164.336  1.00 52.09           C
ATOM   1196  CD2 LEU A 163      45.565  50.685 165.766  1.00 52.09           C
ATOM   1197  C   LEU A 163      41.326  51.383 165.715  1.00 52.09           C
ATOM   1198  O   LEU A 163      41.112  51.326 164.505  1.00 52.09           O
ATOM   1199  N   PHE A 164      40.827  50.482 166.576  1.00 61.72           N
ATOM   1200  CA  PHE A 164      40.095  49.339 166.120  1.00 61.72           C
ATOM   1201  CB  PHE A 164      39.745  48.352 167.246  1.00 61.72           C
ATOM   1202  CG  PHE A 164      40.986  47.563 167.488  1.00 61.72           C
ATOM   1203  CD1 PHE A 164      42.074  48.121 168.117  1.00 61.72           C
ATOM   1204  CD2 PHE A 164      41.054  46.249 167.082  1.00 61.72           C
ATOM   1205  CE1 PHE A 164      43.213  47.380 168.329  1.00 61.72           C
ATOM   1206  CE2 PHE A 164      42.190  45.504 167.293  1.00 61.72           C
ATOM   1207  CZ  PHE A 164      43.274  46.070 167.919  1.00 61.72           C
ATOM   1208  C   PHE A 164      38.850  49.779 165.435  1.00 61.72           C
ATOM   1209  O   PHE A 164      38.423  49.165 164.460  1.00 61.72           O
ATOM   1210  N   ILE A 165      38.216  50.847 165.938  1.00143.07           N
ATOM   1211  CA  ILE A 165      37.007  51.276 165.312  1.00143.07           C
ATOM   1212  CB  ILE A 165      36.296  52.360 166.061  1.00143.07           C
ATOM   1213  CG1 ILE A 165      34.805  52.224 165.751  1.00143.07           C
ATOM   1214  CG2 ILE A 165      36.893  53.726 165.690  1.00143.07           C
ATOM   1215  CD1 ILE A 165      34.271  50.883 166.259  1.00143.07           C
ATOM   1216  C   ILE A 165      37.344  51.731 163.925  1.00143.07           C
ATOM   1217  O   ILE A 165      36.576  51.515 162.990  1.00143.07           O
ATOM   1218  N   GLY A 166      38.506  52.392 163.751  1.00 36.16           N
ATOM   1219  CA  GLY A 166      38.884  52.849 162.445  1.00 36.16           C
ATOM   1220  C   GLY A 166      39.029  51.660 161.551  1.00 36.16           C
ATOM   1221  O   GLY A 166      38.513  51.662 160.440  1.00 36.16           O
ATOM   1222  N   LEU A 167      39.696  50.589 162.024  1.00102.99           N
ATOM   1223  CA  LEU A 167      39.907  49.431 161.197  1.00102.99           C
ATOM   1224  CB  LEU A 167      40.730  48.311 161.865  1.00102.99           C
ATOM   1225  CG  LEU A 167      42.250  48.567 161.945  1.00102.99           C
ATOM   1226  CD1 LEU A 167      42.887  48.583 160.548  1.00102.99           C
ATOM   1227  CD2 LEU A 167      42.588  49.822 162.756  1.00102.99           C
ATOM   1228  C   LEU A 167      38.579  48.845 160.833  1.00102.99           C
ATOM   1229  O   LEU A 167      38.419  48.291 159.746  1.00102.99           O
ATOM   1230  N   ALA A 168      37.598  48.920 161.751  1.00 37.87           N
ATOM   1231  CA  ALA A 168      36.297  48.373 161.490  1.00 37.87           C
ATOM   1232  CB  ALA A 168      35.335  48.536 162.679  1.00 37.87           C
ATOM   1233  C   ALA A 168      35.688  49.083 160.319  1.00 37.87           C
ATOM   1234  O   ALA A 168      35.124  48.446 159.429  1.00 37.87           O
ATOM   1235  N   LEU A 169      35.802  50.425 160.275  1.00101.59           N
ATOM   1236  CA  LEU A 169      35.240  51.163 159.179  1.00101.59           C
ATOM   1237  CB  LEU A 169      35.352  52.693 159.277  1.00101.59           C
ATOM   1238  CG  LEU A 169      34.350  53.338 160.247  1.00101.59           C
ATOM   1239  CD1 LEU A 169      34.680  53.030 161.714  1.00101.59           C
ATOM   1240  CD2 LEU A 169      34.189  54.834 159.944  1.00101.59           C
ATOM   1241  C   LEU A 169      35.934  50.755 157.930  1.00101.59           C
ATOM   1242  O   LEU A 169      35.328  50.710 156.862  1.00101.59           O
ATOM   1243  N   GLY A 170      37.239  50.466 158.029  1.00114.57           N
ATOM   1244  CA  GLY A 170      37.978  50.116 156.860  1.00114.57           C
ATOM   1245  C   GLY A 170      37.424  48.858 156.247  1.00114.57           C
ATOM   1246  O   GLY A 170      37.256  48.776 155.032  1.00114.57           O
ATOM   1247  N   ALA A 171      37.133  47.837 157.075  1.00 67.27           N
ATOM   1248  CA  ALA A 171      36.647  46.569 156.599  1.00 67.27           C
ATOM   1249  CB  ALA A 171      36.506  45.527 157.722  1.00 67.27           C
ATOM   1250  C   ALA A 171      35.301  46.727 155.968  1.00 67.27           C
ATOM   1251  O   ALA A 171      35.007  46.090 154.957  1.00 67.27           O
ATOM   1252  N   LEU A 172      34.437  47.560 156.579  1.00 94.36           N
ATOM   1253  CA  LEU A 172      33.103  47.752 156.088  1.00 94.36           C
ATOM   1254  CB  LEU A 172      32.268  48.647 157.032  1.00 94.36           C
ATOM   1255  CG  LEU A 172      30.749  48.757 156.745  1.00 94.36           C
ATOM   1256  CD1 LEU A 172      30.081  49.681 157.776  1.00 94.36           C
ATOM   1257  CD2 LEU A 172      30.419  49.191 155.307  1.00 94.36           C
ATOM   1258  C   LEU A 172      33.191  48.411 154.751  1.00 94.36           C
ATOM   1259  O   LEU A 172      32.513  48.026 153.800  1.00 94.36           O
ATOM   1260  N   ILE A 173      34.059  49.425 154.646  1.00111.33           N
ATOM   1261  CA  ILE A 173      34.170  50.180 153.439  1.00111.33           C
ATOM   1262  CB  ILE A 173      35.171  51.294 153.546  1.00111.33           C
ATOM   1263  CG1 ILE A 173      34.761  52.289 154.645  1.00111.33           C
ATOM   1264  CG2 ILE A 173      35.310  51.935 152.155  1.00111.33           C
ATOM   1265  CD1 ILE A 173      33.421  52.972 154.383  1.00111.33           C
ATOM   1266  C   ILE A 173      34.644  49.280 152.349  1.00111.33           C
ATOM   1267  O   ILE A 173      34.172  49.363 151.221  1.00111.33           O
ATOM   1268  N   LEU A 174      35.629  48.415 152.634  1.00178.97           N
ATOM   1269  CA  LEU A 174      36.119  47.586 151.577  1.00178.97           C
ATOM   1270  CB  LEU A 174      37.447  46.886 151.898  1.00178.97           C
ATOM   1271  CG  LEU A 174      37.935  46.113 150.668  1.00178.97           C
ATOM   1272  CD1 LEU A 174      37.330  44.706 150.555  1.00178.97           C
ATOM   1273  CD2 LEU A 174      37.577  46.948 149.431  1.00178.97           C
ATOM   1274  C   LEU A 174      35.118  46.551 151.149  1.00178.97           C
ATOM   1275  O   LEU A 174      34.985  46.228 149.972  1.00178.97           O
ATOM   1276  N   CYS A 175      34.421  45.969 152.123  1.00159.75           N
ATOM   1277  CA  CYS A 175      33.446  44.919 152.005  1.00159.75           C
ATOM   1278  CB  CYS A 175      33.058  44.611 153.471  1.00159.75           C
ATOM   1279  SG  CYS A 175      31.515  43.737 153.825  1.00159.75           S
ATOM   1280  C   CYS A 175      32.251  45.365 151.217  1.00159.75           C
ATOM   1281  O   CYS A 175      31.819  44.654 150.311  1.00159.75           O
ATOM   1282  N   PHE A 176      31.686  46.553 151.528  1.00208.15           N
ATOM   1283  CA  PHE A 176      30.485  46.969 150.848  1.00208.15           C
ATOM   1284  CB  PHE A 176      29.281  47.259 151.767  1.00208.15           C
ATOM   1285  CG  PHE A 176      28.658  46.027 152.314  1.00208.15           C
ATOM   1286  CD1 PHE A 176      27.665  45.382 151.612  1.00208.15           C
ATOM   1287  CD2 PHE A 176      29.047  45.532 153.534  1.00208.15           C
ATOM   1288  CE1 PHE A 176      27.079  44.246 152.116  1.00208.15           C
ATOM   1289  CE2 PHE A 176      28.463  44.398 154.041  1.00208.15           C
ATOM   1290  CZ  PHE A 176      27.479  43.751 153.333  1.00208.15           C
ATOM   1291  C   PHE A 176      30.641  48.303 150.172  1.00208.15           C
ATOM   1292  O   PHE A 176      29.680  48.802 149.593  1.00208.15           O
ATOM   1293  N   GLY A 177      31.838  48.901 150.170  1.00139.89           N
ATOM   1294  CA  GLY A 177      32.023  50.243 149.688  1.00139.89           C
ATOM   1295  C   GLY A 177      31.685  50.399 148.239  1.00139.89           C
ATOM   1296  O   GLY A 177      31.159  51.439 147.845  1.00139.89           O
ATOM   1297  N   TYR A 178      31.959  49.395 147.385  1.00205.89           N
ATOM   1298  CA  TYR A 178      31.745  49.703 146.002  1.00205.89           C
ATOM   1299  CB  TYR A 178      32.526  48.763 145.069  1.00205.89           C
ATOM   1300  CG  TYR A 178      33.970  49.124 145.195  1.00205.89           C
ATOM   1301  CD1 TYR A 178      34.674  48.844 146.345  1.00205.89           C
ATOM   1302  CD2 TYR A 178      34.628  49.737 144.154  1.00205.89           C
ATOM   1303  CE1 TYR A 178      36.004  49.172 146.460  1.00205.89           C
ATOM   1304  CE2 TYR A 178      35.959  50.068 144.260  1.00205.89           C
ATOM   1305  CZ  TYR A 178      36.649  49.787 145.415  1.00205.89           C
ATOM   1306  OH  TYR A 178      38.014  50.126 145.528  1.00205.89           O
ATOM   1307  C   TYR A 178      30.284  49.615 145.675  1.00205.89           C
ATOM   1308  O   TYR A 178      29.889  49.706 144.516  1.00205.89           O
ATOM   1309  N   ASN A 179      29.423  49.590 146.706  1.00137.14           N
ATOM   1310  CA  ASN A 179      28.009  49.544 146.485  1.00137.14           C
ATOM   1311  CB  ASN A 179      27.262  48.672 147.507  1.00137.14           C
ATOM   1312  CG  ASN A 179      27.684  47.225 147.318  1.00137.14           C
ATOM   1313  OD1 ASN A 179      27.918  46.768 146.200  1.00137.14           O
ATOM   1314  ND2 ASN A 179      27.783  46.481 148.452  1.00137.14           N
ATOM   1315  C   ASN A 179      27.487  50.938 146.683  1.00137.14           C
ATOM   1316  O   ASN A 179      27.064  51.600 145.740  1.00137.14           O
ATOM   1317  N   CYS A 180      27.333  51.318 147.962  1.00167.27           N
ATOM   1318  CA  CYS A 180      26.870  52.587 148.464  1.00167.27           C
ATOM   1319  CB  CYS A 180      26.075  52.402 149.765  1.00167.27           C
ATOM   1320  SG  CYS A 180      25.274  53.928 150.320  1.00167.27           S
ATOM   1321  C   CYS A 180      27.918  53.640 148.716  1.00167.27           C
ATOM   1322  O   CYS A 180      27.578  54.812 148.869  1.00167.27           O
ATOM   1323  N   GLY A 181      29.203  53.272 148.880  1.00 77.20           N
ATOM   1324  CA  GLY A 181      30.160  54.284 149.248  1.00 77.20           C
ATOM   1325  C   GLY A 181      30.216  54.319 150.749  1.00 77.20           C
ATOM   1326  O   GLY A 181      30.857  55.184 151.344  1.00 77.20           O
ATOM   1327  N   ALA A 182      29.504  53.374 151.394  1.00246.74           N
ATOM   1328  CA  ALA A 182      29.484  53.197 152.822  1.00246.74           C
ATOM   1329  CB  ALA A 182      30.708  52.434 153.355  1.00246.74           C
ATOM   1330  C   ALA A 182      29.382  54.500 153.561  1.00246.74           C
ATOM   1331  O   ALA A 182      30.285  54.814 154.337  1.00246.74           O
ATOM   1332  N   PRO A 183      28.351  55.289 153.373  1.00194.13           N
ATOM   1333  CA  PRO A 183      28.191  56.515 154.110  1.00194.13           C
ATOM   1334  CD  PRO A 183      27.415  55.173 152.269  1.00194.13           C
ATOM   1335  CB  PRO A 183      26.907  57.156 153.582  1.00194.13           C
ATOM   1336  CG  PRO A 183      26.722  56.542 152.183  1.00194.13           C
ATOM   1337  C   PRO A 183      28.125  56.277 155.590  1.00194.13           C
ATOM   1338  O   PRO A 183      28.947  56.813 156.331  1.00194.13           O
ATOM   1339  N   LEU A 184      27.113  55.504 156.034  1.00126.85           N
ATOM   1340  CA  LEU A 184      26.914  55.101 157.401  1.00126.85           C
ATOM   1341  CB  LEU A 184      27.981  54.130 157.939  1.00126.85           C
ATOM   1342  CG  LEU A 184      27.970  52.757 157.247  1.00126.85           C
ATOM   1343  CD1 LEU A 184      26.587  52.106 157.358  1.00126.85           C
ATOM   1344  CD2 LEU A 184      28.480  52.827 155.804  1.00126.85           C
ATOM   1345  C   LEU A 184      26.870  56.283 158.319  1.00126.85           C
ATOM   1346  O   LEU A 184      26.904  56.105 159.537  1.00126.85           O
ATOM   1347  N   ASN A 185      26.763  57.513 157.780  1.00 97.39           N
ATOM   1348  CA  ASN A 185      26.789  58.670 158.637  1.00 97.39           C
ATOM   1349  CB  ASN A 185      28.241  59.141 158.853  1.00 97.39           C
ATOM   1350  CG  ASN A 185      28.316  60.360 159.758  1.00 97.39           C
ATOM   1351  OD1 ASN A 185      27.345  61.090 159.946  1.00 97.39           O
ATOM   1352  ND2 ASN A 185      29.522  60.588 160.344  1.00 97.39           N
ATOM   1353  C   ASN A 185      26.049  59.768 157.927  1.00 97.39           C
ATOM   1354  O   ASN A 185      26.499  60.250 156.890  1.00 97.39           O
ATOM   1355  N   PRO A 186      24.940  60.206 158.459  1.00159.15           N
ATOM   1356  CA  PRO A 186      24.165  61.238 157.821  1.00159.15           C
ATOM   1357  CD  PRO A 186      24.141  59.396 159.360  1.00159.15           C
ATOM   1358  CB  PRO A 186      22.822  61.273 158.560  1.00159.15           C
ATOM   1359  CG  PRO A 186      23.016  60.351 159.784  1.00159.15           C
ATOM   1360  C   PRO A 186      24.864  62.560 157.692  1.00159.15           C
ATOM   1361  O   PRO A 186      24.691  63.229 156.673  1.00159.15           O
ATOM   1362  N   ALA A 187      25.644  62.968 158.707  1.00 38.83           N
ATOM   1363  CA  ALA A 187      26.338  64.224 158.654  1.00 38.83           C
ATOM   1364  CB  ALA A 187      27.046  64.566 159.976  1.00 38.83           C
ATOM   1365  C   ALA A 187      27.386  64.160 157.589  1.00 38.83           C
ATOM   1366  O   ALA A 187      27.592  65.117 156.843  1.00 38.83           O
ATOM   1367  N   ARG A 188      28.076  63.009 157.490  1.00149.37           N
ATOM   1368  CA  ARG A 188      29.156  62.891 156.558  1.00149.37           C
ATOM   1369  CB  ARG A 188      29.872  61.532 156.580  1.00149.37           C
ATOM   1370  CG  ARG A 188      31.009  61.498 155.554  1.00149.37           C
ATOM   1371  CD  ARG A 188      31.654  60.133 155.332  1.00149.37           C
ATOM   1372  NE  ARG A 188      30.910  59.447 154.239  1.00149.37           N
ATOM   1373  CZ  ARG A 188      31.086  59.849 152.946  1.00149.37           C
ATOM   1374  NH1 ARG A 188      31.721  61.027 152.677  1.00149.37           N
ATOM   1375  NH2 ARG A 188      30.612  59.080 151.924  1.00149.37           N
ATOM   1376  C   ARG A 188      28.648  63.055 155.162  1.00149.37           C
ATOM   1377  O   ARG A 188      29.344  63.601 154.313  1.00149.37           O
ATOM   1378  N   ASP A 189      27.480  62.479 154.839  1.00105.12           N
ATOM   1379  CA  ASP A 189      26.977  62.591 153.498  1.00105.12           C
ATOM   1380  CB  ASP A 189      26.000  61.449 153.163  1.00105.12           C
ATOM   1381  CG  ASP A 189      25.795  61.405 151.656  1.00105.12           C
ATOM   1382  OD1 ASP A 189      25.101  62.309 151.121  1.00105.12           O
ATOM   1383  OD2 ASP A 189      26.324  60.455 151.019  1.00105.12           O
ATOM   1384  C   ASP A 189      26.294  63.899 153.182  1.00105.12           C
ATOM   1385  O   ASP A 189      26.591  64.540 152.175  1.00105.12           O
ATOM   1386  N   LEU A 190      25.357  64.331 154.051  1.00116.32           N
ATOM   1387  CA  LEU A 190      24.499  65.454 153.763  1.00116.32           C
ATOM   1388  CB  LEU A 190      23.373  65.602 154.811  1.00116.32           C
ATOM   1389  CG  LEU A 190      22.183  66.517 154.426  1.00116.32           C
ATOM   1390  CD1 LEU A 190      21.153  66.563 155.566  1.00116.32           C
ATOM   1391  CD2 LEU A 190      22.597  67.921 153.958  1.00116.32           C
ATOM   1392  C   LEU A 190      25.272  66.737 153.715  1.00116.32           C
ATOM   1393  O   LEU A 190      25.075  67.547 152.810  1.00116.32           O
ATOM   1394  N   ALA A 191      26.181  66.961 154.680  1.00 47.85           N
ATOM   1395  CA  ALA A 191      26.833  68.237 154.733  1.00 47.85           C
ATOM   1396  CB  ALA A 191      27.790  68.378 155.932  1.00 47.85           C
ATOM   1397  C   ALA A 191      27.613  68.473 153.472  1.00 47.85           C
ATOM   1398  O   ALA A 191      27.490  69.547 152.885  1.00 47.85           O
ATOM   1399  N   PRO A 192      28.400  67.545 152.993  1.00149.40           N
ATOM   1400  CA  PRO A 192      29.109  67.831 151.777  1.00149.40           C
ATOM   1401  CD  PRO A 192      29.191  66.684 153.853  1.00149.40           C
ATOM   1402  CB  PRO A 192      30.274  66.847 151.685  1.00149.40           C
ATOM   1403  CG  PRO A 192      30.059  65.890 152.861  1.00149.40           C
ATOM   1404  C   PRO A 192      28.220  67.886 150.581  1.00149.40           C
ATOM   1405  O   PRO A 192      28.604  68.503 149.590  1.00149.40           O
ATOM   1406  N   ARG A 193      27.047  67.230 150.635  1.00113.48           N
ATOM   1407  CA  ARG A 193      26.131  67.280 149.539  1.00113.48           C
ATOM   1408  CB  ARG A 193      24.900  66.383 149.742  1.00113.48           C
ATOM   1409  CG  ARG A 193      25.172  64.934 149.348  1.00113.48           C
ATOM   1410  CD  ARG A 193      24.177  64.419 148.313  1.00113.48           C
ATOM   1411  NE  ARG A 193      24.785  63.232 147.655  1.00113.48           N
ATOM   1412  CZ  ARG A 193      23.996  62.409 146.908  1.00113.48           C
ATOM   1413  NH1 ARG A 193      22.644  62.576 146.919  1.00113.48           N
ATOM   1414  NH2 ARG A 193      24.555  61.436 146.135  1.00113.48           N
ATOM   1415  C   ARG A 193      25.653  68.683 149.384  1.00113.48           C
ATOM   1416  O   ARG A 193      25.535  69.193 148.271  1.00113.48           O
ATOM   1417  N   VAL A 194      25.365  69.352 150.510  1.00 92.69           N
ATOM   1418  CA  VAL A 194      24.867  70.690 150.428  1.00 92.69           C
ATOM   1419  CB  VAL A 194      24.418  71.257 151.744  1.00 92.69           C
ATOM   1420  CG1 VAL A 194      25.641  71.553 152.623  1.00 92.69           C
ATOM   1421  CG2 VAL A 194      23.541  72.485 151.455  1.00 92.69           C
ATOM   1422  C   VAL A 194      25.937  71.573 149.861  1.00 92.69           C
ATOM   1423  O   VAL A 194      25.649  72.482 149.084  1.00 92.69           O
ATOM   1424  N   PHE A 195      27.209  71.334 150.240  1.00 55.57           N
ATOM   1425  CA  PHE A 195      28.282  72.158 149.756  1.00 55.57           C
ATOM   1426  CB  PHE A 195      29.653  71.820 150.362  1.00 55.57           C
ATOM   1427  CG  PHE A 195      30.652  72.631 149.606  1.00 55.57           C
ATOM   1428  CD1 PHE A 195      30.783  73.982 149.830  1.00 55.57           C
ATOM   1429  CD2 PHE A 195      31.464  72.037 148.669  1.00 55.57           C
ATOM   1430  CE1 PHE A 195      31.705  74.725 149.130  1.00 55.57           C
ATOM   1431  CE2 PHE A 195      32.388  72.773 147.966  1.00 55.57           C
ATOM   1432  CZ  PHE A 195      32.512  74.122 148.196  1.00 55.57           C
ATOM   1433  C   PHE A 195      28.415  72.005 148.277  1.00 55.57           C
ATOM   1434  O   PHE A 195      28.560  72.988 147.551  1.00 55.57           O
ATOM   1435  N   THR A 196      28.351  70.753 147.794  1.00 42.73           N
ATOM   1436  CA  THR A 196      28.521  70.460 146.403  1.00 42.73           C
ATOM   1437  CB  THR A 196      28.373  68.994 146.119  1.00 42.73           C
ATOM   1438  OG1 THR A 196      29.344  68.255 146.846  1.00 42.73           O
ATOM   1439  CG2 THR A 196      28.536  68.753 144.610  1.00 42.73           C
ATOM   1440  C   THR A 196      27.448  71.172 145.643  1.00 42.73           C
ATOM   1441  O   THR A 196      27.685  71.690 144.552  1.00 42.73           O
ATOM   1442  N   ALA A 197      26.228  71.210 146.205  1.00 33.04           N
ATOM   1443  CA  ALA A 197      25.136  71.849 145.532  1.00 33.04           C
ATOM   1444  CB  ALA A 197      23.826  71.782 146.335  1.00 33.04           C
ATOM   1445  C   ALA A 197      25.469  73.298 145.336  1.00 33.04           C
ATOM   1446  O   ALA A 197      25.247  73.851 144.259  1.00 33.04           O
ATOM   1447  N   MET A 198      26.022  73.948 146.378  1.00 73.09           N
ATOM   1448  CA  MET A 198      26.360  75.347 146.340  1.00 73.09           C
ATOM   1449  CB  MET A 198      26.814  75.883 147.708  1.00 73.09           C
ATOM   1450  CG  MET A 198      27.168  77.372 147.696  1.00 73.09           C
ATOM   1451  SD  MET A 198      27.706  78.031 149.302  1.00 73.09           S
ATOM   1452  CE  MET A 198      29.274  77.116 149.332  1.00 73.09           C
ATOM   1453  C   MET A 198      27.479  75.585 145.367  1.00 73.09           C
ATOM   1454  O   MET A 198      27.519  76.606 144.683  1.00 73.09           O
ATOM   1455  N   ALA A 199      28.413  74.622 145.295  1.00 74.83           N
ATOM   1456  CA  ALA A 199      29.622  74.651 144.518  1.00 74.83           C
ATOM   1457  CB  ALA A 199      30.528  73.441 144.783  1.00 74.83           C
ATOM   1458  C   ALA A 199      29.341  74.727 143.046  1.00 74.83           C
ATOM   1459  O   ALA A 199      30.209  75.160 142.291  1.00 74.83           O
ATOM   1460  N   GLY A 200      28.163  74.266 142.572  1.00 46.17           N
ATOM   1461  CA  GLY A 200      27.920  74.345 141.157  1.00 46.17           C
ATOM   1462  C   GLY A 200      27.467  73.021 140.623  1.00 46.17           C
ATOM   1463  O   GLY A 200      27.049  72.926 139.469  1.00 46.17           O
ATOM   1464  N   TRP A 201      27.551  71.953 141.432  1.00102.42           N
ATOM   1465  CA  TRP A 201      27.073  70.679 140.982  1.00102.42           C
ATOM   1466  CB  TRP A 201      27.553  69.504 141.847  1.00102.42           C
ATOM   1467  CG  TRP A 201      28.997  69.163 141.536  1.00102.42           C
ATOM   1468  CD2 TRP A 201      30.157  69.723 142.174  1.00102.42           C
ATOM   1469  CD1 TRP A 201      29.466  68.295 140.596  1.00102.42           C
ATOM   1470  NE1 TRP A 201      30.837  68.270 140.609  1.00102.42           N
ATOM   1471  CE2 TRP A 201      31.278  69.146 141.574  1.00102.42           C
ATOM   1472  CE3 TRP A 201      30.283  70.643 143.172  1.00102.42           C
ATOM   1473  CZ2 TRP A 201      32.543  69.480 141.963  1.00102.42           C
ATOM   1474  CZ3 TRP A 201      31.562  70.970 143.564  1.00102.42           C
ATOM   1475  CH2 TRP A 201      32.670  70.403 142.974  1.00102.42           C
ATOM   1476  C   TRP A 201      25.578  70.712 140.824  1.00102.42           C
ATOM   1477  O   TRP A 201      25.021  70.014 139.978  1.00102.42           O
ATOM   1478  N   GLY A 202      24.868  71.495 141.653  1.00 34.82           N
ATOM   1479  CA  GLY A 202      23.457  71.648 141.423  1.00 34.82           C
ATOM   1480  C   GLY A 202      22.671  70.537 142.047  1.00 34.82           C
ATOM   1481  O   GLY A 202      23.095  69.903 143.010  1.00 34.82           O
ATOM   1482  N   VAL A 203      21.477  70.291 141.472  1.00 95.50           N
ATOM   1483  CA  VAL A 203      20.488  69.366 141.952  1.00 95.50           C
ATOM   1484  CB  VAL A 203      19.239  69.374 141.120  1.00 95.50           C
ATOM   1485  CG1 VAL A 203      19.590  68.885 139.704  1.00 95.50           C
ATOM   1486  CG2 VAL A 203      18.175  68.516 141.826  1.00 95.50           C
ATOM   1487  C   VAL A 203      21.015  67.968 141.950  1.00 95.50           C
ATOM   1488  O   VAL A 203      20.678  67.175 142.828  1.00 95.50           O
ATOM   1489  N   GLU A 204      21.869  67.628 140.972  1.00 94.90           N
ATOM   1490  CA  GLU A 204      22.335  66.279 140.842  1.00 94.90           C
ATOM   1491  CB  GLU A 204      23.272  66.061 139.645  1.00 94.90           C
ATOM   1492  CG  GLU A 204      23.743  64.610 139.529  1.00 94.90           C
ATOM   1493  CD  GLU A 204      24.308  64.408 138.133  1.00 94.90           C
ATOM   1494  OE1 GLU A 204      23.995  65.245 137.244  1.00 94.90           O
ATOM   1495  OE2 GLU A 204      25.052  63.411 137.935  1.00 94.90           O
ATOM   1496  C   GLU A 204      23.055  65.872 142.088  1.00 94.90           C
ATOM   1497  O   GLU A 204      23.084  64.688 142.420  1.00 94.90           O
ATOM   1498  N   VAL A 205      23.659  66.833 142.813  1.00103.29           N
ATOM   1499  CA  VAL A 205      24.390  66.480 143.997  1.00103.29           C
ATOM   1500  CB  VAL A 205      24.935  67.670 144.738  1.00103.29           C
ATOM   1501  CG1 VAL A 205      23.767  68.514 145.277  1.00103.29           C
ATOM   1502  CG2 VAL A 205      25.884  67.160 145.836  1.00103.29           C
ATOM   1503  C   VAL A 205      23.460  65.747 144.914  1.00103.29           C
ATOM   1504  O   VAL A 205      23.872  64.824 145.614  1.00103.29           O
ATOM   1505  N   PHE A 206      22.191  66.191 144.977  1.00145.97           N
ATOM   1506  CA  PHE A 206      21.174  65.564 145.771  1.00145.97           C
ATOM   1507  CB  PHE A 206      19.981  66.491 146.058  1.00145.97           C
ATOM   1508  CG  PHE A 206      20.497  67.580 146.937  1.00145.97           C
ATOM   1509  CD1 PHE A 206      20.522  67.423 148.304  1.00145.97           C
ATOM   1510  CD2 PHE A 206      20.974  68.750 146.394  1.00145.97           C
ATOM   1511  CE1 PHE A 206      21.002  68.423 149.118  1.00145.97           C
ATOM   1512  CE2 PHE A 206      21.455  69.754 147.203  1.00145.97           C
ATOM   1513  CZ  PHE A 206      21.468  69.592 148.567  1.00145.97           C
ATOM   1514  C   PHE A 206      20.640  64.289 145.162  1.00145.97           C
ATOM   1515  O   PHE A 206      20.320  63.353 145.894  1.00145.97           O
ATOM   1516  N   SER A 207      20.519  64.196 143.815  1.00196.80           N
ATOM   1517  CA  SER A 207      19.781  63.077 143.276  1.00196.80           C
ATOM   1518  CB  SER A 207      18.393  63.488 142.761  1.00196.80           C
ATOM   1519  OG  SER A 207      17.617  64.014 143.828  1.00196.80           O
ATOM   1520  C   SER A 207      20.471  62.411 142.115  1.00196.80           C
ATOM   1521  O   SER A 207      21.367  61.588 142.298  1.00196.80           O
ATOM   1522  N   TYR A 208      19.993  62.743 140.892  1.00352.82           N
ATOM   1523  CA  TYR A 208      20.344  62.229 139.591  1.00352.82           C
ATOM   1524  CB  TYR A 208      21.863  62.140 139.330  1.00352.82           C
ATOM   1525  CG  TYR A 208      22.030  61.866 137.870  1.00352.82           C
ATOM   1526  CD1 TYR A 208      21.781  62.865 136.956  1.00352.82           C
ATOM   1527  CD2 TYR A 208      22.443  60.636 137.406  1.00352.82           C
ATOM   1528  CE1 TYR A 208      21.924  62.641 135.607  1.00352.82           C
ATOM   1529  CE2 TYR A 208      22.586  60.406 136.058  1.00352.82           C
ATOM   1530  CZ  TYR A 208      22.323  61.407 135.156  1.00352.82           C
ATOM   1531  OH  TYR A 208      22.469  61.172 133.772  1.00352.82           O
ATOM   1532  C   TYR A 208      19.731  60.872 139.446  1.00352.82           C
ATOM   1533  O   TYR A 208      19.990  60.141 138.492  1.00352.82           O
ATOM   1534  N   ARG A 209      18.827  60.523 140.374  1.00121.11           N
ATOM   1535  CA  ARG A 209      18.156  59.265 140.282  1.00121.11           C
ATOM   1536  CB  ARG A 209      18.438  58.336 141.475  1.00121.11           C
ATOM   1537  CG  ARG A 209      19.929  58.059 141.681  1.00121.11           C
ATOM   1538  CD  ARG A 209      20.563  57.169 140.610  1.00121.11           C
ATOM   1539  NE  ARG A 209      20.032  55.789 140.791  1.00121.11           N
ATOM   1540  CZ  ARG A 209      20.773  54.721 140.373  1.00121.11           C
ATOM   1541  NH1 ARG A 209      21.998  54.922 139.806  1.00121.11           N
ATOM   1542  NH2 ARG A 209      20.292  53.453 140.528  1.00121.11           N
ATOM   1543  C   ARG A 209      16.702  59.598 140.306  1.00121.11           C
ATOM   1544  O   ARG A 209      16.330  60.731 140.607  1.00121.11           O
ATOM   1545  N   ASP A 210      15.835  58.625 139.969  1.00 26.33           N
ATOM   1546  CA  ASP A 210      14.432  58.913 139.964  1.00 26.33           C
ATOM   1547  CB  ASP A 210      13.574  57.680 139.632  1.00 26.33           C
ATOM   1548  CG  ASP A 210      13.822  57.305 138.178  1.00 26.33           C
ATOM   1549  OD1 ASP A 210      14.439  58.128 137.450  1.00 26.33           O
ATOM   1550  OD2 ASP A 210      13.402  56.186 137.777  1.00 26.33           O
ATOM   1551  C   ASP A 210      14.086  59.336 141.352  1.00 26.33           C
ATOM   1552  O   ASP A 210      13.418  60.348 141.559  1.00 26.33           O
ATOM   1553  N   TYR A 211      14.564  58.571 142.350  1.00 88.90           N
ATOM   1554  CA  TYR A 211      14.327  58.926 143.715  1.00 88.90           C
ATOM   1555  CB  TYR A 211      14.107  57.726 144.654  1.00 88.90           C
ATOM   1556  CG  TYR A 211      12.785  57.116 144.339  1.00 88.90           C
ATOM   1557  CD1 TYR A 211      12.643  56.232 143.294  1.00 88.90           C
ATOM   1558  CD2 TYR A 211      11.683  57.428 145.101  1.00 88.90           C
ATOM   1559  CE1 TYR A 211      11.418  55.673 143.013  1.00 88.90           C
ATOM   1560  CE2 TYR A 211      10.456  56.873 144.826  1.00 88.90           C
ATOM   1561  CZ  TYR A 211      10.323  55.993 143.779  1.00 88.90           C
ATOM   1562  OH  TYR A 211       9.065  55.421 143.493  1.00 88.90           O
ATOM   1563  C   TYR A 211      15.554  59.632 144.184  1.00 88.90           C
ATOM   1564  O   TYR A 211      16.670  59.189 143.919  1.00 88.90           O
ATOM   1565  N   ASN A 212      15.373  60.768 144.886  1.00 47.38           N
ATOM   1566  CA  ASN A 212      16.510  61.512 145.340  1.00 47.38           C
ATOM   1567  CB  ASN A 212      16.130  62.729 146.199  1.00 47.38           C
ATOM   1568  CG  ASN A 212      15.302  63.677 145.342  1.00 47.38           C
ATOM   1569  OD1 ASN A 212      15.118  63.455 144.147  1.00 47.38           O
ATOM   1570  ND2 ASN A 212      14.789  64.769 145.970  1.00 47.38           N
ATOM   1571  C   ASN A 212      17.317  60.584 146.192  1.00 47.38           C
ATOM   1572  O   ASN A 212      16.823  60.033 147.174  1.00 47.38           O
ATOM   1573  N   TRP A 213      18.598  60.401 145.822  1.00134.92           N
ATOM   1574  CA  TRP A 213      19.481  59.475 146.473  1.00134.92           C
ATOM   1575  CB  TRP A 213      20.794  59.222 145.725  1.00134.92           C
ATOM   1576  CG  TRP A 213      21.664  58.230 146.453  1.00134.92           C
ATOM   1577  CD2 TRP A 213      22.646  58.599 147.429  1.00134.92           C
ATOM   1578  CD1 TRP A 213      21.700  56.870 146.362  1.00134.92           C
ATOM   1579  NE1 TRP A 213      22.656  56.368 147.214  1.00134.92           N
ATOM   1580  CE2 TRP A 213      23.245  57.423 147.879  1.00134.92           C
ATOM   1581  CE3 TRP A 213      23.011  59.817 147.916  1.00134.92           C
ATOM   1582  CZ2 TRP A 213      24.228  57.452 148.827  1.00134.92           C
ATOM   1583  CZ3 TRP A 213      24.010  59.847 148.860  1.00134.92           C
ATOM   1584  CH2 TRP A 213      24.607  58.686 149.307  1.00134.92           C
ATOM   1585  C   TRP A 213      19.836  59.908 147.865  1.00134.92           C
ATOM   1586  O   TRP A 213      20.063  59.068 148.734  1.00134.92           O
ATOM   1587  N   PHE A 214      19.860  61.225 148.131  1.00 81.96           N
ATOM   1588  CA  PHE A 214      20.344  61.747 149.381  1.00 81.96           C
ATOM   1589  CB  PHE A 214      20.245  63.282 149.503  1.00 81.96           C
ATOM   1590  CG  PHE A 214      18.816  63.702 149.584  1.00 81.96           C
ATOM   1591  CD1 PHE A 214      18.164  63.718 150.796  1.00 81.96           C
ATOM   1592  CD2 PHE A 214      18.131  64.093 148.457  1.00 81.96           C
ATOM   1593  CE1 PHE A 214      16.847  64.108 150.882  1.00 81.96           C
ATOM   1594  CE2 PHE A 214      16.815  64.484 148.537  1.00 81.96           C
ATOM   1595  CZ  PHE A 214      16.170  64.493 149.751  1.00 81.96           C
ATOM   1596  C   PHE A 214      19.572  61.131 150.504  1.00 81.96           C
ATOM   1597  O   PHE A 214      20.057  61.069 151.632  1.00 81.96           O
ATOM   1598  N   TRP A 215      18.326  60.706 150.244  1.00169.32           N
ATOM   1599  CA  TRP A 215      17.522  60.118 151.276  1.00169.32           C
ATOM   1600  CB  TRP A 215      16.114  59.734 150.791  1.00169.32           C
ATOM   1601  CG  TRP A 215      15.242  60.922 150.461  1.00169.32           C
ATOM   1602  CD2 TRP A 215      14.504  61.670 151.440  1.00169.32           C
ATOM   1603  CD1 TRP A 215      14.994  61.512 149.256  1.00169.32           C
ATOM   1604  NE1 TRP A 215      14.144  62.580 149.423  1.00169.32           N
ATOM   1605  CE2 TRP A 215      13.836  62.689 150.763  1.00169.32           C
ATOM   1606  CE3 TRP A 215      14.395  61.519 152.793  1.00169.32           C
ATOM   1607  CZ2 TRP A 215      13.044  63.578 151.432  1.00169.32           C
ATOM   1608  CZ3 TRP A 215      13.594  62.416 153.465  1.00169.32           C
ATOM   1609  CH2 TRP A 215      12.932  63.425 152.797  1.00169.32           C
ATOM   1610  C   TRP A 215      18.173  58.875 151.823  1.00169.32           C
ATOM   1611  O   TRP A 215      18.106  58.631 153.026  1.00169.32           O
ATOM   1612  N   VAL A 216      18.796  58.021 150.983  1.00135.30           N
ATOM   1613  CA  VAL A 216      19.343  56.823 151.568  1.00135.30           C
ATOM   1614  CB  VAL A 216      19.807  55.771 150.585  1.00135.30           C
ATOM   1615  CG1 VAL A 216      18.560  55.172 149.928  1.00135.30           C
ATOM   1616  CG2 VAL A 216      20.782  56.356 149.551  1.00135.30           C
ATOM   1617  C   VAL A 216      20.430  57.104 152.571  1.00135.30           C
ATOM   1618  O   VAL A 216      20.323  56.593 153.686  1.00135.30           O
ATOM   1619  N   PRO A 217      21.468  57.863 152.307  1.00180.62           N
ATOM   1620  CA  PRO A 217      22.486  58.100 153.292  1.00180.62           C
ATOM   1621  CD  PRO A 217      21.596  58.761 151.172  1.00180.62           C
ATOM   1622  CB  PRO A 217      23.530  58.977 152.610  1.00180.62           C
ATOM   1623  CG  PRO A 217      22.702  59.752 151.577  1.00180.62           C
ATOM   1624  C   PRO A 217      21.920  58.793 154.495  1.00180.62           C
ATOM   1625  O   PRO A 217      22.570  58.766 155.540  1.00180.62           O
ATOM   1626  N   ILE A 218      20.801  59.534 154.355  1.00123.96           N
ATOM   1627  CA  ILE A 218      20.285  60.179 155.529  1.00123.96           C
ATOM   1628  CB  ILE A 218      19.370  61.343 155.244  1.00123.96           C
ATOM   1629  CG1 ILE A 218      18.079  60.908 154.539  1.00123.96           C
ATOM   1630  CG2 ILE A 218      20.181  62.383 154.453  1.00123.96           C
ATOM   1631  CD1 ILE A 218      17.009  61.998 154.499  1.00123.96           C
ATOM   1632  C   ILE A 218      19.566  59.223 156.446  1.00123.96           C
ATOM   1633  O   ILE A 218      19.861  59.167 157.637  1.00123.96           O
ATOM   1634  N   VAL A 219      18.568  58.485 155.909  1.00 62.40           N
ATOM   1635  CA  VAL A 219      17.718  57.583 156.652  1.00 62.40           C
ATOM   1636  CB  VAL A 219      16.419  57.323 155.947  1.00 62.40           C
ATOM   1637  CG1 VAL A 219      15.612  56.302 156.766  1.00 62.40           C
ATOM   1638  CG2 VAL A 219      15.700  58.665 155.734  1.00 62.40           C
ATOM   1639  C   VAL A 219      18.315  56.238 156.946  1.00 62.40           C
ATOM   1640  O   VAL A 219      18.180  55.722 158.055  1.00 62.40           O
ATOM   1641  N   GLY A 220      18.999  55.631 155.959  1.00 39.25           N
ATOM   1642  CA  GLY A 220      19.409  54.262 156.093  1.00 39.25           C
ATOM   1643  C   GLY A 220      20.284  54.085 157.292  1.00 39.25           C
ATOM   1644  O   GLY A 220      20.127  53.108 158.022  1.00 39.25           O
ATOM   1645  N   PRO A 221      21.219  54.958 157.524  1.00 75.66           N
ATOM   1646  CA  PRO A 221      22.078  54.791 158.663  1.00 75.66           C
ATOM   1647  CD  PRO A 221      21.872  55.681 156.448  1.00 75.66           C
ATOM   1648  CB  PRO A 221      23.212  55.796 158.477  1.00 75.66           C
ATOM   1649  CG  PRO A 221      23.302  55.953 156.948  1.00 75.66           C
ATOM   1650  C   PRO A 221      21.375  54.903 159.979  1.00 75.66           C
ATOM   1651  O   PRO A 221      21.721  54.166 160.900  1.00 75.66           O
ATOM   1652  N   HIS A 222      20.390  55.812 160.092  1.00106.41           N
ATOM   1653  CA  HIS A 222      19.705  56.022 161.335  1.00106.41           C
ATOM   1654  ND1 HIS A 222      18.356  58.258 163.501  1.00106.41           N
ATOM   1655  CG  HIS A 222      17.929  57.398 162.518  1.00106.41           C
ATOM   1656  CB  HIS A 222      18.662  57.147 161.235  1.00106.41           C
ATOM   1657  NE2 HIS A 222      16.437  57.388 164.210  1.00106.41           N
ATOM   1658  CD2 HIS A 222      16.754  56.873 162.966  1.00106.41           C
ATOM   1659  CE1 HIS A 222      17.428  58.215 164.490  1.00106.41           C
ATOM   1660  C   HIS A 222      18.979  54.774 161.698  1.00106.41           C
ATOM   1661  O   HIS A 222      19.086  54.271 162.815  1.00106.41           O
ATOM   1662  N   ILE A 223      18.227  54.223 160.735  1.00137.91           N
ATOM   1663  CA  ILE A 223      17.471  53.043 161.002  1.00137.91           C
ATOM   1664  CB  ILE A 223      16.472  52.740 159.913  1.00137.91           C
ATOM   1665  CG1 ILE A 223      17.122  52.658 158.524  1.00137.91           C
ATOM   1666  CG2 ILE A 223      15.374  53.813 160.000  1.00137.91           C
ATOM   1667  CD1 ILE A 223      17.979  51.426 158.305  1.00137.91           C
ATOM   1668  C   ILE A 223      18.400  51.908 161.314  1.00137.91           C
ATOM   1669  O   ILE A 223      18.106  51.081 162.175  1.00137.91           O
ATOM   1670  N   GLY A 224      19.548  51.827 160.620  1.00 32.09           N
ATOM   1671  CA  GLY A 224      20.489  50.762 160.838  1.00 32.09           C
ATOM   1672  C   GLY A 224      21.144  50.825 162.191  1.00 32.09           C
ATOM   1673  O   GLY A 224      21.350  49.797 162.834  1.00 32.09           O
ATOM   1674  N   ALA A 225      21.520  52.029 162.657  1.00 35.56           N
ATOM   1675  CA  ALA A 225      22.225  52.155 163.905  1.00 35.56           C
ATOM   1676  CB  ALA A 225      22.604  53.610 164.227  1.00 35.56           C
ATOM   1677  C   ALA A 225      21.358  51.655 165.018  1.00 35.56           C
ATOM   1678  O   ALA A 225      21.840  51.019 165.954  1.00 35.56           O
ATOM   1679  N   ILE A 226      20.047  51.946 164.950  1.00 34.39           N
ATOM   1680  CA  ILE A 226      19.141  51.548 165.988  1.00 34.39           C
ATOM   1681  CB  ILE A 226      17.742  52.039 165.752  1.00 34.39           C
ATOM   1682  CG1 ILE A 226      17.710  53.576 165.731  1.00 34.39           C
ATOM   1683  CG2 ILE A 226      16.832  51.418 166.825  1.00 34.39           C
ATOM   1684  CD1 ILE A 226      16.394  54.151 165.209  1.00 34.39           C
ATOM   1685  C   ILE A 226      19.083  50.054 166.053  1.00 34.39           C
ATOM   1686  O   ILE A 226      19.126  49.471 167.135  1.00 34.39           O
ATOM   1687  N   VAL A 227      18.982  49.385 164.890  1.00 87.39           N
ATOM   1688  CA  VAL A 227      18.876  47.956 164.908  1.00 87.39           C
ATOM   1689  CB  VAL A 227      18.607  47.344 163.561  1.00 87.39           C
ATOM   1690  CG1 VAL A 227      19.829  47.527 162.649  1.00 87.39           C
ATOM   1691  CG2 VAL A 227      18.214  45.875 163.779  1.00 87.39           C
ATOM   1692  C   VAL A 227      20.140  47.373 165.461  1.00 87.39           C
ATOM   1693  O   VAL A 227      20.103  46.410 166.226  1.00 87.39           O
ATOM   1694  N   GLY A 228      21.300  47.947 165.089  1.00 24.19           N
ATOM   1695  CA  GLY A 228      22.559  47.417 165.530  1.00 24.19           C
ATOM   1696  C   GLY A 228      22.673  47.512 167.021  1.00 24.19           C
ATOM   1697  O   GLY A 228      23.128  46.570 167.670  1.00 24.19           O
ATOM   1698  N   ALA A 229      22.274  48.658 167.606  1.00 30.60           N
ATOM   1699  CA  ALA A 229      22.404  48.840 169.023  1.00 30.60           C
ATOM   1700  CB  ALA A 229      21.965  50.240 169.482  1.00 30.60           C
ATOM   1701  C   ALA A 229      21.544  47.841 169.730  1.00 30.60           C
ATOM   1702  O   ALA A 229      21.969  47.213 170.699  1.00 30.60           O
ATOM   1703  N   TRP A 230      20.308  47.650 169.238  1.00 38.59           N
ATOM   1704  CA  TRP A 230      19.379  46.758 169.869  1.00 38.59           C
ATOM   1705  CB  TRP A 230      18.015  46.734 169.159  1.00 38.59           C
ATOM   1706  CG  TRP A 230      17.000  45.809 169.788  1.00 38.59           C
ATOM   1707  CD2 TRP A 230      16.767  44.460 169.350  1.00 38.59           C
ATOM   1708  CD1 TRP A 230      16.140  46.035 170.820  1.00 38.59           C
ATOM   1709  NE1 TRP A 230      15.384  44.911 171.057  1.00 38.59           N
ATOM   1710  CE2 TRP A 230      15.759  43.935 170.158  1.00 38.59           C
ATOM   1711  CE3 TRP A 230      17.342  43.723 168.356  1.00 38.59           C
ATOM   1712  CZ2 TRP A 230      15.310  42.657 169.983  1.00 38.59           C
ATOM   1713  CZ3 TRP A 230      16.888  42.434 168.183  1.00 38.59           C
ATOM   1714  CH2 TRP A 230      15.892  41.912 168.981  1.00 38.59           C
ATOM   1715  C   TRP A 230      19.931  45.369 169.839  1.00 38.59           C
ATOM   1716  O   TRP A 230      19.908  44.657 170.841  1.00 38.59           O
ATOM   1717  N   LEU A 231      20.476  44.955 168.684  1.00 76.03           N
ATOM   1718  CA  LEU A 231      20.948  43.611 168.525  1.00 76.03           C
ATOM   1719  CB  LEU A 231      21.496  43.339 167.113  1.00 76.03           C
ATOM   1720  CG  LEU A 231      22.007  41.899 166.919  1.00 76.03           C
ATOM   1721  CD1 LEU A 231      20.869  40.877 167.063  1.00 76.03           C
ATOM   1722  CD2 LEU A 231      22.775  41.754 165.595  1.00 76.03           C
ATOM   1723  C   LEU A 231      22.055  43.338 169.494  1.00 76.03           C
ATOM   1724  O   LEU A 231      22.126  42.253 170.069  1.00 76.03           O
ATOM   1725  N   TYR A 232      22.953  44.316 169.705  1.00 64.48           N
ATOM   1726  CA  TYR A 232      24.096  44.105 170.549  1.00 64.48           C
ATOM   1727  CB  TYR A 232      24.986  45.365 170.574  1.00 64.48           C
ATOM   1728  CG  TYR A 232      26.189  45.186 171.441  1.00 64.48           C
ATOM   1729  CD1 TYR A 232      27.332  44.598 170.946  1.00 64.48           C
ATOM   1730  CD2 TYR A 232      26.187  45.632 172.743  1.00 64.48           C
ATOM   1731  CE1 TYR A 232      28.447  44.442 171.739  1.00 64.48           C
ATOM   1732  CE2 TYR A 232      27.297  45.479 173.540  1.00 64.48           C
ATOM   1733  CZ  TYR A 232      28.429  44.884 173.040  1.00 64.48           C
ATOM   1734  OH  TYR A 232      29.564  44.732 173.862  1.00 64.48           O
ATOM   1735  C   TYR A 232      23.639  43.816 171.948  1.00 64.48           C
ATOM   1736  O   TYR A 232      24.045  42.824 172.552  1.00 64.48           O
ATOM   1737  N   THR A 233      22.736  44.648 172.495  1.00108.32           N
ATOM   1738  CA  THR A 233      22.350  44.451 173.860  1.00108.32           C
ATOM   1739  CB  THR A 233      21.363  45.477 174.333  1.00108.32           C
ATOM   1740  OG1 THR A 233      20.158  45.377 173.589  1.00108.32           O
ATOM   1741  CG2 THR A 233      21.981  46.874 174.153  1.00108.32           C
ATOM   1742  C   THR A 233      21.703  43.115 174.013  1.00108.32           C
ATOM   1743  O   THR A 233      22.046  42.354 174.916  1.00108.32           O
ATOM   1744  N   LEU A 234      20.735  42.791 173.138  1.00 95.29           N
ATOM   1745  CA  LEU A 234      20.059  41.542 173.316  1.00 95.29           C
ATOM   1746  CB  LEU A 234      18.844  41.376 172.386  1.00 95.29           C
ATOM   1747  CG  LEU A 234      17.662  42.298 172.741  1.00 95.29           C
ATOM   1748  CD1 LEU A 234      17.052  41.918 174.100  1.00 95.29           C
ATOM   1749  CD2 LEU A 234      18.056  43.781 172.665  1.00 95.29           C
ATOM   1750  C   LEU A 234      20.971  40.376 173.077  1.00 95.29           C
ATOM   1751  O   LEU A 234      21.087  39.498 173.930  1.00 95.29           O
ATOM   1752  N   ALA A 235      21.631  40.320 171.902  1.00 70.12           N
ATOM   1753  CA  ALA A 235      22.423  39.161 171.595  1.00 70.12           C
ATOM   1754  CB  ALA A 235      22.841  39.113 170.116  1.00 70.12           C
ATOM   1755  C   ALA A 235      23.685  39.035 172.407  1.00 70.12           C
ATOM   1756  O   ALA A 235      23.935  37.986 173.000  1.00 70.12           O
ATOM   1757  N   VAL A 236      24.559  40.067 172.385  1.00128.54           N
ATOM   1758  CA  VAL A 236      25.804  39.967 173.103  1.00128.54           C
ATOM   1759  CB  VAL A 236      26.943  40.713 172.461  1.00128.54           C
ATOM   1760  CG1 VAL A 236      26.711  42.222 172.585  1.00128.54           C
ATOM   1761  CG2 VAL A 236      28.253  40.236 173.111  1.00128.54           C
ATOM   1762  C   VAL A 236      25.739  40.374 174.545  1.00128.54           C
ATOM   1763  O   VAL A 236      26.220  39.663 175.426  1.00128.54           O
ATOM   1764  N   GLU A 237      25.128  41.543 174.822  1.00 46.87           N
ATOM   1765  CA  GLU A 237      25.155  42.110 176.141  1.00 46.87           C
ATOM   1766  CB  GLU A 237      24.498  43.499 176.222  1.00 46.87           C
ATOM   1767  CG  GLU A 237      25.279  44.590 175.494  1.00 46.87           C
ATOM   1768  CD  GLU A 237      24.524  45.902 175.653  1.00 46.87           C
ATOM   1769  OE1 GLU A 237      23.805  46.050 176.677  1.00 46.87           O
ATOM   1770  OE2 GLU A 237      24.659  46.775 174.754  1.00 46.87           O
ATOM   1771  C   GLU A 237      24.421  41.238 177.098  1.00 46.87           C
ATOM   1772  O   GLU A 237      24.866  41.027 178.225  1.00 46.87           O
ATOM   1773  N   LEU A 238      23.286  40.679 176.656  1.00139.47           N
ATOM   1774  CA  LEU A 238      22.450  39.934 177.544  1.00139.47           C
ATOM   1775  CB  LEU A 238      21.214  39.347 176.841  1.00139.47           C
ATOM   1776  CG  LEU A 238      20.299  38.535 177.777  1.00139.47           C
ATOM   1777  CD1 LEU A 238      19.691  39.426 178.872  1.00139.47           C
ATOM   1778  CD2 LEU A 238      19.236  37.759 176.983  1.00139.47           C
ATOM   1779  C   LEU A 238      23.232  38.792 178.100  1.00139.47           C
ATOM   1780  O   LEU A 238      23.164  38.521 179.296  1.00139.47           O
ATOM   1781  N   HIS A 239      24.013  38.094 177.259  1.00144.86           N
ATOM   1782  CA  HIS A 239      24.712  36.970 177.797  1.00144.86           C
ATOM   1783  ND1 HIS A 239      22.795  34.566 175.613  1.00144.86           N
ATOM   1784  CG  HIS A 239      23.268  35.236 176.719  1.00144.86           C
ATOM   1785  CB  HIS A 239      24.668  35.752 176.865  1.00144.86           C
ATOM   1786  NE2 HIS A 239      21.106  34.681 177.055  1.00144.86           N
ATOM   1787  CD2 HIS A 239      22.224  35.297 177.590  1.00144.86           C
ATOM   1788  CE1 HIS A 239      21.498  34.258 175.867  1.00144.86           C
ATOM   1789  C   HIS A 239      26.128  37.355 178.014  1.00144.86           C
ATOM   1790  O   HIS A 239      27.016  36.941 177.273  1.00144.86           O
ATOM   1791  N   TRP A 240      26.390  38.144 179.068  1.00125.24           N
ATOM   1792  CA  TRP A 240      27.751  38.501 179.280  1.00125.24           C
ATOM   1793  CB  TRP A 240      27.970  39.854 179.955  1.00125.24           C
ATOM   1794  CG  TRP A 240      29.439  40.153 179.951  1.00125.24           C
ATOM   1795  CD2 TRP A 240      30.381  39.642 180.907  1.00125.24           C
ATOM   1796  CD1 TRP A 240      30.156  40.861 179.037  1.00125.24           C
ATOM   1797  NE1 TRP A 240      31.486  40.810 179.352  1.00125.24           N
ATOM   1798  CE2 TRP A 240      31.643  40.068 180.502  1.00125.24           C
ATOM   1799  CE3 TRP A 240      30.210  38.871 182.021  1.00125.24           C
ATOM   1800  CZ2 TRP A 240      32.763  39.732 181.208  1.00125.24           C
ATOM   1801  CZ3 TRP A 240      31.339  38.542 182.737  1.00125.24           C
ATOM   1802  CH2 TRP A 240      32.591  38.964 182.338  1.00125.24           C
ATOM   1803  C   TRP A 240      28.345  37.453 180.208  1.00125.24           C
ATOM   1804  O   TRP A 240      27.941  37.427 181.402  1.00125.24           O
ATOM   1805  OXT TRP A 240      29.214  36.669 179.740  1.00125.24           O
TER    1806      TRP A 240
ATOM   1807  N   GLY B 241      23.774  31.087 174.858  1.00 16.06           N
ATOM   1808  CA  GLY B 241      24.158  32.409 174.315  1.00 16.06           C
ATOM   1809  C   GLY B 241      25.430  32.304 173.544  1.00 16.06           C
ATOM   1810  O   GLY B 241      25.699  33.113 172.657  1.00 16.06           O
ATOM   1811  N   THR B 242      26.254  31.296 173.880  1.00 97.75           N
ATOM   1812  CA  THR B 242      27.507  31.087 173.219  1.00 97.75           C
ATOM   1813  CB  THR B 242      28.325  29.996 173.843  1.00 97.75           C
ATOM   1814  OG1 THR B 242      29.604  29.947 173.231  1.00 97.75           O
ATOM   1815  CG2 THR B 242      27.597  28.651 173.673  1.00 97.75           C
ATOM   1816  C   THR B 242      27.253  30.709 171.793  1.00 97.75           C
ATOM   1817  O   THR B 242      27.981  31.115 170.889  1.00 97.75           O
ATOM   1818  N   PHE B 243      26.200  29.908 171.563  1.00136.22           N
ATOM   1819  CA  PHE B 243      25.849  29.427 170.258  1.00136.22           C
ATOM   1820  CB  PHE B 243      24.589  28.543 170.318  1.00136.22           C
ATOM   1821  CG  PHE B 243      24.238  28.051 168.955  1.00136.22           C
ATOM   1822  CD1 PHE B 243      23.441  28.802 168.122  1.00136.22           C
ATOM   1823  CD2 PHE B 243      24.704  26.834 168.513  1.00136.22           C
ATOM   1824  CE1 PHE B 243      23.114  28.345 166.867  1.00136.22           C
ATOM   1825  CE2 PHE B 243      24.380  26.371 167.260  1.00136.22           C
ATOM   1826  CZ  PHE B 243      23.583  27.128 166.434  1.00136.22           C
ATOM   1827  C   PHE B 243      25.525  30.616 169.410  1.00136.22           C
ATOM   1828  O   PHE B 243      25.907  30.686 168.243  1.00136.22           O
ATOM   1829  N   VAL B 244      24.789  31.580 169.991  1.00 30.85           N
ATOM   1830  CA  VAL B 244      24.382  32.750 169.271  1.00 30.85           C
ATOM   1831  CB  VAL B 244      23.524  33.663 170.098  1.00 30.85           C
ATOM   1832  CG1 VAL B 244      23.224  34.929 169.279  1.00 30.85           C
ATOM   1833  CG2 VAL B 244      22.270  32.890 170.539  1.00 30.85           C
ATOM   1834  C   VAL B 244      25.592  33.529 168.860  1.00 30.85           C
ATOM   1835  O   VAL B 244      25.689  33.960 167.712  1.00 30.85           O
ATOM   1836  N   LEU B 245      26.554  33.732 169.783  1.00139.20           N
ATOM   1837  CA  LEU B 245      27.708  34.512 169.434  1.00139.20           C
ATOM   1838  CB  LEU B 245      28.622  34.911 170.604  1.00139.20           C
ATOM   1839  CG  LEU B 245      28.025  36.054 171.446  1.00139.20           C
ATOM   1840  CD1 LEU B 245      26.864  35.575 172.330  1.00139.20           C
ATOM   1841  CD2 LEU B 245      29.117  36.831 172.193  1.00139.20           C
ATOM   1842  C   LEU B 245      28.526  33.825 168.390  1.00139.20           C
ATOM   1843  O   LEU B 245      29.086  34.480 167.513  1.00139.20           O
ATOM   1844  N   VAL B 246      28.634  32.488 168.456  1.00 38.33           N
ATOM   1845  CA  VAL B 246      29.397  31.772 167.473  1.00 38.33           C
ATOM   1846  CB  VAL B 246      29.426  30.292 167.723  1.00 38.33           C
ATOM   1847  CG1 VAL B 246      30.178  29.612 166.567  1.00 38.33           C
ATOM   1848  CG2 VAL B 246      30.049  30.043 169.107  1.00 38.33           C
ATOM   1849  C   VAL B 246      28.752  31.989 166.140  1.00 38.33           C
ATOM   1850  O   VAL B 246      29.428  32.117 165.123  1.00 38.33           O
ATOM   1851  N   LEU B 247      27.409  32.018 166.110  1.00103.51           N
ATOM   1852  CA  LEU B 247      26.681  32.199 164.885  1.00103.51           C
ATOM   1853  CB  LEU B 247      25.159  32.170 165.154  1.00103.51           C
ATOM   1854  CG  LEU B 247      24.222  32.352 163.940  1.00103.51           C
ATOM   1855  CD1 LEU B 247      24.238  33.786 163.384  1.00103.51           C
ATOM   1856  CD2 LEU B 247      24.493  31.294 162.867  1.00103.51           C
ATOM   1857  C   LEU B 247      27.019  33.538 164.303  1.00103.51           C
ATOM   1858  O   LEU B 247      27.355  33.641 163.124  1.00103.51           O
ATOM   1859  N   PHE B 248      26.941  34.602 165.127  1.00 47.58           N
ATOM   1860  CA  PHE B 248      27.167  35.943 164.661  1.00 47.58           C
ATOM   1861  CB  PHE B 248      26.804  37.019 165.701  1.00 47.58           C
ATOM   1862  CG  PHE B 248      25.318  37.087 165.786  1.00 47.58           C
ATOM   1863  CD1 PHE B 248      24.613  36.217 166.584  1.00 47.58           C
ATOM   1864  CD2 PHE B 248      24.626  38.032 165.062  1.00 47.58           C
ATOM   1865  CE1 PHE B 248      23.242  36.286 166.658  1.00 47.58           C
ATOM   1866  CE2 PHE B 248      23.255  38.106 165.132  1.00 47.58           C
ATOM   1867  CZ  PHE B 248      22.559  37.231 165.932  1.00 47.58           C
ATOM   1868  C   PHE B 248      28.596  36.161 164.270  1.00 47.58           C
ATOM   1869  O   PHE B 248      28.872  36.764 163.235  1.00 47.58           O
ATOM   1870  N   GLY B 249      29.548  35.686 165.095  1.00 33.45           N
ATOM   1871  CA  GLY B 249      30.939  35.933 164.830  1.00 33.45           C
ATOM   1872  C   GLY B 249      31.355  35.306 163.540  1.00 33.45           C
ATOM   1873  O   GLY B 249      32.056  35.926 162.746  1.00 33.45           O
ATOM   1874  N   ASN B 250      30.943  34.051 163.299  1.00 56.03           N
ATOM   1875  CA  ASN B 250      31.306  33.351 162.098  1.00 56.03           C
ATOM   1876  CB  ASN B 250      30.759  31.920 162.056  1.00 56.03           C
ATOM   1877  CG  ASN B 250      31.644  31.115 162.970  1.00 56.03           C
ATOM   1878  OD1 ASN B 250      32.861  31.152 162.825  1.00 56.03           O
ATOM   1879  ND2 ASN B 250      31.040  30.385 163.942  1.00 56.03           N
ATOM   1880  C   ASN B 250      30.701  34.050 160.935  1.00 56.03           C
ATOM   1881  O   ASN B 250      31.305  34.137 159.868  1.00 56.03           O
ATOM   1882  N   THR B 251      29.464  34.538 161.111  1.00 34.72           N
ATOM   1883  CA  THR B 251      28.768  35.205 160.055  1.00 34.72           C
ATOM   1884  CB  THR B 251      27.369  35.592 160.435  1.00 34.72           C
ATOM   1885  OG1 THR B 251      26.618  34.438 160.782  1.00 34.72           O
ATOM   1886  CG2 THR B 251      26.715  36.313 159.245  1.00 34.72           C
ATOM   1887  C   THR B 251      29.502  36.464 159.716  1.00 34.72           C
ATOM   1888  O   THR B 251      29.609  36.824 158.546  1.00 34.72           O
ATOM   1889  N   VAL B 252      30.019  37.169 160.741  1.00 54.30           N
ATOM   1890  CA  VAL B 252      30.682  38.429 160.549  1.00 54.30           C
ATOM   1891  CB  VAL B 252      31.115  39.055 161.842  1.00 54.30           C
ATOM   1892  CG1 VAL B 252      31.891  40.345 161.528  1.00 54.30           C
ATOM   1893  CG2 VAL B 252      29.872  39.271 162.722  1.00 54.30           C
ATOM   1894  C   VAL B 252      31.916  38.275 159.697  1.00 54.30           C
ATOM   1895  O   VAL B 252      32.115  39.042 158.757  1.00 54.30           O
ATOM   1896  N   LEU B 253      32.780  37.276 159.975  1.00105.96           N
ATOM   1897  CA  LEU B 253      33.991  37.147 159.203  1.00105.96           C
ATOM   1898  CB  LEU B 253      34.837  35.892 159.477  1.00105.96           C
ATOM   1899  CG  LEU B 253      35.600  35.791 160.798  1.00105.96           C
ATOM   1900  CD1 LEU B 253      34.667  35.606 161.996  1.00105.96           C
ATOM   1901  CD2 LEU B 253      36.658  34.681 160.690  1.00105.96           C
ATOM   1902  C   LEU B 253      33.624  36.907 157.783  1.00105.96           C
ATOM   1903  O   LEU B 253      34.286  37.404 156.875  1.00105.96           O
ATOM   1904  N   ALA B 254      32.596  36.069 157.569  1.00 52.20           N
ATOM   1905  CA  ALA B 254      32.174  35.702 156.250  1.00 52.20           C
ATOM   1906  CB  ALA B 254      31.055  34.645 156.255  1.00 52.20           C
ATOM   1907  C   ALA B 254      31.653  36.903 155.531  1.00 52.20           C
ATOM   1908  O   ALA B 254      31.924  37.081 154.344  1.00 52.20           O
ATOM   1909  N   ILE B 255      30.890  37.767 156.228  1.00145.93           N
ATOM   1910  CA  ILE B 255      30.299  38.882 155.552  1.00145.93           C
ATOM   1911  CB  ILE B 255      29.347  39.670 156.424  1.00145.93           C
ATOM   1912  CG1 ILE B 255      28.419  40.551 155.567  1.00145.93           C
ATOM   1913  CG2 ILE B 255      30.139  40.452 157.482  1.00145.93           C
ATOM   1914  CD1 ILE B 255      29.136  41.620 154.746  1.00145.93           C
ATOM   1915  C   ILE B 255      31.395  39.758 155.027  1.00145.93           C
ATOM   1916  O   ILE B 255      31.360  40.158 153.868  1.00145.93           O
ATOM   1917  N   VAL B 256      32.407  40.075 155.853  1.00 51.10           N
ATOM   1918  CA  VAL B 256      33.488  40.911 155.415  1.00 51.10           C
ATOM   1919  CB  VAL B 256      34.428  41.269 156.529  1.00 51.10           C
ATOM   1920  CG1 VAL B 256      35.596  42.079 155.943  1.00 51.10           C
ATOM   1921  CG2 VAL B 256      33.636  42.013 157.618  1.00 51.10           C
ATOM   1922  C   VAL B 256      34.297  40.198 154.367  1.00 51.10           C
ATOM   1923  O   VAL B 256      34.662  40.778 153.347  1.00 51.10           O
ATOM   1924  N   THR B 257      34.606  38.911 154.612  1.00 85.97           N
ATOM   1925  CA  THR B 257      35.429  38.104 153.751  1.00 85.97           C
ATOM   1926  CB  THR B 257      35.578  36.719 154.309  1.00 85.97           C
ATOM   1927  OG1 THR B 257      36.357  36.737 155.495  1.00 85.97           O
ATOM   1928  CG2 THR B 257      36.159  35.783 153.245  1.00 85.97           C
ATOM   1929  C   THR B 257      34.831  37.945 152.395  1.00 85.97           C
ATOM   1930  O   THR B 257      35.423  38.309 151.380  1.00 85.97           O
ATOM   1931  N   PHE B 258      33.612  37.398 152.368  1.00104.04           N
ATOM   1932  CA  PHE B 258      32.883  37.135 151.177  1.00104.04           C
ATOM   1933  CB  PHE B 258      31.617  36.312 151.524  1.00104.04           C
ATOM   1934  CG  PHE B 258      30.775  36.036 150.329  1.00104.04           C
ATOM   1935  CD1 PHE B 258      31.334  35.581 149.161  1.00104.04           C
ATOM   1936  CD2 PHE B 258      29.405  36.150 150.412  1.00104.04           C
ATOM   1937  CE1 PHE B 258      30.550  35.314 148.065  1.00104.04           C
ATOM   1938  CE2 PHE B 258      28.614  35.885 149.320  1.00104.04           C
ATOM   1939  CZ  PHE B 258      29.189  35.474 148.142  1.00104.04           C
ATOM   1940  C   PHE B 258      32.566  38.455 150.579  1.00104.04           C
ATOM   1941  O   PHE B 258      32.644  38.615 149.375  1.00104.04           O
ATOM   1942  N   ASP B 259      32.221  39.479 151.367  1.00110.83           N
ATOM   1943  CA  ASP B 259      31.788  40.672 150.701  1.00110.83           C
ATOM   1944  CB  ASP B 259      31.142  41.694 151.615  1.00110.83           C
ATOM   1945  CG  ASP B 259      30.208  42.484 150.730  1.00110.83           C
ATOM   1946  OD1 ASP B 259      30.113  42.107 149.533  1.00110.83           O
ATOM   1947  OD2 ASP B 259      29.576  43.455 151.224  1.00110.83           O
ATOM   1948  C   ASP B 259      32.880  41.298 149.907  1.00110.83           C
ATOM   1949  O   ASP B 259      32.655  41.798 148.806  1.00110.83           O
ATOM   1950  N   ARG B 260      34.104  41.284 150.441  1.00211.30           N
ATOM   1951  CA  ARG B 260      35.205  41.875 149.749  1.00211.30           C
ATOM   1952  CB  ARG B 260      36.532  41.761 150.513  1.00211.30           C
ATOM   1953  CG  ARG B 260      36.511  42.252 151.959  1.00211.30           C
ATOM   1954  CD  ARG B 260      37.912  42.526 152.509  1.00211.30           C
ATOM   1955  NE  ARG B 260      38.802  41.414 152.066  1.00211.30           N
ATOM   1956  CZ  ARG B 260      39.448  41.515 150.866  1.00211.30           C
ATOM   1957  NH1 ARG B 260      39.235  42.605 150.074  1.00211.30           N
ATOM   1958  NH2 ARG B 260      40.307  40.538 150.451  1.00211.30           N
ATOM   1959  C   ARG B 260      35.438  41.116 148.470  1.00211.30           C
ATOM   1960  O   ARG B 260      35.732  41.724 147.447  1.00211.30           O
ATOM   1961  N   ALA B 261      35.339  39.768 148.484  1.00 85.30           N
ATOM   1962  CA  ALA B 261      35.657  38.995 147.308  1.00 85.30           C
ATOM   1963  CB  ALA B 261      35.634  37.475 147.559  1.00 85.30           C
ATOM   1964  C   ALA B 261      34.698  39.333 146.203  1.00 85.30           C
ATOM   1965  O   ALA B 261      35.114  39.479 145.056  1.00 85.30           O
ATOM   1966  N   PRO B 262      33.424  39.401 146.472  1.00147.41           N
ATOM   1967  CA  PRO B 262      32.600  39.944 145.454  1.00147.41           C
ATOM   1968  CD  PRO B 262      32.810  38.113 146.699  1.00147.41           C
ATOM   1969  CB  PRO B 262      31.160  39.705 145.893  1.00147.41           C
ATOM   1970  CG  PRO B 262      31.298  38.423 146.742  1.00147.41           C
ATOM   1971  C   PRO B 262      32.946  41.308 144.987  1.00147.41           C
ATOM   1972  O   PRO B 262      32.785  41.564 143.798  1.00147.41           O
ATOM   1973  N   ASN B 263      33.431  42.191 145.868  1.00 88.87           N
ATOM   1974  CA  ASN B 263      33.804  43.497 145.420  1.00 88.87           C
ATOM   1975  CB  ASN B 263      34.275  44.391 146.576  1.00 88.87           C
ATOM   1976  CG  ASN B 263      34.084  45.829 146.133  1.00 88.87           C
ATOM   1977  OD1 ASN B 263      34.785  46.327 145.255  1.00 88.87           O
ATOM   1978  ND2 ASN B 263      33.078  46.505 146.751  1.00 88.87           N
ATOM   1979  C   ASN B 263      34.937  43.315 144.450  1.00 88.87           C
ATOM   1980  O   ASN B 263      34.999  43.962 143.407  1.00 88.87           O
ATOM   1981  N   LEU B 264      35.871  42.403 144.771  1.00 80.77           N
ATOM   1982  CA  LEU B 264      37.004  42.160 143.929  1.00 80.77           C
ATOM   1983  CB  LEU B 264      37.923  41.090 144.551  1.00 80.77           C
ATOM   1984  CG  LEU B 264      39.185  40.734 143.743  1.00 80.77           C
ATOM   1985  CD1 LEU B 264      40.194  41.888 143.724  1.00 80.77           C
ATOM   1986  CD2 LEU B 264      39.806  39.421 144.244  1.00 80.77           C
ATOM   1987  C   LEU B 264      36.529  41.635 142.604  1.00 80.77           C
ATOM   1988  O   LEU B 264      36.913  42.151 141.557  1.00 80.77           O
ATOM   1989  N   GLY B 265      35.687  40.578 142.614  1.00 81.04           N
ATOM   1990  CA  GLY B 265      35.270  39.974 141.376  1.00 81.04           C
ATOM   1991  C   GLY B 265      34.310  40.789 140.535  1.00 81.04           C
ATOM   1992  O   GLY B 265      34.582  41.033 139.360  1.00 81.04           O
ATOM   1993  N   TYR B 266      33.121  41.166 141.068  1.00194.58           N
ATOM   1994  CA  TYR B 266      32.176  41.909 140.258  1.00194.58           C
ATOM   1995  CB  TYR B 266      30.688  41.805 140.654  1.00194.58           C
ATOM   1996  CG  TYR B 266      30.022  42.705 139.658  1.00194.58           C
ATOM   1997  CD1 TYR B 266      29.922  42.311 138.350  1.00194.58           C
ATOM   1998  CD2 TYR B 266      29.595  43.980 139.974  1.00194.58           C
ATOM   1999  CE1 TYR B 266      29.339  43.116 137.399  1.00194.58           C
ATOM   2000  CE2 TYR B 266      29.010  44.797 139.036  1.00194.58           C
ATOM   2001  CZ  TYR B 266      28.870  44.359 137.744  1.00194.58           C
ATOM   2002  OH  TYR B 266      28.271  45.189 136.773  1.00194.58           O
ATOM   2003  C   TYR B 266      32.455  43.382 140.194  1.00194.58           C
ATOM   2004  O   TYR B 266      32.293  44.031 139.161  1.00194.58           O
ATOM   2005  N   ALA B 267      32.749  43.951 141.369  1.00138.06           N
ATOM   2006  CA  ALA B 267      32.956  45.349 141.641  1.00138.06           C
ATOM   2007  CB  ALA B 267      32.896  45.691 143.140  1.00138.06           C
ATOM   2008  C   ALA B 267      34.243  45.906 141.085  1.00138.06           C
ATOM   2009  O   ALA B 267      34.324  47.111 140.861  1.00138.06           O
ATOM   2010  N   ALA B 268      35.287  45.068 140.890  1.00279.60           N
ATOM   2011  CA  ALA B 268      36.590  45.471 140.402  1.00279.60           C
ATOM   2012  CB  ALA B 268      36.503  46.347 139.139  1.00279.60           C
ATOM   2013  C   ALA B 268      37.481  46.201 141.399  1.00279.60           C
ATOM   2014  O   ALA B 268      38.283  47.045 141.001  1.00279.60           O
ATOM   2015  N   ALA B 269      37.388  45.904 142.717  1.00126.76           N
ATOM   2016  CA  ALA B 269      38.288  46.446 143.726  1.00126.76           C
ATOM   2017  CB  ALA B 269      37.634  46.578 145.112  1.00126.76           C
ATOM   2018  C   ALA B 269      39.503  45.515 143.876  1.00126.76           C
ATOM   2019  O   ALA B 269      39.558  44.497 143.192  1.00126.76           O
ATOM   2020  N   PHE B 270      40.549  45.848 144.709  1.00111.69           N
ATOM   2021  CA  PHE B 270      41.694  44.948 144.928  1.00111.69           C
ATOM   2022  CB  PHE B 270      42.943  45.349 144.120  1.00111.69           C
ATOM   2023  CG  PHE B 270      42.643  45.224 142.666  1.00111.69           C
ATOM   2024  CD1 PHE B 270      41.982  46.230 142.001  1.00111.69           C
ATOM   2025  CD2 PHE B 270      43.033  44.106 141.965  1.00111.69           C
ATOM   2026  CE1 PHE B 270      41.708  46.121 140.658  1.00111.69           C
ATOM   2027  CE2 PHE B 270      42.761  43.991 140.622  1.00111.69           C
ATOM   2028  CZ  PHE B 270      42.096  44.999 139.966  1.00111.69           C
ATOM   2029  C   PHE B 270      42.140  44.973 146.393  1.00111.69           C
ATOM   2030  O   PHE B 270      42.508  46.050 146.860  1.00111.69           O
ATOM   2031  N   TRP B 271      42.201  43.817 147.149  1.00196.42           N
ATOM   2032  CA  TRP B 271      42.494  43.915 148.590  1.00196.42           C
ATOM   2033  CB  TRP B 271      41.284  44.478 149.369  1.00196.42           C
ATOM   2034  CG  TRP B 271      40.816  45.868 148.994  1.00196.42           C
ATOM   2035  CD2 TRP B 271      41.152  47.071 149.704  1.00196.42           C
ATOM   2036  CD1 TRP B 271      40.012  46.247 147.958  1.00196.42           C
ATOM   2037  NE1 TRP B 271      39.844  47.610 147.964  1.00196.42           N
ATOM   2038  CE2 TRP B 271      40.534  48.130 149.038  1.00196.42           C
ATOM   2039  CE3 TRP B 271      41.912  47.277 150.819  1.00196.42           C
ATOM   2040  CZ2 TRP B 271      40.667  49.415 149.479  1.00196.42           C
ATOM   2041  CZ3 TRP B 271      42.044  48.575 151.261  1.00196.42           C
ATOM   2042  CH2 TRP B 271      41.433  49.623 150.603  1.00196.42           C
ATOM   2043  C   TRP B 271      42.802  42.556 149.336  1.00196.42           C
ATOM   2044  O   TRP B 271      43.279  41.622 148.691  1.00196.42           O
ATOM   2045  N   GLY B 272      42.563  42.447 150.728  1.00304.33           N
ATOM   2046  CA  GLY B 272      42.770  41.309 151.703  1.00304.33           C
ATOM   2047  C   GLY B 272      41.680  41.235 152.894  1.00304.33           C
ATOM   2048  O   GLY B 272      41.084  42.273 153.132  1.00304.33           O
ATOM   2049  N   TRP B 273      41.446  40.086 153.713  1.00315.37           N
ATOM   2050  CA  TRP B 273      40.398  39.631 154.730  1.00315.37           C
ATOM   2051  CB  TRP B 273      40.044  38.160 154.477  1.00315.37           C
ATOM   2052  CG  TRP B 273      39.427  37.731 153.174  1.00315.37           C
ATOM   2053  CD2 TRP B 273      39.026  36.371 152.971  1.00315.37           C
ATOM   2054  CD1 TRP B 273      39.234  38.374 151.988  1.00315.37           C
ATOM   2055  NE1 TRP B 273      38.717  37.498 151.060  1.00315.37           N
ATOM   2056  CE2 TRP B 273      38.592  36.258 151.653  1.00315.37           C
ATOM   2057  CE3 TRP B 273      39.029  35.301 153.821  1.00315.37           C
ATOM   2058  CZ2 TRP B 273      38.148  35.063 151.160  1.00315.37           C
ATOM   2059  CZ3 TRP B 273      38.580  34.099 153.325  1.00315.37           C
ATOM   2060  CH2 TRP B 273      38.148  33.984 152.019  1.00315.37           C
ATOM   2061  C   TRP B 273      40.745  39.481 156.248  1.00315.37           C
ATOM   2062  O   TRP B 273      39.846  39.214 157.055  1.00315.37           O
ATOM   2063  N   ALA B 274      41.994  39.625 156.727  1.00106.48           N
ATOM   2064  CA  ALA B 274      42.387  39.275 158.093  1.00106.48           C
ATOM   2065  CB  ALA B 274      43.886  39.533 158.241  1.00106.48           C
ATOM   2066  C   ALA B 274      41.693  40.050 159.190  1.00106.48           C
ATOM   2067  O   ALA B 274      41.304  39.490 160.219  1.00106.48           O
ATOM   2068  N   LEU B 275      41.529  41.367 159.013  1.00107.84           N
ATOM   2069  CA  LEU B 275      40.975  42.207 160.040  1.00107.84           C
ATOM   2070  CB  LEU B 275      40.984  43.702 159.678  1.00107.84           C
ATOM   2071  CG  LEU B 275      42.399  44.305 159.614  1.00107.84           C
ATOM   2072  CD1 LEU B 275      43.222  43.702 158.468  1.00107.84           C
ATOM   2073  CD2 LEU B 275      42.349  45.837 159.564  1.00107.84           C
ATOM   2074  C   LEU B 275      39.561  41.818 160.334  1.00107.84           C
ATOM   2075  O   LEU B 275      39.080  42.004 161.447  1.00107.84           O
ATOM   2076  N   ALA B 276      38.831  41.289 159.344  1.00 36.09           N
ATOM   2077  CA  ALA B 276      37.454  40.961 159.585  1.00 36.09           C
ATOM   2078  CB  ALA B 276      36.766  40.346 158.354  1.00 36.09           C
ATOM   2079  C   ALA B 276      37.373  39.957 160.692  1.00 36.09           C
ATOM   2080  O   ALA B 276      36.473  40.015 161.529  1.00 36.09           O
ATOM   2081  N   LEU B 277      38.311  38.995 160.717  1.00 99.65           N
ATOM   2082  CA  LEU B 277      38.306  37.968 161.717  1.00 99.65           C
ATOM   2083  CB  LEU B 277      39.438  36.941 161.481  1.00 99.65           C
ATOM   2084  CG  LEU B 277      39.417  35.653 162.342  1.00 99.65           C
ATOM   2085  CD1 LEU B 277      40.604  34.750 161.974  1.00 99.65           C
ATOM   2086  CD2 LEU B 277      39.363  35.921 163.855  1.00 99.65           C
ATOM   2087  C   LEU B 277      38.521  38.615 163.055  1.00 99.65           C
ATOM   2088  O   LEU B 277      37.875  38.244 164.033  1.00 99.65           O
ATOM   2089  N   THR B 278      39.426  39.610 163.136  1.00110.00           N
ATOM   2090  CA  THR B 278      39.726  40.185 164.420  1.00110.00           C
ATOM   2091  CB  THR B 278      40.823  41.219 164.409  1.00110.00           C
ATOM   2092  OG1 THR B 278      41.264  41.451 165.738  1.00110.00           O
ATOM   2093  CG2 THR B 278      40.302  42.541 163.828  1.00110.00           C
ATOM   2094  C   THR B 278      38.494  40.823 164.990  1.00110.00           C
ATOM   2095  O   THR B 278      38.232  40.722 166.186  1.00110.00           O
ATOM   2096  N   LEU B 279      37.693  41.508 164.157  1.00 87.78           N
ATOM   2097  CA  LEU B 279      36.512  42.141 164.675  1.00 87.78           C
ATOM   2098  CB  LEU B 279      35.753  42.985 163.635  1.00 87.78           C
ATOM   2099  CG  LEU B 279      36.439  44.319 163.282  1.00 87.78           C
ATOM   2100  CD1 LEU B 279      36.444  45.273 164.487  1.00 87.78           C
ATOM   2101  CD2 LEU B 279      37.841  44.105 162.696  1.00 87.78           C
ATOM   2102  C   LEU B 279      35.571  41.101 165.191  1.00 87.78           C
ATOM   2103  O   LEU B 279      34.917  41.301 166.214  1.00 87.78           O
ATOM   2104  N   GLY B 280      35.474  39.958 164.492  1.00 33.39           N
ATOM   2105  CA  GLY B 280      34.560  38.926 164.890  1.00 33.39           C
ATOM   2106  C   GLY B 280      34.935  38.433 166.250  1.00 33.39           C
ATOM   2107  O   GLY B 280      34.063  38.110 167.056  1.00 33.39           O
ATOM   2108  N   VAL B 281      36.248  38.303 166.525  1.00120.49           N
ATOM   2109  CA  VAL B 281      36.655  37.820 167.813  1.00120.49           C
ATOM   2110  CB  VAL B 281      38.077  37.334 167.881  1.00120.49           C
ATOM   2111  CG1 VAL B 281      38.194  36.091 166.984  1.00120.49           C
ATOM   2112  CG2 VAL B 281      39.032  38.455 167.474  1.00120.49           C
ATOM   2113  C   VAL B 281      36.378  38.836 168.885  1.00120.49           C
ATOM   2114  O   VAL B 281      35.947  38.486 169.981  1.00120.49           O
ATOM   2115  N   LEU B 282      36.583  40.134 168.594  1.00111.93           N
ATOM   2116  CA  LEU B 282      36.388  41.158 169.584  1.00111.93           C
ATOM   2117  CB  LEU B 282      36.721  42.556 169.011  1.00111.93           C
ATOM   2118  CG  LEU B 282      36.723  43.755 169.990  1.00111.93           C
ATOM   2119  CD1 LEU B 282      37.100  45.046 169.245  1.00111.93           C
ATOM   2120  CD2 LEU B 282      35.398  43.929 170.750  1.00111.93           C
ATOM   2121  C   LEU B 282      34.951  41.119 170.011  1.00111.93           C
ATOM   2122  O   LEU B 282      34.635  41.333 171.180  1.00111.93           O
ATOM   2123  N   VAL B 283      34.029  40.885 169.062  1.00 70.66           N
ATOM   2124  CA  VAL B 283      32.633  40.867 169.390  1.00 70.66           C
ATOM   2125  CB  VAL B 283      31.763  40.785 168.170  1.00 70.66           C
ATOM   2126  CG1 VAL B 283      30.296  40.685 168.619  1.00 70.66           C
ATOM   2127  CG2 VAL B 283      32.063  41.997 167.272  1.00 70.66           C
ATOM   2128  C   VAL B 283      32.266  39.696 170.269  1.00 70.66           C
ATOM   2129  O   VAL B 283      31.501  39.838 171.219  1.00 70.66           O
ATOM   2130  N   ALA B 284      32.707  38.489 169.872  1.00100.45           N
ATOM   2131  CA  ALA B 284      32.451  37.195 170.466  1.00100.45           C
ATOM   2132  CB  ALA B 284      32.590  36.059 169.438  1.00100.45           C
ATOM   2133  C   ALA B 284      33.236  36.762 171.676  1.00100.45           C
ATOM   2134  O   ALA B 284      32.728  35.985 172.484  1.00100.45           O
ATOM   2135  N   GLY B 285      34.503  37.189 171.820  1.00 50.42           N
ATOM   2136  CA  GLY B 285      35.390  36.569 172.776  1.00 50.42           C
ATOM   2137  C   GLY B 285      34.842  36.563 174.168  1.00 50.42           C
ATOM   2138  O   GLY B 285      34.976  35.573 174.886  1.00 50.42           O
ATOM   2139  N   GLY B 286      34.197  37.657 174.585  1.00 59.19           N
ATOM   2140  CA  GLY B 286      33.718  37.808 175.927  1.00 59.19           C
ATOM   2141  C   GLY B 286      32.721  36.739 176.250  1.00 59.19           C
ATOM   2142  O   GLY B 286      32.566  36.384 177.417  1.00 59.19           O
ATOM   2143  N   VAL B 287      31.984  36.226 175.245  1.00106.64           N
ATOM   2144  CA  VAL B 287      30.950  35.276 175.539  1.00106.64           C
ATOM   2145  CB  VAL B 287      29.690  35.510 174.760  1.00106.64           C
ATOM   2146  CG1 VAL B 287      28.710  34.359 175.046  1.00106.64           C
ATOM   2147  CG2 VAL B 287      29.139  36.895 175.141  1.00106.64           C
ATOM   2148  C   VAL B 287      31.403  33.872 175.260  1.00106.64           C
ATOM   2149  O   VAL B 287      31.603  33.092 176.189  1.00106.64           O
ATOM   2150  N   SER B 288      31.489  33.488 173.972  1.00 77.09           N
ATOM   2151  CA  SER B 288      31.820  32.145 173.572  1.00 77.09           C
ATOM   2152  CB  SER B 288      31.348  31.827 172.143  1.00 77.09           C
ATOM   2153  OG  SER B 288      32.005  32.670 171.209  1.00 77.09           O
ATOM   2154  C   SER B 288      33.284  31.813 173.645  1.00 77.09           C
ATOM   2155  O   SER B 288      33.636  30.640 173.774  1.00 77.09           O
ATOM   2156  N   GLY B 289      34.187  32.808 173.566  1.00 38.25           N
ATOM   2157  CA  GLY B 289      35.582  32.464 173.539  1.00 38.25           C
ATOM   2158  C   GLY B 289      36.038  32.532 172.108  1.00 38.25           C
ATOM   2159  O   GLY B 289      37.199  32.269 171.799  1.00 38.25           O
ATOM   2160  N   ALA B 290      35.107  32.901 171.207  1.00 75.51           N
ATOM   2161  CA  ALA B 290      35.332  33.129 169.803  1.00 75.51           C
ATOM   2162  CB  ALA B 290      36.053  34.459 169.521  1.00 75.51           C
ATOM   2163  C   ALA B 290      36.085  32.043 169.088  1.00 75.51           C
ATOM   2164  O   ALA B 290      37.193  32.278 168.608  1.00 75.51           O
ATOM   2165  N   HIS B 291      35.535  30.809 169.025  1.00 90.82           N
ATOM   2166  CA  HIS B 291      36.175  29.790 168.230  1.00 90.82           C
ATOM   2167  ND1 HIS B 291      35.096  26.694 170.239  1.00 90.82           N
ATOM   2168  CG  HIS B 291      35.618  27.897 169.817  1.00 90.82           C
ATOM   2169  CB  HIS B 291      35.525  28.408 168.410  1.00 90.82           C
ATOM   2170  NE2 HIS B 291      36.039  27.636 172.018  1.00 90.82           N
ATOM   2171  CD2 HIS B 291      36.190  28.459 170.916  1.00 90.82           C
ATOM   2172  CE1 HIS B 291      35.377  26.588 171.562  1.00 90.82           C
ATOM   2173  C   HIS B 291      36.038  30.161 166.782  1.00 90.82           C
ATOM   2174  O   HIS B 291      37.022  30.330 166.065  1.00 90.82           O
ATOM   2175  N   LEU B 292      34.781  30.308 166.320  1.00 95.70           N
ATOM   2176  CA  LEU B 292      34.492  30.742 164.984  1.00 95.70           C
ATOM   2177  CB  LEU B 292      35.065  32.138 164.693  1.00 95.70           C
ATOM   2178  CG  LEU B 292      34.556  33.210 165.674  1.00 95.70           C
ATOM   2179  CD1 LEU B 292      35.118  34.598 165.330  1.00 95.70           C
ATOM   2180  CD2 LEU B 292      33.024  33.189 165.786  1.00 95.70           C
ATOM   2181  C   LEU B 292      35.060  29.784 163.976  1.00 95.70           C
ATOM   2182  O   LEU B 292      35.163  30.126 162.799  1.00 95.70           O
ATOM   2183  N   ASN B 293      35.490  28.574 164.390  1.00163.54           N
ATOM   2184  CA  ASN B 293      35.851  27.611 163.385  1.00163.54           C
ATOM   2185  CB  ASN B 293      37.108  27.915 162.535  1.00163.54           C
ATOM   2186  CG  ASN B 293      38.429  27.708 163.225  1.00163.54           C
ATOM   2187  OD1 ASN B 293      38.507  27.024 164.238  1.00163.54           O
ATOM   2188  ND2 ASN B 293      39.511  28.287 162.643  1.00163.54           N
ATOM   2189  C   ASN B 293      35.877  26.249 164.006  1.00163.54           C
ATOM   2190  O   ASN B 293      36.344  26.049 165.127  1.00163.54           O
ATOM   2191  N   PRO B 294      35.354  25.294 163.288  1.00 73.77           N
ATOM   2192  CA  PRO B 294      35.202  23.957 163.790  1.00 73.77           C
ATOM   2193  CD  PRO B 294      34.560  25.545 162.096  1.00 73.77           C
ATOM   2194  CB  PRO B 294      34.451  23.193 162.700  1.00 73.77           C
ATOM   2195  CG  PRO B 294      33.685  24.289 161.935  1.00 73.77           C
ATOM   2196  C   PRO B 294      36.513  23.333 164.136  1.00 73.77           C
ATOM   2197  O   PRO B 294      36.567  22.536 165.072  1.00 73.77           O
ATOM   2198  N   ALA B 295      37.576  23.666 163.386  1.00 37.78           N
ATOM   2199  CA  ALA B 295      38.861  23.074 163.608  1.00 37.78           C
ATOM   2200  CB  ALA B 295      39.908  23.534 162.580  1.00 37.78           C
ATOM   2201  C   ALA B 295      39.359  23.470 164.959  1.00 37.78           C
ATOM   2202  O   ALA B 295      39.954  22.662 165.670  1.00 37.78           O
ATOM   2203  N   ILE B 296      39.155  24.749 165.328  1.00131.48           N
ATOM   2204  CA  ILE B 296      39.615  25.247 166.591  1.00131.48           C
ATOM   2205  CB  ILE B 296      39.541  26.741 166.767  1.00131.48           C
ATOM   2206  CG1 ILE B 296      40.407  27.144 167.971  1.00131.48           C
ATOM   2207  CG2 ILE B 296      38.073  27.170 166.937  1.00131.48           C
ATOM   2208  CD1 ILE B 296      41.890  26.835 167.778  1.00131.48           C
ATOM   2209  C   ILE B 296      38.838  24.619 167.703  1.00131.48           C
ATOM   2210  O   ILE B 296      39.402  24.266 168.737  1.00131.48           O
ATOM   2211  N   THR B 297      37.512  24.470 167.524  1.00 39.73           N
ATOM   2212  CA  THR B 297      36.689  23.941 168.572  1.00 39.73           C
ATOM   2213  CB  THR B 297      35.235  23.884 168.199  1.00 39.73           C
ATOM   2214  OG1 THR B 297      34.753  25.186 167.897  1.00 39.73           O
ATOM   2215  CG2 THR B 297      34.449  23.288 169.380  1.00 39.73           C
ATOM   2216  C   THR B 297      37.137  22.548 168.891  1.00 39.73           C
ATOM   2217  O   THR B 297      37.284  22.183 170.056  1.00 39.73           O
ATOM   2218  N   VAL B 298      37.377  21.723 167.860  1.00 86.91           N
ATOM   2219  CA  VAL B 298      37.781  20.369 168.105  1.00 86.91           C
ATOM   2220  CB  VAL B 298      37.879  19.538 166.860  1.00 86.91           C
ATOM   2221  CG1 VAL B 298      38.991  20.108 165.963  1.00 86.91           C
ATOM   2222  CG2 VAL B 298      38.109  18.077 167.283  1.00 86.91           C
ATOM   2223  C   VAL B 298      39.124  20.350 168.772  1.00 86.91           C
ATOM   2224  O   VAL B 298      39.366  19.550 169.672  1.00 86.91           O
ATOM   2225  N   ALA B 299      40.052  21.221 168.337  1.00 34.67           N
ATOM   2226  CA  ALA B 299      41.379  21.226 168.887  1.00 34.67           C
ATOM   2227  CB  ALA B 299      42.316  22.213 168.169  1.00 34.67           C
ATOM   2228  C   ALA B 299      41.345  21.612 170.333  1.00 34.67           C
ATOM   2229  O   ALA B 299      42.044  21.019 171.153  1.00 34.67           O
ATOM   2230  N   VAL B 300      40.528  22.622 170.686  1.00102.82           N
ATOM   2231  CA  VAL B 300      40.473  23.092 172.040  1.00102.82           C
ATOM   2232  CB  VAL B 300      39.616  24.313 172.233  1.00102.82           C
ATOM   2233  CG1 VAL B 300      40.188  25.449 171.370  1.00102.82           C
ATOM   2234  CG2 VAL B 300      38.149  23.966 171.945  1.00102.82           C
ATOM   2235  C   VAL B 300      39.928  22.000 172.900  1.00102.82           C
ATOM   2236  O   VAL B 300      40.268  21.893 174.077  1.00102.82           O
ATOM   2237  N   THR B 301      39.019  21.176 172.354  1.00112.85           N
ATOM   2238  CA  THR B 301      38.483  20.140 173.181  1.00112.85           C
ATOM   2239  CB  THR B 301      37.382  19.358 172.533  1.00112.85           C
ATOM   2240  OG1 THR B 301      37.887  18.522 171.505  1.00112.85           O
ATOM   2241  CG2 THR B 301      36.400  20.374 171.937  1.00112.85           C
ATOM   2242  C   THR B 301      39.581  19.180 173.521  1.00112.85           C
ATOM   2243  O   THR B 301      39.719  18.770 174.671  1.00112.85           O
ATOM   2244  N   THR B 302      40.387  18.776 172.517  1.00123.50           N
ATOM   2245  CA  THR B 302      41.424  17.821 172.779  1.00123.50           C
ATOM   2246  CB  THR B 302      42.041  17.268 171.522  1.00123.50           C
ATOM   2247  OG1 THR B 302      42.970  16.244 171.845  1.00123.50           O
ATOM   2248  CG2 THR B 302      42.731  18.394 170.734  1.00123.50           C
ATOM   2249  C   THR B 302      42.520  18.389 173.645  1.00123.50           C
ATOM   2250  O   THR B 302      42.950  17.752 174.604  1.00123.50           O
ATOM   2251  N   VAL B 303      43.065  19.566 173.279  1.00 83.46           N
ATOM   2252  CA  VAL B 303      44.150  20.179 174.004  1.00 83.46           C
ATOM   2253  CB  VAL B 303      44.952  21.105 173.139  1.00 83.46           C
ATOM   2254  CG1 VAL B 303      46.038  21.767 174.004  1.00 83.46           C
ATOM   2255  CG2 VAL B 303      45.503  20.306 171.945  1.00 83.46           C
ATOM   2256  C   VAL B 303      43.746  20.974 175.212  1.00 83.46           C
ATOM   2257  O   VAL B 303      44.412  20.909 176.241  1.00 83.46           O
ATOM   2258  N   GLY B 304      42.703  21.816 175.041  1.00 73.76           N
ATOM   2259  CA  GLY B 304      42.132  22.798 175.932  1.00 73.76           C
ATOM   2260  C   GLY B 304      41.310  22.264 177.068  1.00 73.76           C
ATOM   2261  O   GLY B 304      41.176  22.945 178.081  1.00 73.76           O
ATOM   2262  N   LYS B 305      40.689  21.077 176.932  1.00123.33           N
ATOM   2263  CA  LYS B 305      39.763  20.600 177.926  1.00123.33           C
ATOM   2264  CB  LYS B 305      40.309  20.689 179.367  1.00123.33           C
ATOM   2265  CG  LYS B 305      39.387  20.089 180.430  1.00123.33           C
ATOM   2266  CD  LYS B 305      40.058  19.920 181.795  1.00123.33           C
ATOM   2267  CE  LYS B 305      39.107  19.430 182.889  1.00123.33           C
ATOM   2268  NZ  LYS B 305      38.107  20.478 183.194  1.00123.33           N
ATOM   2269  C   LYS B 305      38.496  21.410 177.828  1.00123.33           C
ATOM   2270  O   LYS B 305      37.792  21.624 178.813  1.00123.33           O
ATOM   2271  N   PHE B 306      38.173  21.870 176.600  1.00 75.45           N
ATOM   2272  CA  PHE B 306      36.957  22.578 176.299  1.00 75.45           C
ATOM   2273  CB  PHE B 306      36.997  23.144 174.863  1.00 75.45           C
ATOM   2274  CG  PHE B 306      35.745  23.881 174.534  1.00 75.45           C
ATOM   2275  CD1 PHE B 306      35.539  25.164 174.985  1.00 75.45           C
ATOM   2276  CD2 PHE B 306      34.781  23.287 173.752  1.00 75.45           C
ATOM   2277  CE1 PHE B 306      34.382  25.838 174.671  1.00 75.45           C
ATOM   2278  CE2 PHE B 306      33.623  23.956 173.435  1.00 75.45           C
ATOM   2279  CZ  PHE B 306      33.421  25.234 173.897  1.00 75.45           C
ATOM   2280  C   PHE B 306      35.844  21.574 176.406  1.00 75.45           C
ATOM   2281  O   PHE B 306      35.989  20.441 175.951  1.00 75.45           O
ATOM   2282  N   PRO B 307      34.739  21.942 177.011  1.00 81.65           N
ATOM   2283  CA  PRO B 307      33.634  21.039 177.212  1.00 81.65           C
ATOM   2284  CD  PRO B 307      34.345  23.333 177.157  1.00 81.65           C
ATOM   2285  CB  PRO B 307      32.524  21.882 177.836  1.00 81.65           C
ATOM   2286  CG  PRO B 307      32.814  23.296 177.301  1.00 81.65           C
ATOM   2287  C   PRO B 307      33.196  20.394 175.933  1.00 81.65           C
ATOM   2288  O   PRO B 307      32.801  21.093 175.002  1.00 81.65           O
ATOM   2289  N   TRP B 308      33.189  19.048 175.914  1.00 95.68           N
ATOM   2290  CA  TRP B 308      32.856  18.247 174.770  1.00 95.68           C
ATOM   2291  CB  TRP B 308      33.124  16.747 174.991  1.00 95.68           C
ATOM   2292  CG  TRP B 308      32.373  16.126 176.144  1.00 95.68           C
ATOM   2293  CD2 TRP B 308      31.096  15.481 176.023  1.00 95.68           C
ATOM   2294  CD1 TRP B 308      32.732  16.030 177.457  1.00 95.68           C
ATOM   2295  NE1 TRP B 308      31.758  15.364 178.163  1.00 95.68           N
ATOM   2296  CE2 TRP B 308      30.745  15.020 177.292  1.00 95.68           C
ATOM   2297  CE3 TRP B 308      30.285  15.285 174.943  1.00 95.68           C
ATOM   2298  CZ2 TRP B 308      29.572  14.354 177.500  1.00 95.68           C
ATOM   2299  CZ3 TRP B 308      29.101  14.615 175.157  1.00 95.68           C
ATOM   2300  CH2 TRP B 308      28.751  14.158 176.411  1.00 95.68           C
ATOM   2301  C   TRP B 308      31.416  18.425 174.408  1.00 95.68           C
ATOM   2302  O   TRP B 308      31.050  18.336 173.238  1.00 95.68           O
ATOM   2303  N   ARG B 309      30.547  18.662 175.404  1.00108.61           N
ATOM   2304  CA  ARG B 309      29.145  18.765 175.118  1.00108.61           C
ATOM   2305  CB  ARG B 309      28.287  19.007 176.373  1.00108.61           C
ATOM   2306  CG  ARG B 309      28.240  17.803 177.317  1.00108.61           C
ATOM   2307  CD  ARG B 309      29.529  17.581 178.109  1.00108.61           C
ATOM   2308  NE  ARG B 309      29.352  18.231 179.438  1.00108.61           N
ATOM   2309  CZ  ARG B 309      29.672  19.547 179.608  1.00108.61           C
ATOM   2310  NH1 ARG B 309      30.157  20.273 178.559  1.00108.61           N
ATOM   2311  NH2 ARG B 309      29.503  20.137 180.827  1.00108.61           N
ATOM   2312  C   ARG B 309      28.905  19.903 174.174  1.00108.61           C
ATOM   2313  O   ARG B 309      28.056  19.808 173.291  1.00108.61           O
ATOM   2314  N   LYS B 310      29.641  21.014 174.355  1.00 71.94           N
ATOM   2315  CA  LYS B 310      29.512  22.224 173.587  1.00 71.94           C
ATOM   2316  CB  LYS B 310      30.257  23.410 174.215  1.00 71.94           C
ATOM   2317  CG  LYS B 310      29.622  23.892 175.519  1.00 71.94           C
ATOM   2318  CD  LYS B 310      30.472  24.918 176.268  1.00 71.94           C
ATOM   2319  CE  LYS B 310      29.840  25.405 177.572  1.00 71.94           C
ATOM   2320  NZ  LYS B 310      30.727  26.391 178.230  1.00 71.94           N
ATOM   2321  C   LYS B 310      30.000  22.076 172.172  1.00 71.94           C
ATOM   2322  O   LYS B 310      29.621  22.857 171.302  1.00 71.94           O
ATOM   2323  N   ILE B 311      30.869  21.092 171.889  1.00146.27           N
ATOM   2324  CA  ILE B 311      31.514  21.063 170.606  1.00146.27           C
ATOM   2325  CB  ILE B 311      32.507  19.933 170.506  1.00146.27           C
ATOM   2326  CG1 ILE B 311      31.869  18.531 170.536  1.00146.27           C
ATOM   2327  CG2 ILE B 311      33.482  20.143 171.671  1.00146.27           C
ATOM   2328  CD1 ILE B 311      31.377  18.030 169.179  1.00146.27           C
ATOM   2329  C   ILE B 311      30.533  21.011 169.468  1.00146.27           C
ATOM   2330  O   ILE B 311      30.659  21.795 168.527  1.00146.27           O
ATOM   2331  N   VAL B 312      29.524  20.121 169.502  1.00118.00           N
ATOM   2332  CA  VAL B 312      28.621  20.083 168.387  1.00118.00           C
ATOM   2333  CB  VAL B 312      27.797  18.816 168.253  1.00118.00           C
ATOM   2334  CG1 VAL B 312      28.760  17.683 167.864  1.00118.00           C
ATOM   2335  CG2 VAL B 312      27.017  18.495 169.536  1.00118.00           C
ATOM   2336  C   VAL B 312      27.765  21.318 168.321  1.00118.00           C
ATOM   2337  O   VAL B 312      27.499  21.782 167.212  1.00118.00           O
ATOM   2338  N   PRO B 313      27.302  21.908 169.399  1.00 66.45           N
ATOM   2339  CA  PRO B 313      26.480  23.076 169.270  1.00 66.45           C
ATOM   2340  CD  PRO B 313      27.137  21.266 170.693  1.00 66.45           C
ATOM   2341  CB  PRO B 313      25.969  23.392 170.674  1.00 66.45           C
ATOM   2342  CG  PRO B 313      25.996  22.029 171.387  1.00 66.45           C
ATOM   2343  C   PRO B 313      27.252  24.198 168.654  1.00 66.45           C
ATOM   2344  O   PRO B 313      26.666  24.992 167.921  1.00 66.45           O
ATOM   2345  N   TYR B 314      28.560  24.291 168.956  1.00143.82           N
ATOM   2346  CA  TYR B 314      29.387  25.329 168.411  1.00143.82           C
ATOM   2347  CB  TYR B 314      30.831  25.311 168.952  1.00143.82           C
ATOM   2348  CG  TYR B 314      30.933  26.013 170.267  1.00143.82           C
ATOM   2349  CD1 TYR B 314      30.406  25.476 171.417  1.00143.82           C
ATOM   2350  CD2 TYR B 314      31.549  27.242 170.339  1.00143.82           C
ATOM   2351  CE1 TYR B 314      30.511  26.138 172.618  1.00143.82           C
ATOM   2352  CE2 TYR B 314      31.660  27.911 171.536  1.00143.82           C
ATOM   2353  CZ  TYR B 314      31.141  27.356 172.681  1.00143.82           C
ATOM   2354  OH  TYR B 314      31.251  28.030 173.915  1.00143.82           O
ATOM   2355  C   TYR B 314      29.506  25.154 166.931  1.00143.82           C
ATOM   2356  O   TYR B 314      29.366  26.111 166.172  1.00143.82           O
ATOM   2357  N   MET B 315      29.756  23.910 166.487  1.00102.16           N
ATOM   2358  CA  MET B 315      30.001  23.641 165.099  1.00102.16           C
ATOM   2359  CB  MET B 315      30.353  22.167 164.832  1.00102.16           C
ATOM   2360  CG  MET B 315      30.628  21.864 163.358  1.00102.16           C
ATOM   2361  SD  MET B 315      31.048  20.129 163.011  1.00102.16           S
ATOM   2362  CE  MET B 315      31.252  20.372 161.223  1.00102.16           C
ATOM   2363  C   MET B 315      28.791  23.968 164.283  1.00102.16           C
ATOM   2364  O   MET B 315      28.910  24.529 163.195  1.00102.16           O
ATOM   2365  N   VAL B 316      27.593  23.615 164.784  1.00 27.48           N
ATOM   2366  CA  VAL B 316      26.383  23.848 164.048  1.00 27.48           C
ATOM   2367  CB  VAL B 316      25.169  23.305 164.744  1.00 27.48           C
ATOM   2368  CG1 VAL B 316      23.922  23.690 163.929  1.00 27.48           C
ATOM   2369  CG2 VAL B 316      25.348  21.789 164.931  1.00 27.48           C
ATOM   2370  C   VAL B 316      26.179  25.322 163.881  1.00 27.48           C
ATOM   2371  O   VAL B 316      25.809  25.786 162.804  1.00 27.48           O
ATOM   2372  N   ALA B 317      26.415  26.097 164.956  1.00 35.64           N
ATOM   2373  CA  ALA B 317      26.208  27.520 164.934  1.00 35.64           C
ATOM   2374  CB  ALA B 317      26.488  28.187 166.292  1.00 35.64           C
ATOM   2375  C   ALA B 317      27.143  28.147 163.950  1.00 35.64           C
ATOM   2376  O   ALA B 317      26.797  29.082 163.232  1.00 35.64           O
ATOM   2377  N   GLN B 318      28.376  27.636 163.919  1.00132.22           N
ATOM   2378  CA  GLN B 318      29.457  28.136 163.129  1.00132.22           C
ATOM   2379  CB  GLN B 318      30.643  27.232 163.512  1.00132.22           C
ATOM   2380  CG  GLN B 318      32.061  27.772 163.435  1.00132.22           C
ATOM   2381  CD  GLN B 318      32.796  26.970 164.507  1.00132.22           C
ATOM   2382  OE1 GLN B 318      32.947  25.755 164.400  1.00132.22           O
ATOM   2383  NE2 GLN B 318      33.211  27.657 165.607  1.00132.22           N
ATOM   2384  C   GLN B 318      29.092  28.004 161.673  1.00132.22           C
ATOM   2385  O   GLN B 318      29.163  28.966 160.908  1.00132.22           O
ATOM   2386  N   TYR B 319      28.626  26.805 161.276  1.00148.10           N
ATOM   2387  CA  TYR B 319      28.264  26.492 159.921  1.00148.10           C
ATOM   2388  CB  TYR B 319      27.890  25.009 159.767  1.00148.10           C
ATOM   2389  CG  TYR B 319      27.314  24.816 158.410  1.00148.10           C
ATOM   2390  CD1 TYR B 319      28.121  24.570 157.323  1.00148.10           C
ATOM   2391  CD2 TYR B 319      25.952  24.883 158.233  1.00148.10           C
ATOM   2392  CE1 TYR B 319      27.571  24.396 156.075  1.00148.10           C
ATOM   2393  CE2 TYR B 319      25.397  24.710 156.989  1.00148.10           C
ATOM   2394  CZ  TYR B 319      26.208  24.464 155.910  1.00148.10           C
ATOM   2395  OH  TYR B 319      25.636  24.287 154.634  1.00148.10           O
ATOM   2396  C   TYR B 319      27.077  27.301 159.499  1.00148.10           C
ATOM   2397  O   TYR B 319      27.035  27.823 158.385  1.00148.10           O
ATOM   2398  N   ILE B 320      26.067  27.409 160.380  1.00 86.00           N
ATOM   2399  CA  ILE B 320      24.866  28.116 160.042  1.00 86.00           C
ATOM   2400  CB  ILE B 320      23.766  27.945 161.055  1.00 86.00           C
ATOM   2401  CG1 ILE B 320      22.486  28.650 160.577  1.00 86.00           C
ATOM   2402  CG2 ILE B 320      24.270  28.391 162.433  1.00 86.00           C
ATOM   2403  CD1 ILE B 320      21.246  28.278 161.389  1.00 86.00           C
ATOM   2404  C   ILE B 320      25.161  29.572 159.841  1.00 86.00           C
ATOM   2405  O   ILE B 320      24.619  30.195 158.930  1.00 86.00           O
ATOM   2406  N   GLY B 321      26.024  30.161 160.690  1.00 22.39           N
ATOM   2407  CA  GLY B 321      26.321  31.562 160.574  1.00 22.39           C
ATOM   2408  C   GLY B 321      26.980  31.848 159.259  1.00 22.39           C
ATOM   2409  O   GLY B 321      26.676  32.847 158.610  1.00 22.39           O
ATOM   2410  N   ALA B 322      27.919  30.981 158.839  1.00 31.09           N
ATOM   2411  CA  ALA B 322      28.636  31.188 157.612  1.00 31.09           C
ATOM   2412  CB  ALA B 322      29.709  30.114 157.364  1.00 31.09           C
ATOM   2413  C   ALA B 322      27.677  31.141 156.461  1.00 31.09           C
ATOM   2414  O   ALA B 322      27.774  31.931 155.523  1.00 31.09           O
ATOM   2415  N   PHE B 323      26.719  30.200 156.508  1.00 43.28           N
ATOM   2416  CA  PHE B 323      25.768  30.010 155.448  1.00 43.28           C
ATOM   2417  CB  PHE B 323      24.815  28.840 155.755  1.00 43.28           C
ATOM   2418  CG  PHE B 323      23.850  28.682 154.632  1.00 43.28           C
ATOM   2419  CD1 PHE B 323      24.182  27.956 153.513  1.00 43.28           C
ATOM   2420  CD2 PHE B 323      22.602  29.258 154.708  1.00 43.28           C
ATOM   2421  CE1 PHE B 323      23.283  27.810 152.483  1.00 43.28           C
ATOM   2422  CE2 PHE B 323      21.699  29.116 153.681  1.00 43.28           C
ATOM   2423  CZ  PHE B 323      22.040  28.391 152.565  1.00 43.28           C
ATOM   2424  C   PHE B 323      24.930  31.244 155.278  1.00 43.28           C
ATOM   2425  O   PHE B 323      24.746  31.726 154.161  1.00 43.28           O
ATOM   2426  N   LEU B 324      24.407  31.790 156.393  1.00 86.11           N
ATOM   2427  CA  LEU B 324      23.508  32.912 156.363  1.00 86.11           C
ATOM   2428  CB  LEU B 324      22.956  33.232 157.773  1.00 86.11           C
ATOM   2429  CG  LEU B 324      21.795  34.254 157.874  1.00 86.11           C
ATOM   2430  CD1 LEU B 324      21.384  34.442 159.343  1.00 86.11           C
ATOM   2431  CD2 LEU B 324      22.093  35.606 157.203  1.00 86.11           C
ATOM   2432  C   LEU B 324      24.218  34.123 155.833  1.00 86.11           C
ATOM   2433  O   LEU B 324      23.665  34.864 155.021  1.00 86.11           O
ATOM   2434  N   ALA B 325      25.466  34.356 156.277  1.00 31.87           N
ATOM   2435  CA  ALA B 325      26.190  35.530 155.877  1.00 31.87           C
ATOM   2436  CB  ALA B 325      27.587  35.614 156.514  1.00 31.87           C
ATOM   2437  C   ALA B 325      26.378  35.498 154.394  1.00 31.87           C
ATOM   2438  O   ALA B 325      26.268  36.521 153.720  1.00 31.87           O
ATOM   2439  N   SER B 326      26.664  34.304 153.849  1.00 72.70           N
ATOM   2440  CA  SER B 326      26.897  34.146 152.443  1.00 72.70           C
ATOM   2441  CB  SER B 326      27.162  32.677 152.081  1.00 72.70           C
ATOM   2442  OG  SER B 326      27.385  32.549 150.687  1.00 72.70           O
ATOM   2443  C   SER B 326      25.673  34.583 151.700  1.00 72.70           C
ATOM   2444  O   SER B 326      25.759  35.273 150.685  1.00 72.70           O
ATOM   2445  N   VAL B 327      24.489  34.194 152.202  1.00 27.37           N
ATOM   2446  CA  VAL B 327      23.259  34.539 151.550  1.00 27.37           C
ATOM   2447  CB  VAL B 327      22.058  33.975 152.252  1.00 27.37           C
ATOM   2448  CG1 VAL B 327      20.794  34.454 151.518  1.00 27.37           C
ATOM   2449  CG2 VAL B 327      22.201  32.447 152.331  1.00 27.37           C
ATOM   2450  C   VAL B 327      23.114  36.028 151.563  1.00 27.37           C
ATOM   2451  O   VAL B 327      22.703  36.631 150.572  1.00 27.37           O
ATOM   2452  N   ILE B 328      23.466  36.661 152.698  1.00 82.23           N
ATOM   2453  CA  ILE B 328      23.299  38.077 152.849  1.00 82.23           C
ATOM   2454  CB  ILE B 328      23.716  38.565 154.206  1.00 82.23           C
ATOM   2455  CG1 ILE B 328      22.852  37.912 155.298  1.00 82.23           C
ATOM   2456  CG2 ILE B 328      23.640  40.101 154.199  1.00 82.23           C
ATOM   2457  CD1 ILE B 328      21.363  38.228 155.167  1.00 82.23           C
ATOM   2458  C   ILE B 328      24.141  38.791 151.837  1.00 82.23           C
ATOM   2459  O   ILE B 328      23.667  39.729 151.196  1.00 82.23           O
ATOM   2460  N   LEU B 329      25.410  38.370 151.647  1.00120.85           N
ATOM   2461  CA  LEU B 329      26.222  39.078 150.693  1.00120.85           C
ATOM   2462  CB  LEU B 329      27.655  38.540 150.467  1.00120.85           C
ATOM   2463  CG  LEU B 329      28.451  39.213 149.295  1.00120.85           C
ATOM   2464  CD1 LEU B 329      29.914  38.851 149.402  1.00120.85           C
ATOM   2465  CD2 LEU B 329      28.062  38.798 147.856  1.00120.85           C
ATOM   2466  C   LEU B 329      25.604  38.963 149.355  1.00120.85           C
ATOM   2467  O   LEU B 329      25.589  39.926 148.592  1.00120.85           O
ATOM   2468  N   PHE B 330      25.134  37.759 149.009  1.00 58.91           N
ATOM   2469  CA  PHE B 330      24.656  37.528 147.681  1.00 58.91           C
ATOM   2470  CB  PHE B 330      24.151  36.082 147.507  1.00 58.91           C
ATOM   2471  CG  PHE B 330      23.665  35.896 146.112  1.00 58.91           C
ATOM   2472  CD1 PHE B 330      24.556  35.765 145.072  1.00 58.91           C
ATOM   2473  CD2 PHE B 330      22.317  35.829 145.847  1.00 58.91           C
ATOM   2474  CE1 PHE B 330      24.108  35.587 143.784  1.00 58.91           C
ATOM   2475  CE2 PHE B 330      21.864  35.650 144.561  1.00 58.91           C
ATOM   2476  CZ  PHE B 330      22.760  35.531 143.527  1.00 58.91           C
ATOM   2477  C   PHE B 330      23.527  38.472 147.433  1.00 58.91           C
ATOM   2478  O   PHE B 330      23.407  39.043 146.350  1.00 58.91           O
ATOM   2479  N   VAL B 331      22.670  38.668 148.447  1.00 33.03           N
ATOM   2480  CA  VAL B 331      21.535  39.526 148.285  1.00 33.03           C
ATOM   2481  CB  VAL B 331      20.684  39.592 149.518  1.00 33.03           C
ATOM   2482  CG1 VAL B 331      19.551  40.604 149.277  1.00 33.03           C
ATOM   2483  CG2 VAL B 331      20.196  38.173 149.853  1.00 33.03           C
ATOM   2484  C   VAL B 331      21.978  40.929 147.975  1.00 33.03           C
ATOM   2485  O   VAL B 331      21.405  41.582 147.105  1.00 33.03           O
ATOM   2486  N   THR B 332      23.000  41.443 148.688  1.00124.85           N
ATOM   2487  CA  THR B 332      23.435  42.802 148.512  1.00124.85           C
ATOM   2488  CB  THR B 332      24.421  43.256 149.551  1.00124.85           C
ATOM   2489  OG1 THR B 332      24.582  44.665 149.484  1.00124.85           O
ATOM   2490  CG2 THR B 332      25.772  42.565 149.307  1.00124.85           C
ATOM   2491  C   THR B 332      24.060  43.029 147.162  1.00124.85           C
ATOM   2492  O   THR B 332      23.818  44.069 146.552  1.00124.85           O
ATOM   2493  N   TYR B 333      24.898  42.091 146.660  1.00172.79           N
ATOM   2494  CA  TYR B 333      25.532  42.310 145.384  1.00172.79           C
ATOM   2495  CB  TYR B 333      26.997  41.836 145.325  1.00172.79           C
ATOM   2496  CG  TYR B 333      27.909  42.820 145.969  1.00172.79           C
ATOM   2497  CD1 TYR B 333      27.968  42.962 147.334  1.00172.79           C
ATOM   2498  CD2 TYR B 333      28.734  43.591 145.181  1.00172.79           C
ATOM   2499  CE1 TYR B 333      28.830  43.874 147.893  1.00172.79           C
ATOM   2500  CE2 TYR B 333      29.597  44.503 145.737  1.00172.79           C
ATOM   2501  CZ  TYR B 333      29.643  44.647 147.101  1.00172.79           C
ATOM   2502  OH  TYR B 333      30.525  45.580 147.686  1.00172.79           O
ATOM   2503  C   TYR B 333      24.849  41.507 144.323  1.00172.79           C
ATOM   2504  O   TYR B 333      25.467  41.181 143.312  1.00172.79           O
ATOM   2505  N   ARG B 334      23.531  41.284 144.445  1.00163.00           N
ATOM   2506  CA  ARG B 334      22.874  40.391 143.532  1.00163.00           C
ATOM   2507  CB  ARG B 334      21.362  40.268 143.786  1.00163.00           C
ATOM   2508  CG  ARG B 334      20.615  41.595 143.642  1.00163.00           C
ATOM   2509  CD  ARG B 334      19.103  41.436 143.469  1.00163.00           C
ATOM   2510  NE  ARG B 334      18.576  40.712 144.659  1.00163.00           N
ATOM   2511  CZ  ARG B 334      17.271  40.313 144.681  1.00163.00           C
ATOM   2512  NH1 ARG B 334      16.460  40.578 143.616  1.00163.00           N
ATOM   2513  NH2 ARG B 334      16.777  39.648 145.766  1.00163.00           N
ATOM   2514  C   ARG B 334      23.018  40.863 142.117  1.00163.00           C
ATOM   2515  O   ARG B 334      23.369  40.083 141.234  1.00163.00           O
ATOM   2516  N   GLY B 335      22.773  42.161 141.867  1.00 37.11           N
ATOM   2517  CA  GLY B 335      22.773  42.675 140.529  1.00 37.11           C
ATOM   2518  C   GLY B 335      24.127  42.596 139.913  1.00 37.11           C
ATOM   2519  O   GLY B 335      24.272  42.360 138.716  1.00 37.11           O
ATOM   2520  N   ALA B 336      25.157  42.823 140.730  1.00 73.56           N
ATOM   2521  CA  ALA B 336      26.511  42.836 140.293  1.00 73.56           C
ATOM   2522  CB  ALA B 336      27.387  42.950 141.547  1.00 73.56           C
ATOM   2523  C   ALA B 336      26.810  41.512 139.670  1.00 73.56           C
ATOM   2524  O   ALA B 336      27.365  41.429 138.577  1.00 73.56           O
ATOM   2525  N   LEU B 337      26.405  40.424 140.335  1.00113.22           N
ATOM   2526  CA  LEU B 337      26.743  39.132 139.822  1.00113.22           C
ATOM   2527  CB  LEU B 337      26.298  37.967 140.727  1.00113.22           C
ATOM   2528  CG  LEU B 337      27.159  37.789 141.994  1.00113.22           C
ATOM   2529  CD1 LEU B 337      27.105  39.023 142.903  1.00113.22           C
ATOM   2530  CD2 LEU B 337      26.793  36.492 142.733  1.00113.22           C
ATOM   2531  C   LEU B 337      26.136  38.911 138.473  1.00113.22           C
ATOM   2532  O   LEU B 337      26.825  38.458 137.558  1.00113.22           O
ATOM   2533  N   ASP B 338      24.839  39.228 138.296  1.00119.92           N
ATOM   2534  CA  ASP B 338      24.244  38.936 137.024  1.00119.92           C
ATOM   2535  CB  ASP B 338      22.691  38.954 137.000  1.00119.92           C
ATOM   2536  CG  ASP B 338      22.060  40.304 137.326  1.00119.92           C
ATOM   2537  OD1 ASP B 338      22.664  41.366 137.027  1.00119.92           O
ATOM   2538  OD2 ASP B 338      20.931  40.280 137.883  1.00119.92           O
ATOM   2539  C   ASP B 338      24.829  39.793 135.939  1.00119.92           C
ATOM   2540  O   ASP B 338      25.049  39.310 134.828  1.00119.92           O
ATOM   2541  N   ASN B 339      25.126  41.078 136.221  1.00 48.95           N
ATOM   2542  CA  ASN B 339      25.661  41.906 135.176  1.00 48.95           C
ATOM   2543  CB  ASN B 339      25.887  43.367 135.598  1.00 48.95           C
ATOM   2544  CG  ASN B 339      24.539  44.070 135.608  1.00 48.95           C
ATOM   2545  OD1 ASN B 339      23.501  43.456 135.850  1.00 48.95           O
ATOM   2546  ND2 ASN B 339      24.553  45.398 135.314  1.00 48.95           N
ATOM   2547  C   ASN B 339      26.984  41.350 134.761  1.00 48.95           C
ATOM   2548  O   ASN B 339      27.287  41.269 133.571  1.00 48.95           O
ATOM   2549  N   TYR B 340      27.809  40.933 135.738  1.00 51.67           N
ATOM   2550  CA  TYR B 340      29.101  40.418 135.387  1.00 51.67           C
ATOM   2551  CB  TYR B 340      29.917  39.956 136.605  1.00 51.67           C
ATOM   2552  CG  TYR B 340      31.239  39.454 136.133  1.00 51.67           C
ATOM   2553  CD1 TYR B 340      32.253  40.338 135.842  1.00 51.67           C
ATOM   2554  CD2 TYR B 340      31.470  38.105 135.992  1.00 51.67           C
ATOM   2555  CE1 TYR B 340      33.476  39.885 135.408  1.00 51.67           C
ATOM   2556  CE2 TYR B 340      32.692  37.646 135.559  1.00 51.67           C
ATOM   2557  CZ  TYR B 340      33.697  38.536 135.267  1.00 51.67           C
ATOM   2558  OH  TYR B 340      34.951  38.067 134.822  1.00 51.67           O
ATOM   2559  C   TYR B 340      28.902  39.194 134.552  1.00 51.67           C
ATOM   2560  O   TYR B 340      29.535  39.038 133.507  1.00 51.67           O
ATOM   2561  N   ASP B 341      27.996  38.296 134.989  1.00 77.14           N
ATOM   2562  CA  ASP B 341      27.813  37.072 134.259  1.00 77.14           C
ATOM   2563  CB  ASP B 341      26.713  36.178 134.857  1.00 77.14           C
ATOM   2564  CG  ASP B 341      27.205  35.661 136.201  1.00 77.14           C
ATOM   2565  OD1 ASP B 341      28.411  35.859 136.506  1.00 77.14           O
ATOM   2566  OD2 ASP B 341      26.379  35.066 136.944  1.00 77.14           O
ATOM   2567  C   ASP B 341      27.393  37.442 132.884  1.00 77.14           C
ATOM   2568  O   ASP B 341      27.979  36.936 131.930  1.00 77.14           O
ATOM   2569  N   GLY B 342      26.310  38.252 132.788  1.00117.60           N
ATOM   2570  CA  GLY B 342      25.838  38.944 131.615  1.00117.60           C
ATOM   2571  C   GLY B 342      26.978  39.160 130.691  1.00117.60           C
ATOM   2572  O   GLY B 342      27.172  38.400 129.750  1.00117.60           O
ATOM   2573  N   GLY B 343      27.599  40.352 130.853  1.00122.67           N
ATOM   2574  CA  GLY B 343      28.866  40.785 130.328  1.00122.67           C
ATOM   2575  C   GLY B 343      29.603  39.652 129.701  1.00122.67           C
ATOM   2576  O   GLY B 343      29.470  39.354 128.514  1.00122.67           O
ATOM   2577  N   VAL B 344      30.425  39.005 130.551  1.00200.89           N
ATOM   2578  CA  VAL B 344      31.285  37.917 130.201  1.00200.89           C
ATOM   2579  CB  VAL B 344      32.143  37.485 131.365  1.00200.89           C
ATOM   2580  CG1 VAL B 344      33.064  36.318 130.964  1.00200.89           C
ATOM   2581  CG2 VAL B 344      32.908  38.721 131.868  1.00200.89           C
ATOM   2582  C   VAL B 344      30.378  36.804 129.780  1.00200.89           C
ATOM   2583  O   VAL B 344      29.175  36.929 129.732  1.00200.89           O
ATOM   2584  N   ARG B 345      30.890  35.688 129.301  1.00266.25           N
ATOM   2585  CA  ARG B 345      29.968  34.659 128.934  1.00266.25           C
ATOM   2586  CB  ARG B 345      30.507  33.660 127.897  1.00266.25           C
ATOM   2587  CG  ARG B 345      30.318  34.173 126.467  1.00266.25           C
ATOM   2588  CD  ARG B 345      30.548  33.121 125.380  1.00266.25           C
ATOM   2589  NE  ARG B 345      29.979  33.667 124.115  1.00266.25           N
ATOM   2590  CZ  ARG B 345      30.709  34.514 123.334  1.00266.25           C
ATOM   2591  NH1 ARG B 345      31.976  34.863 123.703  1.00266.25           N
ATOM   2592  NH2 ARG B 345      30.170  35.017 122.185  1.00266.25           N
ATOM   2593  C   ARG B 345      29.443  33.905 130.114  1.00266.25           C
ATOM   2594  O   ARG B 345      28.450  33.193 129.982  1.00266.25           O
ATOM   2595  N   ALA B 346      30.107  34.046 131.280  1.00 99.93           N
ATOM   2596  CA  ALA B 346      29.956  33.209 132.444  1.00 99.93           C
ATOM   2597  CB  ALA B 346      30.393  33.902 133.746  1.00 99.93           C
ATOM   2598  C   ALA B 346      28.573  32.682 132.660  1.00 99.93           C
ATOM   2599  O   ALA B 346      27.596  33.417 132.780  1.00 99.93           O
ATOM   2600  N   VAL B 347      28.475  31.337 132.724  1.00115.50           N
ATOM   2601  CA  VAL B 347      27.220  30.704 132.990  1.00115.50           C
ATOM   2602  CB  VAL B 347      26.909  29.530 132.108  1.00115.50           C
ATOM   2603  CG1 VAL B 347      26.717  30.031 130.673  1.00115.50           C
ATOM   2604  CG2 VAL B 347      28.033  28.493 132.248  1.00115.50           C
ATOM   2605  C   VAL B 347      27.318  30.184 134.377  1.00115.50           C
ATOM   2606  O   VAL B 347      28.316  29.573 134.757  1.00115.50           O
ATOM   2607  N   THR B 348      26.277  30.428 135.188  1.00118.06           N
ATOM   2608  CA  THR B 348      26.365  29.940 136.524  1.00118.06           C
ATOM   2609  CB  THR B 348      25.259  30.415 137.421  1.00118.06           C
ATOM   2610  OG1 THR B 348      24.006  29.944 136.947  1.00118.06           O
ATOM   2611  CG2 THR B 348      25.273  31.952 137.449  1.00118.06           C
ATOM   2612  C   THR B 348      26.291  28.453 136.453  1.00118.06           C
ATOM   2613  O   THR B 348      25.482  27.890 135.719  1.00118.06           O
ATOM   2614  N   GLY B 349      27.137  27.772 137.246  1.00 36.64           N
ATOM   2615  CA  GLY B 349      27.162  26.341 137.204  1.00 36.64           C
ATOM   2616  C   GLY B 349      28.276  25.944 136.291  1.00 36.64           C
ATOM   2617  O   GLY B 349      28.484  24.759 136.036  1.00 36.64           O
ATOM   2618  N   ALA B 350      29.009  26.954 135.777  1.00 59.14           N
ATOM   2619  CA  ALA B 350      30.136  26.775 134.905  1.00 59.14           C
ATOM   2620  CB  ALA B 350      30.380  27.953 133.948  1.00 59.14           C
ATOM   2621  C   ALA B 350      31.370  26.632 135.732  1.00 59.14           C
ATOM   2622  O   ALA B 350      31.359  26.808 136.947  1.00 59.14           O
ATOM   2623  N   ASN B 351      32.496  26.359 135.054  1.00136.76           N
ATOM   2624  CA  ASN B 351      33.726  26.045 135.710  1.00136.76           C
ATOM   2625  CB  ASN B 351      34.894  25.938 134.709  1.00136.76           C
ATOM   2626  CG  ASN B 351      36.155  25.393 135.381  1.00136.76           C
ATOM   2627  OD1 ASN B 351      37.192  25.260 134.734  1.00136.76           O
ATOM   2628  ND2 ASN B 351      36.081  25.055 136.697  1.00136.76           N
ATOM   2629  C   ASN B 351      34.094  27.095 136.716  1.00136.76           C
ATOM   2630  O   ASN B 351      34.339  26.745 137.869  1.00136.76           O
ATOM   2631  N   ALA B 352      34.154  28.400 136.377  1.00184.82           N
ATOM   2632  CA  ALA B 352      34.641  29.182 137.480  1.00184.82           C
ATOM   2633  CB  ALA B 352      35.998  29.845 137.187  1.00184.82           C
ATOM   2634  C   ALA B 352      33.708  30.276 137.874  1.00184.82           C
ATOM   2635  O   ALA B 352      34.046  31.453 137.762  1.00184.82           O
ATOM   2636  N   THR B 353      32.493  29.926 138.324  1.00209.54           N
ATOM   2637  CA  THR B 353      31.600  30.917 138.836  1.00209.54           C
ATOM   2638  CB  THR B 353      30.177  30.645 138.434  1.00209.54           C
ATOM   2639  OG1 THR B 353      29.291  31.550 139.076  1.00209.54           O
ATOM   2640  CG2 THR B 353      29.826  29.180 138.711  1.00209.54           C
ATOM   2641  C   THR B 353      31.695  31.270 140.342  1.00209.54           C
ATOM   2642  O   THR B 353      31.612  32.444 140.686  1.00209.54           O
ATOM   2643  N   ALA B 354      31.863  30.280 141.268  1.00150.19           N
ATOM   2644  CA  ALA B 354      31.713  30.288 142.733  1.00150.19           C
ATOM   2645  CB  ALA B 354      31.638  28.861 143.299  1.00150.19           C
ATOM   2646  C   ALA B 354      32.667  31.037 143.633  1.00150.19           C
ATOM   2647  O   ALA B 354      32.217  31.509 144.677  1.00150.19           O
ATOM   2648  N   GLY B 355      33.993  30.966 143.376  1.00149.02           N
ATOM   2649  CA  GLY B 355      35.098  31.701 143.965  1.00149.02           C
ATOM   2650  C   GLY B 355      34.763  32.561 145.148  1.00149.02           C
ATOM   2651  O   GLY B 355      35.357  32.455 146.219  1.00149.02           O
ATOM   2652  N   ILE B 356      33.838  33.511 144.949  1.00137.38           N
ATOM   2653  CA  ILE B 356      33.550  34.524 145.913  1.00137.38           C
ATOM   2654  CB  ILE B 356      32.429  35.400 145.445  1.00137.38           C
ATOM   2655  CG1 ILE B 356      31.131  34.600 145.263  1.00137.38           C
ATOM   2656  CG2 ILE B 356      32.898  36.115 144.167  1.00137.38           C
ATOM   2657  CD1 ILE B 356      29.907  35.491 145.058  1.00137.38           C
ATOM   2658  C   ILE B 356      33.174  33.929 147.238  1.00137.38           C
ATOM   2659  O   ILE B 356      33.639  34.404 148.274  1.00137.38           O
ATOM   2660  N   PHE B 357      32.306  32.901 147.240  1.00 93.63           N
ATOM   2661  CA  PHE B 357      31.806  32.272 148.436  1.00 93.63           C
ATOM   2662  CB  PHE B 357      30.659  31.295 148.124  1.00 93.63           C
ATOM   2663  CG  PHE B 357      29.559  32.025 147.432  1.00 93.63           C
ATOM   2664  CD1 PHE B 357      29.592  32.218 146.071  1.00 93.63           C
ATOM   2665  CD2 PHE B 357      28.484  32.507 148.138  1.00 93.63           C
ATOM   2666  CE1 PHE B 357      28.575  32.887 145.432  1.00 93.63           C
ATOM   2667  CE2 PHE B 357      27.462  33.175 147.507  1.00 93.63           C
ATOM   2668  CZ  PHE B 357      27.507  33.369 146.148  1.00 93.63           C
ATOM   2669  C   PHE B 357      32.824  31.437 149.174  1.00 93.63           C
ATOM   2670  O   PHE B 357      32.946  31.543 150.394  1.00 93.63           O
ATOM   2671  N   ALA B 358      33.577  30.567 148.462  1.00 62.73           N
ATOM   2672  CA  ALA B 358      34.428  29.622 149.142  1.00 62.73           C
ATOM   2673  CB  ALA B 358      33.780  28.237 149.314  1.00 62.73           C
ATOM   2674  C   ALA B 358      35.691  29.421 148.360  1.00 62.73           C
ATOM   2675  O   ALA B 358      35.911  30.052 147.328  1.00 62.73           O
ATOM   2676  N   SER B 359      36.581  28.545 148.876  1.00 88.64           N
ATOM   2677  CA  SER B 359      37.867  28.340 148.267  1.00 88.64           C
ATOM   2678  CB  SER B 359      38.974  28.031 149.293  1.00 88.64           C
ATOM   2679  OG  SER B 359      38.621  26.903 150.079  1.00 88.64           O
ATOM   2680  C   SER B 359      37.859  27.267 147.220  1.00 88.64           C
ATOM   2681  O   SER B 359      36.991  26.401 147.191  1.00 88.64           O
ATOM   2682  N   TYR B 360      38.836  27.351 146.289  1.00 83.22           N
ATOM   2683  CA  TYR B 360      39.058  26.384 145.248  1.00 83.22           C
ATOM   2684  CB  TYR B 360      38.446  26.794 143.896  1.00 83.22           C
ATOM   2685  CG  TYR B 360      36.963  26.746 144.035  1.00 83.22           C
ATOM   2686  CD1 TYR B 360      36.286  27.736 144.708  1.00 83.22           C
ATOM   2687  CD2 TYR B 360      36.249  25.714 143.474  1.00 83.22           C
ATOM   2688  CE1 TYR B 360      34.918  27.687 144.835  1.00 83.22           C
ATOM   2689  CE2 TYR B 360      34.881  25.660 143.596  1.00 83.22           C
ATOM   2690  CZ  TYR B 360      34.214  26.646 144.280  1.00 83.22           C
ATOM   2691  OH  TYR B 360      32.810  26.591 144.410  1.00 83.22           O
ATOM   2692  C   TYR B 360      40.546  26.299 145.045  1.00 83.22           C
ATOM   2693  O   TYR B 360      41.265  27.271 145.261  1.00 83.22           O
ATOM   2694  N   PRO B 361      41.022  25.155 144.633  1.00 90.47           N
ATOM   2695  CA  PRO B 361      42.428  24.884 144.434  1.00 90.47           C
ATOM   2696  CD  PRO B 361      40.175  24.153 144.009  1.00 90.47           C
ATOM   2697  CB  PRO B 361      42.484  23.398 144.102  1.00 90.47           C
ATOM   2698  CG  PRO B 361      41.155  23.165 143.354  1.00 90.47           C
ATOM   2699  C   PRO B 361      43.001  25.672 143.292  1.00 90.47           C
ATOM   2700  O   PRO B 361      42.270  25.986 142.354  1.00 90.47           O
ATOM   2701  N   GLN B 362      44.319  25.967 143.344  1.00 98.29           N
ATOM   2702  CA  GLN B 362      44.991  26.657 142.282  1.00 98.29           C
ATOM   2703  CB  GLN B 362      46.446  27.037 142.610  1.00 98.29           C
ATOM   2704  CG  GLN B 362      47.153  27.776 141.472  1.00 98.29           C
ATOM   2705  CD  GLN B 362      48.573  28.088 141.924  1.00 98.29           C
ATOM   2706  OE1 GLN B 362      48.902  29.235 142.227  1.00 98.29           O
ATOM   2707  NE2 GLN B 362      49.437  27.041 141.978  1.00 98.29           N
ATOM   2708  C   GLN B 362      45.009  25.718 141.124  1.00 98.29           C
ATOM   2709  O   GLN B 362      44.930  24.500 141.290  1.00 98.29           O
ATOM   2710  N   GLU B 363      45.118  26.273 139.907  1.00133.67           N
ATOM   2711  CA  GLU B 363      45.032  25.487 138.716  1.00133.67           C
ATOM   2712  CB  GLU B 363      45.169  26.327 137.434  1.00133.67           C
ATOM   2713  CG  GLU B 363      46.518  27.039 137.307  1.00133.67           C
ATOM   2714  CD  GLU B 363      46.514  28.246 138.235  1.00133.67           C
ATOM   2715  OE1 GLU B 363      45.415  28.602 138.740  1.00133.67           O
ATOM   2716  OE2 GLU B 363      47.609  28.830 138.448  1.00133.67           O
ATOM   2717  C   GLU B 363      46.114  24.456 138.688  1.00133.67           C
ATOM   2718  O   GLU B 363      45.858  23.319 138.294  1.00133.67           O
ATOM   2719  N   PHE B 364      47.354  24.794 139.097  1.00188.14           N
ATOM   2720  CA  PHE B 364      48.336  23.759 138.932  1.00188.14           C
ATOM   2721  CB  PHE B 364      49.680  24.275 138.382  1.00188.14           C
ATOM   2722  CG  PHE B 364      50.508  23.091 137.998  1.00188.14           C
ATOM   2723  CD1 PHE B 364      50.137  22.308 136.929  1.00188.14           C
ATOM   2724  CD2 PHE B 364      51.665  22.779 138.676  1.00188.14           C
ATOM   2725  CE1 PHE B 364      50.891  21.219 136.558  1.00188.14           C
ATOM   2726  CE2 PHE B 364      52.423  21.691 138.311  1.00188.14           C
ATOM   2727  CZ  PHE B 364      52.035  20.907 137.252  1.00188.14           C
ATOM   2728  C   PHE B 364      48.593  23.052 140.228  1.00188.14           C
ATOM   2729  O   PHE B 364      49.740  22.863 140.621  1.00188.14           O
ATOM   2730  N   VAL B 365      47.537  22.581 140.913  1.00 59.32           N
ATOM   2731  CA  VAL B 365      47.766  21.830 142.117  1.00 59.32           C
ATOM   2732  CB  VAL B 365      47.660  22.662 143.361  1.00 59.32           C
ATOM   2733  CG1 VAL B 365      47.781  21.739 144.583  1.00 59.32           C
ATOM   2734  CG2 VAL B 365      48.729  23.766 143.303  1.00 59.32           C
ATOM   2735  C   VAL B 365      46.693  20.784 142.200  1.00 59.32           C
ATOM   2736  O   VAL B 365      45.565  21.009 141.761  1.00 59.32           O
ATOM   2737  N   SER B 366      47.029  19.603 142.765  1.00 38.49           N
ATOM   2738  CA  SER B 366      46.105  18.505 142.878  1.00 38.49           C
ATOM   2739  CB  SER B 366      46.758  17.131 142.648  1.00 38.49           C
ATOM   2740  OG  SER B 366      47.708  16.865 143.670  1.00 38.49           O
ATOM   2741  C   SER B 366      45.486  18.481 144.244  1.00 38.49           C
ATOM   2742  O   SER B 366      45.779  19.317 145.098  1.00 38.49           O
ATOM   2743  N   THR B 367      44.593  17.492 144.469  1.00106.39           N
ATOM   2744  CA  THR B 367      43.873  17.350 145.704  1.00106.39           C
ATOM   2745  CB  THR B 367      42.857  16.241 145.661  1.00106.39           C
ATOM   2746  OG1 THR B 367      42.096  16.231 146.860  1.00106.39           O
ATOM   2747  CG2 THR B 367      43.570  14.892 145.464  1.00106.39           C
ATOM   2748  C   THR B 367      44.811  17.092 146.845  1.00106.39           C
ATOM   2749  O   THR B 367      44.693  17.718 147.898  1.00106.39           O
ATOM   2750  N   GLY B 368      45.777  16.171 146.671  1.00 16.73           N
ATOM   2751  CA  GLY B 368      46.668  15.841 147.747  1.00 16.73           C
ATOM   2752  C   GLY B 368      47.480  17.045 148.096  1.00 16.73           C
ATOM   2753  O   GLY B 368      47.719  17.326 149.269  1.00 16.73           O
ATOM   2754  N   ASN B 369      47.933  17.785 147.070  1.00 59.01           N
ATOM   2755  CA  ASN B 369      48.768  18.928 147.294  1.00 59.01           C
ATOM   2756  CB  ASN B 369      49.230  19.584 145.980  1.00 59.01           C
ATOM   2757  CG  ASN B 369      50.322  20.598 146.293  1.00 59.01           C
ATOM   2758  OD1 ASN B 369      50.402  21.128 147.400  1.00 59.01           O
ATOM   2759  ND2 ASN B 369      51.189  20.882 145.285  1.00 59.01           N
ATOM   2760  C   ASN B 369      47.987  19.944 148.069  1.00 59.01           C
ATOM   2761  O   ASN B 369      48.507  20.566 148.993  1.00 59.01           O
ATOM   2762  N   GLY B 370      46.706  20.132 147.706  1.00 26.10           N
ATOM   2763  CA  GLY B 370      45.864  21.096 148.356  1.00 26.10           C
ATOM   2764  C   GLY B 370      45.656  20.708 149.787  1.00 26.10           C
ATOM   2765  O   GLY B 370      45.567  21.565 150.665  1.00 26.10           O
ATOM   2766  N   LEU B 371      45.535  19.394 150.052  1.00 90.75           N
ATOM   2767  CA  LEU B 371      45.276  18.913 151.381  1.00 90.75           C
ATOM   2768  CB  LEU B 371      45.080  17.381 151.415  1.00 90.75           C
ATOM   2769  CG  LEU B 371      44.781  16.770 152.803  1.00 90.75           C
ATOM   2770  CD1 LEU B 371      46.009  16.762 153.730  1.00 90.75           C
ATOM   2771  CD2 LEU B 371      43.556  17.441 153.444  1.00 90.75           C
ATOM   2772  C   LEU B 371      46.434  19.270 152.258  1.00 90.75           C
ATOM   2773  O   LEU B 371      46.249  19.683 153.402  1.00 90.75           O
ATOM   2774  N   VAL B 372      47.664  19.117 151.738  1.00 26.41           N
ATOM   2775  CA  VAL B 372      48.847  19.378 152.507  1.00 26.41           C
ATOM   2776  CB  VAL B 372      50.106  19.081 151.747  1.00 26.41           C
ATOM   2777  CG1 VAL B 372      51.310  19.488 152.614  1.00 26.41           C
ATOM   2778  CG2 VAL B 372      50.098  17.595 151.348  1.00 26.41           C
ATOM   2779  C   VAL B 372      48.886  20.826 152.882  1.00 26.41           C
ATOM   2780  O   VAL B 372      49.251  21.178 154.002  1.00 26.41           O
ATOM   2781  N   ASP B 373      48.514  21.719 151.950  1.00 77.84           N
ATOM   2782  CA  ASP B 373      48.599  23.119 152.243  1.00 77.84           C
ATOM   2783  CB  ASP B 373      48.199  23.999 151.046  1.00 77.84           C
ATOM   2784  CG  ASP B 373      48.529  25.448 151.377  1.00 77.84           C
ATOM   2785  OD1 ASP B 373      49.006  25.707 152.514  1.00 77.84           O
ATOM   2786  OD2 ASP B 373      48.307  26.318 150.493  1.00 77.84           O
ATOM   2787  C   ASP B 373      47.686  23.463 153.382  1.00 77.84           C
ATOM   2788  O   ASP B 373      48.090  24.129 154.334  1.00 77.84           O
ATOM   2789  N   GLN B 374      46.431  22.984 153.335  1.00 95.10           N
ATOM   2790  CA  GLN B 374      45.456  23.318 154.337  1.00 95.10           C
ATOM   2791  CB  GLN B 374      44.073  22.714 154.040  1.00 95.10           C
ATOM   2792  CG  GLN B 374      43.441  23.237 152.748  1.00 95.10           C
ATOM   2793  CD  GLN B 374      43.132  24.714 152.935  1.00 95.10           C
ATOM   2794  OE1 GLN B 374      43.405  25.532 152.058  1.00 95.10           O
ATOM   2795  NE2 GLN B 374      42.541  25.069 154.108  1.00 95.10           N
ATOM   2796  C   GLN B 374      45.899  22.794 155.668  1.00 95.10           C
ATOM   2797  O   GLN B 374      45.694  23.443 156.694  1.00 95.10           O
ATOM   2798  N   ILE B 375      46.495  21.586 155.698  1.00 91.98           N
ATOM   2799  CA  ILE B 375      46.889  21.032 156.961  1.00 91.98           C
ATOM   2800  CB  ILE B 375      47.360  19.605 156.886  1.00 91.98           C
ATOM   2801  CG1 ILE B 375      48.649  19.480 156.062  1.00 91.98           C
ATOM   2802  CG2 ILE B 375      46.196  18.757 156.347  1.00 91.98           C
ATOM   2803  CD1 ILE B 375      49.328  18.118 156.197  1.00 91.98           C
ATOM   2804  C   ILE B 375      47.991  21.852 157.565  1.00 91.98           C
ATOM   2805  O   ILE B 375      47.944  22.182 158.749  1.00 91.98           O
ATOM   2806  N   VAL B 376      49.012  22.216 156.763  1.00 98.40           N
ATOM   2807  CA  VAL B 376      50.143  22.925 157.296  1.00 98.40           C
ATOM   2808  CB  VAL B 376      51.241  23.137 156.290  1.00 98.40           C
ATOM   2809  CG1 VAL B 376      51.775  21.761 155.863  1.00 98.40           C
ATOM   2810  CG2 VAL B 376      50.714  23.986 155.122  1.00 98.40           C
ATOM   2811  C   VAL B 376      49.732  24.270 157.819  1.00 98.40           C
ATOM   2812  O   VAL B 376      50.127  24.659 158.917  1.00 98.40           O
ATOM   2813  N   GLY B 377      48.922  25.020 157.048  1.00 41.29           N
ATOM   2814  CA  GLY B 377      48.538  26.351 157.430  1.00 41.29           C
ATOM   2815  C   GLY B 377      47.694  26.358 158.667  1.00 41.29           C
ATOM   2816  O   GLY B 377      47.815  27.257 159.498  1.00 41.29           O
ATOM   2817  N   THR B 378      46.775  25.387 158.801  1.00 39.66           N
ATOM   2818  CA  THR B 378      45.895  25.343 159.936  1.00 39.66           C
ATOM   2819  CB  THR B 378      44.843  24.282 159.813  1.00 39.66           C
ATOM   2820  OG1 THR B 378      44.077  24.493 158.637  1.00 39.66           O
ATOM   2821  CG2 THR B 378      43.932  24.352 161.051  1.00 39.66           C
ATOM   2822  C   THR B 378      46.694  25.051 161.165  1.00 39.66           C
ATOM   2823  O   THR B 378      46.395  25.560 162.244  1.00 39.66           O
ATOM   2824  N   ALA B 379      47.722  24.193 161.037  1.00 21.59           N
ATOM   2825  CA  ALA B 379      48.527  23.851 162.174  1.00 21.59           C
ATOM   2826  CB  ALA B 379      49.640  22.845 161.836  1.00 21.59           C
ATOM   2827  C   ALA B 379      49.184  25.104 162.659  1.00 21.59           C
ATOM   2828  O   ALA B 379      49.263  25.354 163.861  1.00 21.59           O
ATOM   2829  N   LEU B 380      49.669  25.932 161.716  1.00 85.19           N
ATOM   2830  CA  LEU B 380      50.336  27.155 162.052  1.00 85.19           C
ATOM   2831  CB  LEU B 380      50.895  27.865 160.797  1.00 85.19           C
ATOM   2832  CG  LEU B 380      51.822  29.085 161.027  1.00 85.19           C
ATOM   2833  CD1 LEU B 380      52.285  29.661 159.680  1.00 85.19           C
ATOM   2834  CD2 LEU B 380      51.203  30.173 161.920  1.00 85.19           C
ATOM   2835  C   LEU B 380      49.333  28.056 162.712  1.00 85.19           C
ATOM   2836  O   LEU B 380      49.649  28.729 163.692  1.00 85.19           O
ATOM   2837  N   LEU B 381      48.092  28.090 162.189  1.00 55.75           N
ATOM   2838  CA  LEU B 381      47.088  28.969 162.723  1.00 55.75           C
ATOM   2839  CB  LEU B 381      45.749  28.878 161.973  1.00 55.75           C
ATOM   2840  CG  LEU B 381      44.635  29.724 162.620  1.00 55.75           C
ATOM   2841  CD1 LEU B 381      44.989  31.219 162.625  1.00 55.75           C
ATOM   2842  CD2 LEU B 381      43.271  29.432 161.975  1.00 55.75           C
ATOM   2843  C   LEU B 381      46.804  28.622 164.147  1.00 55.75           C
ATOM   2844  O   LEU B 381      46.789  29.495 165.014  1.00 55.75           O
ATOM   2845  N   VAL B 382      46.584  27.328 164.431  1.00 35.93           N
ATOM   2846  CA  VAL B 382      46.250  26.918 165.762  1.00 35.93           C
ATOM   2847  CB  VAL B 382      45.969  25.447 165.860  1.00 35.93           C
ATOM   2848  CG1 VAL B 382      45.725  25.092 167.336  1.00 35.93           C
ATOM   2849  CG2 VAL B 382      44.790  25.111 164.932  1.00 35.93           C
ATOM   2850  C   VAL B 382      47.397  27.214 166.675  1.00 35.93           C
ATOM   2851  O   VAL B 382      47.212  27.783 167.748  1.00 35.93           O
ATOM   2852  N   LEU B 383      48.629  26.874 166.253  1.00 94.05           N
ATOM   2853  CA  LEU B 383      49.771  27.003 167.115  1.00 94.05           C
ATOM   2854  CB  LEU B 383      51.063  26.515 166.420  1.00 94.05           C
ATOM   2855  CG  LEU B 383      52.333  26.365 167.295  1.00 94.05           C
ATOM   2856  CD1 LEU B 383      53.510  25.872 166.440  1.00 94.05           C
ATOM   2857  CD2 LEU B 383      52.705  27.638 168.076  1.00 94.05           C
ATOM   2858  C   LEU B 383      49.944  28.442 167.508  1.00 94.05           C
ATOM   2859  O   LEU B 383      50.158  28.743 168.680  1.00 94.05           O
ATOM   2860  N   ALA B 384      49.864  29.367 166.535  1.00 49.60           N
ATOM   2861  CA  ALA B 384      50.059  30.773 166.768  1.00 49.60           C
ATOM   2862  CB  ALA B 384      50.058  31.596 165.469  1.00 49.60           C
ATOM   2863  C   ALA B 384      48.973  31.317 167.641  1.00 49.60           C
ATOM   2864  O   ALA B 384      49.212  32.218 168.442  1.00 49.60           O
ATOM   2865  N   ILE B 385      47.729  30.834 167.471  1.00135.31           N
ATOM   2866  CA  ILE B 385      46.671  31.360 168.281  1.00135.31           C
ATOM   2867  CB  ILE B 385      45.289  31.012 167.803  1.00135.31           C
ATOM   2868  CG1 ILE B 385      45.048  29.505 167.721  1.00135.31           C
ATOM   2869  CG2 ILE B 385      45.077  31.738 166.470  1.00135.31           C
ATOM   2870  CD1 ILE B 385      43.616  29.178 167.307  1.00135.31           C
ATOM   2871  C   ILE B 385      46.897  31.009 169.721  1.00135.31           C
ATOM   2872  O   ILE B 385      46.659  31.837 170.598  1.00135.31           O
ATOM   2873  N   LEU B 386      47.362  29.782 170.023  1.00105.11           N
ATOM   2874  CA  LEU B 386      47.628  29.474 171.401  1.00105.11           C
ATOM   2875  CB  LEU B 386      48.069  28.025 171.677  1.00105.11           C
ATOM   2876  CG  LEU B 386      46.949  26.973 171.599  1.00105.11           C
ATOM   2877  CD1 LEU B 386      46.462  26.746 170.166  1.00105.11           C
ATOM   2878  CD2 LEU B 386      47.375  25.673 172.293  1.00105.11           C
ATOM   2879  C   LEU B 386      48.734  30.352 171.908  1.00105.11           C
ATOM   2880  O   LEU B 386      48.674  30.841 173.034  1.00105.11           O
ATOM   2881  N   ALA B 387      49.781  30.572 171.089  1.00 39.94           N
ATOM   2882  CA  ALA B 387      50.914  31.350 171.506  1.00 39.94           C
ATOM   2883  CB  ALA B 387      52.008  31.426 170.428  1.00 39.94           C
ATOM   2884  C   ALA B 387      50.484  32.755 171.805  1.00 39.94           C
ATOM   2885  O   ALA B 387      50.910  33.344 172.797  1.00 39.94           O
ATOM   2886  N   ILE B 388      49.620  33.330 170.949  1.00 55.57           N
ATOM   2887  CA  ILE B 388      49.168  34.680 171.121  1.00 55.57           C
ATOM   2888  CB  ILE B 388      48.239  35.117 170.024  1.00 55.57           C
ATOM   2889  CG1 ILE B 388      48.899  34.963 168.645  1.00 55.57           C
ATOM   2890  CG2 ILE B 388      47.805  36.559 170.332  1.00 55.57           C
ATOM   2891  CD1 ILE B 388      47.921  35.112 167.481  1.00 55.57           C
ATOM   2892  C   ILE B 388      48.375  34.759 172.389  1.00 55.57           C
ATOM   2893  O   ILE B 388      48.490  35.718 173.146  1.00 55.57           O
ATOM   2894  N   THR B 389      47.508  33.761 172.630  1.00 60.30           N
ATOM   2895  CA  THR B 389      46.644  33.725 173.777  1.00 60.30           C
ATOM   2896  CB  THR B 389      45.607  32.643 173.670  1.00 60.30           C
ATOM   2897  OG1 THR B 389      46.224  31.364 173.655  1.00 60.30           O
ATOM   2898  CG2 THR B 389      44.818  32.853 172.365  1.00 60.30           C
ATOM   2899  C   THR B 389      47.417  33.498 175.042  1.00 60.30           C
ATOM   2900  O   THR B 389      47.092  34.069 176.080  1.00 60.30           O
ATOM   2901  N   ASP B 390      48.465  32.654 174.991  1.00 58.91           N
ATOM   2902  CA  ASP B 390      49.198  32.275 176.168  1.00 58.91           C
ATOM   2903  CB  ASP B 390      50.377  31.338 175.844  1.00 58.91           C
ATOM   2904  CG  ASP B 390      50.947  30.778 177.138  1.00 58.91           C
ATOM   2905  OD1 ASP B 390      50.549  31.267 178.228  1.00 58.91           O
ATOM   2906  OD2 ASP B 390      51.795  29.849 177.048  1.00 58.91           O
ATOM   2907  C   ASP B 390      49.740  33.499 176.841  1.00 58.91           C
ATOM   2908  O   ASP B 390      50.594  34.201 176.303  1.00 58.91           O
ATOM   2909  N   SER B 391      49.241  33.775 178.063  1.00 69.49           N
ATOM   2910  CA  SER B 391      49.652  34.923 178.820  1.00 69.49           C
ATOM   2911  CB  SER B 391      48.835  35.106 180.111  1.00 69.49           C
ATOM   2912  OG  SER B 391      49.285  36.254 180.814  1.00 69.49           O
ATOM   2913  C   SER B 391      51.082  34.758 179.219  1.00 69.49           C
ATOM   2914  O   SER B 391      51.844  35.722 179.249  1.00 69.49           O
ATOM   2915  N   ARG B 392      51.477  33.516 179.546  1.00107.28           N
ATOM   2916  CA  ARG B 392      52.813  33.240 179.982  1.00107.28           C
ATOM   2917  CB  ARG B 392      53.011  31.765 180.371  1.00107.28           C
ATOM   2918  CG  ARG B 392      52.169  31.319 181.568  1.00107.28           C
ATOM   2919  CD  ARG B 392      52.884  31.469 182.912  1.00107.28           C
ATOM   2920  NE  ARG B 392      54.099  30.608 182.864  1.00107.28           N
ATOM   2921  CZ  ARG B 392      54.026  29.290 183.213  1.00107.28           C
ATOM   2922  NH1 ARG B 392      52.837  28.753 183.613  1.00107.28           N
ATOM   2923  NH2 ARG B 392      55.144  28.509 183.160  1.00107.28           N
ATOM   2924  C   ARG B 392      53.759  33.520 178.854  1.00107.28           C
ATOM   2925  O   ARG B 392      54.833  34.083 179.056  1.00107.28           O
ATOM   2926  N   ASN B 393      53.347  33.149 177.628  1.00124.25           N
ATOM   2927  CA  ASN B 393      54.131  33.181 176.416  1.00124.25           C
ATOM   2928  CB  ASN B 393      53.415  32.464 175.253  1.00124.25           C
ATOM   2929  CG  ASN B 393      54.279  32.495 173.999  1.00124.25           C
ATOM   2930  OD1 ASN B 393      54.297  33.480 173.262  1.00124.25           O
ATOM   2931  ND2 ASN B 393      55.007  31.376 173.739  1.00124.25           N
ATOM   2932  C   ASN B 393      54.457  34.578 175.970  1.00124.25           C
ATOM   2933  O   ASN B 393      53.777  35.543 176.300  1.00124.25           O
ATOM   2934  N   MET B 394      55.560  34.714 175.193  1.00291.28           N
ATOM   2935  CA  MET B 394      56.158  35.960 174.764  1.00291.28           C
ATOM   2936  CB  MET B 394      55.273  37.012 174.070  1.00291.28           C
ATOM   2937  CG  MET B 394      55.160  36.899 172.556  1.00291.28           C
ATOM   2938  SD  MET B 394      54.946  38.517 171.746  1.00291.28           S
ATOM   2939  CE  MET B 394      53.438  38.971 172.649  1.00291.28           C
ATOM   2940  C   MET B 394      56.666  36.679 175.952  1.00291.28           C
ATOM   2941  O   MET B 394      57.221  37.772 175.848  1.00291.28           O
ATOM   2942  N   ALA B 395      56.502  36.065 177.123  1.00279.26           N
ATOM   2943  CA  ALA B 395      56.935  36.670 178.318  1.00279.26           C
ATOM   2944  CB  ALA B 395      58.404  37.124 178.259  1.00279.26           C
ATOM   2945  C   ALA B 395      56.085  37.872 178.595  1.00279.26           C
ATOM   2946  O   ALA B 395      56.272  38.515 179.620  1.00279.26           O
ATOM   2947  N   VAL B 396      55.107  38.216 177.731  1.00 81.38           N
ATOM   2948  CA  VAL B 396      54.301  39.358 178.070  1.00 81.38           C
ATOM   2949  CB  VAL B 396      54.858  40.656 177.564  1.00 81.38           C
ATOM   2950  CG1 VAL B 396      53.864  41.780 177.900  1.00 81.38           C
ATOM   2951  CG2 VAL B 396      56.257  40.858 178.171  1.00 81.38           C
ATOM   2952  C   VAL B 396      52.951  39.192 177.449  1.00 81.38           C
ATOM   2953  O   VAL B 396      52.831  38.774 176.300  1.00 81.38           O
ATOM   2954  N   PRO B 397      51.920  39.503 178.187  1.00 72.79           N
ATOM   2955  CA  PRO B 397      50.608  39.400 177.610  1.00 72.79           C
ATOM   2956  CD  PRO B 397      51.910  39.185 179.607  1.00 72.79           C
ATOM   2957  CB  PRO B 397      49.629  39.391 178.781  1.00 72.79           C
ATOM   2958  CG  PRO B 397      50.458  38.791 179.932  1.00 72.79           C
ATOM   2959  C   PRO B 397      50.394  40.509 176.631  1.00 72.79           C
ATOM   2960  O   PRO B 397      50.659  41.659 176.975  1.00 72.79           O
ATOM   2961  N   GLN B 398      49.922  40.193 175.410  1.00113.78           N
ATOM   2962  CA  GLN B 398      49.718  41.215 174.425  1.00113.78           C
ATOM   2963  CB  GLN B 398      49.430  40.655 173.026  1.00113.78           C
ATOM   2964  CG  GLN B 398      50.525  39.725 172.507  1.00113.78           C
ATOM   2965  CD  GLN B 398      50.253  38.378 173.150  1.00113.78           C
ATOM   2966  OE1 GLN B 398      51.094  37.481 173.147  1.00113.78           O
ATOM   2967  NE2 GLN B 398      49.027  38.242 173.720  1.00113.78           N
ATOM   2968  C   GLN B 398      48.549  42.060 174.797  1.00113.78           C
ATOM   2969  O   GLN B 398      48.626  43.287 174.807  1.00113.78           O
ATOM   2970  N   GLY B 399      47.422  41.407 175.118  1.00 64.29           N
ATOM   2971  CA  GLY B 399      46.236  42.118 175.481  1.00 64.29           C
ATOM   2972  C   GLY B 399      45.441  42.340 174.231  1.00 64.29           C
ATOM   2973  O   GLY B 399      44.219  42.203 174.240  1.00 64.29           O
ATOM   2974  N   VAL B 400      46.114  42.674 173.107  1.00190.29           N
ATOM   2975  CA  VAL B 400      45.371  42.883 171.898  1.00190.29           C
ATOM   2976  CB  VAL B 400      45.784  44.125 171.155  1.00190.29           C
ATOM   2977  CG1 VAL B 400      47.270  44.022 170.781  1.00190.29           C
ATOM   2978  CG2 VAL B 400      44.845  44.309 169.950  1.00190.29           C
ATOM   2979  C   VAL B 400      45.581  41.692 171.026  1.00190.29           C
ATOM   2980  O   VAL B 400      45.953  41.799 169.858  1.00190.29           O
ATOM   2981  N   GLN B 401      45.240  40.519 171.583  1.00 66.96           N
ATOM   2982  CA  GLN B 401      45.411  39.248 170.948  1.00 66.96           C
ATOM   2983  CB  GLN B 401      44.957  38.088 171.848  1.00 66.96           C
ATOM   2984  CG  GLN B 401      44.980  36.725 171.160  1.00 66.96           C
ATOM   2985  CD  GLN B 401      44.285  35.741 172.087  1.00 66.96           C
ATOM   2986  OE1 GLN B 401      44.679  35.566 173.238  1.00 66.96           O
ATOM   2987  NE2 GLN B 401      43.206  35.089 171.575  1.00 66.96           N
ATOM   2988  C   GLN B 401      44.584  39.165 169.704  1.00 66.96           C
ATOM   2989  O   GLN B 401      45.062  38.659 168.690  1.00 66.96           O
ATOM   2990  N   PRO B 402      43.367  39.633 169.715  1.00 75.04           N
ATOM   2991  CA  PRO B 402      42.562  39.493 168.538  1.00 75.04           C
ATOM   2992  CD  PRO B 402      42.551  39.675 170.920  1.00 75.04           C
ATOM   2993  CB  PRO B 402      41.179  39.990 168.939  1.00 75.04           C
ATOM   2994  CG  PRO B 402      41.093  39.634 170.434  1.00 75.04           C
ATOM   2995  C   PRO B 402      43.139  40.158 167.334  1.00 75.04           C
ATOM   2996  O   PRO B 402      43.042  39.599 166.242  1.00 75.04           O
ATOM   2997  N   LEU B 403      43.747  41.343 167.496  1.00 44.24           N
ATOM   2998  CA  LEU B 403      44.272  42.023 166.351  1.00 44.24           C
ATOM   2999  CB  LEU B 403      44.851  43.408 166.688  1.00 44.24           C
ATOM   3000  CG  LEU B 403      45.425  44.149 165.465  1.00 44.24           C
ATOM   3001  CD1 LEU B 403      44.328  44.479 164.437  1.00 44.24           C
ATOM   3002  CD2 LEU B 403      46.232  45.386 165.891  1.00 44.24           C
ATOM   3003  C   LEU B 403      45.386  41.198 165.791  1.00 44.24           C
ATOM   3004  O   LEU B 403      45.493  41.033 164.577  1.00 44.24           O
ATOM   3005  N   PHE B 404      46.232  40.634 166.675  1.00107.29           N
ATOM   3006  CA  PHE B 404      47.375  39.899 166.215  1.00107.29           C
ATOM   3007  CB  PHE B 404      48.279  39.313 167.314  1.00107.29           C
ATOM   3008  CG  PHE B 404      48.754  40.416 168.181  1.00107.29           C
ATOM   3009  CD1 PHE B 404      49.596  41.387 167.698  1.00107.29           C
ATOM   3010  CD2 PHE B 404      48.317  40.490 169.479  1.00107.29           C
ATOM   3011  CE1 PHE B 404      50.012  42.406 168.519  1.00107.29           C
ATOM   3012  CE2 PHE B 404      48.733  41.508 170.299  1.00107.29           C
ATOM   3013  CZ  PHE B 404      49.585  42.471 169.821  1.00107.29           C
ATOM   3014  C   PHE B 404      46.908  38.707 165.460  1.00107.29           C
ATOM   3015  O   PHE B 404      47.507  38.331 164.456  1.00107.29           O
ATOM   3016  N   ILE B 405      45.840  38.057 165.950  1.00158.71           N
ATOM   3017  CA  ILE B 405      45.380  36.863 165.311  1.00158.71           C
ATOM   3018  CB  ILE B 405      44.293  36.155 166.086  1.00158.71           C
ATOM   3019  CG1 ILE B 405      44.236  34.666 165.711  1.00158.71           C
ATOM   3020  CG2 ILE B 405      42.960  36.882 165.869  1.00158.71           C
ATOM   3021  CD1 ILE B 405      43.861  34.400 164.258  1.00158.71           C
ATOM   3022  C   ILE B 405      44.925  37.227 163.930  1.00158.71           C
ATOM   3023  O   ILE B 405      45.129  36.472 162.982  1.00158.71           O
ATOM   3024  N   GLY B 406      44.285  38.402 163.773  1.00 36.16           N
ATOM   3025  CA  GLY B 406      43.841  38.803 162.468  1.00 36.16           C
ATOM   3026  C   GLY B 406      45.035  38.958 161.583  1.00 36.16           C
ATOM   3027  O   GLY B 406      45.036  38.475 160.456  1.00 36.16           O
ATOM   3028  N   LEU B 407      46.103  39.605 162.083  1.00 50.30           N
ATOM   3029  CA  LEU B 407      47.273  39.858 161.287  1.00 50.30           C
ATOM   3030  CB  LEU B 407      48.345  40.670 162.033  1.00 50.30           C
ATOM   3031  CG  LEU B 407      47.894  42.097 162.397  1.00 50.30           C
ATOM   3032  CD1 LEU B 407      49.011  42.868 163.118  1.00 50.30           C
ATOM   3033  CD2 LEU B 407      47.349  42.844 161.168  1.00 50.30           C
ATOM   3034  C   LEU B 407      47.883  38.548 160.898  1.00 50.30           C
ATOM   3035  O   LEU B 407      48.447  38.414 159.812  1.00 50.30           O
ATOM   3036  N   ALA B 408      47.813  37.551 161.800  1.00 37.21           N
ATOM   3037  CA  ALA B 408      48.377  36.260 161.534  1.00 37.21           C
ATOM   3038  CB  ALA B 408      48.223  35.290 162.717  1.00 37.21           C
ATOM   3039  C   ALA B 408      47.676  35.651 160.359  1.00 37.21           C
ATOM   3040  O   ALA B 408      48.313  35.085 159.472  1.00 37.21           O
ATOM   3041  N   LEU B 409      46.337  35.775 160.318  1.00137.36           N
ATOM   3042  CA  LEU B 409      45.550  35.216 159.256  1.00137.36           C
ATOM   3043  CB  LEU B 409      44.041  35.458 159.440  1.00137.36           C
ATOM   3044  CG  LEU B 409      43.183  34.863 158.308  1.00137.36           C
ATOM   3045  CD1 LEU B 409      43.299  33.332 158.263  1.00137.36           C
ATOM   3046  CD2 LEU B 409      41.727  35.348 158.397  1.00137.36           C
ATOM   3047  C   LEU B 409      45.964  35.884 157.993  1.00137.36           C
ATOM   3048  O   LEU B 409      46.012  35.263 156.933  1.00137.36           O
ATOM   3049  N   GLY B 410      46.266  37.189 158.079  1.00114.53           N
ATOM   3050  CA  GLY B 410      46.629  37.930 156.914  1.00114.53           C
ATOM   3051  C   GLY B 410      47.895  37.382 156.312  1.00114.53           C
ATOM   3052  O   GLY B 410      47.990  37.218 155.097  1.00114.53           O
ATOM   3053  N   ALA B 411      48.910  37.092 157.148  1.00 64.97           N
ATOM   3054  CA  ALA B 411      50.183  36.615 156.677  1.00 64.97           C
ATOM   3055  CB  ALA B 411      51.216  36.466 157.807  1.00 64.97           C
ATOM   3056  C   ALA B 411      50.029  35.276 156.035  1.00 64.97           C
ATOM   3057  O   ALA B 411      50.666  34.994 155.021  1.00 64.97           O
ATOM   3058  N   LEU B 412      49.197  34.405 156.637  1.00 45.04           N
ATOM   3059  CA  LEU B 412      49.004  33.078 156.129  1.00 45.04           C
ATOM   3060  CB  LEU B 412      48.108  32.219 157.038  1.00 45.04           C
ATOM   3061  CG  LEU B 412      48.712  31.968 158.432  1.00 45.04           C
ATOM   3062  CD1 LEU B 412      47.781  31.101 159.295  1.00 45.04           C
ATOM   3063  CD2 LEU B 412      50.135  31.397 158.331  1.00 45.04           C
ATOM   3064  C   LEU B 412      48.344  33.156 154.794  1.00 45.04           C
ATOM   3065  O   LEU B 412      48.735  32.480 153.844  1.00 45.04           O
ATOM   3066  N   ILE B 413      47.320  34.014 154.685  1.00 59.07           N
ATOM   3067  CA  ILE B 413      46.578  34.116 153.470  1.00 59.07           C
ATOM   3068  CB  ILE B 413      45.436  35.085 153.569  1.00 59.07           C
ATOM   3069  CG1 ILE B 413      44.431  34.623 154.637  1.00 59.07           C
ATOM   3070  CG2 ILE B 413      44.821  35.240 152.168  1.00 59.07           C
ATOM   3071  CD1 ILE B 413      43.400  35.689 155.004  1.00 59.07           C
ATOM   3072  C   ILE B 413      47.487  34.613 152.398  1.00 59.07           C
ATOM   3073  O   ILE B 413      47.434  34.153 151.262  1.00 59.07           O
ATOM   3074  N   LEU B 414      48.335  35.599 152.722  1.00 96.56           N
ATOM   3075  CA  LEU B 414      49.196  36.155 151.726  1.00 96.56           C
ATOM   3076  CB  LEU B 414      49.980  37.371 152.248  1.00 96.56           C
ATOM   3077  CG  LEU B 414      49.074  38.505 152.762  1.00 96.56           C
ATOM   3078  CD1 LEU B 414      49.892  39.755 153.124  1.00 96.56           C
ATOM   3079  CD2 LEU B 414      47.924  38.792 151.787  1.00 96.56           C
ATOM   3080  C   LEU B 414      50.209  35.155 151.253  1.00 96.56           C
ATOM   3081  O   LEU B 414      50.480  35.042 150.060  1.00 96.56           O
ATOM   3082  N   CYS B 415      50.846  34.431 152.182  1.00140.25           N
ATOM   3083  CA  CYS B 415      51.883  33.513 151.801  1.00140.25           C
ATOM   3084  CB  CYS B 415      52.669  33.020 153.026  1.00140.25           C
ATOM   3085  SG  CYS B 415      51.590  32.367 154.332  1.00140.25           S
ATOM   3086  C   CYS B 415      51.365  32.329 151.040  1.00140.25           C
ATOM   3087  O   CYS B 415      51.918  31.980 150.002  1.00140.25           O
ATOM   3088  N   PHE B 416      50.360  31.633 151.607  1.00176.81           N
ATOM   3089  CA  PHE B 416      49.710  30.442 151.109  1.00176.81           C
ATOM   3090  CB  PHE B 416      49.230  29.494 152.225  1.00176.81           C
ATOM   3091  CG  PHE B 416      50.409  28.837 152.860  1.00176.81           C
ATOM   3092  CD1 PHE B 416      50.921  27.671 152.339  1.00176.81           C
ATOM   3093  CD2 PHE B 416      51.002  29.380 153.974  1.00176.81           C
ATOM   3094  CE1 PHE B 416      52.008  27.061 152.919  1.00176.81           C
ATOM   3095  CE2 PHE B 416      52.089  28.775 154.561  1.00176.81           C
ATOM   3096  CZ  PHE B 416      52.594  27.611 154.034  1.00176.81           C
ATOM   3097  C   PHE B 416      48.510  30.625 150.207  1.00176.81           C
ATOM   3098  O   PHE B 416      48.160  29.714 149.459  1.00176.81           O
ATOM   3099  N   GLY B 417      47.811  31.771 150.282  1.00126.89           N
ATOM   3100  CA  GLY B 417      46.488  31.949 149.730  1.00126.89           C
ATOM   3101  C   GLY B 417      46.359  31.625 148.274  1.00126.89           C
ATOM   3102  O   GLY B 417      45.336  31.090 147.853  1.00126.89           O
ATOM   3103  N   TYR B 418      47.360  31.934 147.447  1.00157.04           N
ATOM   3104  CA  TYR B 418      47.211  31.676 146.047  1.00157.04           C
ATOM   3105  CB  TYR B 418      48.371  32.231 145.215  1.00157.04           C
ATOM   3106  CG  TYR B 418      48.072  33.690 145.195  1.00157.04           C
ATOM   3107  CD1 TYR B 418      48.131  34.427 146.355  1.00157.04           C
ATOM   3108  CD2 TYR B 418      47.730  34.320 144.020  1.00157.04           C
ATOM   3109  CE1 TYR B 418      47.853  35.773 146.345  1.00157.04           C
ATOM   3110  CE2 TYR B 418      47.451  35.667 144.005  1.00157.04           C
ATOM   3111  CZ  TYR B 418      47.511  36.394 145.169  1.00157.04           C
ATOM   3112  OH  TYR B 418      47.225  37.776 145.157  1.00157.04           O
ATOM   3113  C   TYR B 418      46.983  30.211 145.791  1.00157.04           C
ATOM   3114  O   TYR B 418      46.389  29.857 144.774  1.00157.04           O
ATOM   3115  N   ASN B 419      47.531  29.321 146.643  1.00 97.47           N
ATOM   3116  CA  ASN B 419      47.389  27.892 146.500  1.00 97.47           C
ATOM   3117  CB  ASN B 419      48.351  27.119 147.418  1.00 97.47           C
ATOM   3118  CG  ASN B 419      49.771  27.373 146.933  1.00 97.47           C
ATOM   3119  OD1 ASN B 419      50.741  27.062 147.623  1.00 97.47           O
ATOM   3120  ND2 ASN B 419      49.900  27.960 145.713  1.00 97.47           N
ATOM   3121  C   ASN B 419      46.002  27.341 146.767  1.00 97.47           C
ATOM   3122  O   ASN B 419      45.483  26.590 145.940  1.00 97.47           O
ATOM   3123  N   CYS B 420      45.349  27.679 147.909  1.00153.62           N
ATOM   3124  CA  CYS B 420      44.104  27.013 148.229  1.00153.62           C
ATOM   3125  CB  CYS B 420      44.212  26.083 149.445  1.00153.62           C
ATOM   3126  SG  CYS B 420      45.565  24.892 149.356  1.00153.62           S
ATOM   3127  C   CYS B 420      43.084  27.993 148.713  1.00153.62           C
ATOM   3128  O   CYS B 420      41.973  27.595 149.063  1.00153.62           O
ATOM   3129  N   GLY B 421      43.424  29.287 148.790  1.00 78.58           N
ATOM   3130  CA  GLY B 421      42.443  30.219 149.260  1.00 78.58           C
ATOM   3131  C   GLY B 421      42.455  30.226 150.759  1.00 78.58           C
ATOM   3132  O   GLY B 421      41.614  30.875 151.378  1.00 78.58           O
ATOM   3133  N   ALA B 422      43.401  29.482 151.371  1.00252.05           N
ATOM   3134  CA  ALA B 422      43.593  29.418 152.797  1.00252.05           C
ATOM   3135  CB  ALA B 422      44.394  30.607 153.355  1.00252.05           C
ATOM   3136  C   ALA B 422      42.290  29.337 153.535  1.00252.05           C
ATOM   3137  O   ALA B 422      41.979  30.263 154.283  1.00252.05           O
ATOM   3138  N   PRO B 423      41.477  28.325 153.358  1.00152.16           N
ATOM   3139  CA  PRO B 423      40.262  28.235 154.119  1.00152.16           C
ATOM   3140  CD  PRO B 423      41.410  27.531 152.144  1.00152.16           C
ATOM   3141  CB  PRO B 423      39.441  27.105 153.491  1.00152.16           C
ATOM   3142  CG  PRO B 423      40.403  26.425 152.496  1.00152.16           C
ATOM   3143  C   PRO B 423      40.481  28.108 155.600  1.00152.16           C
ATOM   3144  O   PRO B 423      39.906  28.886 156.358  1.00152.16           O
ATOM   3145  N   LEU B 424      41.267  27.100 156.025  1.00185.13           N
ATOM   3146  CA  LEU B 424      41.653  26.835 157.388  1.00185.13           C
ATOM   3147  CB  LEU B 424      42.761  27.747 157.988  1.00185.13           C
ATOM   3148  CG  LEU B 424      42.464  29.241 158.272  1.00185.13           C
ATOM   3149  CD1 LEU B 424      42.304  30.052 156.986  1.00185.13           C
ATOM   3150  CD2 LEU B 424      41.309  29.451 159.264  1.00185.13           C
ATOM   3151  C   LEU B 424      40.468  26.798 158.305  1.00185.13           C
ATOM   3152  O   LEU B 424      40.640  26.808 159.524  1.00185.13           O
ATOM   3153  N   ASN B 425      39.239  26.711 157.759  1.00 95.95           N
ATOM   3154  CA  ASN B 425      38.074  26.743 158.606  1.00 95.95           C
ATOM   3155  CB  ASN B 425      37.601  28.197 158.809  1.00 95.95           C
ATOM   3156  CG  ASN B 425      36.383  28.277 159.715  1.00 95.95           C
ATOM   3157  OD1 ASN B 425      35.641  27.313 159.890  1.00 95.95           O
ATOM   3158  ND2 ASN B 425      36.172  29.478 160.320  1.00 95.95           N
ATOM   3159  C   ASN B 425      36.980  25.999 157.893  1.00 95.95           C
ATOM   3160  O   ASN B 425      36.509  26.440 156.847  1.00 95.95           O
ATOM   3161  N   PRO B 426      36.533  24.898 158.434  1.00 81.91           N
ATOM   3162  CA  PRO B 426      35.511  24.112 157.790  1.00 81.91           C
ATOM   3163  CD  PRO B 426      37.346  24.113 159.349  1.00 81.91           C
ATOM   3164  CB  PRO B 426      35.416  22.824 158.606  1.00 81.91           C
ATOM   3165  CG  PRO B 426      36.825  22.672 159.215  1.00 81.91           C
ATOM   3166  C   PRO B 426      34.201  24.828 157.626  1.00 81.91           C
ATOM   3167  O   PRO B 426      33.552  24.665 156.592  1.00 81.91           O
ATOM   3168  N   ALA B 427      33.780  25.608 158.636  1.00 38.49           N
ATOM   3169  CA  ALA B 427      32.528  26.306 158.572  1.00 38.49           C
ATOM   3170  CB  ALA B 427      32.173  27.009 159.892  1.00 38.49           C
ATOM   3171  C   ALA B 427      32.596  27.358 157.511  1.00 38.49           C
ATOM   3172  O   ALA B 427      31.641  27.568 156.765  1.00 38.49           O
ATOM   3173  N   ARG B 428      33.746  28.049 157.417  1.00164.79           N
ATOM   3174  CA  ARG B 428      33.872  29.139 156.495  1.00164.79           C
ATOM   3175  CB  ARG B 428      35.247  29.826 156.551  1.00164.79           C
ATOM   3176  CG  ARG B 428      35.292  31.135 155.759  1.00164.79           C
ATOM   3177  CD  ARG B 428      36.587  31.347 154.975  1.00164.79           C
ATOM   3178  NE  ARG B 428      36.364  30.793 153.610  1.00164.79           N
ATOM   3179  CZ  ARG B 428      35.752  31.553 152.655  1.00164.79           C
ATOM   3180  NH1 ARG B 428      35.377  32.836 152.935  1.00164.79           N
ATOM   3181  NH2 ARG B 428      35.504  31.025 151.422  1.00164.79           N
ATOM   3182  C   ARG B 428      33.697  28.637 155.091  1.00164.79           C
ATOM   3183  O   ARG B 428      33.122  29.322 154.248  1.00164.79           O
ATOM   3184  N   ASP B 429      34.285  27.472 154.768  1.00105.60           N
ATOM   3185  CA  ASP B 429      34.187  26.945 153.433  1.00105.60           C
ATOM   3186  CB  ASP B 429      35.320  25.946 153.135  1.00105.60           C
ATOM   3187  CG  ASP B 429      35.351  25.669 151.639  1.00105.60           C
ATOM   3188  OD1 ASP B 429      34.541  24.825 151.173  1.00105.60           O
ATOM   3189  OD2 ASP B 429      36.199  26.290 150.944  1.00105.60           O
ATOM   3190  C   ASP B 429      32.879  26.269 153.112  1.00105.60           C
ATOM   3191  O   ASP B 429      32.243  26.569 152.103  1.00105.60           O
ATOM   3192  N   LEU B 430      32.443  25.334 153.981  1.00 60.15           N
ATOM   3193  CA  LEU B 430      31.308  24.488 153.711  1.00 60.15           C
ATOM   3194  CB  LEU B 430      31.130  23.390 154.773  1.00 60.15           C
ATOM   3195  CG  LEU B 430      29.923  22.471 154.511  1.00 60.15           C
ATOM   3196  CD1 LEU B 430      30.098  21.678 153.205  1.00 60.15           C
ATOM   3197  CD2 LEU B 430      29.636  21.568 155.722  1.00 60.15           C
ATOM   3198  C   LEU B 430      30.024  25.249 153.651  1.00 60.15           C
ATOM   3199  O   LEU B 430      29.222  25.050 152.737  1.00 60.15           O
ATOM   3200  N   ALA B 431      29.786  26.156 154.615  1.00 44.75           N
ATOM   3201  CA  ALA B 431      28.507  26.800 154.649  1.00 44.75           C
ATOM   3202  CB  ALA B 431      28.333  27.745 155.855  1.00 44.75           C
ATOM   3203  C   ALA B 431      28.295  27.586 153.388  1.00 44.75           C
ATOM   3204  O   ALA B 431      27.226  27.490 152.787  1.00 44.75           O
ATOM   3205  N   PRO B 432      29.260  28.346 152.940  1.00 74.18           N
ATOM   3206  CA  PRO B 432      29.067  29.101 151.731  1.00 74.18           C
ATOM   3207  CD  PRO B 432      30.202  28.998 153.838  1.00 74.18           C
ATOM   3208  CB  PRO B 432      30.229  30.091 151.668  1.00 74.18           C
ATOM   3209  CG  PRO B 432      30.590  30.316 153.147  1.00 74.18           C
ATOM   3210  C   PRO B 432      28.954  28.225 150.526  1.00 74.18           C
ATOM   3211  O   PRO B 432      28.318  28.632 149.554  1.00 74.18           O
ATOM   3212  N   ARG B 433      29.591  27.040 150.544  1.00 93.38           N
ATOM   3213  CA  ARG B 433      29.495  26.164 149.416  1.00 93.38           C
ATOM   3214  CB  ARG B 433      30.433  24.949 149.460  1.00 93.38           C
ATOM   3215  CG  ARG B 433      31.829  25.315 148.966  1.00 93.38           C
ATOM   3216  CD  ARG B 433      32.682  24.125 148.539  1.00 93.38           C
ATOM   3217  NE  ARG B 433      33.828  24.698 147.782  1.00 93.38           N
ATOM   3218  CZ  ARG B 433      34.514  23.925 146.894  1.00 93.38           C
ATOM   3219  NH1 ARG B 433      34.210  22.603 146.766  1.00 93.38           N
ATOM   3220  NH2 ARG B 433      35.496  24.476 146.126  1.00 93.38           N
ATOM   3221  C   ARG B 433      28.094  25.673 149.288  1.00 93.38           C
ATOM   3222  O   ARG B 433      27.570  25.539 148.186  1.00 93.38           O
ATOM   3223  N   VAL B 434      27.443  25.375 150.421  1.00 36.76           N
ATOM   3224  CA  VAL B 434      26.100  24.887 150.347  1.00 36.76           C
ATOM   3225  CB  VAL B 434      25.556  24.457 151.676  1.00 36.76           C
ATOM   3226  CG1 VAL B 434      24.064  24.120 151.514  1.00 36.76           C
ATOM   3227  CG2 VAL B 434      26.402  23.267 152.162  1.00 36.76           C
ATOM   3228  C   VAL B 434      25.223  25.963 149.785  1.00 36.76           C
ATOM   3229  O   VAL B 434      24.316  25.685 149.003  1.00 36.76           O
ATOM   3230  N   PHE B 435      25.465  27.230 150.174  1.00 50.54           N
ATOM   3231  CA  PHE B 435      24.647  28.310 149.696  1.00 50.54           C
ATOM   3232  CB  PHE B 435      25.009  29.674 150.308  1.00 50.54           C
ATOM   3233  CG  PHE B 435      24.201  30.706 149.592  1.00 50.54           C
ATOM   3234  CD1 PHE B 435      22.877  30.914 149.903  1.00 50.54           C
ATOM   3235  CD2 PHE B 435      24.773  31.472 148.603  1.00 50.54           C
ATOM   3236  CE1 PHE B 435      22.140  31.866 149.237  1.00 50.54           C
ATOM   3237  CE2 PHE B 435      24.042  32.426 147.934  1.00 50.54           C
ATOM   3238  CZ  PHE B 435      22.720  32.625 148.250  1.00 50.54           C
ATOM   3239  C   PHE B 435      24.798  28.449 148.217  1.00 50.54           C
ATOM   3240  O   PHE B 435      23.813  28.572 147.490  1.00 50.54           O
ATOM   3241  N   THR B 436      26.050  28.413 147.732  1.00116.10           N
ATOM   3242  CA  THR B 436      26.313  28.619 146.342  1.00116.10           C
ATOM   3243  CB  THR B 436      27.783  28.684 146.033  1.00116.10           C
ATOM   3244  OG1 THR B 436      27.982  29.071 144.683  1.00116.10           O
ATOM   3245  CG2 THR B 436      28.439  27.326 146.306  1.00116.10           C
ATOM   3246  C   THR B 436      25.661  27.523 145.560  1.00116.10           C
ATOM   3247  O   THR B 436      25.172  27.745 144.454  1.00116.10           O
ATOM   3248  N   ALA B 437      25.636  26.301 146.118  1.00 31.20           N
ATOM   3249  CA  ALA B 437      25.019  25.203 145.433  1.00 31.20           C
ATOM   3250  CB  ALA B 437      25.099  23.890 146.228  1.00 31.20           C
ATOM   3251  C   ALA B 437      23.565  25.520 145.229  1.00 31.20           C
ATOM   3252  O   ALA B 437      23.020  25.295 144.150  1.00 31.20           O
ATOM   3253  N   MET B 438      22.902  26.062 146.269  1.00102.46           N
ATOM   3254  CA  MET B 438      21.499  26.387 146.230  1.00102.46           C
ATOM   3255  CB  MET B 438      20.957  26.832 147.599  1.00102.46           C
ATOM   3256  CG  MET B 438      19.454  27.113 147.601  1.00102.46           C
ATOM   3257  SD  MET B 438      18.789  27.640 149.209  1.00102.46           S
ATOM   3258  CE  MET B 438      17.078  27.812 148.626  1.00102.46           C
ATOM   3259  C   MET B 438      21.257  27.509 145.262  1.00102.46           C
ATOM   3260  O   MET B 438      20.232  27.552 144.583  1.00102.46           O
ATOM   3261  N   ALA B 439      22.218  28.445 145.189  1.00 74.55           N
ATOM   3262  CA  ALA B 439      22.180  29.656 144.415  1.00 74.55           C
ATOM   3263  CB  ALA B 439      23.399  30.560 144.663  1.00 74.55           C
ATOM   3264  C   ALA B 439      22.090  29.377 142.942  1.00 74.55           C
ATOM   3265  O   ALA B 439      21.621  30.237 142.199  1.00 74.55           O
ATOM   3266  N   GLY B 440      22.566  28.210 142.454  1.00 47.29           N
ATOM   3267  CA  GLY B 440      22.493  27.979 141.034  1.00 47.29           C
ATOM   3268  C   GLY B 440      23.827  27.544 140.504  1.00 47.29           C
ATOM   3269  O   GLY B 440      23.939  27.141 139.347  1.00 47.29           O
ATOM   3270  N   TRP B 441      24.880  27.624 141.333  1.00105.93           N
ATOM   3271  CA  TRP B 441      26.182  27.161 140.946  1.00105.93           C
ATOM   3272  CB  TRP B 441      27.249  27.532 141.982  1.00105.93           C
ATOM   3273  CG  TRP B 441      27.795  28.940 141.912  1.00105.93           C
ATOM   3274  CD2 TRP B 441      27.080  30.152 142.206  1.00105.93           C
ATOM   3275  CD1 TRP B 441      29.045  29.322 141.531  1.00105.93           C
ATOM   3276  NE1 TRP B 441      29.156  30.689 141.562  1.00105.93           N
ATOM   3277  CE2 TRP B 441      27.955  31.215 141.976  1.00105.93           C
ATOM   3278  CE3 TRP B 441      25.802  30.366 142.629  1.00105.93           C
ATOM   3279  CZ2 TRP B 441      27.564  32.509 142.165  1.00105.93           C
ATOM   3280  CZ3 TRP B 441      25.414  31.675 142.820  1.00105.93           C
ATOM   3281  CH2 TRP B 441      26.275  32.726 142.594  1.00105.93           C
ATOM   3282  C   TRP B 441      26.141  25.668 140.747  1.00105.93           C
ATOM   3283  O   TRP B 441      26.849  25.123 139.902  1.00105.93           O
ATOM   3284  N   GLY B 442      25.341  24.940 141.545  1.00 36.64           N
ATOM   3285  CA  GLY B 442      25.198  23.534 141.284  1.00 36.64           C
ATOM   3286  C   GLY B 442      26.262  22.723 141.962  1.00 36.64           C
ATOM   3287  O   GLY B 442      26.880  23.144 142.938  1.00 36.64           O
ATOM   3288  N   VAL B 443      26.484  21.510 141.416  1.00104.10           N
ATOM   3289  CA  VAL B 443      27.355  20.488 141.932  1.00104.10           C
ATOM   3290  CB  VAL B 443      27.320  19.234 141.109  1.00104.10           C
ATOM   3291  CG1 VAL B 443      25.899  18.650 141.165  1.00104.10           C
ATOM   3292  CG2 VAL B 443      27.804  19.567 139.688  1.00104.10           C
ATOM   3293  C   VAL B 443      28.770  20.960 141.958  1.00104.10           C
ATOM   3294  O   VAL B 443      29.540  20.591 142.844  1.00104.10           O
ATOM   3295  N   GLU B 444      29.149  21.804 140.989  1.00113.54           N
ATOM   3296  CA  GLU B 444      30.503  22.250 140.861  1.00113.54           C
ATOM   3297  CB  GLU B 444      30.669  23.253 139.735  1.00113.54           C
ATOM   3298  CG  GLU B 444      29.867  24.517 140.002  1.00113.54           C
ATOM   3299  CD  GLU B 444      29.921  25.262 138.701  1.00113.54           C
ATOM   3300  OE1 GLU B 444      30.369  24.620 137.715  1.00113.54           O
ATOM   3301  OE2 GLU B 444      29.528  26.458 138.670  1.00113.54           O
ATOM   3302  C   GLU B 444      30.905  22.949 142.117  1.00113.54           C
ATOM   3303  O   GLU B 444      32.091  23.003 142.437  1.00113.54           O
ATOM   3304  N   VAL B 445      29.929  23.518 142.852  1.00116.24           N
ATOM   3305  CA  VAL B 445      30.248  24.246 144.047  1.00116.24           C
ATOM   3306  CB  VAL B 445      29.033  24.670 144.833  1.00116.24           C
ATOM   3307  CG1 VAL B 445      28.210  25.588 143.940  1.00116.24           C
ATOM   3308  CG2 VAL B 445      28.225  23.452 145.312  1.00116.24           C
ATOM   3309  C   VAL B 445      31.045  23.347 144.935  1.00116.24           C
ATOM   3310  O   VAL B 445      31.975  23.791 145.606  1.00116.24           O
ATOM   3311  N   PHE B 446      30.646  22.066 144.996  1.00149.00           N
ATOM   3312  CA  PHE B 446      31.306  21.060 145.768  1.00149.00           C
ATOM   3313  CB  PHE B 446      30.410  19.849 146.073  1.00149.00           C
ATOM   3314  CG  PHE B 446      29.322  20.345 146.963  1.00149.00           C
ATOM   3315  CD1 PHE B 446      29.524  20.450 148.320  1.00149.00           C
ATOM   3316  CD2 PHE B 446      28.108  20.727 146.440  1.00149.00           C
ATOM   3317  CE1 PHE B 446      28.526  20.913 149.145  1.00149.00           C
ATOM   3318  CE2 PHE B 446      27.106  21.190 147.260  1.00149.00           C
ATOM   3319  CZ  PHE B 446      27.313  21.282 148.615  1.00149.00           C
ATOM   3320  C   PHE B 446      32.569  20.551 145.121  1.00149.00           C
ATOM   3321  O   PHE B 446      33.520  20.217 145.826  1.00149.00           O
ATOM   3322  N   SER B 447      32.635  20.470 143.770  1.00194.77           N
ATOM   3323  CA  SER B 447      33.732  19.724 143.199  1.00194.77           C
ATOM   3324  CB  SER B 447      33.273  18.368 142.641  1.00194.77           C
ATOM   3325  OG  SER B 447      34.378  17.671 142.089  1.00194.77           O
ATOM   3326  C   SER B 447      34.445  20.433 142.074  1.00194.77           C
ATOM   3327  O   SER B 447      35.280  21.306 142.306  1.00194.77           O
ATOM   3328  N   TYR B 448      34.141  20.003 140.824  1.00359.31           N
ATOM   3329  CA  TYR B 448      34.726  20.373 139.555  1.00359.31           C
ATOM   3330  CB  TYR B 448      34.975  21.897 139.408  1.00359.31           C
ATOM   3331  CG  TYR B 448      35.575  22.121 138.058  1.00359.31           C
ATOM   3332  CD1 TYR B 448      34.796  22.071 136.925  1.00359.31           C
ATOM   3333  CD2 TYR B 448      36.923  22.366 137.926  1.00359.31           C
ATOM   3334  CE1 TYR B 448      35.354  22.261 135.682  1.00359.31           C
ATOM   3335  CE2 TYR B 448      37.487  22.557 136.686  1.00359.31           C
ATOM   3336  CZ  TYR B 448      36.702  22.501 135.560  1.00359.31           C
ATOM   3337  OH  TYR B 448      37.276  22.696 134.286  1.00359.31           O
ATOM   3338  C   TYR B 448      36.020  19.616 139.407  1.00359.31           C
ATOM   3339  O   TYR B 448      36.703  19.674 138.384  1.00359.31           O
ATOM   3340  N   ARG B 449      36.351  18.782 140.402  1.00160.86           N
ATOM   3341  CA  ARG B 449      37.554  18.014 140.287  1.00160.86           C
ATOM   3342  CB  ARG B 449      38.555  18.261 141.428  1.00160.86           C
ATOM   3343  CG  ARG B 449      39.182  19.656 141.387  1.00160.86           C
ATOM   3344  CD  ARG B 449      40.403  19.744 140.469  1.00160.86           C
ATOM   3345  NE  ARG B 449      40.906  21.146 140.516  1.00160.86           N
ATOM   3346  CZ  ARG B 449      42.222  21.407 140.267  1.00160.86           C
ATOM   3347  NH1 ARG B 449      43.085  20.382 140.007  1.00160.86           N
ATOM   3348  NH2 ARG B 449      42.677  22.694 140.278  1.00160.86           N
ATOM   3349  C   ARG B 449      37.148  16.580 140.340  1.00160.86           C
ATOM   3350  O   ARG B 449      36.009  16.261 140.676  1.00160.86           O
ATOM   3351  N   ASP B 450      38.069  15.667 139.982  1.00 24.16           N
ATOM   3352  CA  ASP B 450      37.714  14.281 140.008  1.00 24.16           C
ATOM   3353  CB  ASP B 450      38.885  13.357 139.630  1.00 24.16           C
ATOM   3354  CG  ASP B 450      39.182  13.553 138.151  1.00 24.16           C
ATOM   3355  OD1 ASP B 450      38.358  14.213 137.463  1.00 24.16           O
ATOM   3356  OD2 ASP B 450      40.241  13.048 137.689  1.00 24.16           O
ATOM   3357  C   ASP B 450      37.333  13.970 141.416  1.00 24.16           C
ATOM   3358  O   ASP B 450      36.306  13.342 141.670  1.00 24.16           O
ATOM   3359  N   TYR B 451      38.152  14.432 142.377  1.00 88.32           N
ATOM   3360  CA  TYR B 451      37.837  14.220 143.756  1.00 88.32           C
ATOM   3361  CB  TYR B 451      39.067  14.047 144.666  1.00 88.32           C
ATOM   3362  CG  TYR B 451      39.719  12.749 144.335  1.00 88.32           C
ATOM   3363  CD1 TYR B 451      40.577  12.643 143.265  1.00 88.32           C
ATOM   3364  CD2 TYR B 451      39.472  11.636 145.105  1.00 88.32           C
ATOM   3365  CE1 TYR B 451      41.178  11.442 142.967  1.00 88.32           C
ATOM   3366  CE2 TYR B 451      40.070  10.433 144.812  1.00 88.32           C
ATOM   3367  CZ  TYR B 451      40.924  10.335 143.741  1.00 88.32           C
ATOM   3368  OH  TYR B 451      41.539   9.102 143.438  1.00 88.32           O
ATOM   3369  C   TYR B 451      37.125  15.446 144.216  1.00 88.32           C
ATOM   3370  O   TYR B 451      37.563  16.561 143.936  1.00 88.32           O
ATOM   3371  N   ASN B 452      35.994  15.269 144.928  1.00 61.53           N
ATOM   3372  CA  ASN B 452      35.259  16.413 145.379  1.00 61.53           C
ATOM   3373  CB  ASN B 452      34.030  16.056 146.233  1.00 61.53           C
ATOM   3374  CG  ASN B 452      33.014  15.374 145.329  1.00 61.53           C
ATOM   3375  OD1 ASN B 452      32.621  14.232 145.567  1.00 61.53           O
ATOM   3376  ND2 ASN B 452      32.572  16.091 144.261  1.00 61.53           N
ATOM   3377  C   ASN B 452      36.195  17.216 146.221  1.00 61.53           C
ATOM   3378  O   ASN B 452      36.731  16.739 147.219  1.00 61.53           O
ATOM   3379  N   TRP B 453      36.399  18.478 145.809  1.00150.76           N
ATOM   3380  CA  TRP B 453      37.340  19.383 146.396  1.00150.76           C
ATOM   3381  CB  TRP B 453      37.589  20.593 145.491  1.00150.76           C
ATOM   3382  CG  TRP B 453      38.744  21.443 145.929  1.00150.76           C
ATOM   3383  CD2 TRP B 453      38.589  22.517 146.852  1.00150.76           C
ATOM   3384  CD1 TRP B 453      40.061  21.414 145.575  1.00150.76           C
ATOM   3385  NE1 TRP B 453      40.737  22.423 146.218  1.00150.76           N
ATOM   3386  CE2 TRP B 453      39.840  23.113 147.006  1.00150.76           C
ATOM   3387  CE3 TRP B 453      37.489  22.962 147.512  1.00150.76           C
ATOM   3388  CZ2 TRP B 453      40.009  24.186 147.827  1.00150.76           C
ATOM   3389  CZ3 TRP B 453      37.660  24.038 148.336  1.00150.76           C
ATOM   3390  CH2 TRP B 453      38.892  24.641 148.486  1.00150.76           C
ATOM   3391  C   TRP B 453      36.919  19.820 147.774  1.00150.76           C
ATOM   3392  O   TRP B 453      37.762  20.083 148.630  1.00150.76           O
ATOM   3393  N   PHE B 454      35.603  19.863 148.048  1.00 83.03           N
ATOM   3394  CA  PHE B 454      35.094  20.392 149.286  1.00 83.03           C
ATOM   3395  CB  PHE B 454      33.558  20.318 149.419  1.00 83.03           C
ATOM   3396  CG  PHE B 454      33.113  18.900 149.550  1.00 83.03           C
ATOM   3397  CD1 PHE B 454      33.079  18.292 150.785  1.00 83.03           C
ATOM   3398  CD2 PHE B 454      32.717  18.180 148.447  1.00 83.03           C
ATOM   3399  CE1 PHE B 454      32.666  16.987 150.917  1.00 83.03           C
ATOM   3400  CE2 PHE B 454      32.302  16.874 148.572  1.00 83.03           C
ATOM   3401  CZ  PHE B 454      32.275  16.275 149.809  1.00 83.03           C
ATOM   3402  C   PHE B 454      35.704  19.644 150.428  1.00 83.03           C
ATOM   3403  O   PHE B 454      35.839  20.185 151.523  1.00 83.03           O
ATOM   3404  N   TRP B 455      36.072  18.370 150.216  1.00170.98           N
ATOM   3405  CA  TRP B 455      36.619  17.563 151.271  1.00170.98           C
ATOM   3406  CB  TRP B 455      36.968  16.134 150.819  1.00170.98           C
ATOM   3407  CG  TRP B 455      35.762  15.278 150.513  1.00170.98           C
ATOM   3408  CD2 TRP B 455      34.998  14.587 151.514  1.00170.98           C
ATOM   3409  CD1 TRP B 455      35.170  15.001 149.316  1.00170.98           C
ATOM   3410  NE1 TRP B 455      34.086  14.177 149.507  1.00170.98           N
ATOM   3411  CE2 TRP B 455      33.968  13.916 150.856  1.00170.98           C
ATOM   3412  CE3 TRP B 455      35.142  14.520 152.870  1.00170.98           C
ATOM   3413  CZ2 TRP B 455      33.063  13.163 151.548  1.00170.98           C
ATOM   3414  CZ3 TRP B 455      34.228  13.759 153.565  1.00170.98           C
ATOM   3415  CH2 TRP B 455      33.209  13.094 152.916  1.00170.98           C
ATOM   3416  C   TRP B 455      37.874  18.183 151.820  1.00170.98           C
ATOM   3417  O   TRP B 455      38.128  18.086 153.019  1.00170.98           O
ATOM   3418  N   VAL B 456      38.718  18.811 150.979  1.00 50.45           N
ATOM   3419  CA  VAL B 456      39.949  19.336 151.507  1.00 50.45           C
ATOM   3420  CB  VAL B 456      40.849  19.906 150.446  1.00 50.45           C
ATOM   3421  CG1 VAL B 456      42.085  20.516 151.128  1.00 50.45           C
ATOM   3422  CG2 VAL B 456      41.178  18.797 149.432  1.00 50.45           C
ATOM   3423  C   VAL B 456      39.691  20.400 152.541  1.00 50.45           C
ATOM   3424  O   VAL B 456      40.262  20.326 153.629  1.00 50.45           O
ATOM   3425  N   PRO B 457      38.862  21.385 152.297  1.00 87.55           N
ATOM   3426  CA  PRO B 457      38.655  22.388 153.306  1.00 87.55           C
ATOM   3427  CD  PRO B 457      38.668  21.930 150.967  1.00 87.55           C
ATOM   3428  CB  PRO B 457      37.906  23.527 152.644  1.00 87.55           C
ATOM   3429  CG  PRO B 457      38.369  23.421 151.194  1.00 87.55           C
ATOM   3430  C   PRO B 457      37.945  21.846 154.494  1.00 87.55           C
ATOM   3431  O   PRO B 457      37.957  22.506 155.534  1.00 87.55           O
ATOM   3432  N   ILE B 458      37.213  20.728 154.340  1.00165.96           N
ATOM   3433  CA  ILE B 458      36.559  20.209 155.501  1.00165.96           C
ATOM   3434  CB  ILE B 458      35.371  19.325 155.175  1.00165.96           C
ATOM   3435  CG1 ILE B 458      34.462  19.120 156.404  1.00165.96           C
ATOM   3436  CG2 ILE B 458      35.854  18.012 154.542  1.00165.96           C
ATOM   3437  CD1 ILE B 458      35.081  18.321 157.551  1.00165.96           C
ATOM   3438  C   ILE B 458      37.525  19.496 156.415  1.00165.96           C
ATOM   3439  O   ILE B 458      37.576  19.787 157.608  1.00165.96           O
ATOM   3440  N   VAL B 459      38.284  18.516 155.874  1.00122.64           N
ATOM   3441  CA  VAL B 459      39.194  17.674 156.615  1.00122.64           C
ATOM   3442  CB  VAL B 459      39.476  16.383 155.904  1.00122.64           C
ATOM   3443  CG1 VAL B 459      38.159  15.600 155.768  1.00122.64           C
ATOM   3444  CG2 VAL B 459      40.158  16.701 154.563  1.00122.64           C
ATOM   3445  C   VAL B 459      40.527  18.288 156.919  1.00122.64           C
ATOM   3446  O   VAL B 459      41.028  18.166 158.035  1.00122.64           O
ATOM   3447  N   GLY B 460      41.132  18.978 155.933  1.00 40.20           N
ATOM   3448  CA  GLY B 460      42.498  19.405 156.055  1.00 40.20           C
ATOM   3449  C   GLY B 460      42.677  20.274 157.258  1.00 40.20           C
ATOM   3450  O   GLY B 460      43.660  20.129 157.984  1.00 40.20           O
ATOM   3451  N   PRO B 461      41.793  21.192 157.494  1.00 72.36           N
ATOM   3452  CA  PRO B 461      41.954  22.042 158.638  1.00 72.36           C
ATOM   3453  CD  PRO B 461      41.078  21.852 156.415  1.00 72.36           C
ATOM   3454  CB  PRO B 461      40.936  23.166 158.461  1.00 72.36           C
ATOM   3455  CG  PRO B 461      40.785  23.272 156.931  1.00 72.36           C
ATOM   3456  C   PRO B 461      41.854  21.317 159.944  1.00 72.36           C
ATOM   3457  O   PRO B 461      42.575  21.669 160.876  1.00 72.36           O
ATOM   3458  N   HIS B 462      40.972  20.305 160.034  1.00109.13           N
ATOM   3459  CA  HIS B 462      40.768  19.594 161.262  1.00109.13           C
ATOM   3460  ND1 HIS B 462      38.401  18.274 163.326  1.00109.13           N
ATOM   3461  CG  HIS B 462      39.342  17.836 162.421  1.00109.13           C
ATOM   3462  CB  HIS B 462      39.658  18.536 161.135  1.00109.13           C
ATOM   3463  NE2 HIS B 462      39.266  16.404 164.163  1.00109.13           N
ATOM   3464  CD2 HIS B 462      39.861  16.693 162.949  1.00109.13           C
ATOM   3465  CE1 HIS B 462      38.397  17.381 164.347  1.00109.13           C
ATOM   3466  C   HIS B 462      42.029  18.882 161.631  1.00109.13           C
ATOM   3467  O   HIS B 462      42.505  18.999 162.760  1.00109.13           O
ATOM   3468  N   ILE B 463      42.629  18.135 160.683  1.00159.47           N
ATOM   3469  CA  ILE B 463      43.815  17.426 161.062  1.00159.47           C
ATOM   3470  CB  ILE B 463      44.359  16.401 160.095  1.00159.47           C
ATOM   3471  CG1 ILE B 463      44.813  16.998 158.759  1.00159.47           C
ATOM   3472  CG2 ILE B 463      43.284  15.312 159.943  1.00159.47           C
ATOM   3473  CD1 ILE B 463      43.652  17.393 157.862  1.00159.47           C
ATOM   3474  C   ILE B 463      44.891  18.411 161.380  1.00159.47           C
ATOM   3475  O   ILE B 463      45.710  18.177 162.265  1.00159.47           O
ATOM   3476  N   GLY B 464      44.943  19.533 160.642  1.00 27.47           N
ATOM   3477  CA  GLY B 464      45.982  20.503 160.844  1.00 27.47           C
ATOM   3478  C   GLY B 464      45.915  21.139 162.203  1.00 27.47           C
ATOM   3479  O   GLY B 464      46.942  21.327 162.853  1.00 27.47           O
ATOM   3480  N   ALA B 465      44.705  21.499 162.670  1.00 36.35           N
ATOM   3481  CA  ALA B 465      44.565  22.189 163.923  1.00 36.35           C
ATOM   3482  CB  ALA B 465      43.106  22.559 164.239  1.00 36.35           C
ATOM   3483  C   ALA B 465      45.059  21.321 165.038  1.00 36.35           C
ATOM   3484  O   ALA B 465      45.690  21.804 165.977  1.00 36.35           O
ATOM   3485  N   ILE B 466      44.767  20.009 164.973  1.00131.45           N
ATOM   3486  CA  ILE B 466      45.162  19.124 166.029  1.00131.45           C
ATOM   3487  CB  ILE B 466      44.590  17.735 165.880  1.00131.45           C
ATOM   3488  CG1 ILE B 466      44.661  16.964 167.210  1.00131.45           C
ATOM   3489  CG2 ILE B 466      45.294  17.021 164.716  1.00131.45           C
ATOM   3490  CD1 ILE B 466      46.077  16.669 167.706  1.00131.45           C
ATOM   3491  C   ILE B 466      46.660  19.060 166.087  1.00131.45           C
ATOM   3492  O   ILE B 466      47.248  19.092 167.167  1.00131.45           O
ATOM   3493  N   VAL B 467      47.324  18.974 164.921  1.00 24.28           N
ATOM   3494  CA  VAL B 467      48.755  18.882 164.899  1.00 24.28           C
ATOM   3495  CB  VAL B 467      49.307  18.756 163.509  1.00 24.28           C
ATOM   3496  CG1 VAL B 467      50.843  18.775 163.588  1.00 24.28           C
ATOM   3497  CG2 VAL B 467      48.730  17.483 162.866  1.00 24.28           C
ATOM   3498  C   VAL B 467      49.321  20.133 165.493  1.00 24.28           C
ATOM   3499  O   VAL B 467      50.272  20.085 166.272  1.00 24.28           O
ATOM   3500  N   GLY B 468      48.740  21.293 165.136  1.00 25.51           N
ATOM   3501  CA  GLY B 468      49.241  22.557 165.596  1.00 25.51           C
ATOM   3502  C   GLY B 468      49.130  22.663 167.088  1.00 25.51           C
ATOM   3503  O   GLY B 468      50.049  23.135 167.757  1.00 25.51           O
ATOM   3504  N   ALA B 469      47.989  22.245 167.660  1.00 31.08           N
ATOM   3505  CA  ALA B 469      47.831  22.378 169.078  1.00 31.08           C
ATOM   3506  CB  ALA B 469      46.443  21.931 169.567  1.00 31.08           C
ATOM   3507  C   ALA B 469      48.848  21.520 169.755  1.00 31.08           C
ATOM   3508  O   ALA B 469      49.493  21.937 170.716  1.00 31.08           O
ATOM   3509  N   TRP B 470      49.035  20.292 169.243  1.00 45.20           N
ATOM   3510  CA  TRP B 470      49.930  19.363 169.861  1.00 45.20           C
ATOM   3511  CB  TRP B 470      49.949  17.999 169.149  1.00 45.20           C
ATOM   3512  CG  TRP B 470      50.883  16.989 169.771  1.00 45.20           C
ATOM   3513  CD2 TRP B 470      52.224  16.744 169.322  1.00 45.20           C
ATOM   3514  CD1 TRP B 470      50.664  16.139 170.816  1.00 45.20           C
ATOM   3515  NE1 TRP B 470      51.787  15.381 171.048  1.00 45.20           N
ATOM   3516  CE2 TRP B 470      52.755  15.742 170.134  1.00 45.20           C
ATOM   3517  CE3 TRP B 470      52.953  17.306 168.313  1.00 45.20           C
ATOM   3518  CZ2 TRP B 470      54.028  15.286 169.949  1.00 45.20           C
ATOM   3519  CZ3 TRP B 470      54.237  16.845 168.130  1.00 45.20           C
ATOM   3520  CH2 TRP B 470      54.764  15.854 168.933  1.00 45.20           C
ATOM   3521  C   TRP B 470      51.322  19.909 169.841  1.00 45.20           C
ATOM   3522  O   TRP B 470      52.000  19.911 170.868  1.00 45.20           O
ATOM   3523  N   LEU B 471      51.797  20.418 168.687  1.00124.76           N
ATOM   3524  CA  LEU B 471      53.172  20.826 168.691  1.00124.76           C
ATOM   3525  CB  LEU B 471      53.869  21.073 167.330  1.00124.76           C
ATOM   3526  CG  LEU B 471      53.581  22.386 166.585  1.00124.76           C
ATOM   3527  CD1 LEU B 471      54.530  22.549 165.387  1.00124.76           C
ATOM   3528  CD2 LEU B 471      52.129  22.453 166.124  1.00124.76           C
ATOM   3529  C   LEU B 471      53.390  22.002 169.591  1.00124.76           C
ATOM   3530  O   LEU B 471      54.467  22.144 170.163  1.00124.76           O
ATOM   3531  N   TYR B 472      52.393  22.892 169.744  1.00 61.15           N
ATOM   3532  CA  TYR B 472      52.597  24.048 170.573  1.00 61.15           C
ATOM   3533  CB  TYR B 472      51.339  24.941 170.609  1.00 61.15           C
ATOM   3534  CG  TYR B 472      51.576  26.132 171.475  1.00 61.15           C
ATOM   3535  CD1 TYR B 472      52.234  27.241 170.991  1.00 61.15           C
ATOM   3536  CD2 TYR B 472      51.122  26.145 172.774  1.00 61.15           C
ATOM   3537  CE1 TYR B 472      52.443  28.339 171.795  1.00 61.15           C
ATOM   3538  CE2 TYR B 472      51.329  27.238 173.582  1.00 61.15           C
ATOM   3539  CZ  TYR B 472      51.991  28.338 173.093  1.00 61.15           C
ATOM   3540  OH  TYR B 472      52.204  29.460 173.921  1.00 61.15           O
ATOM   3541  C   TYR B 472      52.895  23.607 171.976  1.00 61.15           C
ATOM   3542  O   TYR B 472      53.873  24.045 172.579  1.00 61.15           O
ATOM   3543  N   THR B 473      52.078  22.696 172.532  1.00106.55           N
ATOM   3544  CA  THR B 473      52.294  22.302 173.893  1.00106.55           C
ATOM   3545  CB  THR B 473      51.245  21.350 174.387  1.00106.55           C
ATOM   3546  OG1 THR B 473      51.278  20.148 173.632  1.00106.55           O
ATOM   3547  CG2 THR B 473      49.869  22.023 174.252  1.00106.55           C
ATOM   3548  C   THR B 473      53.620  21.619 174.032  1.00106.55           C
ATOM   3549  O   THR B 473      54.396  21.930 174.934  1.00106.55           O
ATOM   3550  N   LEU B 474      53.914  20.655 173.142  1.00 88.99           N
ATOM   3551  CA  LEU B 474      55.135  19.911 173.263  1.00 88.99           C
ATOM   3552  CB  LEU B 474      55.200  18.698 172.317  1.00 88.99           C
ATOM   3553  CG  LEU B 474      54.244  17.552 172.702  1.00 88.99           C
ATOM   3554  CD1 LEU B 474      54.648  16.921 174.044  1.00 88.99           C
ATOM   3555  CD2 LEU B 474      52.776  18.001 172.677  1.00 88.99           C
ATOM   3556  C   LEU B 474      56.346  20.751 172.994  1.00 88.99           C
ATOM   3557  O   LEU B 474      57.332  20.643 173.717  1.00 88.99           O
ATOM   3558  N   ALA B 475      56.330  21.539 171.901  1.00 71.31           N
ATOM   3559  CA  ALA B 475      57.421  22.373 171.464  1.00 71.31           C
ATOM   3560  CB  ALA B 475      57.247  22.844 170.009  1.00 71.31           C
ATOM   3561  C   ALA B 475      57.655  23.608 172.290  1.00 71.31           C
ATOM   3562  O   ALA B 475      58.805  23.950 172.569  1.00 71.31           O
ATOM   3563  N   VAL B 476      56.587  24.328 172.701  1.00169.33           N
ATOM   3564  CA  VAL B 476      56.841  25.611 173.298  1.00169.33           C
ATOM   3565  CB  VAL B 476      56.284  26.756 172.500  1.00169.33           C
ATOM   3566  CG1 VAL B 476      56.968  26.767 171.123  1.00169.33           C
ATOM   3567  CG2 VAL B 476      54.756  26.634 172.440  1.00169.33           C
ATOM   3568  C   VAL B 476      56.276  25.720 174.683  1.00169.33           C
ATOM   3569  O   VAL B 476      56.961  26.195 175.586  1.00169.33           O
ATOM   3570  N   GLU B 477      55.021  25.288 174.910  1.00103.42           N
ATOM   3571  CA  GLU B 477      54.452  25.497 176.213  1.00103.42           C
ATOM   3572  CB  GLU B 477      52.992  25.035 176.372  1.00103.42           C
ATOM   3573  CG  GLU B 477      52.825  23.524 176.518  1.00103.42           C
ATOM   3574  CD  GLU B 477      51.339  23.231 176.665  1.00103.42           C
ATOM   3575  OE1 GLU B 477      50.526  24.163 176.423  1.00103.42           O
ATOM   3576  OE2 GLU B 477      50.997  22.073 177.024  1.00103.42           O
ATOM   3577  C   GLU B 477      55.256  24.739 177.214  1.00103.42           C
ATOM   3578  O   GLU B 477      55.416  25.166 178.357  1.00103.42           O
ATOM   3579  N   LEU B 478      55.804  23.589 176.795  1.00164.84           N
ATOM   3580  CA  LEU B 478      56.511  22.719 177.682  1.00164.84           C
ATOM   3581  CB  LEU B 478      56.993  21.447 176.953  1.00164.84           C
ATOM   3582  CG  LEU B 478      58.281  21.588 176.115  1.00164.84           C
ATOM   3583  CD1 LEU B 478      58.238  22.777 175.132  1.00164.84           C
ATOM   3584  CD2 LEU B 478      59.525  21.532 177.009  1.00164.84           C
ATOM   3585  C   LEU B 478      57.681  23.452 178.271  1.00164.84           C
ATOM   3586  O   LEU B 478      57.979  23.283 179.452  1.00164.84           O
ATOM   3587  N   HIS B 479      58.378  24.293 177.481  1.00127.89           N
ATOM   3588  CA  HIS B 479      59.536  24.954 178.005  1.00127.89           C
ATOM   3589  ND1 HIS B 479      61.707  23.228 175.566  1.00127.89           N
ATOM   3590  CG  HIS B 479      61.460  23.792 176.798  1.00127.89           C
ATOM   3591  CB  HIS B 479      60.702  25.068 177.005  1.00127.89           C
ATOM   3592  NE2 HIS B 479      62.660  21.901 177.076  1.00127.89           N
ATOM   3593  CD2 HIS B 479      62.050  22.970 177.709  1.00127.89           C
ATOM   3594  CE1 HIS B 479      62.427  22.100 175.790  1.00127.89           C
ATOM   3595  C   HIS B 479      59.194  26.352 178.378  1.00127.89           C
ATOM   3596  O   HIS B 479      59.931  27.276 178.041  1.00127.89           O
ATOM   3597  N   TRP B 480      58.087  26.566 179.106  1.00116.81           N
ATOM   3598  CA  TRP B 480      57.854  27.917 179.502  1.00116.81           C
ATOM   3599  CB  TRP B 480      56.484  28.487 179.105  1.00116.81           C
ATOM   3600  CG  TRP B 480      56.462  29.999 179.150  1.00116.81           C
ATOM   3601  CD2 TRP B 480      56.586  30.808 180.333  1.00116.81           C
ATOM   3602  CD1 TRP B 480      56.398  30.866 178.099  1.00116.81           C
ATOM   3603  NE1 TRP B 480      56.476  32.161 178.549  1.00116.81           N
ATOM   3604  CE2 TRP B 480      56.593  32.141 179.923  1.00116.81           C
ATOM   3605  CE3 TRP B 480      56.695  30.473 181.653  1.00116.81           C
ATOM   3606  CZ2 TRP B 480      56.712  33.158 180.827  1.00116.81           C
ATOM   3607  CZ3 TRP B 480      56.807  31.501 182.563  1.00116.81           C
ATOM   3608  CH2 TRP B 480      56.815  32.818 182.158  1.00116.81           C
ATOM   3609  C   TRP B 480      57.886  27.858 181.024  1.00116.81           C
ATOM   3610  O   TRP B 480      58.742  28.549 181.639  1.00116.81           O
ATOM   3611  OXT TRP B 480      57.045  27.114 181.595  1.00116.81           O
TER    3612      TRP B 480
ATOM   3613  N   GLY C 481      65.575  23.603 174.745  1.00 13.49           N
ATOM   3614  CA  GLY C 481      64.232  24.121 174.403  1.00 13.49           C
ATOM   3615  C   GLY C 481      64.349  25.397 173.637  1.00 13.49           C
ATOM   3616  O   GLY C 481      63.519  25.702 172.784  1.00 13.49           O
ATOM   3617  N   THR C 482      65.386  26.195 173.946  1.00 34.60           N
ATOM   3618  CA  THR C 482      65.580  27.437 173.259  1.00 34.60           C
ATOM   3619  CB  THR C 482      66.680  28.274 173.828  1.00 34.60           C
ATOM   3620  OG1 THR C 482      66.419  28.583 175.189  1.00 34.60           O
ATOM   3621  CG2 THR C 482      66.749  29.560 172.991  1.00 34.60           C
ATOM   3622  C   THR C 482      65.948  27.164 171.835  1.00 34.60           C
ATOM   3623  O   THR C 482      65.537  27.884 170.927  1.00 34.60           O
ATOM   3624  N   PHE C 483      66.753  26.111 171.615  1.00136.42           N
ATOM   3625  CA  PHE C 483      67.244  25.749 170.316  1.00136.42           C
ATOM   3626  CB  PHE C 483      68.140  24.498 170.396  1.00136.42           C
ATOM   3627  CG  PHE C 483      68.644  24.135 169.042  1.00136.42           C
ATOM   3628  CD1 PHE C 483      67.898  23.335 168.206  1.00136.42           C
ATOM   3629  CD2 PHE C 483      69.867  24.593 168.608  1.00136.42           C
ATOM   3630  CE1 PHE C 483      68.367  22.998 166.958  1.00136.42           C
ATOM   3631  CE2 PHE C 483      70.341  24.258 167.362  1.00136.42           C
ATOM   3632  CZ  PHE C 483      69.590  23.459 166.534  1.00136.42           C
ATOM   3633  C   PHE C 483      66.079  25.409 169.440  1.00136.42           C
ATOM   3634  O   PHE C 483      66.024  25.812 168.279  1.00136.42           O
ATOM   3635  N   VAL C 484      65.112  24.636 169.969  1.00 90.53           N
ATOM   3636  CA  VAL C 484      63.995  24.247 169.159  1.00 90.53           C
ATOM   3637  CB  VAL C 484      63.065  23.269 169.822  1.00 90.53           C
ATOM   3638  CG1 VAL C 484      63.858  21.996 170.159  1.00 90.53           C
ATOM   3639  CG2 VAL C 484      62.385  23.936 171.025  1.00 90.53           C
ATOM   3640  C   VAL C 484      63.210  25.467 168.804  1.00 90.53           C
ATOM   3641  O   VAL C 484      62.747  25.614 167.675  1.00 90.53           O
ATOM   3642  N   LEU C 485      63.043  26.384 169.770  1.00 68.13           N
ATOM   3643  CA  LEU C 485      62.270  27.567 169.560  1.00 68.13           C
ATOM   3644  CB  LEU C 485      62.094  28.320 170.882  1.00 68.13           C
ATOM   3645  CG  LEU C 485      61.457  29.700 170.767  1.00 68.13           C
ATOM   3646  CD1 LEU C 485      60.916  30.105 172.133  1.00 68.13           C
ATOM   3647  CD2 LEU C 485      62.475  30.735 170.261  1.00 68.13           C
ATOM   3648  C   LEU C 485      62.896  28.427 168.506  1.00 68.13           C
ATOM   3649  O   LEU C 485      62.200  28.978 167.654  1.00 68.13           O
ATOM   3650  N   VAL C 486      64.229  28.580 168.535  1.00101.70           N
ATOM   3651  CA  VAL C 486      64.883  29.398 167.556  1.00101.70           C
ATOM   3652  CB  VAL C 486      66.326  29.659 167.872  1.00101.70           C
ATOM   3653  CG1 VAL C 486      67.072  28.327 167.974  1.00101.70           C
ATOM   3654  CG2 VAL C 486      66.882  30.620 166.812  1.00101.70           C
ATOM   3655  C   VAL C 486      64.740  28.763 166.207  1.00101.70           C
ATOM   3656  O   VAL C 486      64.682  29.455 165.191  1.00101.70           O
ATOM   3657  N   LEU C 487      64.717  27.418 166.156  1.00 94.63           N
ATOM   3658  CA  LEU C 487      64.573  26.733 164.901  1.00 94.63           C
ATOM   3659  CB  LEU C 487      64.705  25.201 165.069  1.00 94.63           C
ATOM   3660  CG  LEU C 487      64.803  24.352 163.776  1.00 94.63           C
ATOM   3661  CD1 LEU C 487      64.929  22.861 164.129  1.00 94.63           C
ATOM   3662  CD2 LEU C 487      63.652  24.596 162.784  1.00 94.63           C
ATOM   3663  C   LEU C 487      63.214  27.043 164.340  1.00 94.63           C
ATOM   3664  O   LEU C 487      63.088  27.364 163.159  1.00 94.63           O
ATOM   3665  N   PHE C 488      62.157  26.947 165.174  1.00 51.45           N
ATOM   3666  CA  PHE C 488      60.808  27.172 164.726  1.00 51.45           C
ATOM   3667  CB  PHE C 488      59.735  26.797 165.766  1.00 51.45           C
ATOM   3668  CG  PHE C 488      59.626  25.310 165.819  1.00 51.45           C
ATOM   3669  CD1 PHE C 488      60.431  24.568 166.651  1.00 51.45           C
ATOM   3670  CD2 PHE C 488      58.710  24.656 165.028  1.00 51.45           C
ATOM   3671  CE1 PHE C 488      60.324  23.198 166.695  1.00 51.45           C
ATOM   3672  CE2 PHE C 488      58.598  23.286 165.066  1.00 51.45           C
ATOM   3673  CZ  PHE C 488      59.407  22.554 165.901  1.00 51.45           C
ATOM   3674  C   PHE C 488      60.580  28.609 164.359  1.00 51.45           C
ATOM   3675  O   PHE C 488      59.940  28.905 163.354  1.00 51.45           O
ATOM   3676  N   GLY C 489      61.070  29.554 165.177  1.00 34.18           N
ATOM   3677  CA  GLY C 489      60.814  30.942 164.902  1.00 34.18           C
ATOM   3678  C   GLY C 489      61.460  31.369 163.621  1.00 34.18           C
ATOM   3679  O   GLY C 489      60.872  32.106 162.833  1.00 34.18           O
ATOM   3680  N   ASN C 490      62.710  30.946 163.383  1.00 94.04           N
ATOM   3681  CA  ASN C 490      63.386  31.347 162.183  1.00 94.04           C
ATOM   3682  CB  ASN C 490      64.862  30.919 162.146  1.00 94.04           C
ATOM   3683  CG  ASN C 490      65.521  31.566 160.936  1.00 94.04           C
ATOM   3684  OD1 ASN C 490      66.269  32.534 161.065  1.00 94.04           O
ATOM   3685  ND2 ASN C 490      65.242  31.016 159.724  1.00 94.04           N
ATOM   3686  C   ASN C 490      62.697  30.719 161.019  1.00 94.04           C
ATOM   3687  O   ASN C 490      62.605  31.315 159.948  1.00 94.04           O
ATOM   3688  N   THR C 491      62.216  29.475 161.192  1.00106.95           N
ATOM   3689  CA  THR C 491      61.574  28.792 160.109  1.00106.95           C
ATOM   3690  CB  THR C 491      61.301  27.332 160.369  1.00106.95           C
ATOM   3691  OG1 THR C 491      61.078  26.655 159.143  1.00106.95           O
ATOM   3692  CG2 THR C 491      60.048  27.184 161.241  1.00106.95           C
ATOM   3693  C   THR C 491      60.277  29.477 159.794  1.00106.95           C
ATOM   3694  O   THR C 491      59.897  29.565 158.629  1.00106.95           O
ATOM   3695  N   VAL C 492      59.555  29.974 160.824  1.00105.89           N
ATOM   3696  CA  VAL C 492      58.268  30.579 160.592  1.00105.89           C
ATOM   3697  CB  VAL C 492      57.504  30.922 161.843  1.00105.89           C
ATOM   3698  CG1 VAL C 492      58.153  32.126 162.541  1.00105.89           C
ATOM   3699  CG2 VAL C 492      56.036  31.162 161.451  1.00105.89           C
ATOM   3700  C   VAL C 492      58.404  31.825 159.763  1.00105.89           C
ATOM   3701  O   VAL C 492      57.639  32.040 158.828  1.00105.89           O
ATOM   3702  N   LEU C 493      59.395  32.679 160.064  1.00153.17           N
ATOM   3703  CA  LEU C 493      59.598  33.894 159.325  1.00153.17           C
ATOM   3704  CB  LEU C 493      60.868  34.614 159.783  1.00153.17           C
ATOM   3705  CG  LEU C 493      61.294  35.659 158.750  1.00153.17           C
ATOM   3706  CD1 LEU C 493      60.235  36.752 158.632  1.00153.17           C
ATOM   3707  CD2 LEU C 493      62.718  36.175 158.992  1.00153.17           C
ATOM   3708  C   LEU C 493      59.864  33.566 157.895  1.00153.17           C
ATOM   3709  O   LEU C 493      59.396  34.260 156.996  1.00153.17           O
ATOM   3710  N   ALA C 494      60.685  32.531 157.657  1.00 50.77           N
ATOM   3711  CA  ALA C 494      61.041  32.132 156.328  1.00 50.77           C
ATOM   3712  CB  ALA C 494      62.108  31.024 156.306  1.00 50.77           C
ATOM   3713  C   ALA C 494      59.837  31.608 155.614  1.00 50.77           C
ATOM   3714  O   ALA C 494      59.654  31.884 154.429  1.00 50.77           O
ATOM   3715  N   ILE C 495      58.977  30.836 156.312  1.00154.60           N
ATOM   3716  CA  ILE C 495      57.876  30.235 155.623  1.00154.60           C
ATOM   3717  CB  ILE C 495      57.071  29.270 156.469  1.00154.60           C
ATOM   3718  CG1 ILE C 495      56.183  28.370 155.586  1.00154.60           C
ATOM   3719  CG2 ILE C 495      56.283  30.041 157.539  1.00154.60           C
ATOM   3720  CD1 ILE C 495      55.091  29.107 154.811  1.00154.60           C
ATOM   3721  C   ILE C 495      57.012  31.320 155.085  1.00154.60           C
ATOM   3722  O   ILE C 495      56.684  31.309 153.908  1.00154.60           O
ATOM   3723  N   VAL C 496      56.647  32.310 155.909  1.00121.48           N
ATOM   3724  CA  VAL C 496      55.828  33.401 155.479  1.00121.48           C
ATOM   3725  CB  VAL C 496      55.436  34.212 156.659  1.00121.48           C
ATOM   3726  CG1 VAL C 496      54.318  33.477 157.422  1.00121.48           C
ATOM   3727  CG2 VAL C 496      56.705  34.259 157.516  1.00121.48           C
ATOM   3728  C   VAL C 496      56.552  34.251 154.464  1.00121.48           C
ATOM   3729  O   VAL C 496      55.971  34.647 153.453  1.00121.48           O
ATOM   3730  N   THR C 497      57.841  34.562 154.707  1.00136.17           N
ATOM   3731  CA  THR C 497      58.602  35.416 153.830  1.00136.17           C
ATOM   3732  CB  THR C 497      59.969  35.720 154.375  1.00136.17           C
ATOM   3733  OG1 THR C 497      60.675  34.519 154.648  1.00136.17           O
ATOM   3734  CG2 THR C 497      59.833  36.593 155.634  1.00136.17           C
ATOM   3735  C   THR C 497      58.782  34.798 152.478  1.00136.17           C
ATOM   3736  O   THR C 497      58.442  35.391 151.455  1.00136.17           O
ATOM   3737  N   PHE C 498      59.317  33.570 152.452  1.00 93.62           N
ATOM   3738  CA  PHE C 498      59.569  32.828 151.259  1.00 93.62           C
ATOM   3739  CB  PHE C 498      60.386  31.552 151.565  1.00 93.62           C
ATOM   3740  CG  PHE C 498      60.586  30.786 150.308  1.00 93.62           C
ATOM   3741  CD1 PHE C 498      61.245  31.344 149.243  1.00 93.62           C
ATOM   3742  CD2 PHE C 498      60.164  29.484 150.213  1.00 93.62           C
ATOM   3743  CE1 PHE C 498      61.435  30.639 148.081  1.00 93.62           C
ATOM   3744  CE2 PHE C 498      60.347  28.767 149.055  1.00 93.62           C
ATOM   3745  CZ  PHE C 498      60.979  29.348 147.984  1.00 93.62           C
ATOM   3746  C   PHE C 498      58.243  32.481 150.664  1.00 93.62           C
ATOM   3747  O   PHE C 498      58.093  32.472 149.457  1.00 93.62           O
ATOM   3748  N   ASP C 499      57.212  32.190 151.465  1.00 98.34           N
ATOM   3749  CA  ASP C 499      55.974  31.772 150.863  1.00 98.34           C
ATOM   3750  CB  ASP C 499      54.883  31.444 151.894  1.00 98.34           C
ATOM   3751  CG  ASP C 499      53.866  30.532 151.256  1.00 98.34           C
ATOM   3752  OD1 ASP C 499      53.915  30.417 150.006  1.00 98.34           O
ATOM   3753  OD2 ASP C 499      53.031  29.942 151.993  1.00 98.34           O
ATOM   3754  C   ASP C 499      55.428  32.857 149.999  1.00 98.34           C
ATOM   3755  O   ASP C 499      54.998  32.620 148.871  1.00 98.34           O
ATOM   3756  N   ARG C 500      55.435  34.094 150.510  1.00165.47           N
ATOM   3757  CA  ARG C 500      54.861  35.179 149.778  1.00165.47           C
ATOM   3758  CB  ARG C 500      54.805  36.507 150.554  1.00165.47           C
ATOM   3759  CG  ARG C 500      56.169  37.096 150.913  1.00165.47           C
ATOM   3760  CD  ARG C 500      56.058  38.425 151.665  1.00165.47           C
ATOM   3761  NE  ARG C 500      57.421  39.018 151.742  1.00165.47           N
ATOM   3762  CZ  ARG C 500      57.880  39.805 150.726  1.00165.47           C
ATOM   3763  NH1 ARG C 500      57.089  40.049 149.640  1.00165.47           N
ATOM   3764  NH2 ARG C 500      59.129  40.352 150.796  1.00165.47           N
ATOM   3765  C   ARG C 500      55.653  35.433 148.526  1.00165.47           C
ATOM   3766  O   ARG C 500      55.068  35.743 147.494  1.00165.47           O
ATOM   3767  N   ALA C 501      57.000  35.330 148.563  1.00 84.90           N
ATOM   3768  CA  ALA C 501      57.779  35.653 147.392  1.00 84.90           C
ATOM   3769  CB  ALA C 501      59.298  35.633 147.650  1.00 84.90           C
ATOM   3770  C   ALA C 501      57.444  34.698 146.277  1.00 84.90           C
ATOM   3771  O   ALA C 501      57.311  35.117 145.130  1.00 84.90           O
ATOM   3772  N   PRO C 502      57.362  33.422 146.543  1.00139.83           N
ATOM   3773  CA  PRO C 502      56.837  32.587 145.522  1.00139.83           C
ATOM   3774  CD  PRO C 502      58.639  32.809 146.813  1.00139.83           C
ATOM   3775  CB  PRO C 502      57.072  31.152 145.984  1.00139.83           C
ATOM   3776  CG  PRO C 502      58.318  31.301 146.882  1.00139.83           C
ATOM   3777  C   PRO C 502      55.475  32.933 145.034  1.00139.83           C
ATOM   3778  O   PRO C 502      55.230  32.770 143.842  1.00139.83           O
ATOM   3779  N   ASN C 503      54.591  33.425 145.909  1.00117.60           N
ATOM   3780  CA  ASN C 503      53.280  33.860 145.520  1.00117.60           C
ATOM   3781  CB  ASN C 503      52.563  34.464 146.747  1.00117.60           C
ATOM   3782  CG  ASN C 503      51.158  34.959 146.437  1.00117.60           C
ATOM   3783  OD1 ASN C 503      50.474  35.476 147.319  1.00117.60           O
ATOM   3784  ND2 ASN C 503      50.706  34.813 145.166  1.00117.60           N
ATOM   3785  C   ASN C 503      53.482  34.951 144.510  1.00117.60           C
ATOM   3786  O   ASN C 503      52.846  34.970 143.457  1.00117.60           O
ATOM   3787  N   LEU C 504      54.396  35.889 144.812  1.00 79.58           N
ATOM   3788  CA  LEU C 504      54.645  37.007 143.953  1.00 79.58           C
ATOM   3789  CB  LEU C 504      55.704  37.941 144.571  1.00 79.58           C
ATOM   3790  CG  LEU C 504      56.066  39.185 143.738  1.00 79.58           C
ATOM   3791  CD1 LEU C 504      54.901  40.182 143.671  1.00 79.58           C
ATOM   3792  CD2 LEU C 504      57.362  39.832 144.252  1.00 79.58           C
ATOM   3793  C   LEU C 504      55.187  36.516 142.642  1.00 79.58           C
ATOM   3794  O   LEU C 504      54.680  36.887 141.584  1.00 79.58           O
ATOM   3795  N   GLY C 505      56.243  35.678 142.676  1.00 77.73           N
ATOM   3796  CA  GLY C 505      56.861  35.256 141.447  1.00 77.73           C
ATOM   3797  C   GLY C 505      56.047  34.301 140.602  1.00 77.73           C
ATOM   3798  O   GLY C 505      55.805  34.580 139.430  1.00 77.73           O
ATOM   3799  N   TYR C 506      55.661  33.114 141.136  1.00191.03           N
ATOM   3800  CA  TYR C 506      54.929  32.162 140.326  1.00191.03           C
ATOM   3801  CB  TYR C 506      55.014  30.684 140.764  1.00191.03           C
ATOM   3802  CG  TYR C 506      54.077  30.002 139.815  1.00191.03           C
ATOM   3803  CD1 TYR C 506      54.434  29.866 138.498  1.00191.03           C
ATOM   3804  CD2 TYR C 506      52.810  29.593 140.182  1.00191.03           C
ATOM   3805  CE1 TYR C 506      53.597  29.266 137.587  1.00191.03           C
ATOM   3806  CE2 TYR C 506      51.962  28.991 139.284  1.00191.03           C
ATOM   3807  CZ  TYR C 506      52.361  28.816 137.982  1.00191.03           C
ATOM   3808  OH  TYR C 506      51.498  28.199 137.052  1.00191.03           O
ATOM   3809  C   TYR C 506      53.458  32.445 140.230  1.00191.03           C
ATOM   3810  O   TYR C 506      52.826  32.283 139.187  1.00191.03           O
ATOM   3811  N   ALA C 507      52.874  32.738 141.396  1.00137.30           N
ATOM   3812  CA  ALA C 507      51.476  32.933 141.661  1.00137.30           C
ATOM   3813  CB  ALA C 507      51.144  32.838 143.154  1.00137.30           C
ATOM   3814  C   ALA C 507      50.910  34.220 141.113  1.00137.30           C
ATOM   3815  O   ALA C 507      49.704  34.296 140.890  1.00137.30           O
ATOM   3816  N   ALA C 508      51.740  35.271 140.925  1.00278.89           N
ATOM   3817  CA  ALA C 508      51.328  36.572 140.440  1.00278.89           C
ATOM   3818  CB  ALA C 508      50.451  36.480 139.178  1.00278.89           C
ATOM   3819  C   ALA C 508      50.594  37.458 141.437  1.00278.89           C
ATOM   3820  O   ALA C 508      49.753  38.263 141.037  1.00278.89           O
ATOM   3821  N   ALA C 509      50.882  37.360 142.755  1.00128.26           N
ATOM   3822  CA  ALA C 509      50.335  38.260 143.760  1.00128.26           C
ATOM   3823  CB  ALA C 509      50.189  37.627 145.152  1.00128.26           C
ATOM   3824  C   ALA C 509      51.270  39.467 143.927  1.00128.26           C
ATOM   3825  O   ALA C 509      52.275  39.546 143.227  1.00128.26           O
ATOM   3826  N   PHE C 510      50.945  40.477 144.803  1.00154.09           N
ATOM   3827  CA  PHE C 510      51.834  41.622 145.054  1.00154.09           C
ATOM   3828  CB  PHE C 510      51.415  42.886 144.283  1.00154.09           C
ATOM   3829  CG  PHE C 510      52.322  43.993 144.699  1.00154.09           C
ATOM   3830  CD1 PHE C 510      53.555  44.156 144.111  1.00154.09           C
ATOM   3831  CD2 PHE C 510      51.933  44.871 145.684  1.00154.09           C
ATOM   3832  CE1 PHE C 510      54.385  45.180 144.501  1.00154.09           C
ATOM   3833  CE2 PHE C 510      52.758  45.898 146.077  1.00154.09           C
ATOM   3834  CZ  PHE C 510      53.989  46.053 145.486  1.00154.09           C
ATOM   3835  C   PHE C 510      51.852  42.005 146.536  1.00154.09           C
ATOM   3836  O   PHE C 510      50.774  42.224 147.086  1.00154.09           O
ATOM   3837  N   TRP C 511      53.051  42.168 147.210  1.00197.63           N
ATOM   3838  CA  TRP C 511      53.052  42.426 148.661  1.00197.63           C
ATOM   3839  CB  TRP C 511      52.655  41.172 149.472  1.00197.63           C
ATOM   3840  CG  TRP C 511      51.306  40.563 149.175  1.00197.63           C
ATOM   3841  CD2 TRP C 511      50.051  41.071 149.654  1.00197.63           C
ATOM   3842  CD1 TRP C 511      51.013  39.485 148.393  1.00197.63           C
ATOM   3843  NE1 TRP C 511      49.653  39.290 148.350  1.00197.63           N
ATOM   3844  CE2 TRP C 511      49.049  40.259 149.121  1.00197.63           C
ATOM   3845  CE3 TRP C 511      49.757  42.131 150.462  1.00197.63           C
ATOM   3846  CZ2 TRP C 511      47.731  40.498 149.390  1.00197.63           C
ATOM   3847  CZ3 TRP C 511      48.427  42.362 150.739  1.00197.63           C
ATOM   3848  CH2 TRP C 511      47.435  41.561 150.213  1.00197.63           C
ATOM   3849  C   TRP C 511      54.448  42.765 149.306  1.00197.63           C
ATOM   3850  O   TRP C 511      55.328  43.267 148.605  1.00197.63           O
ATOM   3851  N   GLY C 512      54.641  42.524 150.687  1.00303.52           N
ATOM   3852  CA  GLY C 512      55.847  42.684 151.582  1.00303.52           C
ATOM   3853  C   GLY C 512      55.750  41.862 152.971  1.00303.52           C
ATOM   3854  O   GLY C 512      54.637  41.839 153.480  1.00303.52           O
ATOM   3855  N   TRP C 513      56.854  41.264 153.669  1.00372.64           N
ATOM   3856  CA  TRP C 513      56.917  40.309 154.859  1.00372.64           C
ATOM   3857  CB  TRP C 513      57.803  39.072 154.584  1.00372.64           C
ATOM   3858  CG  TRP C 513      59.306  39.303 154.546  1.00372.64           C
ATOM   3859  CD2 TRP C 513      60.209  38.724 153.586  1.00372.64           C
ATOM   3860  CD1 TRP C 513      60.091  39.960 155.450  1.00372.64           C
ATOM   3861  NE1 TRP C 513      61.417  39.825 155.118  1.00372.64           N
ATOM   3862  CE2 TRP C 513      61.506  39.062 153.976  1.00372.64           C
ATOM   3863  CE3 TRP C 513      59.982  37.961 152.477  1.00372.64           C
ATOM   3864  CZ2 TRP C 513      62.595  38.639 153.266  1.00372.64           C
ATOM   3865  CZ3 TRP C 513      61.084  37.542 151.764  1.00372.64           C
ATOM   3866  CH2 TRP C 513      62.367  37.872 152.148  1.00372.64           C
ATOM   3867  C   TRP C 513      57.365  40.720 156.298  1.00372.64           C
ATOM   3868  O   TRP C 513      57.870  39.872 157.045  1.00372.64           O
ATOM   3869  N   ALA C 514      57.143  41.948 156.807  1.00108.55           N
ATOM   3870  CA  ALA C 514      57.542  42.363 158.152  1.00108.55           C
ATOM   3871  CB  ALA C 514      57.298  43.866 158.286  1.00108.55           C
ATOM   3872  C   ALA C 514      56.777  41.678 159.271  1.00108.55           C
ATOM   3873  O   ALA C 514      57.343  41.289 160.296  1.00108.55           O
ATOM   3874  N   LEU C 515      55.453  41.522 159.100  1.00 59.48           N
ATOM   3875  CA  LEU C 515      54.555  40.999 160.099  1.00 59.48           C
ATOM   3876  CB  LEU C 515      53.088  40.997 159.635  1.00 59.48           C
ATOM   3877  CG  LEU C 515      52.507  42.408 159.426  1.00 59.48           C
ATOM   3878  CD1 LEU C 515      51.043  42.346 158.962  1.00 59.48           C
ATOM   3879  CD2 LEU C 515      52.692  43.277 160.680  1.00 59.48           C
ATOM   3880  C   LEU C 515      54.922  39.587 160.414  1.00 59.48           C
ATOM   3881  O   LEU C 515      54.682  39.087 161.510  1.00 59.48           O
ATOM   3882  N   ALA C 516      55.489  38.887 159.431  1.00 44.46           N
ATOM   3883  CA  ALA C 516      55.856  37.516 159.591  1.00 44.46           C
ATOM   3884  CB  ALA C 516      56.591  37.051 158.338  1.00 44.46           C
ATOM   3885  C   ALA C 516      56.830  37.407 160.723  1.00 44.46           C
ATOM   3886  O   ALA C 516      56.752  36.493 161.544  1.00 44.46           O
ATOM   3887  N   LEU C 517      57.783  38.351 160.786  1.00157.03           N
ATOM   3888  CA  LEU C 517      58.791  38.349 161.806  1.00157.03           C
ATOM   3889  CB  LEU C 517      59.744  39.553 161.702  1.00157.03           C
ATOM   3890  CG  LEU C 517      60.632  39.599 160.449  1.00157.03           C
ATOM   3891  CD1 LEU C 517      61.703  38.501 160.489  1.00157.03           C
ATOM   3892  CD2 LEU C 517      59.792  39.615 159.161  1.00157.03           C
ATOM   3893  C   LEU C 517      58.134  38.524 163.137  1.00157.03           C
ATOM   3894  O   LEU C 517      58.493  37.854 164.104  1.00157.03           O
ATOM   3895  N   THR C 518      57.139  39.429 163.222  1.00107.78           N
ATOM   3896  CA  THR C 518      56.567  39.727 164.505  1.00107.78           C
ATOM   3897  CB  THR C 518      55.529  40.819 164.501  1.00107.78           C
ATOM   3898  OG1 THR C 518      55.292  41.249 165.832  1.00107.78           O
ATOM   3899  CG2 THR C 518      54.211  40.298 163.911  1.00107.78           C
ATOM   3900  C   THR C 518      55.944  38.494 165.079  1.00107.78           C
ATOM   3901  O   THR C 518      56.070  38.233 166.274  1.00107.78           O
ATOM   3902  N   LEU C 519      55.260  37.697 164.240  1.00 45.82           N
ATOM   3903  CA  LEU C 519      54.601  36.512 164.713  1.00 45.82           C
ATOM   3904  CB  LEU C 519      53.824  35.783 163.604  1.00 45.82           C
ATOM   3905  CG  LEU C 519      52.665  36.612 163.020  1.00 45.82           C
ATOM   3906  CD1 LEU C 519      51.922  35.838 161.919  1.00 45.82           C
ATOM   3907  CD2 LEU C 519      51.730  37.122 164.128  1.00 45.82           C
ATOM   3908  C   LEU C 519      55.625  35.561 165.245  1.00 45.82           C
ATOM   3909  O   LEU C 519      55.405  34.904 166.262  1.00 45.82           O
ATOM   3910  N   GLY C 520      56.780  35.463 164.563  1.00 35.08           N
ATOM   3911  CA  GLY C 520      57.816  34.556 164.971  1.00 35.08           C
ATOM   3912  C   GLY C 520      58.298  34.948 166.335  1.00 35.08           C
ATOM   3913  O   GLY C 520      58.656  34.092 167.142  1.00 35.08           O
ATOM   3914  N   VAL C 521      58.377  36.265 166.602  1.00 45.68           N
ATOM   3915  CA  VAL C 521      58.833  36.753 167.876  1.00 45.68           C
ATOM   3916  CB  VAL C 521      58.980  38.246 167.901  1.00 45.68           C
ATOM   3917  CG1 VAL C 521      59.377  38.675 169.324  1.00 45.68           C
ATOM   3918  CG2 VAL C 521      59.992  38.657 166.818  1.00 45.68           C
ATOM   3919  C   VAL C 521      57.848  36.384 168.946  1.00 45.68           C
ATOM   3920  O   VAL C 521      58.221  35.914 170.020  1.00 45.68           O
ATOM   3921  N   LEU C 522      56.547  36.561 168.660  1.00160.02           N
ATOM   3922  CA  LEU C 522      55.494  36.294 169.601  1.00160.02           C
ATOM   3923  CB  LEU C 522      54.118  36.506 168.940  1.00160.02           C
ATOM   3924  CG  LEU C 522      52.897  35.944 169.698  1.00160.02           C
ATOM   3925  CD1 LEU C 522      52.641  36.628 171.045  1.00160.02           C
ATOM   3926  CD2 LEU C 522      51.662  35.972 168.789  1.00160.02           C
ATOM   3927  C   LEU C 522      55.560  34.861 170.025  1.00160.02           C
ATOM   3928  O   LEU C 522      55.337  34.537 171.190  1.00160.02           O
ATOM   3929  N   VAL C 523      55.821  33.945 169.081  1.00137.26           N
ATOM   3930  CA  VAL C 523      55.838  32.558 169.444  1.00137.26           C
ATOM   3931  CB  VAL C 523      55.847  31.632 168.258  1.00137.26           C
ATOM   3932  CG1 VAL C 523      54.562  31.873 167.449  1.00137.26           C
ATOM   3933  CG2 VAL C 523      57.143  31.830 167.458  1.00137.26           C
ATOM   3934  C   VAL C 523      57.016  32.205 170.318  1.00137.26           C
ATOM   3935  O   VAL C 523      56.895  31.411 171.246  1.00137.26           O
ATOM   3936  N   ALA C 524      58.205  32.693 169.931  1.00107.40           N
ATOM   3937  CA  ALA C 524      59.527  32.498 170.480  1.00107.40           C
ATOM   3938  CB  ALA C 524      60.588  32.810 169.414  1.00107.40           C
ATOM   3939  C   ALA C 524      59.947  33.275 171.700  1.00107.40           C
ATOM   3940  O   ALA C 524      60.759  32.794 172.488  1.00107.40           O
ATOM   3941  N   GLY C 525      59.475  34.520 171.870  1.00 47.63           N
ATOM   3942  CA  GLY C 525      60.094  35.399 172.829  1.00 47.63           C
ATOM   3943  C   GLY C 525      60.125  34.824 174.205  1.00 47.63           C
ATOM   3944  O   GLY C 525      61.138  34.927 174.897  1.00 47.63           O
ATOM   3945  N   GLY C 526      59.036  34.182 174.642  1.00 53.35           N
ATOM   3946  CA  GLY C 526      59.018  33.719 175.994  1.00 53.35           C
ATOM   3947  C   GLY C 526      60.118  32.730 176.249  1.00 53.35           C
ATOM   3948  O   GLY C 526      60.704  32.745 177.330  1.00 53.35           O
ATOM   3949  N   VAL C 527      60.356  31.765 175.334  1.00 88.14           N
ATOM   3950  CA  VAL C 527      61.385  30.802 175.638  1.00 88.14           C
ATOM   3951  CB  VAL C 527      61.169  29.470 174.986  1.00 88.14           C
ATOM   3952  CG1 VAL C 527      62.338  28.543 175.358  1.00 88.14           C
ATOM   3953  CG2 VAL C 527      59.789  28.941 175.413  1.00 88.14           C
ATOM   3954  C   VAL C 527      62.805  31.229 175.365  1.00 88.14           C
ATOM   3955  O   VAL C 527      63.635  31.265 176.271  1.00 88.14           O
ATOM   3956  N   SER C 528      63.119  31.526 174.086  1.00119.75           N
ATOM   3957  CA  SER C 528      64.453  31.818 173.622  1.00119.75           C
ATOM   3958  CB  SER C 528      64.627  31.430 172.148  1.00119.75           C
ATOM   3959  OG  SER C 528      65.867  31.910 171.661  1.00119.75           O
ATOM   3960  C   SER C 528      64.852  33.255 173.739  1.00119.75           C
ATOM   3961  O   SER C 528      66.037  33.556 173.882  1.00119.75           O
ATOM   3962  N   GLY C 529      63.887  34.188 173.670  1.00 36.49           N
ATOM   3963  CA  GLY C 529      64.264  35.571 173.634  1.00 36.49           C
ATOM   3964  C   GLY C 529      64.181  36.013 172.198  1.00 36.49           C
ATOM   3965  O   GLY C 529      64.420  37.176 171.879  1.00 36.49           O
ATOM   3966  N   ALA C 530      63.822  35.070 171.304  1.00 75.99           N
ATOM   3967  CA  ALA C 530      63.588  35.279 169.897  1.00 75.99           C
ATOM   3968  CB  ALA C 530      62.253  35.987 169.611  1.00 75.99           C
ATOM   3969  C   ALA C 530      64.668  36.031 169.172  1.00 75.99           C
ATOM   3970  O   ALA C 530      64.427  37.137 168.688  1.00 75.99           O
ATOM   3971  N   HIS C 531      65.902  35.486 169.111  1.00 85.13           N
ATOM   3972  CA  HIS C 531      66.918  36.122 168.311  1.00 85.13           C
ATOM   3973  ND1 HIS C 531      70.012  35.103 170.357  1.00 85.13           N
ATOM   3974  CG  HIS C 531      68.811  35.615 169.918  1.00 85.13           C
ATOM   3975  CB  HIS C 531      68.307  35.491 168.511  1.00 85.13           C
ATOM   3976  NE2 HIS C 531      69.062  36.083 172.112  1.00 85.13           N
ATOM   3977  CD2 HIS C 531      68.244  36.210 171.003  1.00 85.13           C
ATOM   3978  CE1 HIS C 531      70.112  35.411 171.674  1.00 85.13           C
ATOM   3979  C   HIS C 531      66.558  35.968 166.857  1.00 85.13           C
ATOM   3980  O   HIS C 531      66.401  36.947 166.130  1.00 85.13           O
ATOM   3981  N   LEU C 532      66.413  34.704 166.404  1.00 85.91           N
ATOM   3982  CA  LEU C 532      66.005  34.377 165.062  1.00 85.91           C
ATOM   3983  CB  LEU C 532      64.603  34.916 164.725  1.00 85.91           C
ATOM   3984  CG  LEU C 532      63.507  34.427 165.689  1.00 85.91           C
ATOM   3985  CD1 LEU C 532      62.123  34.943 165.264  1.00 85.91           C
ATOM   3986  CD2 LEU C 532      63.555  32.903 165.873  1.00 85.91           C
ATOM   3987  C   LEU C 532      66.953  34.981 164.072  1.00 85.91           C
ATOM   3988  O   LEU C 532      66.594  35.121 162.904  1.00 85.91           O
ATOM   3989  N   ASN C 533      68.181  35.349 164.494  1.00 76.36           N
ATOM   3990  CA  ASN C 533      69.096  35.972 163.571  1.00 76.36           C
ATOM   3991  CB  ASN C 533      68.813  37.479 163.447  1.00 76.36           C
ATOM   3992  CG  ASN C 533      69.662  38.085 162.342  1.00 76.36           C
ATOM   3993  OD1 ASN C 533      70.745  37.596 162.026  1.00 76.36           O
ATOM   3994  ND2 ASN C 533      69.154  39.196 161.746  1.00 76.36           N
ATOM   3995  C   ASN C 533      70.486  35.817 164.126  1.00 76.36           C
ATOM   3996  O   ASN C 533      70.744  36.197 165.265  1.00 76.36           O
ATOM   3997  N   PRO C 534      71.417  35.303 163.370  1.00 73.25           N
ATOM   3998  CA  PRO C 534      72.746  35.122 163.891  1.00 73.25           C
ATOM   3999  CD  PRO C 534      71.121  34.392 162.277  1.00 73.25           C
ATOM   4000  CB  PRO C 534      73.493  34.316 162.830  1.00 73.25           C
ATOM   4001  CG  PRO C 534      72.377  33.514 162.131  1.00 73.25           C
ATOM   4002  C   PRO C 534      73.402  36.422 164.240  1.00 73.25           C
ATOM   4003  O   PRO C 534      74.191  36.462 165.184  1.00 73.25           O
ATOM   4004  N   ALA C 535      73.102  37.492 163.485  1.00 35.48           N
ATOM   4005  CA  ALA C 535      73.709  38.770 163.719  1.00 35.48           C
ATOM   4006  CB  ALA C 535      73.305  39.821 162.670  1.00 35.48           C
ATOM   4007  C   ALA C 535      73.279  39.279 165.057  1.00 35.48           C
ATOM   4008  O   ALA C 535      74.071  39.874 165.787  1.00 35.48           O
ATOM   4009  N   ILE C 536      71.989  39.082 165.392  1.00133.82           N
ATOM   4010  CA  ILE C 536      71.440  39.558 166.629  1.00133.82           C
ATOM   4011  CB  ILE C 536      69.932  39.469 166.666  1.00133.82           C
ATOM   4012  CG1 ILE C 536      69.346  40.420 167.718  1.00133.82           C
ATOM   4013  CG2 ILE C 536      69.525  38.009 166.908  1.00133.82           C
ATOM   4014  CD1 ILE C 536      69.719  40.048 169.146  1.00133.82           C
ATOM   4015  C   ILE C 536      72.040  38.795 167.776  1.00133.82           C
ATOM   4016  O   ILE C 536      72.372  39.371 168.811  1.00133.82           O
ATOM   4017  N   THR C 537      72.204  37.466 167.620  1.00 39.46           N
ATOM   4018  CA  THR C 537      72.724  36.649 168.683  1.00 39.46           C
ATOM   4019  CB  THR C 537      72.790  35.193 168.322  1.00 39.46           C
ATOM   4020  OG1 THR C 537      71.494  34.704 168.012  1.00 39.46           O
ATOM   4021  CG2 THR C 537      73.383  34.418 169.512  1.00 39.46           C
ATOM   4022  C   THR C 537      74.114  37.092 169.023  1.00 39.46           C
ATOM   4023  O   THR C 537      74.455  37.250 170.194  1.00 39.46           O
ATOM   4024  N   VAL C 538      74.956  37.316 167.999  1.00 31.27           N
ATOM   4025  CA  VAL C 538      76.319  37.697 168.235  1.00 31.27           C
ATOM   4026  CB  VAL C 538      77.125  37.822 166.978  1.00 31.27           C
ATOM   4027  CG1 VAL C 538      78.525  38.330 167.363  1.00 31.27           C
ATOM   4028  CG2 VAL C 538      77.127  36.466 166.254  1.00 31.27           C
ATOM   4029  C   VAL C 538      76.359  39.032 168.914  1.00 31.27           C
ATOM   4030  O   VAL C 538      77.153  39.243 169.829  1.00 31.27           O
ATOM   4031  N   ALA C 539      75.509  39.977 168.473  1.00 31.50           N
ATOM   4032  CA  ALA C 539      75.516  41.305 169.018  1.00 31.50           C
ATOM   4033  CB  ALA C 539      74.534  42.248 168.303  1.00 31.50           C
ATOM   4034  C   ALA C 539      75.133  41.272 170.465  1.00 31.50           C
ATOM   4035  O   ALA C 539      75.735  41.965 171.284  1.00 31.50           O
ATOM   4036  N   VAL C 540      74.118  40.462 170.819  1.00 40.93           N
ATOM   4037  CA  VAL C 540      73.664  40.380 172.178  1.00 40.93           C
ATOM   4038  CB  VAL C 540      72.478  39.486 172.372  1.00 40.93           C
ATOM   4039  CG1 VAL C 540      72.228  39.333 173.881  1.00 40.93           C
ATOM   4040  CG2 VAL C 540      71.286  40.105 171.633  1.00 40.93           C
ATOM   4041  C   VAL C 540      74.768  39.830 173.015  1.00 40.93           C
ATOM   4042  O   VAL C 540      74.903  40.168 174.189  1.00 40.93           O
ATOM   4043  N   THR C 541      75.570  38.919 172.445  1.00 30.28           N
ATOM   4044  CA  THR C 541      76.634  38.360 173.217  1.00 30.28           C
ATOM   4045  CB  THR C 541      77.412  37.322 172.464  1.00 30.28           C
ATOM   4046  OG1 THR C 541      76.555  36.266 172.056  1.00 30.28           O
ATOM   4047  CG2 THR C 541      78.522  36.779 173.380  1.00 30.28           C
ATOM   4048  C   THR C 541      77.583  39.458 173.585  1.00 30.28           C
ATOM   4049  O   THR C 541      77.987  39.577 174.740  1.00 30.28           O
ATOM   4050  N   THR C 542      77.976  40.290 172.601  1.00124.04           N
ATOM   4051  CA  THR C 542      78.927  41.331 172.871  1.00124.04           C
ATOM   4052  CB  THR C 542      79.398  42.013 171.620  1.00124.04           C
ATOM   4053  OG1 THR C 542      78.311  42.660 170.976  1.00124.04           O
ATOM   4054  CG2 THR C 542      80.014  40.956 170.687  1.00124.04           C
ATOM   4055  C   THR C 542      78.362  42.401 173.767  1.00124.04           C
ATOM   4056  O   THR C 542      78.989  42.794 174.749  1.00124.04           O
ATOM   4057  N   VAL C 543      77.198  42.969 173.396  1.00141.54           N
ATOM   4058  CA  VAL C 543      76.586  44.049 174.132  1.00141.54           C
ATOM   4059  CB  VAL C 543      75.696  44.889 173.263  1.00141.54           C
ATOM   4060  CG1 VAL C 543      76.559  45.544 172.171  1.00141.54           C
ATOM   4061  CG2 VAL C 543      74.562  44.007 172.714  1.00141.54           C
ATOM   4062  C   VAL C 543      75.769  43.645 175.327  1.00141.54           C
ATOM   4063  O   VAL C 543      75.823  44.309 176.359  1.00141.54           O
ATOM   4064  N   GLY C 544      74.923  42.609 175.145  1.00 72.89           N
ATOM   4065  CA  GLY C 544      73.924  42.049 176.025  1.00 72.89           C
ATOM   4066  C   GLY C 544      74.435  41.228 177.170  1.00 72.89           C
ATOM   4067  O   GLY C 544      73.742  41.108 178.177  1.00 72.89           O
ATOM   4068  N   LYS C 545      75.617  40.594 177.048  1.00 98.41           N
ATOM   4069  CA  LYS C 545      76.071  39.662 178.047  1.00 98.41           C
ATOM   4070  CB  LYS C 545      75.968  40.203 179.488  1.00 98.41           C
ATOM   4071  CG  LYS C 545      76.551  39.273 180.555  1.00 98.41           C
ATOM   4072  CD  LYS C 545      76.681  39.929 181.931  1.00 98.41           C
ATOM   4073  CE  LYS C 545      77.204  38.983 183.014  1.00 98.41           C
ATOM   4074  NZ  LYS C 545      77.298  39.697 184.307  1.00 98.41           N
ATOM   4075  C   LYS C 545      75.245  38.408 177.935  1.00 98.41           C
ATOM   4076  O   LYS C 545      75.013  37.703 178.916  1.00 98.41           O
ATOM   4077  N   PHE C 546      74.790  38.097 176.702  1.00 76.75           N
ATOM   4078  CA  PHE C 546      74.072  36.888 176.394  1.00 76.75           C
ATOM   4079  CB  PHE C 546      73.535  36.912 174.945  1.00 76.75           C
ATOM   4080  CG  PHE C 546      72.830  35.643 174.607  1.00 76.75           C
ATOM   4081  CD1 PHE C 546      71.541  35.411 175.031  1.00 76.75           C
ATOM   4082  CD2 PHE C 546      73.460  34.683 173.847  1.00 76.75           C
ATOM   4083  CE1 PHE C 546      70.898  34.238 174.712  1.00 76.75           C
ATOM   4084  CE2 PHE C 546      72.821  33.508 173.524  1.00 76.75           C
ATOM   4085  CZ  PHE C 546      71.537  33.284 173.958  1.00 76.75           C
ATOM   4086  C   PHE C 546      75.060  35.767 176.527  1.00 76.75           C
ATOM   4087  O   PHE C 546      76.201  35.893 176.085  1.00 76.75           O
ATOM   4088  N   PRO C 547      74.668  34.674 177.137  1.00 84.01           N
ATOM   4089  CA  PRO C 547      75.554  33.562 177.353  1.00 84.01           C
ATOM   4090  CD  PRO C 547      73.271  34.298 177.274  1.00 84.01           C
ATOM   4091  CB  PRO C 547      74.689  32.452 177.947  1.00 84.01           C
ATOM   4092  CG  PRO C 547      73.286  32.766 177.397  1.00 84.01           C
ATOM   4093  C   PRO C 547      76.231  33.132 176.089  1.00 84.01           C
ATOM   4094  O   PRO C 547      75.559  32.730 175.140  1.00 84.01           O
ATOM   4095  N   TRP C 548      77.575  33.141 176.107  1.00 93.92           N
ATOM   4096  CA  TRP C 548      78.405  32.796 174.992  1.00 93.92           C
ATOM   4097  CB  TRP C 548      79.903  33.019 175.264  1.00 93.92           C
ATOM   4098  CG  TRP C 548      80.468  32.158 176.368  1.00 93.92           C
ATOM   4099  CD2 TRP C 548      81.037  30.856 176.156  1.00 93.92           C
ATOM   4100  CD1 TRP C 548      80.565  32.409 177.706  1.00 93.92           C
ATOM   4101  NE1 TRP C 548      81.158  31.343 178.341  1.00 93.92           N
ATOM   4102  CE2 TRP C 548      81.453  30.381 177.399  1.00 93.92           C
ATOM   4103  CE3 TRP C 548      81.198  30.119 175.018  1.00 93.92           C
ATOM   4104  CZ2 TRP C 548      82.041  29.154 177.522  1.00 93.92           C
ATOM   4105  CZ3 TRP C 548      81.791  28.882 175.146  1.00 93.92           C
ATOM   4106  CH2 TRP C 548      82.204  28.410 176.375  1.00 93.92           C
ATOM   4107  C   TRP C 548      78.213  31.350 174.696  1.00 93.92           C
ATOM   4108  O   TRP C 548      78.370  30.910 173.562  1.00 93.92           O
ATOM   4109  N   ARG C 549      77.872  30.560 175.721  1.00110.20           N
ATOM   4110  CA  ARG C 549      77.760  29.144 175.551  1.00110.20           C
ATOM   4111  CB  ARG C 549      77.322  28.440 176.846  1.00110.20           C
ATOM   4112  CG  ARG C 549      78.332  28.595 177.985  1.00110.20           C
ATOM   4113  CD  ARG C 549      77.873  27.983 179.309  1.00110.20           C
ATOM   4114  NE  ARG C 549      78.956  28.216 180.306  1.00110.20           N
ATOM   4115  CZ  ARG C 549      78.641  28.550 181.591  1.00110.20           C
ATOM   4116  NH1 ARG C 549      77.334  28.675 181.964  1.00110.20           N
ATOM   4117  NH2 ARG C 549      79.634  28.764 182.503  1.00110.20           N
ATOM   4118  C   ARG C 549      76.739  28.845 174.502  1.00110.20           C
ATOM   4119  O   ARG C 549      76.910  27.901 173.732  1.00110.20           O
ATOM   4120  N   LYS C 550      75.646  29.628 174.427  1.00135.37           N
ATOM   4121  CA  LYS C 550      74.630  29.235 173.496  1.00135.37           C
ATOM   4122  CB  LYS C 550      73.215  29.485 174.041  1.00135.37           C
ATOM   4123  CG  LYS C 550      72.873  28.638 175.266  1.00135.37           C
ATOM   4124  CD  LYS C 550      71.574  29.057 175.958  1.00135.37           C
ATOM   4125  CE  LYS C 550      71.743  30.195 176.964  1.00135.37           C
ATOM   4126  NZ  LYS C 550      70.438  30.528 177.576  1.00135.37           N
ATOM   4127  C   LYS C 550      74.719  29.984 172.199  1.00135.37           C
ATOM   4128  O   LYS C 550      73.787  29.904 171.402  1.00135.37           O
ATOM   4129  N   ILE C 551      75.828  30.686 171.892  1.00171.48           N
ATOM   4130  CA  ILE C 551      75.764  31.433 170.666  1.00171.48           C
ATOM   4131  CB  ILE C 551      76.930  32.369 170.410  1.00171.48           C
ATOM   4132  CG1 ILE C 551      78.233  31.666 169.970  1.00171.48           C
ATOM   4133  CG2 ILE C 551      77.092  33.221 171.679  1.00171.48           C
ATOM   4134  CD1 ILE C 551      78.756  30.567 170.886  1.00171.48           C
ATOM   4135  C   ILE C 551      75.688  30.478 169.512  1.00171.48           C
ATOM   4136  O   ILE C 551      74.844  30.627 168.630  1.00171.48           O
ATOM   4137  N   VAL C 552      76.565  29.454 169.495  1.00115.31           N
ATOM   4138  CA  VAL C 552      76.582  28.539 168.396  1.00115.31           C
ATOM   4139  CB  VAL C 552      77.855  27.728 168.248  1.00115.31           C
ATOM   4140  CG1 VAL C 552      78.208  26.955 169.528  1.00115.31           C
ATOM   4141  CG2 VAL C 552      77.685  26.831 167.010  1.00115.31           C
ATOM   4142  C   VAL C 552      75.355  27.677 168.376  1.00115.31           C
ATOM   4143  O   VAL C 552      74.873  27.381 167.284  1.00115.31           O
ATOM   4144  N   PRO C 553      74.791  27.239 169.476  1.00 66.53           N
ATOM   4145  CA  PRO C 553      73.623  26.414 169.377  1.00 66.53           C
ATOM   4146  CD  PRO C 553      75.466  27.078 170.754  1.00 66.53           C
ATOM   4147  CB  PRO C 553      73.329  25.926 170.794  1.00 66.53           C
ATOM   4148  CG  PRO C 553      74.707  25.954 171.479  1.00 66.53           C
ATOM   4149  C   PRO C 553      72.500  27.180 168.760  1.00 66.53           C
ATOM   4150  O   PRO C 553      71.715  26.595 168.016  1.00 66.53           O
ATOM   4151  N   TYR C 554      72.400  28.487 169.067  1.00144.31           N
ATOM   4152  CA  TYR C 554      71.364  29.315 168.517  1.00144.31           C
ATOM   4153  CB  TYR C 554      71.380  30.755 169.072  1.00144.31           C
ATOM   4154  CG  TYR C 554      70.671  30.883 170.384  1.00144.31           C
ATOM   4155  CD1 TYR C 554      71.081  30.204 171.505  1.00144.31           C
ATOM   4156  CD2 TYR C 554      69.547  31.672 170.481  1.00144.31           C
ATOM   4157  CE1 TYR C 554      70.425  30.337 172.705  1.00144.31           C
ATOM   4158  CE2 TYR C 554      68.882  31.814 171.678  1.00144.31           C
ATOM   4159  CZ  TYR C 554      69.324  31.150 172.796  1.00144.31           C
ATOM   4160  OH  TYR C 554      68.653  31.293 174.029  1.00144.31           O
ATOM   4161  C   TYR C 554      71.552  29.441 167.037  1.00144.31           C
ATOM   4162  O   TYR C 554      70.604  29.300 166.268  1.00144.31           O
ATOM   4163  N   MET C 555      72.799  29.699 166.600  1.00 30.48           N
ATOM   4164  CA  MET C 555      73.076  29.953 165.213  1.00 30.48           C
ATOM   4165  CB  MET C 555      74.550  30.313 164.961  1.00 30.48           C
ATOM   4166  CG  MET C 555      74.972  31.639 165.598  1.00 30.48           C
ATOM   4167  SD  MET C 555      76.710  32.091 165.316  1.00 30.48           S
ATOM   4168  CE  MET C 555      76.505  32.411 163.541  1.00 30.48           C
ATOM   4169  C   MET C 555      72.765  28.747 164.385  1.00 30.48           C
ATOM   4170  O   MET C 555      72.209  28.868 163.294  1.00 30.48           O
ATOM   4171  N   VAL C 556      73.127  27.549 164.877  1.00 23.20           N
ATOM   4172  CA  VAL C 556      72.905  26.350 164.122  1.00 23.20           C
ATOM   4173  CB  VAL C 556      73.447  25.127 164.804  1.00 23.20           C
ATOM   4174  CG1 VAL C 556      73.071  23.892 163.967  1.00 23.20           C
ATOM   4175  CG2 VAL C 556      74.962  25.307 165.003  1.00 23.20           C
ATOM   4176  C   VAL C 556      71.434  26.151 163.952  1.00 23.20           C
ATOM   4177  O   VAL C 556      70.968  25.792 162.872  1.00 23.20           O
ATOM   4178  N   ALA C 557      70.663  26.378 165.030  1.00 28.96           N
ATOM   4179  CA  ALA C 557      69.244  26.173 164.993  1.00 28.96           C
ATOM   4180  CB  ALA C 557      68.574  26.389 166.355  1.00 28.96           C
ATOM   4181  C   ALA C 557      68.613  27.122 164.022  1.00 28.96           C
ATOM   4182  O   ALA C 557      67.698  26.753 163.288  1.00 28.96           O
ATOM   4183  N   GLN C 558      69.083  28.381 163.999  1.00 51.66           N
ATOM   4184  CA  GLN C 558      68.504  29.387 163.154  1.00 51.66           C
ATOM   4185  CB  GLN C 558      69.174  30.750 163.387  1.00 51.66           C
ATOM   4186  CG  GLN C 558      68.955  31.252 164.817  1.00 51.66           C
ATOM   4187  CD  GLN C 558      69.905  32.403 165.108  1.00 51.66           C
ATOM   4188  OE1 GLN C 558      70.918  32.576 164.432  1.00 51.66           O
ATOM   4189  NE2 GLN C 558      69.581  33.203 166.159  1.00 51.66           N
ATOM   4190  C   GLN C 558      68.684  29.005 161.714  1.00 51.66           C
ATOM   4191  O   GLN C 558      67.742  29.062 160.926  1.00 51.66           O
ATOM   4192  N   TYR C 559      69.903  28.570 161.347  1.00142.59           N
ATOM   4193  CA  TYR C 559      70.233  28.214 159.995  1.00142.59           C
ATOM   4194  CB  TYR C 559      71.717  27.837 159.858  1.00142.59           C
ATOM   4195  CG  TYR C 559      71.930  27.357 158.468  1.00142.59           C
ATOM   4196  CD1 TYR C 559      72.224  28.239 157.454  1.00142.59           C
ATOM   4197  CD2 TYR C 559      71.827  26.016 158.185  1.00142.59           C
ATOM   4198  CE1 TYR C 559      72.418  27.783 156.173  1.00142.59           C
ATOM   4199  CE2 TYR C 559      72.018  25.555 156.907  1.00142.59           C
ATOM   4200  CZ  TYR C 559      72.312  26.440 155.901  1.00142.59           C
ATOM   4201  OH  TYR C 559      72.507  25.964 154.590  1.00142.59           O
ATOM   4202  C   TYR C 559      69.426  27.026 159.574  1.00142.59           C
ATOM   4203  O   TYR C 559      68.924  26.971 158.452  1.00142.59           O
ATOM   4204  N   ILE C 560      69.297  26.031 160.471  1.00 28.53           N
ATOM   4205  CA  ILE C 560      68.593  24.820 160.164  1.00 28.53           C
ATOM   4206  CB  ILE C 560      68.651  23.820 161.282  1.00 28.53           C
ATOM   4207  CG1 ILE C 560      70.106  23.409 161.559  1.00 28.53           C
ATOM   4208  CG2 ILE C 560      67.735  22.641 160.913  1.00 28.53           C
ATOM   4209  CD1 ILE C 560      70.282  22.629 162.861  1.00 28.53           C
ATOM   4210  C   ILE C 560      67.149  25.128 159.919  1.00 28.53           C
ATOM   4211  O   ILE C 560      66.543  24.595 158.991  1.00 28.53           O
ATOM   4212  N   GLY C 561      66.554  25.995 160.758  1.00 22.20           N
ATOM   4213  CA  GLY C 561      65.156  26.297 160.637  1.00 22.20           C
ATOM   4214  C   GLY C 561      64.879  26.956 159.321  1.00 22.20           C
ATOM   4215  O   GLY C 561      63.882  26.651 158.668  1.00 22.20           O
ATOM   4216  N   ALA C 562      65.751  27.893 158.904  1.00 31.47           N
ATOM   4217  CA  ALA C 562      65.552  28.611 157.676  1.00 31.47           C
ATOM   4218  CB  ALA C 562      66.630  29.679 157.430  1.00 31.47           C
ATOM   4219  C   ALA C 562      65.601  27.650 156.525  1.00 31.47           C
ATOM   4220  O   ALA C 562      64.813  27.748 155.585  1.00 31.47           O
ATOM   4221  N   PHE C 563      66.541  26.689 156.574  1.00 41.73           N
ATOM   4222  CA  PHE C 563      66.732  25.740 155.513  1.00 41.73           C
ATOM   4223  CB  PHE C 563      67.899  24.783 155.819  1.00 41.73           C
ATOM   4224  CG  PHE C 563      68.054  23.823 154.692  1.00 41.73           C
ATOM   4225  CD1 PHE C 563      68.782  24.159 153.574  1.00 41.73           C
ATOM   4226  CD2 PHE C 563      67.475  22.576 154.760  1.00 41.73           C
ATOM   4227  CE1 PHE C 563      68.926  23.266 152.539  1.00 41.73           C
ATOM   4228  CE2 PHE C 563      67.615  21.679 153.728  1.00 41.73           C
ATOM   4229  CZ  PHE C 563      68.341  22.024 152.614  1.00 41.73           C
ATOM   4230  C   PHE C 563      65.496  24.906 155.340  1.00 41.73           C
ATOM   4231  O   PHE C 563      65.014  24.725 154.223  1.00 41.73           O
ATOM   4232  N   LEU C 564      64.947  24.384 156.454  1.00122.15           N
ATOM   4233  CA  LEU C 564      63.811  23.502 156.418  1.00122.15           C
ATOM   4234  CB  LEU C 564      63.457  22.936 157.803  1.00122.15           C
ATOM   4235  CG  LEU C 564      62.242  21.991 157.788  1.00122.15           C
ATOM   4236  CD1 LEU C 564      62.524  20.735 156.946  1.00122.15           C
ATOM   4237  CD2 LEU C 564      61.775  21.658 159.214  1.00122.15           C
ATOM   4238  C   LEU C 564      62.596  24.219 155.908  1.00122.15           C
ATOM   4239  O   LEU C 564      61.826  23.670 155.123  1.00122.15           O
ATOM   4240  N   ALA C 565      62.379  25.471 156.345  1.00 33.08           N
ATOM   4241  CA  ALA C 565      61.211  26.194 155.928  1.00 33.08           C
ATOM   4242  CB  ALA C 565      61.131  27.607 156.530  1.00 33.08           C
ATOM   4243  C   ALA C 565      61.268  26.367 154.445  1.00 33.08           C
ATOM   4244  O   ALA C 565      60.260  26.270 153.749  1.00 33.08           O
ATOM   4245  N   SER C 566      62.469  26.636 153.920  1.00 75.29           N
ATOM   4246  CA  SER C 566      62.637  26.855 152.516  1.00 75.29           C
ATOM   4247  CB  SER C 566      64.115  27.084 152.164  1.00 75.29           C
ATOM   4248  OG  SER C 566      64.285  27.133 150.758  1.00 75.29           O
ATOM   4249  C   SER C 566      62.183  25.637 151.774  1.00 75.29           C
ATOM   4250  O   SER C 566      61.466  25.736 150.778  1.00 75.29           O
ATOM   4251  N   VAL C 567      62.584  24.442 152.243  1.00 86.81           N
ATOM   4252  CA  VAL C 567      62.211  23.257 151.530  1.00 86.81           C
ATOM   4253  CB  VAL C 567      62.837  21.989 152.047  1.00 86.81           C
ATOM   4254  CG1 VAL C 567      62.187  21.595 153.380  1.00 86.81           C
ATOM   4255  CG2 VAL C 567      62.694  20.911 150.960  1.00 86.81           C
ATOM   4256  C   VAL C 567      60.724  23.094 151.582  1.00 86.81           C
ATOM   4257  O   VAL C 567      60.105  22.706 150.593  1.00 86.81           O
ATOM   4258  N   ILE C 568      60.102  23.396 152.739  1.00 84.51           N
ATOM   4259  CA  ILE C 568      58.690  23.172 152.843  1.00 84.51           C
ATOM   4260  CB  ILE C 568      58.109  23.386 154.218  1.00 84.51           C
ATOM   4261  CG1 ILE C 568      56.736  22.700 154.310  1.00 84.51           C
ATOM   4262  CG2 ILE C 568      58.030  24.890 154.513  1.00 84.51           C
ATOM   4263  CD1 ILE C 568      56.199  22.603 155.737  1.00 84.51           C
ATOM   4264  C   ILE C 568      57.961  24.051 151.872  1.00 84.51           C
ATOM   4265  O   ILE C 568      57.032  23.589 151.210  1.00 84.51           O
ATOM   4266  N   LEU C 569      58.350  25.338 151.739  1.00 65.01           N
ATOM   4267  CA  LEU C 569      57.597  26.157 150.832  1.00 65.01           C
ATOM   4268  CB  LEU C 569      57.923  27.652 150.764  1.00 65.01           C
ATOM   4269  CG  LEU C 569      56.977  28.293 149.723  1.00 65.01           C
ATOM   4270  CD1 LEU C 569      55.520  28.200 150.198  1.00 65.01           C
ATOM   4271  CD2 LEU C 569      57.383  29.712 149.306  1.00 65.01           C
ATOM   4272  C   LEU C 569      57.758  25.659 149.432  1.00 65.01           C
ATOM   4273  O   LEU C 569      56.816  25.697 148.644  1.00 65.01           O
ATOM   4274  N   PHE C 570      58.963  25.185 149.078  1.00 55.68           N
ATOM   4275  CA  PHE C 570      59.215  24.716 147.747  1.00 55.68           C
ATOM   4276  CB  PHE C 570      60.663  24.211 147.589  1.00 55.68           C
ATOM   4277  CG  PHE C 570      60.846  23.661 146.216  1.00 55.68           C
ATOM   4278  CD1 PHE C 570      61.015  24.494 145.135  1.00 55.68           C
ATOM   4279  CD2 PHE C 570      60.868  22.300 146.017  1.00 55.68           C
ATOM   4280  CE1 PHE C 570      61.190  23.976 143.874  1.00 55.68           C
ATOM   4281  CE2 PHE C 570      61.042  21.776 144.758  1.00 55.68           C
ATOM   4282  CZ  PHE C 570      61.202  22.615 143.682  1.00 55.68           C
ATOM   4283  C   PHE C 570      58.284  23.578 147.478  1.00 55.68           C
ATOM   4284  O   PHE C 570      57.725  23.462 146.388  1.00 55.68           O
ATOM   4285  N   VAL C 571      58.087  22.704 148.479  1.00 35.58           N
ATOM   4286  CA  VAL C 571      57.251  21.553 148.304  1.00 35.58           C
ATOM   4287  CB  VAL C 571      57.186  20.698 149.536  1.00 35.58           C
ATOM   4288  CG1 VAL C 571      56.197  19.548 149.283  1.00 35.58           C
ATOM   4289  CG2 VAL C 571      58.610  20.234 149.885  1.00 35.58           C
ATOM   4290  C   VAL C 571      55.842  21.966 147.978  1.00 35.58           C
ATOM   4291  O   VAL C 571      55.218  21.390 147.089  1.00 35.58           O
ATOM   4292  N   THR C 572      55.290  22.963 148.696  1.00122.36           N
ATOM   4293  CA  THR C 572      53.920  23.355 148.479  1.00122.36           C
ATOM   4294  CB  THR C 572      53.417  24.321 149.517  1.00122.36           C
ATOM   4295  OG1 THR C 572      52.022  24.527 149.356  1.00122.36           O
ATOM   4296  CG2 THR C 572      54.173  25.654 149.389  1.00122.36           C
ATOM   4297  C   THR C 572      53.713  23.977 147.120  1.00122.36           C
ATOM   4298  O   THR C 572      52.712  23.712 146.458  1.00122.36           O
ATOM   4299  N   TYR C 573      54.636  24.869 146.716  1.00126.84           N
ATOM   4300  CA  TYR C 573      54.721  25.626 145.491  1.00126.84           C
ATOM   4301  CB  TYR C 573      55.574  26.899 145.601  1.00126.84           C
ATOM   4302  CG  TYR C 573      54.648  27.943 146.109  1.00126.84           C
ATOM   4303  CD1 TYR C 573      54.172  27.903 147.395  1.00126.84           C
ATOM   4304  CD2 TYR C 573      54.254  28.968 145.278  1.00126.84           C
ATOM   4305  CE1 TYR C 573      53.312  28.877 147.837  1.00126.84           C
ATOM   4306  CE2 TYR C 573      53.395  29.946 145.719  1.00126.84           C
ATOM   4307  CZ  TYR C 573      52.922  29.899 147.005  1.00126.84           C
ATOM   4308  OH  TYR C 573      52.038  30.895 147.473  1.00126.84           O
ATOM   4309  C   TYR C 573      55.182  24.857 144.293  1.00126.84           C
ATOM   4310  O   TYR C 573      55.031  25.341 143.173  1.00126.84           O
ATOM   4311  N   ARG C 574      55.771  23.664 144.480  1.00182.60           N
ATOM   4312  CA  ARG C 574      56.542  22.987 143.472  1.00182.60           C
ATOM   4313  CB  ARG C 574      56.866  21.531 143.868  1.00182.60           C
ATOM   4314  CG  ARG C 574      55.646  20.639 144.119  1.00182.60           C
ATOM   4315  CD  ARG C 574      54.998  20.082 142.850  1.00182.60           C
ATOM   4316  NE  ARG C 574      55.829  18.934 142.389  1.00182.60           N
ATOM   4317  CZ  ARG C 574      56.873  19.144 141.535  1.00182.60           C
ATOM   4318  NH1 ARG C 574      57.157  20.407 141.104  1.00182.60           N
ATOM   4319  NH2 ARG C 574      57.631  18.091 141.112  1.00182.60           N
ATOM   4320  C   ARG C 574      55.925  22.990 142.095  1.00182.60           C
ATOM   4321  O   ARG C 574      56.637  23.266 141.132  1.00182.60           O
ATOM   4322  N   GLY C 575      54.620  22.720 141.921  1.00 34.87           N
ATOM   4323  CA  GLY C 575      54.079  22.678 140.584  1.00 34.87           C
ATOM   4324  C   GLY C 575      54.205  24.021 139.930  1.00 34.87           C
ATOM   4325  O   GLY C 575      54.460  24.129 138.731  1.00 34.87           O
ATOM   4326  N   ALA C 576      54.012  25.082 140.724  1.00 73.04           N
ATOM   4327  CA  ALA C 576      54.019  26.445 140.309  1.00 73.04           C
ATOM   4328  CB  ALA C 576      53.899  27.296 141.578  1.00 73.04           C
ATOM   4329  C   ALA C 576      55.342  26.775 139.692  1.00 73.04           C
ATOM   4330  O   ALA C 576      55.408  27.337 138.603  1.00 73.04           O
ATOM   4331  N   LEU C 577      56.445  26.392 140.350  1.00 60.42           N
ATOM   4332  CA  LEU C 577      57.733  26.782 139.866  1.00 60.42           C
ATOM   4333  CB  LEU C 577      58.876  26.331 140.791  1.00 60.42           C
ATOM   4334  CG  LEU C 577      58.825  26.996 142.179  1.00 60.42           C
ATOM   4335  CD1 LEU C 577      60.004  26.551 143.059  1.00 60.42           C
ATOM   4336  CD2 LEU C 577      58.714  28.524 142.062  1.00 60.42           C
ATOM   4337  C   LEU C 577      57.985  26.202 138.511  1.00 60.42           C
ATOM   4338  O   LEU C 577      58.461  26.899 137.616  1.00 60.42           O
ATOM   4339  N   ASP C 578      57.668  24.909 138.321  1.00 37.60           N
ATOM   4340  CA  ASP C 578      57.932  24.256 137.069  1.00 37.60           C
ATOM   4341  CB  ASP C 578      57.588  22.757 137.099  1.00 37.60           C
ATOM   4342  CG  ASP C 578      58.588  22.064 138.013  1.00 37.60           C
ATOM   4343  OD1 ASP C 578      59.562  22.737 138.443  1.00 37.60           O
ATOM   4344  OD2 ASP C 578      58.393  20.850 138.291  1.00 37.60           O
ATOM   4345  C   ASP C 578      57.119  24.878 135.976  1.00 37.60           C
ATOM   4346  O   ASP C 578      57.632  25.140 134.889  1.00 37.60           O
ATOM   4347  N   ASN C 579      55.825  25.145 136.232  1.00 38.86           N
ATOM   4348  CA  ASN C 579      55.000  25.684 135.189  1.00 38.86           C
ATOM   4349  CB  ASN C 579      53.532  25.881 135.599  1.00 38.86           C
ATOM   4350  CG  ASN C 579      52.863  24.518 135.647  1.00 38.86           C
ATOM   4351  OD1 ASN C 579      53.523  23.481 135.602  1.00 38.86           O
ATOM   4352  ND2 ASN C 579      51.506  24.521 135.723  1.00 38.86           N
ATOM   4353  C   ASN C 579      55.528  27.023 134.802  1.00 38.86           C
ATOM   4354  O   ASN C 579      55.574  27.361 133.620  1.00 38.86           O
ATOM   4355  N   TYR C 580      55.941  27.825 135.796  1.00 48.90           N
ATOM   4356  CA  TYR C 580      56.415  29.146 135.507  1.00 48.90           C
ATOM   4357  CB  TYR C 580      56.814  29.924 136.772  1.00 48.90           C
ATOM   4358  CG  TYR C 580      57.283  31.279 136.366  1.00 48.90           C
ATOM   4359  CD1 TYR C 580      56.379  32.281 136.106  1.00 48.90           C
ATOM   4360  CD2 TYR C 580      58.629  31.549 136.252  1.00 48.90           C
ATOM   4361  CE1 TYR C 580      56.806  33.533 135.733  1.00 48.90           C
ATOM   4362  CE2 TYR C 580      59.063  32.799 135.878  1.00 48.90           C
ATOM   4363  CZ  TYR C 580      58.151  33.794 135.619  1.00 48.90           C
ATOM   4364  OH  TYR C 580      58.594  35.077 135.236  1.00 48.90           O
ATOM   4365  C   TYR C 580      57.641  29.058 134.664  1.00 48.90           C
ATOM   4366  O   TYR C 580      57.768  29.762 133.662  1.00 48.90           O
ATOM   4367  N   ASP C 581      58.589  28.174 135.031  1.00122.84           N
ATOM   4368  CA  ASP C 581      59.799  28.166 134.263  1.00122.84           C
ATOM   4369  CB  ASP C 581      60.975  27.370 134.889  1.00122.84           C
ATOM   4370  CG  ASP C 581      60.702  25.882 135.079  1.00122.84           C
ATOM   4371  OD1 ASP C 581      60.073  25.244 134.195  1.00122.84           O
ATOM   4372  OD2 ASP C 581      61.167  25.351 136.123  1.00122.84           O
ATOM   4373  C   ASP C 581      59.510  27.721 132.869  1.00122.84           C
ATOM   4374  O   ASP C 581      60.117  28.220 131.921  1.00122.84           O
ATOM   4375  N   GLY C 582      58.572  26.768 132.705  1.00 25.50           N
ATOM   4376  CA  GLY C 582      58.251  26.291 131.396  1.00 25.50           C
ATOM   4377  C   GLY C 582      57.619  27.389 130.599  1.00 25.50           C
ATOM   4378  O   GLY C 582      57.971  27.604 129.440  1.00 25.50           O
ATOM   4379  N   GLY C 583      56.671  28.129 131.209  1.00 40.64           N
ATOM   4380  CA  GLY C 583      55.952  29.121 130.462  1.00 40.64           C
ATOM   4381  C   GLY C 583      56.898  30.158 129.961  1.00 40.64           C
ATOM   4382  O   GLY C 583      56.899  30.481 128.774  1.00 40.64           O
ATOM   4383  N   VAL C 584      57.738  30.716 130.851  1.00225.06           N
ATOM   4384  CA  VAL C 584      58.685  31.674 130.372  1.00225.06           C
ATOM   4385  CB  VAL C 584      58.677  32.958 131.162  1.00225.06           C
ATOM   4386  CG1 VAL C 584      58.751  32.652 132.670  1.00225.06           C
ATOM   4387  CG2 VAL C 584      59.824  33.843 130.647  1.00225.06           C
ATOM   4388  C   VAL C 584      60.010  31.011 130.474  1.00225.06           C
ATOM   4389  O   VAL C 584      60.729  31.221 131.448  1.00225.06           O
ATOM   4390  N   ARG C 585      60.377  30.291 129.389  1.00163.79           N
ATOM   4391  CA  ARG C 585      61.492  29.386 129.284  1.00163.79           C
ATOM   4392  CB  ARG C 585      62.018  29.225 127.848  1.00163.79           C
ATOM   4393  CG  ARG C 585      61.031  28.569 126.883  1.00163.79           C
ATOM   4394  CD  ARG C 585      61.605  28.383 125.476  1.00163.79           C
ATOM   4395  NE  ARG C 585      60.557  27.737 124.638  1.00163.79           N
ATOM   4396  CZ  ARG C 585      59.631  28.507 123.993  1.00163.79           C
ATOM   4397  NH1 ARG C 585      59.665  29.865 124.120  1.00163.79           N
ATOM   4398  NH2 ARG C 585      58.675  27.917 123.218  1.00163.79           N
ATOM   4399  C   ARG C 585      62.637  29.847 130.111  1.00163.79           C
ATOM   4400  O   ARG C 585      63.446  30.678 129.702  1.00163.79           O
ATOM   4401  N   ALA C 586      62.707  29.291 131.333  1.00 55.35           N
ATOM   4402  CA  ALA C 586      63.774  29.622 132.216  1.00 55.35           C
ATOM   4403  CB  ALA C 586      63.314  30.285 133.526  1.00 55.35           C
ATOM   4404  C   ALA C 586      64.407  28.328 132.582  1.00 55.35           C
ATOM   4405  O   ALA C 586      63.723  27.371 132.943  1.00 55.35           O
ATOM   4406  N   VAL C 587      65.745  28.258 132.487  1.00109.55           N
ATOM   4407  CA  VAL C 587      66.384  27.040 132.867  1.00109.55           C
ATOM   4408  CB  VAL C 587      67.589  26.685 132.047  1.00109.55           C
ATOM   4409  CG1 VAL C 587      67.132  26.354 130.623  1.00109.55           C
ATOM   4410  CG2 VAL C 587      68.582  27.853 132.107  1.00109.55           C
ATOM   4411  C   VAL C 587      66.841  27.237 134.263  1.00109.55           C
ATOM   4412  O   VAL C 587      67.451  28.253 134.594  1.00109.55           O
ATOM   4413  N   THR C 588      66.535  26.264 135.136  1.00113.01           N
ATOM   4414  CA  THR C 588      66.962  26.446 136.482  1.00113.01           C
ATOM   4415  CB  THR C 588      66.409  25.430 137.438  1.00113.01           C
ATOM   4416  OG1 THR C 588      66.730  25.789 138.774  1.00113.01           O
ATOM   4417  CG2 THR C 588      67.005  24.055 137.096  1.00113.01           C
ATOM   4418  C   THR C 588      68.448  26.320 136.484  1.00113.01           C
ATOM   4419  O   THR C 588      69.011  25.448 135.824  1.00113.01           O
ATOM   4420  N   GLY C 589      69.122  27.199 137.246  1.00 35.68           N
ATOM   4421  CA  GLY C 589      70.555  27.181 137.302  1.00 35.68           C
ATOM   4422  C   GLY C 589      71.084  28.287 136.442  1.00 35.68           C
ATOM   4423  O   GLY C 589      72.274  28.596 136.482  1.00 35.68           O
ATOM   4424  N   ALA C 590      70.202  28.917 135.644  1.00 48.87           N
ATOM   4425  CA  ALA C 590      70.573  29.988 134.758  1.00 48.87           C
ATOM   4426  CB  ALA C 590      69.605  30.187 133.582  1.00 48.87           C
ATOM   4427  C   ALA C 590      70.589  31.271 135.521  1.00 48.87           C
ATOM   4428  O   ALA C 590      70.367  31.295 136.729  1.00 48.87           O
ATOM   4429  N   ASN C 591      70.887  32.378 134.809  1.00123.19           N
ATOM   4430  CA  ASN C 591      70.954  33.692 135.382  1.00123.19           C
ATOM   4431  CB  ASN C 591      71.246  34.779 134.333  1.00123.19           C
ATOM   4432  CG  ASN C 591      71.455  36.104 135.054  1.00123.19           C
ATOM   4433  OD1 ASN C 591      71.466  37.166 134.433  1.00123.19           O
ATOM   4434  ND2 ASN C 591      71.636  36.046 136.400  1.00123.19           N
ATOM   4435  C   ASN C 591      69.620  34.008 135.988  1.00123.19           C
ATOM   4436  O   ASN C 591      69.554  34.546 137.092  1.00123.19           O
ATOM   4437  N   ALA C 592      68.510  33.712 135.283  1.00260.72           N
ATOM   4438  CA  ALA C 592      67.239  33.907 135.926  1.00260.72           C
ATOM   4439  CB  ALA C 592      66.031  33.642 135.012  1.00260.72           C
ATOM   4440  C   ALA C 592      67.252  32.861 136.989  1.00260.72           C
ATOM   4441  O   ALA C 592      67.740  31.763 136.737  1.00260.72           O
ATOM   4442  N   THR C 593      66.745  33.129 138.214  1.00342.99           N
ATOM   4443  CA  THR C 593      67.045  32.104 139.173  1.00342.99           C
ATOM   4444  CB  THR C 593      68.450  32.279 139.754  1.00342.99           C
ATOM   4445  OG1 THR C 593      69.381  32.578 138.731  1.00342.99           O
ATOM   4446  CG2 THR C 593      68.972  30.962 140.365  1.00342.99           C
ATOM   4447  C   THR C 593      66.069  32.123 140.366  1.00342.99           C
ATOM   4448  O   THR C 593      64.864  32.288 140.208  1.00342.99           O
ATOM   4449  N   ALA C 594      66.652  31.904 141.581  1.00172.53           N
ATOM   4450  CA  ALA C 594      66.354  31.641 142.982  1.00172.53           C
ATOM   4451  CB  ALA C 594      67.612  31.215 143.757  1.00172.53           C
ATOM   4452  C   ALA C 594      65.672  32.666 143.839  1.00172.53           C
ATOM   4453  O   ALA C 594      65.164  32.246 144.876  1.00172.53           O
ATOM   4454  N   GLY C 595      65.879  33.983 143.606  1.00149.24           N
ATOM   4455  CA  GLY C 595      65.164  35.123 144.156  1.00149.24           C
ATOM   4456  C   GLY C 595      64.244  34.822 145.307  1.00149.24           C
ATOM   4457  O   GLY C 595      64.338  35.402 146.386  1.00149.24           O
ATOM   4458  N   ILE C 596      63.257  33.947 145.069  1.00145.15           N
ATOM   4459  CA  ILE C 596      62.229  33.659 146.013  1.00145.15           C
ATOM   4460  CB  ILE C 596      61.329  32.583 145.491  1.00145.15           C
ATOM   4461  CG1 ILE C 596      62.076  31.262 145.271  1.00145.15           C
ATOM   4462  CG2 ILE C 596      60.653  33.126 144.222  1.00145.15           C
ATOM   4463  CD1 ILE C 596      61.123  30.102 144.981  1.00145.15           C
ATOM   4464  C   ILE C 596      62.810  33.231 147.331  1.00145.15           C
ATOM   4465  O   ILE C 596      62.345  33.688 148.375  1.00145.15           O
ATOM   4466  N   PHE C 597      63.813  32.333 147.324  1.00 89.31           N
ATOM   4467  CA  PHE C 597      64.416  31.818 148.528  1.00 89.31           C
ATOM   4468  CB  PHE C 597      65.320  30.613 148.241  1.00 89.31           C
ATOM   4469  CG  PHE C 597      64.503  29.538 147.611  1.00 89.31           C
ATOM   4470  CD1 PHE C 597      64.266  29.546 146.257  1.00 89.31           C
ATOM   4471  CD2 PHE C 597      64.001  28.507 148.364  1.00 89.31           C
ATOM   4472  CE1 PHE C 597      63.525  28.545 145.674  1.00 89.31           C
ATOM   4473  CE2 PHE C 597      63.260  27.503 147.789  1.00 89.31           C
ATOM   4474  CZ  PHE C 597      63.018  27.522 146.438  1.00 89.31           C
ATOM   4475  C   PHE C 597      65.284  32.813 149.248  1.00 89.31           C
ATOM   4476  O   PHE C 597      65.209  32.930 150.470  1.00 89.31           O
ATOM   4477  N   ALA C 598      66.150  33.552 148.523  1.00 72.26           N
ATOM   4478  CA  ALA C 598      67.098  34.392 149.205  1.00 72.26           C
ATOM   4479  CB  ALA C 598      68.468  33.726 149.417  1.00 72.26           C
ATOM   4480  C   ALA C 598      67.323  35.647 148.421  1.00 72.26           C
ATOM   4481  O   ALA C 598      66.681  35.912 147.407  1.00 72.26           O
ATOM   4482  N   SER C 599      68.245  36.472 148.943  1.00138.50           N
ATOM   4483  CA  SER C 599      68.585  37.783 148.480  1.00138.50           C
ATOM   4484  CB  SER C 599      69.186  38.533 149.666  1.00138.50           C
ATOM   4485  OG  SER C 599      69.884  39.677 149.240  1.00138.50           O
ATOM   4486  C   SER C 599      69.573  37.776 147.344  1.00138.50           C
ATOM   4487  O   SER C 599      70.392  36.871 147.215  1.00138.50           O
ATOM   4488  N   TYR C 600      69.480  38.797 146.458  1.00 84.00           N
ATOM   4489  CA  TYR C 600      70.424  39.014 145.391  1.00 84.00           C
ATOM   4490  CB  TYR C 600      70.018  38.372 144.051  1.00 84.00           C
ATOM   4491  CG  TYR C 600      70.067  36.893 144.230  1.00 84.00           C
ATOM   4492  CD1 TYR C 600      68.967  36.202 144.684  1.00 84.00           C
ATOM   4493  CD2 TYR C 600      71.220  36.197 143.948  1.00 84.00           C
ATOM   4494  CE1 TYR C 600      69.016  34.837 144.850  1.00 84.00           C
ATOM   4495  CE2 TYR C 600      71.275  34.833 144.112  1.00 84.00           C
ATOM   4496  CZ  TYR C 600      70.172  34.150 144.564  1.00 84.00           C
ATOM   4497  OH  TYR C 600      70.225  32.751 144.734  1.00 84.00           O
ATOM   4498  C   TYR C 600      70.518  40.500 145.173  1.00 84.00           C
ATOM   4499  O   TYR C 600      69.547  41.227 145.368  1.00 84.00           O
ATOM   4500  N   PRO C 601      71.670  40.968 144.772  1.00 87.49           N
ATOM   4501  CA  PRO C 601      71.948  42.371 144.566  1.00 87.49           C
ATOM   4502  CD  PRO C 601      72.691  40.111 144.197  1.00 87.49           C
ATOM   4503  CB  PRO C 601      73.441  42.422 144.261  1.00 87.49           C
ATOM   4504  CG  PRO C 601      73.694  41.080 143.544  1.00 87.49           C
ATOM   4505  C   PRO C 601      71.175  42.941 143.416  1.00 87.49           C
ATOM   4506  O   PRO C 601      70.867  42.206 142.477  1.00 87.49           O
ATOM   4507  N   GLN C 602      70.882  44.259 143.463  1.00 96.43           N
ATOM   4508  CA  GLN C 602      70.204  44.927 142.392  1.00 96.43           C
ATOM   4509  CB  GLN C 602      69.867  46.398 142.693  1.00 96.43           C
ATOM   4510  CG  GLN C 602      69.145  47.106 141.545  1.00 96.43           C
ATOM   4511  CD  GLN C 602      68.873  48.540 141.975  1.00 96.43           C
ATOM   4512  OE1 GLN C 602      68.001  48.799 142.804  1.00 96.43           O
ATOM   4513  NE2 GLN C 602      69.643  49.502 141.399  1.00 96.43           N
ATOM   4514  C   GLN C 602      71.140  44.896 141.232  1.00 96.43           C
ATOM   4515  O   GLN C 602      72.359  44.828 141.397  1.00 96.43           O
ATOM   4516  N   GLU C 603      70.578  44.957 140.014  1.00 91.00           N
ATOM   4517  CA  GLU C 603      71.358  44.814 138.827  1.00 91.00           C
ATOM   4518  CB  GLU C 603      70.518  44.940 137.545  1.00 91.00           C
ATOM   4519  CG  GLU C 603      69.498  43.814 137.368  1.00 91.00           C
ATOM   4520  CD  GLU C 603      68.352  44.068 138.337  1.00 91.00           C
ATOM   4521  OE1 GLU C 603      67.908  45.244 138.431  1.00 91.00           O
ATOM   4522  OE2 GLU C 603      67.909  43.092 138.999  1.00 91.00           O
ATOM   4523  C   GLU C 603      72.399  45.878 138.777  1.00 91.00           C
ATOM   4524  O   GLU C 603      73.539  45.604 138.404  1.00 91.00           O
ATOM   4525  N   PHE C 604      72.064  47.127 139.148  1.00197.13           N
ATOM   4526  CA  PHE C 604      73.119  48.075 138.969  1.00197.13           C
ATOM   4527  CB  PHE C 604      72.641  49.381 138.318  1.00197.13           C
ATOM   4528  CG  PHE C 604      73.853  50.114 137.860  1.00197.13           C
ATOM   4529  CD1 PHE C 604      74.546  49.681 136.753  1.00197.13           C
ATOM   4530  CD2 PHE C 604      74.285  51.243 138.512  1.00197.13           C
ATOM   4531  CE1 PHE C 604      75.663  50.352 136.315  1.00197.13           C
ATOM   4532  CE2 PHE C 604      75.401  51.920 138.079  1.00197.13           C
ATOM   4533  CZ  PHE C 604      76.094  51.474 136.980  1.00197.13           C
ATOM   4534  C   PHE C 604      73.751  48.402 140.279  1.00197.13           C
ATOM   4535  O   PHE C 604      73.746  49.558 140.678  1.00197.13           O
ATOM   4536  N   VAL C 605      74.349  47.410 140.969  1.00118.99           N
ATOM   4537  CA  VAL C 605      75.058  47.676 142.192  1.00118.99           C
ATOM   4538  CB  VAL C 605      74.193  47.575 143.414  1.00118.99           C
ATOM   4539  CG1 VAL C 605      73.680  46.130 143.529  1.00118.99           C
ATOM   4540  CG2 VAL C 605      75.008  48.039 144.632  1.00118.99           C
ATOM   4541  C   VAL C 605      76.112  46.615 142.311  1.00118.99           C
ATOM   4542  O   VAL C 605      75.899  45.479 141.890  1.00118.99           O
ATOM   4543  N   SER C 606      77.281  46.966 142.892  1.00 79.81           N
ATOM   4544  CA  SER C 606      78.386  46.052 143.021  1.00 79.81           C
ATOM   4545  CB  SER C 606      79.757  46.722 142.830  1.00 79.81           C
ATOM   4546  OG  SER C 606      79.873  47.230 141.509  1.00 79.81           O
ATOM   4547  C   SER C 606      78.388  45.418 144.380  1.00 79.81           C
ATOM   4548  O   SER C 606      77.545  45.708 145.227  1.00 79.81           O
ATOM   4549  N   THR C 607      79.368  44.515 144.605  1.00106.34           N
ATOM   4550  CA  THR C 607      79.498  43.786 145.835  1.00106.34           C
ATOM   4551  CB  THR C 607      80.597  42.760 145.791  1.00106.34           C
ATOM   4552  OG1 THR C 607      80.596  41.992 146.985  1.00106.34           O
ATOM   4553  CG2 THR C 607      81.953  43.460 145.600  1.00106.34           C
ATOM   4554  C   THR C 607      79.761  44.716 146.980  1.00106.34           C
ATOM   4555  O   THR C 607      79.131  44.602 148.031  1.00106.34           O
ATOM   4556  N   GLY C 608      80.690  45.675 146.810  1.00 16.51           N
ATOM   4557  CA  GLY C 608      81.025  46.560 147.889  1.00 16.51           C
ATOM   4558  C   GLY C 608      79.826  47.378 148.236  1.00 16.51           C
ATOM   4559  O   GLY C 608      79.542  47.617 149.409  1.00 16.51           O
ATOM   4560  N   ASN C 609      79.091  47.837 147.208  1.00 59.03           N
ATOM   4561  CA  ASN C 609      77.953  48.676 147.433  1.00 59.03           C
ATOM   4562  CB  ASN C 609      77.300  49.146 146.121  1.00 59.03           C
ATOM   4563  CG  ASN C 609      76.280  50.229 146.446  1.00 59.03           C
ATOM   4564  OD1 ASN C 609      75.527  50.125 147.413  1.00 59.03           O
ATOM   4565  ND2 ASN C 609      76.255  51.305 145.615  1.00 59.03           N
ATOM   4566  C   ASN C 609      76.931  47.900 148.202  1.00 59.03           C
ATOM   4567  O   ASN C 609      76.309  48.421 149.127  1.00 59.03           O
ATOM   4568  N   GLY C 610      76.735  46.622 147.834  1.00 25.44           N
ATOM   4569  CA  GLY C 610      75.762  45.786 148.480  1.00 25.44           C
ATOM   4570  C   GLY C 610      76.146  45.577 149.912  1.00 25.44           C
ATOM   4571  O   GLY C 610      75.287  45.497 150.788  1.00 25.44           O
ATOM   4572  N   LEU C 611      77.457  45.444 150.181  1.00 35.42           N
ATOM   4573  CA  LEU C 611      77.926  45.187 151.514  1.00 35.42           C
ATOM   4574  CB  LEU C 611      79.452  45.000 151.580  1.00 35.42           C
ATOM   4575  CG  LEU C 611      79.975  44.723 153.001  1.00 35.42           C
ATOM   4576  CD1 LEU C 611      79.429  43.396 153.551  1.00 35.42           C
ATOM   4577  CD2 LEU C 611      81.510  44.804 153.057  1.00 35.42           C
ATOM   4578  C   LEU C 611      77.577  46.342 152.397  1.00 35.42           C
ATOM   4579  O   LEU C 611      77.161  46.156 153.539  1.00 35.42           O
ATOM   4580  N   VAL C 612      77.739  47.574 151.882  1.00 26.06           N
ATOM   4581  CA  VAL C 612      77.479  48.756 152.654  1.00 26.06           C
ATOM   4582  CB  VAL C 612      77.786  50.016 151.902  1.00 26.06           C
ATOM   4583  CG1 VAL C 612      77.380  51.218 152.772  1.00 26.06           C
ATOM   4584  CG2 VAL C 612      79.273  50.002 151.509  1.00 26.06           C
ATOM   4585  C   VAL C 612      76.027  48.796 153.021  1.00 26.06           C
ATOM   4586  O   VAL C 612      75.669  49.165 154.137  1.00 26.06           O
ATOM   4587  N   ASP C 613      75.140  48.424 152.082  1.00 79.74           N
ATOM   4588  CA  ASP C 613      73.735  48.505 152.358  1.00 79.74           C
ATOM   4589  CB  ASP C 613      72.874  48.073 151.157  1.00 79.74           C
ATOM   4590  CG  ASP C 613      71.417  48.392 151.469  1.00 79.74           C
ATOM   4591  OD1 ASP C 613      71.143  48.896 152.591  1.00 79.74           O
ATOM   4592  OD2 ASP C 613      70.558  48.140 150.583  1.00 79.74           O
ATOM   4593  C   ASP C 613      73.384  47.601 153.505  1.00 79.74           C
ATOM   4594  O   ASP C 613      72.724  48.022 154.454  1.00 79.74           O
ATOM   4595  N   GLN C 614      73.851  46.340 153.467  1.00109.75           N
ATOM   4596  CA  GLN C 614      73.513  45.385 154.489  1.00109.75           C
ATOM   4597  CB  GLN C 614      74.096  43.976 154.259  1.00109.75           C
ATOM   4598  CG  GLN C 614      73.303  43.103 153.286  1.00109.75           C
ATOM   4599  CD  GLN C 614      73.528  43.596 151.872  1.00109.75           C
ATOM   4600  OE1 GLN C 614      74.277  42.993 151.106  1.00109.75           O
ATOM   4601  NE2 GLN C 614      72.845  44.712 151.501  1.00109.75           N
ATOM   4602  C   GLN C 614      74.035  45.841 155.813  1.00109.75           C
ATOM   4603  O   GLN C 614      73.379  45.651 156.837  1.00109.75           O
ATOM   4604  N   ILE C 615      75.247  46.425 155.840  1.00 84.16           N
ATOM   4605  CA  ILE C 615      75.799  46.824 157.100  1.00 84.16           C
ATOM   4606  CB  ILE C 615      77.238  47.268 157.023  1.00 84.16           C
ATOM   4607  CG1 ILE C 615      77.836  47.368 158.434  1.00 84.16           C
ATOM   4608  CG2 ILE C 615      77.333  48.578 156.229  1.00 84.16           C
ATOM   4609  CD1 ILE C 615      79.353  47.549 158.433  1.00 84.16           C
ATOM   4610  C   ILE C 615      74.982  47.929 157.703  1.00 84.16           C
ATOM   4611  O   ILE C 615      74.653  47.887 158.887  1.00 84.16           O
ATOM   4612  N   VAL C 616      74.614  48.943 156.896  1.00 34.34           N
ATOM   4613  CA  VAL C 616      73.901  50.079 157.411  1.00 34.34           C
ATOM   4614  CB  VAL C 616      73.669  51.135 156.370  1.00 34.34           C
ATOM   4615  CG1 VAL C 616      72.813  52.253 156.988  1.00 34.34           C
ATOM   4616  CG2 VAL C 616      75.033  51.613 155.842  1.00 34.34           C
ATOM   4617  C   VAL C 616      72.556  49.668 157.931  1.00 34.34           C
ATOM   4618  O   VAL C 616      72.163  50.060 159.028  1.00 34.34           O
ATOM   4619  N   GLY C 617      71.811  48.859 157.153  1.00 41.84           N
ATOM   4620  CA  GLY C 617      70.476  48.489 157.532  1.00 41.84           C
ATOM   4621  C   GLY C 617      70.464  47.667 158.780  1.00 41.84           C
ATOM   4622  O   GLY C 617      69.600  47.864 159.630  1.00 41.84           O
ATOM   4623  N   THR C 618      71.399  46.707 158.917  1.00119.45           N
ATOM   4624  CA  THR C 618      71.422  45.842 160.067  1.00119.45           C
ATOM   4625  CB  THR C 618      72.413  44.717 159.959  1.00119.45           C
ATOM   4626  OG1 THR C 618      73.720  45.218 159.731  1.00119.45           O
ATOM   4627  CG2 THR C 618      71.987  43.788 158.814  1.00119.45           C
ATOM   4628  C   THR C 618      71.743  46.639 161.289  1.00119.45           C
ATOM   4629  O   THR C 618      71.243  46.347 162.374  1.00119.45           O
ATOM   4630  N   ALA C 619      72.609  47.658 161.152  1.00 21.92           N
ATOM   4631  CA  ALA C 619      72.953  48.463 162.288  1.00 21.92           C
ATOM   4632  CB  ALA C 619      73.956  49.578 161.948  1.00 21.92           C
ATOM   4633  C   ALA C 619      71.694  49.114 162.764  1.00 21.92           C
ATOM   4634  O   ALA C 619      71.444  49.210 163.965  1.00 21.92           O
ATOM   4635  N   LEU C 620      70.863  49.581 161.815  1.00 42.39           N
ATOM   4636  CA  LEU C 620      69.623  50.221 162.145  1.00 42.39           C
ATOM   4637  CB  LEU C 620      68.881  50.755 160.908  1.00 42.39           C
ATOM   4638  CG  LEU C 620      69.647  51.865 160.165  1.00 42.39           C
ATOM   4639  CD1 LEU C 620      68.862  52.364 158.941  1.00 42.39           C
ATOM   4640  CD2 LEU C 620      70.051  52.999 161.121  1.00 42.39           C
ATOM   4641  C   LEU C 620      68.725  49.220 162.813  1.00 42.39           C
ATOM   4642  O   LEU C 620      68.056  49.553 163.790  1.00 42.39           O
ATOM   4643  N   LEU C 621      68.680  47.962 162.316  1.00138.94           N
ATOM   4644  CA  LEU C 621      67.796  47.006 162.934  1.00138.94           C
ATOM   4645  CB  LEU C 621      67.880  45.554 162.462  1.00138.94           C
ATOM   4646  CG  LEU C 621      67.086  45.224 161.219  1.00138.94           C
ATOM   4647  CD1 LEU C 621      67.660  45.989 160.035  1.00138.94           C
ATOM   4648  CD2 LEU C 621      67.002  43.701 161.028  1.00138.94           C
ATOM   4649  C   LEU C 621      68.165  46.799 164.351  1.00138.94           C
ATOM   4650  O   LEU C 621      67.307  46.843 165.229  1.00138.94           O
ATOM   4651  N   VAL C 622      69.458  46.540 164.600  1.00 97.10           N
ATOM   4652  CA  VAL C 622      69.879  46.213 165.927  1.00 97.10           C
ATOM   4653  CB  VAL C 622      71.343  45.878 166.013  1.00 97.10           C
ATOM   4654  CG1 VAL C 622      71.597  44.607 165.185  1.00 97.10           C
ATOM   4655  CG2 VAL C 622      72.169  47.090 165.553  1.00 97.10           C
ATOM   4656  C   VAL C 622      69.606  47.372 166.834  1.00 97.10           C
ATOM   4657  O   VAL C 622      69.073  47.200 167.928  1.00 97.10           O
ATOM   4658  N   LEU C 623      69.926  48.595 166.377  1.00133.48           N
ATOM   4659  CA  LEU C 623      69.787  49.769 167.191  1.00133.48           C
ATOM   4660  CB  LEU C 623      70.162  51.038 166.404  1.00133.48           C
ATOM   4661  CG  LEU C 623      70.040  52.354 167.194  1.00133.48           C
ATOM   4662  CD1 LEU C 623      71.084  52.438 168.315  1.00133.48           C
ATOM   4663  CD2 LEU C 623      70.077  53.571 166.256  1.00133.48           C
ATOM   4664  C   LEU C 623      68.358  49.936 167.618  1.00133.48           C
ATOM   4665  O   LEU C 623      68.075  50.139 168.797  1.00133.48           O
ATOM   4666  N   ALA C 624      67.422  49.850 166.658  1.00 51.93           N
ATOM   4667  CA  ALA C 624      66.016  50.032 166.898  1.00 51.93           C
ATOM   4668  CB  ALA C 624      65.190  50.044 165.600  1.00 51.93           C
ATOM   4669  C   ALA C 624      65.487  48.927 167.752  1.00 51.93           C
ATOM   4670  O   ALA C 624      64.583  49.126 168.559  1.00 51.93           O
ATOM   4671  N   ILE C 625      66.013  47.709 167.566  1.00145.48           N
ATOM   4672  CA  ILE C 625      65.489  46.579 168.264  1.00145.48           C
ATOM   4673  CB  ILE C 625      66.134  45.301 167.763  1.00145.48           C
ATOM   4674  CG1 ILE C 625      65.150  44.129 167.819  1.00145.48           C
ATOM   4675  CG2 ILE C 625      67.443  45.029 168.520  1.00145.48           C
ATOM   4676  CD1 ILE C 625      64.140  44.170 166.670  1.00145.48           C
ATOM   4677  C   ILE C 625      65.737  46.803 169.732  1.00145.48           C
ATOM   4678  O   ILE C 625      64.869  46.551 170.566  1.00145.48           O
ATOM   4679  N   LEU C 626      66.937  47.306 170.088  1.00145.05           N
ATOM   4680  CA  LEU C 626      67.282  47.532 171.459  1.00145.05           C
ATOM   4681  CB  LEU C 626      68.765  47.907 171.623  1.00145.05           C
ATOM   4682  CG  LEU C 626      69.281  47.788 173.068  1.00145.05           C
ATOM   4683  CD1 LEU C 626      68.568  48.755 174.019  1.00145.05           C
ATOM   4684  CD2 LEU C 626      69.232  46.330 173.550  1.00145.05           C
ATOM   4685  C   LEU C 626      66.425  48.644 171.996  1.00145.05           C
ATOM   4686  O   LEU C 626      65.954  48.580 173.130  1.00145.05           O
ATOM   4687  N   ALA C 627      66.199  49.699 171.185  1.00 48.86           N
ATOM   4688  CA  ALA C 627      65.440  50.842 171.620  1.00 48.86           C
ATOM   4689  CB  ALA C 627      65.397  51.958 170.564  1.00 48.86           C
ATOM   4690  C   ALA C 627      64.023  50.456 171.925  1.00 48.86           C
ATOM   4691  O   ALA C 627      63.471  50.870 172.944  1.00 48.86           O
ATOM   4692  N   ILE C 628      63.388  49.650 171.053  1.00106.66           N
ATOM   4693  CA  ILE C 628      62.025  49.264 171.287  1.00106.66           C
ATOM   4694  CB  ILE C 628      61.373  48.556 170.131  1.00106.66           C
ATOM   4695  CG1 ILE C 628      60.978  49.559 169.028  1.00106.66           C
ATOM   4696  CG2 ILE C 628      60.163  47.794 170.688  1.00106.66           C
ATOM   4697  CD1 ILE C 628      62.132  50.320 168.384  1.00106.66           C
ATOM   4698  C   ILE C 628      61.928  48.410 172.514  1.00106.66           C
ATOM   4699  O   ILE C 628      60.959  48.508 173.265  1.00106.66           O
ATOM   4700  N   THR C 629      62.904  47.509 172.719  1.00 53.50           N
ATOM   4701  CA  THR C 629      62.915  46.627 173.854  1.00 53.50           C
ATOM   4702  CB  THR C 629      63.938  45.536 173.720  1.00 53.50           C
ATOM   4703  OG1 THR C 629      65.245  46.087 173.667  1.00 53.50           O
ATOM   4704  CG2 THR C 629      63.644  44.752 172.428  1.00 53.50           C
ATOM   4705  C   THR C 629      63.198  47.369 175.132  1.00 53.50           C
ATOM   4706  O   THR C 629      62.633  47.042 176.173  1.00 53.50           O
ATOM   4707  N   ASP C 630      64.080  48.386 175.094  1.00 56.63           N
ATOM   4708  CA  ASP C 630      64.511  49.062 176.291  1.00 56.63           C
ATOM   4709  CB  ASP C 630      65.614  50.103 176.018  1.00 56.63           C
ATOM   4710  CG  ASP C 630      66.196  50.573 177.344  1.00 56.63           C
ATOM   4711  OD1 ASP C 630      65.640  50.195 178.409  1.00 56.63           O
ATOM   4712  OD2 ASP C 630      67.210  51.321 177.305  1.00 56.63           O
ATOM   4713  C   ASP C 630      63.358  49.766 176.943  1.00 56.63           C
ATOM   4714  O   ASP C 630      62.811  50.729 176.409  1.00 56.63           O
ATOM   4715  N   SER C 631      62.959  49.284 178.138  1.00 73.23           N
ATOM   4716  CA  SER C 631      61.877  49.875 178.874  1.00 73.23           C
ATOM   4717  CB  SER C 631      61.467  49.041 180.100  1.00 73.23           C
ATOM   4718  OG  SER C 631      60.395  49.672 180.783  1.00 73.23           O
ATOM   4719  C   SER C 631      62.297  51.222 179.373  1.00 73.23           C
ATOM   4720  O   SER C 631      61.504  52.161 179.408  1.00 73.23           O
ATOM   4721  N   ARG C 632      63.573  51.335 179.788  1.00 81.10           N
ATOM   4722  CA  ARG C 632      64.134  52.532 180.347  1.00 81.10           C
ATOM   4723  CB  ARG C 632      65.567  52.272 180.844  1.00 81.10           C
ATOM   4724  CG  ARG C 632      66.206  53.386 181.672  1.00 81.10           C
ATOM   4725  CD  ARG C 632      67.459  52.897 182.405  1.00 81.10           C
ATOM   4726  NE  ARG C 632      68.025  54.031 183.187  1.00 81.10           N
ATOM   4727  CZ  ARG C 632      69.166  54.646 182.763  1.00 81.10           C
ATOM   4728  NH1 ARG C 632      69.786  54.225 181.621  1.00 81.10           N
ATOM   4729  NH2 ARG C 632      69.698  55.670 183.492  1.00 81.10           N
ATOM   4730  C   ARG C 632      64.168  53.604 179.301  1.00 81.10           C
ATOM   4731  O   ARG C 632      63.871  54.768 179.568  1.00 81.10           O
ATOM   4732  N   ASN C 633      64.527  53.206 178.070  1.00133.56           N
ATOM   4733  CA  ASN C 633      64.704  54.047 176.918  1.00133.56           C
ATOM   4734  CB  ASN C 633      65.449  53.273 175.802  1.00133.56           C
ATOM   4735  CG  ASN C 633      65.457  53.986 174.449  1.00133.56           C
ATOM   4736  OD1 ASN C 633      64.413  54.214 173.840  1.00133.56           O
ATOM   4737  ND2 ASN C 633      66.675  54.291 173.926  1.00133.56           N
ATOM   4738  C   ASN C 633      63.391  54.470 176.384  1.00133.56           C
ATOM   4739  O   ASN C 633      62.380  53.787 176.536  1.00133.56           O
ATOM   4740  N   MET C 634      63.379  55.654 175.752  1.00261.86           N
ATOM   4741  CA  MET C 634      62.156  56.060 175.165  1.00261.86           C
ATOM   4742  CB  MET C 634      61.572  54.990 174.214  1.00261.86           C
ATOM   4743  CG  MET C 634      60.338  55.402 173.407  1.00261.86           C
ATOM   4744  SD  MET C 634      59.615  54.049 172.432  1.00261.86           S
ATOM   4745  CE  MET C 634      58.232  55.029 171.784  1.00261.86           C
ATOM   4746  C   MET C 634      61.240  56.271 176.311  1.00261.86           C
ATOM   4747  O   MET C 634      61.652  56.297 177.470  1.00261.86           O
ATOM   4748  N   ALA C 635      59.962  56.449 175.991  1.00214.52           N
ATOM   4749  CA  ALA C 635      58.947  56.647 176.954  1.00214.52           C
ATOM   4750  CB  ALA C 635      57.645  57.219 176.368  1.00214.52           C
ATOM   4751  C   ALA C 635      58.636  55.310 177.524  1.00214.52           C
ATOM   4752  O   ALA C 635      59.422  54.367 177.448  1.00214.52           O
ATOM   4753  N   VAL C 636      57.470  55.222 178.166  1.00154.09           N
ATOM   4754  CA  VAL C 636      57.058  54.018 178.812  1.00154.09           C
ATOM   4755  CB  VAL C 636      55.643  54.084 179.307  1.00154.09           C
ATOM   4756  CG1 VAL C 636      55.524  55.231 180.324  1.00154.09           C
ATOM   4757  CG2 VAL C 636      54.717  54.210 178.092  1.00154.09           C
ATOM   4758  C   VAL C 636      57.156  52.872 177.852  1.00154.09           C
ATOM   4759  O   VAL C 636      57.070  53.030 176.635  1.00154.09           O
ATOM   4760  N   PRO C 637      57.367  51.707 178.416  1.00158.44           N
ATOM   4761  CA  PRO C 637      57.551  50.498 177.661  1.00158.44           C
ATOM   4762  CD  PRO C 637      56.998  51.431 179.796  1.00158.44           C
ATOM   4763  CB  PRO C 637      57.616  49.372 178.690  1.00158.44           C
ATOM   4764  CG  PRO C 637      56.772  49.913 179.857  1.00158.44           C
ATOM   4765  C   PRO C 637      56.436  50.288 176.688  1.00158.44           C
ATOM   4766  O   PRO C 637      55.281  50.554 177.017  1.00158.44           O
ATOM   4767  N   GLN C 638      56.792  49.823 175.475  1.00 68.22           N
ATOM   4768  CA  GLN C 638      55.892  49.582 174.385  1.00 68.22           C
ATOM   4769  CB  GLN C 638      56.633  49.316 173.065  1.00 68.22           C
ATOM   4770  CG  GLN C 638      57.473  50.510 172.604  1.00 68.22           C
ATOM   4771  CD  GLN C 638      58.154  50.138 171.296  1.00 68.22           C
ATOM   4772  OE1 GLN C 638      59.141  50.754 170.898  1.00 68.22           O
ATOM   4773  NE2 GLN C 638      57.612  49.099 170.607  1.00 68.22           N
ATOM   4774  C   GLN C 638      55.007  48.416 174.656  1.00 68.22           C
ATOM   4775  O   GLN C 638      53.830  48.433 174.300  1.00 68.22           O
ATOM   4776  N   GLY C 639      55.530  47.367 175.310  1.00 56.77           N
ATOM   4777  CA  GLY C 639      54.692  46.219 175.459  1.00 56.77           C
ATOM   4778  C   GLY C 639      54.676  45.515 174.135  1.00 56.77           C
ATOM   4779  O   GLY C 639      55.314  44.474 173.991  1.00 56.77           O
ATOM   4780  N   VAL C 640      53.939  46.049 173.135  1.00193.64           N
ATOM   4781  CA  VAL C 640      53.877  45.375 171.867  1.00193.64           C
ATOM   4782  CB  VAL C 640      52.697  45.805 171.039  1.00193.64           C
ATOM   4783  CG1 VAL C 640      52.767  47.325 170.809  1.00193.64           C
ATOM   4784  CG2 VAL C 640      52.681  44.974 169.745  1.00193.64           C
ATOM   4785  C   VAL C 640      55.135  45.642 171.098  1.00193.64           C
ATOM   4786  O   VAL C 640      55.127  46.194 169.998  1.00193.64           O
ATOM   4787  N   GLN C 641      56.263  45.173 171.656  1.00 95.91           N
ATOM   4788  CA  GLN C 641      57.554  45.341 171.063  1.00 95.91           C
ATOM   4789  CB  GLN C 641      58.683  44.863 172.003  1.00 95.91           C
ATOM   4790  CG  GLN C 641      60.102  44.946 171.431  1.00 95.91           C
ATOM   4791  CD  GLN C 641      60.517  43.582 170.889  1.00 95.91           C
ATOM   4792  OE1 GLN C 641      59.924  43.053 169.950  1.00 95.91           O
ATOM   4793  NE2 GLN C 641      61.577  42.990 171.502  1.00 95.91           N
ATOM   4794  C   GLN C 641      57.643  44.560 169.788  1.00 95.91           C
ATOM   4795  O   GLN C 641      58.154  45.070 168.792  1.00 95.91           O
ATOM   4796  N   PRO C 642      57.166  43.344 169.757  1.00 78.10           N
ATOM   4797  CA  PRO C 642      57.326  42.569 168.560  1.00 78.10           C
ATOM   4798  CD  PRO C 642      57.126  42.496 170.940  1.00 78.10           C
ATOM   4799  CB  PRO C 642      56.904  41.148 168.924  1.00 78.10           C
ATOM   4800  CG  PRO C 642      57.253  41.053 170.421  1.00 78.10           C
ATOM   4801  C   PRO C 642      56.647  43.137 167.361  1.00 78.10           C
ATOM   4802  O   PRO C 642      57.202  43.050 166.267  1.00 78.10           O
ATOM   4803  N   LEU C 643      55.450  43.720 167.521  1.00162.53           N
ATOM   4804  CA  LEU C 643      54.782  44.240 166.367  1.00162.53           C
ATOM   4805  CB  LEU C 643      53.378  44.778 166.670  1.00162.53           C
ATOM   4806  CG  LEU C 643      52.369  43.643 166.870  1.00162.53           C
ATOM   4807  CD1 LEU C 643      52.043  42.966 165.529  1.00162.53           C
ATOM   4808  CD2 LEU C 643      52.877  42.640 167.921  1.00162.53           C
ATOM   4809  C   LEU C 643      55.592  45.360 165.828  1.00162.53           C
ATOM   4810  O   LEU C 643      55.843  45.430 164.628  1.00162.53           O
ATOM   4811  N   PHE C 644      56.077  46.238 166.720  1.00110.53           N
ATOM   4812  CA  PHE C 644      56.807  47.383 166.272  1.00110.53           C
ATOM   4813  CB  PHE C 644      57.246  48.326 167.408  1.00110.53           C
ATOM   4814  CG  PHE C 644      56.049  49.101 167.844  1.00110.53           C
ATOM   4815  CD1 PHE C 644      55.666  50.228 167.152  1.00110.53           C
ATOM   4816  CD2 PHE C 644      55.311  48.715 168.937  1.00110.53           C
ATOM   4817  CE1 PHE C 644      54.566  50.954 167.544  1.00110.53           C
ATOM   4818  CE2 PHE C 644      54.210  49.436 169.334  1.00110.53           C
ATOM   4819  CZ  PHE C 644      53.834  50.558 168.637  1.00110.53           C
ATOM   4820  C   PHE C 644      58.028  46.933 165.543  1.00110.53           C
ATOM   4821  O   PHE C 644      58.403  47.530 164.536  1.00110.53           O
ATOM   4822  N   ILE C 645      58.699  45.877 166.034  1.00131.61           N
ATOM   4823  CA  ILE C 645      59.880  45.436 165.354  1.00131.61           C
ATOM   4824  CB  ILE C 645      60.692  44.411 166.102  1.00131.61           C
ATOM   4825  CG1 ILE C 645      59.942  43.097 166.341  1.00131.61           C
ATOM   4826  CG2 ILE C 645      61.165  45.079 167.401  1.00131.61           C
ATOM   4827  CD1 ILE C 645      60.850  42.008 166.912  1.00131.61           C
ATOM   4828  C   ILE C 645      59.511  44.958 163.984  1.00131.61           C
ATOM   4829  O   ILE C 645      60.271  45.143 163.035  1.00131.61           O
ATOM   4830  N   GLY C 646      58.341  44.308 163.835  1.00 41.63           N
ATOM   4831  CA  GLY C 646      57.947  43.853 162.530  1.00 41.63           C
ATOM   4832  C   GLY C 646      57.790  45.043 161.636  1.00 41.63           C
ATOM   4833  O   GLY C 646      58.292  45.043 160.517  1.00 41.63           O
ATOM   4834  N   LEU C 647      57.123  46.111 162.115  1.00102.16           N
ATOM   4835  CA  LEU C 647      56.891  47.266 161.290  1.00102.16           C
ATOM   4836  CB  LEU C 647      56.020  48.351 161.957  1.00102.16           C
ATOM   4837  CG  LEU C 647      54.512  48.018 162.039  1.00102.16           C
ATOM   4838  CD1 LEU C 647      53.895  47.894 160.639  1.00102.16           C
ATOM   4839  CD2 LEU C 647      54.216  46.796 162.912  1.00102.16           C
ATOM   4840  C   LEU C 647      58.207  47.880 160.922  1.00102.16           C
ATOM   4841  O   LEU C 647      58.354  48.432 159.832  1.00102.16           O
ATOM   4842  N   ALA C 648      59.194  47.826 161.837  1.00 43.93           N
ATOM   4843  CA  ALA C 648      60.487  48.393 161.577  1.00 43.93           C
ATOM   4844  CB  ALA C 648      61.443  48.261 162.774  1.00 43.93           C
ATOM   4845  C   ALA C 648      61.119  47.684 160.417  1.00 43.93           C
ATOM   4846  O   ALA C 648      61.705  48.312 159.537  1.00 43.93           O
ATOM   4847  N   LEU C 649      61.003  46.346 160.381  1.00 62.27           N
ATOM   4848  CA  LEU C 649      61.583  45.570 159.324  1.00 62.27           C
ATOM   4849  CB  LEU C 649      61.434  44.059 159.554  1.00 62.27           C
ATOM   4850  CG  LEU C 649      62.214  43.600 160.801  1.00 62.27           C
ATOM   4851  CD1 LEU C 649      62.095  42.088 161.025  1.00 62.27           C
ATOM   4852  CD2 LEU C 649      63.674  44.079 160.749  1.00 62.27           C
ATOM   4853  C   LEU C 649      60.910  45.959 158.053  1.00 62.27           C
ATOM   4854  O   LEU C 649      61.531  45.992 156.993  1.00 62.27           O
ATOM   4855  N   GLY C 650      59.605  46.262 158.131  1.00115.38           N
ATOM   4856  CA  GLY C 650      58.868  46.621 156.961  1.00115.38           C
ATOM   4857  C   GLY C 650      59.412  47.890 156.358  1.00115.38           C
ATOM   4858  O   GLY C 650      59.577  47.986 155.144  1.00115.38           O
ATOM   4859  N   ALA C 651      59.695  48.912 157.188  1.00 64.44           N
ATOM   4860  CA  ALA C 651      60.172  50.181 156.704  1.00 64.44           C
ATOM   4861  CB  ALA C 651      60.309  51.229 157.822  1.00 64.44           C
ATOM   4862  C   ALA C 651      61.518  50.017 156.076  1.00 64.44           C
ATOM   4863  O   ALA C 651      61.823  50.651 155.067  1.00 64.44           O
ATOM   4864  N   LEU C 652      62.375  49.182 156.690  1.00 51.47           N
ATOM   4865  CA  LEU C 652      63.704  48.979 156.196  1.00 51.47           C
ATOM   4866  CB  LEU C 652      64.538  48.118 157.155  1.00 51.47           C
ATOM   4867  CG  LEU C 652      64.698  48.798 158.527  1.00 51.47           C
ATOM   4868  CD1 LEU C 652      65.529  47.944 159.492  1.00 51.47           C
ATOM   4869  CD2 LEU C 652      65.243  50.227 158.379  1.00 51.47           C
ATOM   4870  C   LEU C 652      63.643  48.310 154.861  1.00 51.47           C
ATOM   4871  O   LEU C 652      64.339  48.699 153.925  1.00 51.47           O
ATOM   4872  N   ILE C 653      62.779  47.290 154.730  1.00157.96           N
ATOM   4873  CA  ILE C 653      62.702  46.555 153.503  1.00157.96           C
ATOM   4874  CB  ILE C 653      61.812  45.337 153.599  1.00157.96           C
ATOM   4875  CG1 ILE C 653      62.067  44.359 152.438  1.00157.96           C
ATOM   4876  CG2 ILE C 653      60.351  45.799 153.690  1.00157.96           C
ATOM   4877  CD1 ILE C 653      61.675  44.892 151.061  1.00157.96           C
ATOM   4878  C   ILE C 653      62.209  47.463 152.419  1.00157.96           C
ATOM   4879  O   ILE C 653      62.693  47.423 151.294  1.00157.96           O
ATOM   4880  N   LEU C 654      61.216  48.309 152.725  1.00191.42           N
ATOM   4881  CA  LEU C 654      60.655  49.229 151.783  1.00191.42           C
ATOM   4882  CB  LEU C 654      59.464  49.951 152.450  1.00191.42           C
ATOM   4883  CG  LEU C 654      58.998  51.271 151.816  1.00191.42           C
ATOM   4884  CD1 LEU C 654      59.917  52.421 152.252  1.00191.42           C
ATOM   4885  CD2 LEU C 654      58.877  51.171 150.294  1.00191.42           C
ATOM   4886  C   LEU C 654      61.656  50.240 151.307  1.00191.42           C
ATOM   4887  O   LEU C 654      61.762  50.535 150.120  1.00191.42           O
ATOM   4888  N   CYS C 655      62.388  50.829 152.249  1.00162.61           N
ATOM   4889  CA  CYS C 655      63.385  51.843 152.049  1.00162.61           C
ATOM   4890  CB  CYS C 655      63.818  52.210 153.487  1.00162.61           C
ATOM   4891  SG  CYS C 655      65.484  52.853 153.770  1.00162.61           S
ATOM   4892  C   CYS C 655      64.556  51.356 151.245  1.00162.61           C
ATOM   4893  O   CYS C 655      64.890  51.947 150.224  1.00162.61           O
ATOM   4894  N   PHE C 656      65.250  50.322 151.754  1.00187.54           N
ATOM   4895  CA  PHE C 656      66.437  49.687 151.229  1.00187.54           C
ATOM   4896  CB  PHE C 656      67.371  49.122 152.320  1.00187.54           C
ATOM   4897  CG  PHE C 656      67.971  50.217 153.133  1.00187.54           C
ATOM   4898  CD1 PHE C 656      69.079  50.899 152.686  1.00187.54           C
ATOM   4899  CD2 PHE C 656      67.427  50.559 154.349  1.00187.54           C
ATOM   4900  CE1 PHE C 656      69.632  51.908 153.438  1.00187.54           C
ATOM   4901  CE2 PHE C 656      67.975  51.568 155.105  1.00187.54           C
ATOM   4902  CZ  PHE C 656      69.080  52.246 154.650  1.00187.54           C
ATOM   4903  C   PHE C 656      66.241  48.512 150.302  1.00187.54           C
ATOM   4904  O   PHE C 656      67.155  48.153 149.562  1.00187.54           O
ATOM   4905  N   GLY C 657      65.084  47.833 150.361  1.00133.49           N
ATOM   4906  CA  GLY C 657      64.910  46.510 149.810  1.00133.49           C
ATOM   4907  C   GLY C 657      65.254  46.390 148.363  1.00133.49           C
ATOM   4908  O   GLY C 657      65.783  45.365 147.939  1.00133.49           O
ATOM   4909  N   TYR C 658      64.964  47.406 147.548  1.00139.73           N
ATOM   4910  CA  TYR C 658      65.220  47.244 146.158  1.00139.73           C
ATOM   4911  CB  TYR C 658      64.609  48.388 145.369  1.00139.73           C
ATOM   4912  CG  TYR C 658      63.190  48.135 145.728  1.00139.73           C
ATOM   4913  CD1 TYR C 658      62.641  46.918 145.399  1.00139.73           C
ATOM   4914  CD2 TYR C 658      62.449  49.022 146.474  1.00139.73           C
ATOM   4915  CE1 TYR C 658      61.344  46.615 145.722  1.00139.73           C
ATOM   4916  CE2 TYR C 658      61.145  48.724 146.801  1.00139.73           C
ATOM   4917  CZ  TYR C 658      60.590  47.525 146.417  1.00139.73           C
ATOM   4918  OH  TYR C 658      59.256  47.209 146.746  1.00139.73           O
ATOM   4919  C   TYR C 658      66.682  47.018 145.891  1.00139.73           C
ATOM   4920  O   TYR C 658      67.036  46.406 144.883  1.00139.73           O
ATOM   4921  N   ASN C 659      67.571  47.576 146.735  1.00101.29           N
ATOM   4922  CA  ASN C 659      68.999  47.416 146.589  1.00101.29           C
ATOM   4923  CB  ASN C 659      69.788  48.352 147.520  1.00101.29           C
ATOM   4924  CG  ASN C 659      69.562  49.784 147.057  1.00101.29           C
ATOM   4925  OD1 ASN C 659      69.892  50.737 147.760  1.00101.29           O
ATOM   4926  ND2 ASN C 659      68.975  49.942 145.840  1.00101.29           N
ATOM   4927  C   ASN C 659      69.516  46.020 146.848  1.00101.29           C
ATOM   4928  O   ASN C 659      70.260  45.484 146.027  1.00101.29           O
ATOM   4929  N   CYS C 660      69.159  45.379 147.984  1.00187.72           N
ATOM   4930  CA  CYS C 660      69.786  44.111 148.248  1.00187.72           C
ATOM   4931  CB  CYS C 660      70.954  44.255 149.238  1.00187.72           C
ATOM   4932  SG  CYS C 660      71.949  42.744 149.389  1.00187.72           S
ATOM   4933  C   CYS C 660      68.797  43.156 148.845  1.00187.72           C
ATOM   4934  O   CYS C 660      69.176  42.101 149.335  1.00187.72           O
ATOM   4935  N   GLY C 661      67.495  43.467 148.849  1.00 85.44           N
ATOM   4936  CA  GLY C 661      66.586  42.474 149.350  1.00 85.44           C
ATOM   4937  C   GLY C 661      66.590  42.465 150.850  1.00 85.44           C
ATOM   4938  O   GLY C 661      65.954  41.605 151.457  1.00 85.44           O
ATOM   4939  N   ALA C 662      67.320  43.411 151.476  1.00251.69           N
ATOM   4940  CA  ALA C 662      67.391  43.572 152.907  1.00251.69           C
ATOM   4941  CB  ALA C 662      66.200  44.351 153.489  1.00251.69           C
ATOM   4942  C   ALA C 662      67.488  42.255 153.621  1.00251.69           C
ATOM   4943  O   ALA C 662      66.560  41.916 154.354  1.00251.69           O
ATOM   4944  N   PRO C 663      68.525  41.471 153.435  1.00203.00           N
ATOM   4945  CA  PRO C 663      68.644  40.217 154.133  1.00203.00           C
ATOM   4946  CD  PRO C 663      69.363  41.517 152.247  1.00203.00           C
ATOM   4947  CB  PRO C 663      69.865  39.521 153.539  1.00203.00           C
ATOM   4948  CG  PRO C 663      69.975  40.114 152.124  1.00203.00           C
ATOM   4949  C   PRO C 663      68.728  40.366 155.616  1.00203.00           C
ATOM   4950  O   PRO C 663      68.023  39.649 156.320  1.00203.00           O
ATOM   4951  N   LEU C 664      69.668  41.210 156.088  1.00182.66           N
ATOM   4952  CA  LEU C 664      69.856  41.625 157.449  1.00182.66           C
ATOM   4953  CB  LEU C 664      68.911  42.800 157.868  1.00182.66           C
ATOM   4954  CG  LEU C 664      67.376  42.632 158.103  1.00182.66           C
ATOM   4955  CD1 LEU C 664      66.701  44.004 158.122  1.00182.66           C
ATOM   4956  CD2 LEU C 664      66.610  41.802 157.085  1.00182.66           C
ATOM   4957  C   LEU C 664      69.875  40.458 158.398  1.00182.66           C
ATOM   4958  O   LEU C 664      69.779  40.650 159.609  1.00182.66           O
ATOM   4959  N   ASN C 665      70.073  39.221 157.883  1.00 85.97           N
ATOM   4960  CA  ASN C 665      70.048  38.050 158.725  1.00 85.97           C
ATOM   4961  CB  ASN C 665      68.601  37.571 158.948  1.00 85.97           C
ATOM   4962  CG  ASN C 665      68.551  36.403 159.920  1.00 85.97           C
ATOM   4963  OD1 ASN C 665      69.473  35.593 160.002  1.00 85.97           O
ATOM   4964  ND2 ASN C 665      67.421  36.306 160.670  1.00 85.97           N
ATOM   4965  C   ASN C 665      70.782  36.947 158.006  1.00 85.97           C
ATOM   4966  O   ASN C 665      70.330  36.483 156.961  1.00 85.97           O
ATOM   4967  N   PRO C 666      71.885  36.480 158.538  1.00 80.84           N
ATOM   4968  CA  PRO C 666      72.641  35.445 157.876  1.00 80.84           C
ATOM   4969  CD  PRO C 666      72.722  37.303 159.395  1.00 80.84           C
ATOM   4970  CB  PRO C 666      73.952  35.336 158.651  1.00 80.84           C
ATOM   4971  CG  PRO C 666      74.149  36.752 159.226  1.00 80.84           C
ATOM   4972  C   PRO C 666      71.918  34.139 157.712  1.00 80.84           C
ATOM   4973  O   PRO C 666      72.080  33.492 156.678  1.00 80.84           O
ATOM   4974  N   ALA C 667      71.135  33.719 158.721  1.00 38.16           N
ATOM   4975  CA  ALA C 667      70.423  32.471 158.657  1.00 38.16           C
ATOM   4976  CB  ALA C 667      69.708  32.128 159.974  1.00 38.16           C
ATOM   4977  C   ALA C 667      69.378  32.554 157.588  1.00 38.16           C
ATOM   4978  O   ALA C 667      69.153  31.608 156.835  1.00 38.16           O
ATOM   4979  N   ARG C 668      68.720  33.722 157.500  1.00168.21           N
ATOM   4980  CA  ARG C 668      67.646  33.989 156.587  1.00168.21           C
ATOM   4981  CB  ARG C 668      67.238  35.473 156.717  1.00168.21           C
ATOM   4982  CG  ARG C 668      66.366  36.085 155.614  1.00168.21           C
ATOM   4983  CD  ARG C 668      64.890  35.718 155.683  1.00168.21           C
ATOM   4984  NE  ARG C 668      64.727  34.423 154.977  1.00168.21           N
ATOM   4985  CZ  ARG C 668      64.514  34.426 153.631  1.00168.21           C
ATOM   4986  NH1 ARG C 668      64.456  35.607 152.950  1.00168.21           N
ATOM   4987  NH2 ARG C 668      64.365  33.244 152.970  1.00168.21           N
ATOM   4988  C   ARG C 668      68.126  33.767 155.182  1.00168.21           C
ATOM   4989  O   ARG C 668      67.406  33.194 154.370  1.00168.21           O
ATOM   4990  N   ASP C 669      69.308  34.300 154.818  1.00148.89           N
ATOM   4991  CA  ASP C 669      69.834  34.096 153.489  1.00148.89           C
ATOM   4992  CB  ASP C 669      70.880  35.122 153.020  1.00148.89           C
ATOM   4993  CG  ASP C 669      70.206  36.231 152.237  1.00148.89           C
ATOM   4994  OD1 ASP C 669      69.137  36.738 152.667  1.00148.89           O
ATOM   4995  OD2 ASP C 669      70.753  36.555 151.150  1.00148.89           O
ATOM   4996  C   ASP C 669      70.489  32.778 153.214  1.00148.89           C
ATOM   4997  O   ASP C 669      70.185  32.125 152.218  1.00148.89           O
ATOM   4998  N   LEU C 670      71.429  32.371 154.085  1.00 60.05           N
ATOM   4999  CA  LEU C 670      72.271  31.237 153.813  1.00 60.05           C
ATOM   5000  CB  LEU C 670      73.366  31.049 154.877  1.00 60.05           C
ATOM   5001  CG  LEU C 670      74.284  29.843 154.606  1.00 60.05           C
ATOM   5002  CD1 LEU C 670      75.079  30.026 153.304  1.00 60.05           C
ATOM   5003  CD2 LEU C 670      75.183  29.543 155.817  1.00 60.05           C
ATOM   5004  C   LEU C 670      71.502  29.961 153.744  1.00 60.05           C
ATOM   5005  O   LEU C 670      71.699  29.160 152.831  1.00 60.05           O
ATOM   5006  N   ALA C 671      70.587  29.733 154.702  1.00 47.41           N
ATOM   5007  CA  ALA C 671      69.931  28.459 154.737  1.00 47.41           C
ATOM   5008  CB  ALA C 671      68.975  28.302 155.934  1.00 47.41           C
ATOM   5009  C   ALA C 671      69.154  28.237 153.473  1.00 47.41           C
ATOM   5010  O   ALA C 671      69.281  27.170 152.873  1.00 47.41           O
ATOM   5011  N   PRO C 672      68.368  29.174 153.009  1.00151.17           N
ATOM   5012  CA  PRO C 672      67.642  28.920 151.795  1.00151.17           C
ATOM   5013  CD  PRO C 672      67.622  30.063 153.880  1.00151.17           C
ATOM   5014  CB  PRO C 672      66.495  29.927 151.737  1.00151.17           C
ATOM   5015  CG  PRO C 672      66.764  30.884 152.905  1.00151.17           C
ATOM   5016  C   PRO C 672      68.519  28.888 150.590  1.00151.17           C
ATOM   5017  O   PRO C 672      68.121  28.305 149.584  1.00151.17           O
ATOM   5018  N   ARG C 673      69.697  29.529 150.661  1.00200.49           N
ATOM   5019  CA  ARG C 673      70.614  29.560 149.566  1.00200.49           C
ATOM   5020  CB  ARG C 673      71.836  30.435 149.901  1.00200.49           C
ATOM   5021  CG  ARG C 673      72.498  31.106 148.699  1.00200.49           C
ATOM   5022  CD  ARG C 673      71.745  32.350 148.228  1.00200.49           C
ATOM   5023  NE  ARG C 673      71.775  33.337 149.343  1.00200.49           N
ATOM   5024  CZ  ARG C 673      72.821  34.206 149.447  1.00200.49           C
ATOM   5025  NH1 ARG C 673      73.809  34.188 148.507  1.00200.49           N
ATOM   5026  NH2 ARG C 673      72.877  35.090 150.486  1.00200.49           N
ATOM   5027  C   ARG C 673      71.085  28.155 149.352  1.00200.49           C
ATOM   5028  O   ARG C 673      71.191  27.674 148.226  1.00200.49           O
ATOM   5029  N   VAL C 674      71.381  27.445 150.454  1.00 42.43           N
ATOM   5030  CA  VAL C 674      71.856  26.097 150.346  1.00 42.43           C
ATOM   5031  CB  VAL C 674      72.338  25.532 151.647  1.00 42.43           C
ATOM   5032  CG1 VAL C 674      72.620  24.031 151.461  1.00 42.43           C
ATOM   5033  CG2 VAL C 674      73.587  26.333 152.057  1.00 42.43           C
ATOM   5034  C   VAL C 674      70.770  25.223 149.796  1.00 42.43           C
ATOM   5035  O   VAL C 674      71.037  24.319 149.007  1.00 42.43           O
ATOM   5036  N   PHE C 675      69.510  25.463 150.202  1.00 45.85           N
ATOM   5037  CA  PHE C 675      68.430  24.642 149.730  1.00 45.85           C
ATOM   5038  CB  PHE C 675      67.067  25.015 150.339  1.00 45.85           C
ATOM   5039  CG  PHE C 675      66.030  24.201 149.637  1.00 45.85           C
ATOM   5040  CD1 PHE C 675      65.787  22.896 149.998  1.00 45.85           C
ATOM   5041  CD2 PHE C 675      65.295  24.751 148.612  1.00 45.85           C
ATOM   5042  CE1 PHE C 675      64.829  22.155 149.345  1.00 45.85           C
ATOM   5043  CE2 PHE C 675      64.336  24.015 147.955  1.00 45.85           C
ATOM   5044  CZ  PHE C 675      64.101  22.712 148.321  1.00 45.85           C
ATOM   5045  C   PHE C 675      68.294  24.796 148.251  1.00 45.85           C
ATOM   5046  O   PHE C 675      68.169  23.812 147.522  1.00 45.85           O
ATOM   5047  N   THR C 676      68.334  26.050 147.771  1.00115.19           N
ATOM   5048  CA  THR C 676      68.141  26.340 146.383  1.00115.19           C
ATOM   5049  CB  THR C 676      68.210  27.808 146.095  1.00115.19           C
ATOM   5050  OG1 THR C 676      69.502  28.311 146.392  1.00115.19           O
ATOM   5051  CG2 THR C 676      67.181  28.517 146.978  1.00115.19           C
[truncated: 171,568 more chars]
