# Supplementary material for: Identification of Ixodid Tick-Specific Aquaporin-1 Potential Anti-tick Vaccine Epitopes: An in-silico Analysis
Source: Front Bioeng Biotechnol. 2019 Sep 26;7:236. doi: 10.3389/fbioe.2019.00236 (PMC6775757; doi:10.3389/fbioe.2019.00236)
Supplement: S1 Data — Fasta file of tick AQP1 sequences MK334175- MK334178 (R. appendiculatus). [file Data_Sheet_1.ZIP › Supplementary files/S4 Data.pdb]

EXPDTA    THEORETICAL MODEL, MODELLER 9.22 2019/07/22 20:20:26
REMARK   6 MODELLER OBJECTIVE FUNCTION:     28774.2773
REMARK   6 MODELLER BEST TEMPLATE % SEQ ID:  29.271
REMARK   6 SEQUENCE: tick_AQP1
REMARK   6 ALIGNMENT: ../pir/aqp1_msa.pir
REMARK   6 SCRIPT: ../scripts/model.py
REMARK   6 DOPE score: -128746.08594
REMARK   6 GA341 score: 0.84801
REMARK   6 TEMPLATE: 1fx8_tetramer_clean.pdb 9:A - 259:A MODELS 1:A - 240:A AT 29.3%
REMARK   6 TEMPLATE: 1fx8_tetramer_clean.pdb 9:B - 259:B MODELS 241:B - 480:B AT 29.3%
REMARK   6 TEMPLATE: 1fx8_tetramer_clean.pdb 9:C - 259:C MODELS 481:C - 720:C AT 29.3%
REMARK   6 TEMPLATE: 1fx8_tetramer_clean.pdb 10:D - 259:D MODELS 721:D - 959:D AT 29.3%
REMARK   6 TEMPLATE: 1ldf_tetramer_clean.pdb 9:A - 259:A MODELS 1:A - 240:A AT 29.0%
REMARK   6 TEMPLATE: 1ldf_tetramer_clean.pdb 9:B - 259:B MODELS 241:B - 480:B AT 29.0%
REMARK   6 TEMPLATE: 1ldf_tetramer_clean.pdb 9:C - 259:C MODELS 481:C - 720:C AT 29.0%
REMARK   6 TEMPLATE: 1ldf_tetramer_clean.pdb 10:D - 259:D MODELS 721:D - 959:D AT 29.0%
ATOM      1  N   GLY A   1      31.114  72.950 174.810  1.00 12.22           N
ATOM      2  CA  GLY A   1      32.459  72.459 174.436  1.00 12.22           C
ATOM      3  C   GLY A   1      32.353  71.188 173.660  1.00 12.22           C
ATOM      4  O   GLY A   1      33.180  70.904 172.796  1.00 12.22           O
ATOM      5  N   THR A   2      31.329  70.373 173.968  1.00 35.28           N
ATOM      6  CA  THR A   2      31.149  69.130 173.278  1.00 35.28           C
ATOM      7  CB  THR A   2      30.063  68.271 173.844  1.00 35.28           C
ATOM      8  OG1 THR A   2      30.327  67.967 175.206  1.00 35.28           O
ATOM      9  CG2 THR A   2      30.024  66.981 173.010  1.00 35.28           C
ATOM     10  C   THR A   2      30.781  69.404 171.855  1.00 35.28           C
ATOM     11  O   THR A   2      31.191  68.684 170.946  1.00 35.28           O
ATOM     12  N   PHE A   3      29.976  70.456 171.635  1.00136.48           N
ATOM     13  CA  PHE A   3      29.496  70.818 170.331  1.00136.48           C
ATOM     14  CB  PHE A   3      28.606  72.071 170.396  1.00136.48           C
ATOM     15  CG  PHE A   3      28.124  72.418 169.029  1.00136.48           C
ATOM     16  CD1 PHE A   3      28.887  73.210 168.202  1.00136.48           C
ATOM     17  CD2 PHE A   3      26.911  71.956 168.575  1.00136.48           C
ATOM     18  CE1 PHE A   3      28.446  73.536 166.941  1.00136.48           C
ATOM     19  CE2 PHE A   3      26.463  72.280 167.316  1.00136.48           C
ATOM     20  CZ  PHE A   3      27.231  73.072 166.497  1.00136.48           C
ATOM     21  C   PHE A   3      30.664  71.155 169.460  1.00136.48           C
ATOM     22  O   PHE A   3      30.726  70.733 168.306  1.00136.48           O
ATOM     23  N   VAL A   4      31.622  71.941 169.988  1.00 82.50           N
ATOM     24  CA  VAL A   4      32.742  72.342 169.188  1.00 82.50           C
ATOM     25  CB  VAL A   4      33.648  73.336 169.858  1.00 82.50           C
ATOM     26  CG1 VAL A   4      34.346  72.670 171.053  1.00 82.50           C
ATOM     27  CG2 VAL A   4      34.623  73.879 168.800  1.00 82.50           C
ATOM     28  C   VAL A   4      33.548  71.135 168.834  1.00 82.50           C
ATOM     29  O   VAL A   4      34.029  71.007 167.710  1.00 82.50           O
ATOM     30  N   LEU A   5      33.719  70.215 169.799  1.00115.19           N
ATOM     31  CA  LEU A   5      34.500  69.037 169.582  1.00115.19           C
ATOM     32  CB  LEU A   5      34.769  68.319 170.915  1.00115.19           C
ATOM     33  CG  LEU A   5      35.432  66.952 170.790  1.00115.19           C
ATOM     34  CD1 LEU A   5      36.086  66.552 172.116  1.00115.19           C
ATOM     35  CD2 LEU A   5      34.381  65.918 170.364  1.00115.19           C
ATOM     36  C   LEU A   5      33.853  68.164 168.544  1.00115.19           C
ATOM     37  O   LEU A   5      34.536  67.581 167.702  1.00115.19           O
ATOM     38  N   VAL A   6      32.515  68.051 168.565  1.00 44.53           N
ATOM     39  CA  VAL A   6      31.820  67.255 167.589  1.00 44.53           C
ATOM     40  CB  VAL A   6      30.345  67.175 167.850  1.00 44.53           C
ATOM     41  CG1 VAL A   6      29.695  66.378 166.710  1.00 44.53           C
ATOM     42  CG2 VAL A   6      30.124  66.563 169.244  1.00 44.53           C
ATOM     43  C   VAL A   6      32.012  67.874 166.237  1.00 44.53           C
ATOM     44  O   VAL A   6      32.082  67.172 165.228  1.00 44.53           O
ATOM     45  N   LEU A   7      32.053  69.219 166.178  1.00 98.69           N
ATOM     46  CA  LEU A   7      32.206  69.902 164.923  1.00 98.69           C
ATOM     47  CB  LEU A   7      32.112  71.436 165.090  1.00 98.69           C
ATOM     48  CG  LEU A   7      32.048  72.295 163.801  1.00 98.69           C
ATOM     49  CD1 LEU A   7      31.958  73.785 164.165  1.00 98.69           C
ATOM     50  CD2 LEU A   7      33.199  72.038 162.812  1.00 98.69           C
ATOM     51  C   LEU A   7      33.556  69.577 164.359  1.00 98.69           C
ATOM     52  O   LEU A   7      33.676  69.244 163.181  1.00 98.69           O
ATOM     53  N   PHE A   8      34.614  69.685 165.188  1.00 55.21           N
ATOM     54  CA  PHE A   8      35.953  69.462 164.723  1.00 55.21           C
ATOM     55  CB  PHE A   8      37.026  69.951 165.710  1.00 55.21           C
ATOM     56  CG  PHE A   8      36.998  71.438 165.601  1.00 55.21           C
ATOM     57  CD1 PHE A   8      36.085  72.183 166.312  1.00 55.21           C
ATOM     58  CD2 PHE A   8      37.884  72.087 164.771  1.00 55.21           C
ATOM     59  CE1 PHE A   8      36.061  73.553 166.200  1.00 55.21           C
ATOM     60  CE2 PHE A   8      37.865  73.457 164.655  1.00 55.21           C
ATOM     61  CZ  PHE A   8      36.952  74.192 165.372  1.00 55.21           C
ATOM     62  C   PHE A   8      36.187  68.020 164.391  1.00 55.21           C
ATOM     63  O   PHE A   8      36.830  67.703 163.393  1.00 55.21           O
ATOM     64  N   GLY A   9      35.688  67.093 165.223  1.00 37.47           N
ATOM     65  CA  GLY A   9      35.935  65.707 164.947  1.00 37.47           C
ATOM     66  C   GLY A   9      35.295  65.304 163.657  1.00 37.47           C
ATOM     67  O   GLY A   9      35.901  64.604 162.855  1.00 37.47           O
ATOM     68  N   ASN A  10      34.044  65.722 163.414  1.00 84.14           N
ATOM     69  CA  ASN A  10      33.359  65.329 162.214  1.00 84.14           C
ATOM     70  CB  ASN A  10      31.885  65.771 162.204  1.00 84.14           C
ATOM     71  CG  ASN A  10      31.196  65.160 160.990  1.00 84.14           C
ATOM     72  OD1 ASN A  10      31.614  65.365 159.851  1.00 84.14           O
ATOM     73  ND2 ASN A  10      30.106  64.386 161.237  1.00 84.14           N
ATOM     74  C   ASN A  10      34.050  65.956 161.050  1.00 84.14           C
ATOM     75  O   ASN A  10      34.148  65.359 159.980  1.00 84.14           O
ATOM     76  N   THR A  11      34.535  67.198 161.224  1.00106.06           N
ATOM     77  CA  THR A  11      35.185  67.870 160.140  1.00106.06           C
ATOM     78  CB  THR A  11      35.476  69.326 160.401  1.00106.06           C
ATOM     79  OG1 THR A  11      35.737  69.994 159.177  1.00106.06           O
ATOM     80  CG2 THR A  11      36.707  69.457 161.307  1.00106.06           C
ATOM     81  C   THR A  11      36.472  67.165 159.833  1.00106.06           C
ATOM     82  O   THR A  11      36.857  67.074 158.670  1.00106.06           O
ATOM     83  N   VAL A  12      37.180  66.656 160.867  1.00112.75           N
ATOM     84  CA  VAL A  12      38.451  66.020 160.639  1.00112.75           C
ATOM     85  CB  VAL A  12      39.215  65.655 161.888  1.00112.75           C
ATOM     86  CG1 VAL A  12      38.605  64.408 162.544  1.00112.75           C
ATOM     87  CG2 VAL A  12      40.691  65.467 161.500  1.00112.75           C
ATOM     88  C   VAL A  12      38.292  64.772 159.806  1.00112.75           C
ATOM     89  O   VAL A  12      39.057  64.563 158.868  1.00112.75           O
ATOM     90  N   LEU A  13      37.287  63.913 160.093  1.00115.77           N
ATOM     91  CA  LEU A  13      37.123  62.694 159.335  1.00115.77           C
ATOM     92  CB  LEU A  13      35.825  61.909 159.612  1.00115.77           C
ATOM     93  CG  LEU A  13      35.668  61.108 160.910  1.00115.77           C
ATOM     94  CD1 LEU A  13      35.597  61.986 162.157  1.00115.77           C
ATOM     95  CD2 LEU A  13      34.447  60.184 160.779  1.00115.77           C
ATOM     96  C   LEU A  13      36.892  63.055 157.909  1.00115.77           C
ATOM     97  O   LEU A  13      37.380  62.380 157.007  1.00115.77           O
ATOM     98  N   ALA A  14      36.067  64.093 157.684  1.00 59.30           N
ATOM     99  CA  ALA A  14      35.710  64.529 156.364  1.00 59.30           C
ATOM    100  CB  ALA A  14      34.649  65.644 156.372  1.00 59.30           C
ATOM    101  C   ALA A  14      36.914  65.057 155.652  1.00 59.30           C
ATOM    102  O   ALA A  14      37.079  64.812 154.460  1.00 59.30           O
ATOM    103  N   ILE A  15      37.790  65.802 156.354  1.00101.64           N
ATOM    104  CA  ILE A  15      38.930  66.375 155.700  1.00101.64           C
ATOM    105  CB  ILE A  15      39.799  67.165 156.631  1.00101.64           C
ATOM    106  CG1 ILE A  15      39.017  68.361 157.195  1.00101.64           C
ATOM    107  CG2 ILE A  15      41.066  67.556 155.853  1.00101.64           C
ATOM    108  CD1 ILE A  15      38.531  69.324 156.115  1.00101.64           C
ATOM    109  C   ILE A  15      39.768  65.264 155.160  1.00101.64           C
ATOM    110  O   ILE A  15      40.167  65.295 153.998  1.00101.64           O
ATOM    111  N   VAL A  16      40.051  64.246 155.989  1.00 71.05           N
ATOM    112  CA  VAL A  16      40.851  63.127 155.584  1.00 71.05           C
ATOM    113  CB  VAL A  16      41.173  62.211 156.727  1.00 71.05           C
ATOM    114  CG1 VAL A  16      41.895  60.974 156.165  1.00 71.05           C
ATOM    115  CG2 VAL A  16      41.981  62.999 157.775  1.00 71.05           C
ATOM    116  C   VAL A  16      40.131  62.305 154.543  1.00 71.05           C
ATOM    117  O   VAL A  16      40.705  61.865 153.546  1.00 71.05           O
ATOM    118  N   THR A  17      38.836  62.040 154.766  1.00147.39           N
ATOM    119  CA  THR A  17      38.108  61.196 153.863  1.00147.39           C
ATOM    120  CB  THR A  17      36.725  60.869 154.355  1.00147.39           C
ATOM    121  OG1 THR A  17      35.967  62.057 154.536  1.00147.39           O
ATOM    122  CG2 THR A  17      36.821  60.060 155.661  1.00147.39           C
ATOM    123  C   THR A  17      37.935  61.843 152.530  1.00147.39           C
ATOM    124  O   THR A  17      38.250  61.277 151.486  1.00147.39           O
ATOM    125  N   PHE A  18      37.425  63.075 152.553  1.00110.96           N
ATOM    126  CA  PHE A  18      37.118  63.817 151.386  1.00110.96           C
ATOM    127  CB  PHE A  18      36.371  65.124 151.702  1.00110.96           C
ATOM    128  CG  PHE A  18      36.161  65.865 150.429  1.00110.96           C
ATOM    129  CD1 PHE A  18      35.193  65.479 149.533  1.00110.96           C
ATOM    130  CD2 PHE A  18      36.930  66.966 150.143  1.00110.96           C
ATOM    131  CE1 PHE A  18      35.012  66.182 148.365  1.00110.96           C
ATOM    132  CE2 PHE A  18      36.750  67.670 148.978  1.00110.96           C
ATOM    133  CZ  PHE A  18      35.788  67.278 148.083  1.00110.96           C
ATOM    134  C   PHE A  18      38.350  64.141 150.675  1.00110.96           C
ATOM    135  O   PHE A  18      38.263  64.065 149.471  1.00110.96           O
ATOM    136  N   ASP A  19      39.456  64.535 151.361  1.00181.87           N
ATOM    137  CA  ASP A  19      40.714  64.963 150.782  1.00181.87           C
ATOM    138  CB  ASP A  19      41.417  66.022 151.676  1.00181.87           C
ATOM    139  CG  ASP A  19      42.613  66.708 151.041  1.00181.87           C
ATOM    140  OD1 ASP A  19      43.070  66.246 149.974  1.00181.87           O
ATOM    141  OD2 ASP A  19      43.079  67.734 151.604  1.00181.87           O
ATOM    142  C   ASP A  19      41.534  63.818 150.246  1.00181.87           C
ATOM    143  O   ASP A  19      42.313  63.955 149.306  1.00181.87           O
ATOM    144  N   ARG A  20      41.389  62.619 150.795  1.00183.72           N
ATOM    145  CA  ARG A  20      42.011  61.514 150.126  1.00183.72           C
ATOM    146  CB  ARG A  20      41.996  60.252 151.001  1.00183.72           C
ATOM    147  CG  ARG A  20      40.601  59.888 151.514  1.00183.72           C
ATOM    148  CD  ARG A  20      40.444  58.466 152.054  1.00183.72           C
ATOM    149  NE  ARG A  20      40.285  57.582 150.868  1.00183.72           N
ATOM    150  CZ  ARG A  20      41.401  57.137 150.227  1.00183.72           C
ATOM    151  NH1 ARG A  20      42.624  57.484 150.720  1.00183.72           N
ATOM    152  NH2 ARG A  20      41.300  56.359 149.110  1.00183.72           N
ATOM    153  C   ARG A  20      41.286  61.229 148.835  1.00183.72           C
ATOM    154  O   ARG A  20      41.916  60.885 147.839  1.00183.72           O
ATOM    155  N   ALA A  21      39.940  61.346 148.807  1.00100.70           N
ATOM    156  CA  ALA A  21      39.182  61.018 147.627  1.00100.70           C
ATOM    157  CB  ALA A  21      37.666  61.119 147.866  1.00100.70           C
ATOM    158  C   ALA A  21      39.521  61.927 146.477  1.00100.70           C
ATOM    159  O   ALA A  21      39.664  61.408 145.371  1.00100.70           O
ATOM    160  N   PRO A  22      39.601  63.239 146.568  1.00209.93           N
ATOM    161  CA  PRO A  22      39.999  63.938 145.422  1.00209.93           C
ATOM    162  CD  PRO A  22      40.146  63.981 147.632  1.00209.93           C
ATOM    163  CB  PRO A  22      39.826  65.410 145.746  1.00209.93           C
ATOM    164  CG  PRO A  22      40.183  65.461 147.227  1.00209.93           C
ATOM    165  C   PRO A  22      41.414  63.584 145.046  1.00209.93           C
ATOM    166  O   PRO A  22      41.725  63.710 143.871  1.00209.93           O
ATOM    167  N   ASN A  23      42.302  63.175 145.984  1.00123.45           N
ATOM    168  CA  ASN A  23      43.632  62.787 145.627  1.00123.45           C
ATOM    169  CB  ASN A  23      44.493  62.353 146.828  1.00123.45           C
ATOM    170  CG  ASN A  23      45.942  62.245 146.366  1.00123.45           C
ATOM    171  OD1 ASN A  23      46.810  61.756 147.086  1.00123.45           O
ATOM    172  ND2 ASN A  23      46.216  62.717 145.124  1.00123.45           N
ATOM    173  C   ASN A  23      43.467  61.613 144.727  1.00123.45           C
ATOM    174  O   ASN A  23      44.093  61.531 143.679  1.00123.45           O
ATOM    175  N   LEU A  24      42.588  60.666 145.087  1.00 92.78           N
ATOM    176  CA  LEU A  24      42.444  59.538 144.220  1.00 92.78           C
ATOM    177  CB  LEU A  24      41.442  58.504 144.769  1.00 92.78           C
ATOM    178  CG  LEU A  24      41.126  57.322 143.827  1.00 92.78           C
ATOM    179  CD1 LEU A  24      42.329  56.392 143.600  1.00 92.78           C
ATOM    180  CD2 LEU A  24      39.885  56.568 144.325  1.00 92.78           C
ATOM    181  C   LEU A  24      41.927  60.015 142.900  1.00 92.78           C
ATOM    182  O   LEU A  24      42.528  59.719 141.869  1.00 92.78           O
ATOM    183  N   GLY A  25      40.811  60.781 142.893  1.00 90.91           N
ATOM    184  CA  GLY A  25      40.224  61.163 141.637  1.00 90.91           C
ATOM    185  C   GLY A  25      41.020  62.145 140.813  1.00 90.91           C
ATOM    186  O   GLY A  25      41.355  61.854 139.666  1.00 90.91           O
ATOM    187  N   TYR A  26      41.290  63.371 141.315  1.00215.65           N
ATOM    188  CA  TYR A  26      42.027  64.244 140.443  1.00215.65           C
ATOM    189  CB  TYR A  26      41.845  65.781 140.623  1.00215.65           C
ATOM    190  CG  TYR A  26      42.781  66.350 139.591  1.00215.65           C
ATOM    191  CD1 TYR A  26      42.441  66.339 138.265  1.00215.65           C
ATOM    192  CD2 TYR A  26      44.043  66.809 139.905  1.00215.65           C
ATOM    193  CE1 TYR A  26      43.283  66.818 137.288  1.00215.65           C
ATOM    194  CE2 TYR A  26      44.897  67.286 138.948  1.00215.65           C
ATOM    195  CZ  TYR A  26      44.522  67.296 137.632  1.00215.65           C
ATOM    196  OH  TYR A  26      45.408  67.790 136.652  1.00215.65           O
ATOM    197  C   TYR A  26      43.504  64.022 140.476  1.00215.65           C
ATOM    198  O   TYR A  26      44.175  64.061 139.449  1.00215.65           O
ATOM    199  N   ALA A  27      44.085  63.969 141.680  1.00157.99           N
ATOM    200  CA  ALA A  27      45.517  64.044 141.707  1.00157.99           C
ATOM    201  CB  ALA A  27      46.054  64.630 143.012  1.00157.99           C
ATOM    202  C   ALA A  27      46.348  62.838 141.424  1.00157.99           C
ATOM    203  O   ALA A  27      47.215  62.842 140.564  1.00157.99           O
ATOM    204  N   ALA A  28      46.121  61.707 142.083  1.00253.92           N
ATOM    205  CA  ALA A  28      47.261  60.856 141.956  1.00253.92           C
ATOM    206  CB  ALA A  28      48.368  61.272 142.957  1.00253.92           C
ATOM    207  C   ALA A  28      46.994  59.428 142.288  1.00253.92           C
ATOM    208  O   ALA A  28      47.357  58.532 141.531  1.00253.92           O
ATOM    209  N   ALA A  29      46.397  59.135 143.455  1.00191.07           N
ATOM    210  CA  ALA A  29      46.547  57.737 143.704  1.00191.07           C
ATOM    211  CB  ALA A  29      47.905  57.353 144.320  1.00191.07           C
ATOM    212  C   ALA A  29      45.446  57.002 144.440  1.00191.07           C
ATOM    213  O   ALA A  29      44.453  57.575 144.865  1.00191.07           O
ATOM    214  N   PHE A  30      45.613  55.653 144.561  1.00167.77           N
ATOM    215  CA  PHE A  30      44.659  54.686 145.103  1.00167.77           C
ATOM    216  CB  PHE A  30      44.688  53.326 144.380  1.00167.77           C
ATOM    217  CG  PHE A  30      44.089  52.323 145.312  1.00167.77           C
ATOM    218  CD1 PHE A  30      42.727  52.188 145.469  1.00167.77           C
ATOM    219  CD2 PHE A  30      44.921  51.501 146.041  1.00167.77           C
ATOM    220  CE1 PHE A  30      42.215  51.254 146.343  1.00167.77           C
ATOM    221  CE2 PHE A  30      44.417  50.568 146.915  1.00167.77           C
ATOM    222  CZ  PHE A  30      43.058  50.443 147.066  1.00167.77           C
ATOM    223  C   PHE A  30      44.843  54.397 146.575  1.00167.77           C
ATOM    224  O   PHE A  30      45.979  54.294 147.037  1.00167.77           O
ATOM    225  N   TRP A  31      43.721  54.276 147.365  1.00212.19           N
ATOM    226  CA  TRP A  31      43.843  54.120 148.817  1.00212.19           C
ATOM    227  CB  TRP A  31      44.196  55.464 149.482  1.00212.19           C
ATOM    228  CG  TRP A  31      45.260  56.279 148.784  1.00212.19           C
ATOM    229  CD2 TRP A  31      46.643  56.337 149.147  1.00212.19           C
ATOM    230  CD1 TRP A  31      45.124  57.070 147.679  1.00212.19           C
ATOM    231  NE1 TRP A  31      46.349  57.524 147.265  1.00212.19           N
ATOM    232  CE2 TRP A  31      47.289  57.105 148.171  1.00212.19           C
ATOM    233  CE3 TRP A  31      47.311  55.806 150.208  1.00212.19           C
ATOM    234  CZ2 TRP A  31      48.629  57.353 148.241  1.00212.19           C
ATOM    235  CZ3 TRP A  31      48.657  56.062 150.274  1.00212.19           C
ATOM    236  CH2 TRP A  31      49.302  56.813 149.311  1.00212.19           C
ATOM    237  C   TRP A  31      42.472  53.773 149.507  1.00212.19           C
ATOM    238  O   TRP A  31      41.594  53.231 148.835  1.00212.19           O
ATOM    239  N   GLY A  32      42.280  54.064 150.874  1.00292.76           N
ATOM    240  CA  GLY A  32      41.065  53.903 151.749  1.00292.76           C
ATOM    241  C   GLY A  32      41.117  54.773 153.101  1.00292.76           C
ATOM    242  O   GLY A  32      42.225  54.874 153.609  1.00292.76           O
ATOM    243  N   TRP A  33      39.984  55.338 153.772  1.00363.17           N
ATOM    244  CA  TRP A  33      39.895  56.320 154.931  1.00363.17           C
ATOM    245  CB  TRP A  33      38.973  57.525 154.632  1.00363.17           C
ATOM    246  CG  TRP A  33      37.476  57.253 154.617  1.00363.17           C
ATOM    247  CD2 TRP A  33      36.554  57.798 153.657  1.00363.17           C
ATOM    248  CD1 TRP A  33      36.711  56.591 155.535  1.00363.17           C
ATOM    249  NE1 TRP A  33      35.383  56.683 155.208  1.00363.17           N
ATOM    250  CE2 TRP A  33      35.268  57.429 154.059  1.00363.17           C
ATOM    251  CE3 TRP A  33      36.755  58.554 152.541  1.00363.17           C
ATOM    252  CZ2 TRP A  33      34.165  57.812 153.352  1.00363.17           C
ATOM    253  CZ3 TRP A  33      35.638  58.936 151.832  1.00363.17           C
ATOM    254  CH2 TRP A  33      34.367  58.575 152.226  1.00363.17           C
ATOM    255  C   TRP A  33      39.449  55.908 156.362  1.00363.17           C
ATOM    256  O   TRP A  33      38.944  56.753 157.111  1.00363.17           O
ATOM    257  N   ALA A  34      39.663  54.675 156.854  1.00107.55           N
ATOM    258  CA  ALA A  34      39.236  54.253 158.183  1.00107.55           C
ATOM    259  CB  ALA A  34      39.525  52.759 158.324  1.00107.55           C
ATOM    260  C   ALA A  34      39.960  54.956 159.310  1.00107.55           C
ATOM    261  O   ALA A  34      39.366  55.355 160.315  1.00107.55           O
ATOM    262  N   LEU A  35      41.286  55.114 159.170  1.00153.61           N
ATOM    263  CA  LEU A  35      42.123  55.657 160.205  1.00153.61           C
ATOM    264  CB  LEU A  35      43.626  55.535 159.897  1.00153.61           C
ATOM    265  CG  LEU A  35      44.064  56.115 158.542  1.00153.61           C
ATOM    266  CD1 LEU A  35      43.921  57.644 158.497  1.00153.61           C
ATOM    267  CD2 LEU A  35      45.477  55.631 158.187  1.00153.61           C
ATOM    268  C   LEU A  35      41.784  57.089 160.473  1.00153.61           C
ATOM    269  O   LEU A  35      41.992  57.586 161.575  1.00153.61           O
ATOM    270  N   ALA A  36      41.276  57.822 159.476  1.00 41.62           N
ATOM    271  CA  ALA A  36      40.983  59.205 159.723  1.00 41.62           C
ATOM    272  CB  ALA A  36      40.384  59.918 158.498  1.00 41.62           C
ATOM    273  C   ALA A  36      39.972  59.288 160.815  1.00 41.62           C
ATOM    274  O   ALA A  36      40.016  60.183 161.658  1.00 41.62           O
ATOM    275  N   LEU A  37      39.013  58.353 160.809  1.00171.70           N
ATOM    276  CA  LEU A  37      37.966  58.368 161.778  1.00171.70           C
ATOM    277  CB  LEU A  37      36.895  57.314 161.449  1.00171.70           C
ATOM    278  CG  LEU A  37      36.493  57.374 159.953  1.00171.70           C
ATOM    279  CD1 LEU A  37      35.134  56.716 159.675  1.00171.70           C
ATOM    280  CD2 LEU A  37      36.621  58.787 159.369  1.00171.70           C
ATOM    281  C   LEU A  37      38.573  58.114 163.129  1.00171.70           C
ATOM    282  O   LEU A  37      38.178  58.733 164.116  1.00171.70           O
ATOM    283  N   THR A  38      39.575  57.212 163.211  1.00116.06           N
ATOM    284  CA  THR A  38      40.147  56.912 164.496  1.00116.06           C
ATOM    285  CB  THR A  38      41.184  55.815 164.503  1.00116.06           C
ATOM    286  OG1 THR A  38      41.408  55.399 165.840  1.00116.06           O
ATOM    287  CG2 THR A  38      42.514  56.323 163.931  1.00116.06           C
ATOM    288  C   THR A  38      40.783  58.144 165.067  1.00116.06           C
ATOM    289  O   THR A  38      40.636  58.421 166.253  1.00116.06           O
ATOM    290  N   LEU A  39      41.501  58.940 164.256  1.00 98.61           N
ATOM    291  CA  LEU A  39      42.144  60.107 164.799  1.00 98.61           C
ATOM    292  CB  LEU A  39      43.011  60.875 163.781  1.00 98.61           C
ATOM    293  CG  LEU A  39      44.343  60.182 163.434  1.00 98.61           C
ATOM    294  CD1 LEU A  39      45.268  60.123 164.659  1.00 98.61           C
ATOM    295  CD2 LEU A  39      44.124  58.806 162.791  1.00 98.61           C
ATOM    296  C   LEU A  39      41.108  61.053 165.311  1.00 98.61           C
ATOM    297  O   LEU A  39      41.311  61.710 166.331  1.00 98.61           O
ATOM    298  N   GLY A  40      39.967  61.153 164.610  1.00 38.09           N
ATOM    299  CA  GLY A  40      38.933  62.059 165.016  1.00 38.09           C
ATOM    300  C   GLY A  40      38.457  61.667 166.380  1.00 38.09           C
ATOM    301  O   GLY A  40      38.126  62.533 167.189  1.00 38.09           O
ATOM    302  N   VAL A  41      38.350  60.350 166.654  1.00110.30           N
ATOM    303  CA  VAL A  41      37.882  59.932 167.947  1.00110.30           C
ATOM    304  CB  VAL A  41      37.469  58.491 168.050  1.00110.30           C
ATOM    305  CG1 VAL A  41      38.702  57.591 167.987  1.00110.30           C
ATOM    306  CG2 VAL A  41      36.666  58.329 169.351  1.00110.30           C
ATOM    307  C   VAL A  41      38.899  60.226 169.016  1.00110.30           C
ATOM    308  O   VAL A  41      38.542  60.672 170.105  1.00110.30           O
ATOM    309  N   LEU A  42      40.201  60.010 168.740  1.00107.46           N
ATOM    310  CA  LEU A  42      41.198  60.239 169.753  1.00107.46           C
ATOM    311  CB  LEU A  42      42.637  59.903 169.313  1.00107.46           C
ATOM    312  CG  LEU A  42      42.984  58.398 169.328  1.00107.46           C
ATOM    313  CD1 LEU A  42      42.966  57.847 170.759  1.00107.46           C
ATOM    314  CD2 LEU A  42      42.100  57.568 168.392  1.00107.46           C
ATOM    315  C   LEU A  42      41.165  61.678 170.158  1.00107.46           C
ATOM    316  O   LEU A  42      41.398  62.013 171.318  1.00107.46           O
ATOM    317  N   VAL A  43      40.919  62.566 169.185  1.00 78.85           N
ATOM    318  CA  VAL A  43      40.860  63.983 169.385  1.00 78.85           C
ATOM    319  CB  VAL A  43      40.674  64.664 168.051  1.00 78.85           C
ATOM    320  CG1 VAL A  43      40.420  66.168 168.235  1.00 78.85           C
ATOM    321  CG2 VAL A  43      41.889  64.327 167.170  1.00 78.85           C
ATOM    322  C   VAL A  43      39.698  64.369 170.271  1.00 78.85           C
ATOM    323  O   VAL A  43      39.832  65.183 171.175  1.00 78.85           O
ATOM    324  N   ALA A  44      38.501  63.876 169.931  1.00114.32           N
ATOM    325  CA  ALA A  44      37.189  64.092 170.497  1.00114.32           C
ATOM    326  CB  ALA A  44      36.114  63.740 169.458  1.00114.32           C
ATOM    327  C   ALA A  44      36.785  63.350 171.739  1.00114.32           C
ATOM    328  O   ALA A  44      35.993  63.854 172.534  1.00114.32           O
ATOM    329  N   GLY A  45      37.258  62.109 171.916  1.00 50.46           N
ATOM    330  CA  GLY A  45      36.658  61.229 172.882  1.00 50.46           C
ATOM    331  C   GLY A  45      36.634  61.820 174.251  1.00 50.46           C
ATOM    332  O   GLY A  45      35.640  61.680 174.963  1.00 50.46           O
ATOM    333  N   GLY A  46      37.707  62.507 174.664  1.00 59.52           N
ATOM    334  CA  GLY A  46      37.740  62.963 176.015  1.00 59.52           C
ATOM    335  C   GLY A  46      36.605  63.898 176.303  1.00 59.52           C
ATOM    336  O   GLY A  46      36.012  63.810 177.376  1.00 59.52           O
ATOM    337  N   VAL A  47      36.339  64.882 175.418  1.00 91.58           N
ATOM    338  CA  VAL A  47      35.286  65.822 175.693  1.00 91.58           C
ATOM    339  CB  VAL A  47      35.449  67.104 174.935  1.00 91.58           C
ATOM    340  CG1 VAL A  47      34.226  67.998 175.206  1.00 91.58           C
ATOM    341  CG2 VAL A  47      36.792  67.735 175.336  1.00 91.58           C
ATOM    342  C   VAL A  47      33.882  65.350 175.435  1.00 91.58           C
ATOM    343  O   VAL A  47      33.058  65.262 176.343  1.00 91.58           O
ATOM    344  N   SER A  48      33.586  65.075 174.150  1.00124.12           N
ATOM    345  CA  SER A  48      32.276  64.757 173.637  1.00124.12           C
ATOM    346  CB  SER A  48      32.173  65.129 172.152  1.00124.12           C
ATOM    347  OG  SER A  48      30.954  64.654 171.610  1.00124.12           O
ATOM    348  C   SER A  48      31.880  63.319 173.753  1.00124.12           C
ATOM    349  O   SER A  48      30.695  63.015 173.886  1.00124.12           O
ATOM    350  N   GLY A  49      32.846  62.386 173.695  1.00 37.97           N
ATOM    351  CA  GLY A  49      32.463  61.004 173.658  1.00 37.97           C
ATOM    352  C   GLY A  49      32.543  60.563 172.223  1.00 37.97           C
ATOM    353  O   GLY A  49      32.297  59.402 171.902  1.00 37.97           O
ATOM    354  N   ALA A  50      32.909  61.503 171.329  1.00 85.61           N
ATOM    355  CA  ALA A  50      33.141  61.285 169.924  1.00 85.61           C
ATOM    356  CB  ALA A  50      34.479  60.579 169.643  1.00 85.61           C
ATOM    357  C   ALA A  50      32.061  60.536 169.200  1.00 85.61           C
ATOM    358  O   ALA A  50      32.287  59.418 168.738  1.00 85.61           O
ATOM    359  N   HIS A  51      30.847  61.116 169.111  1.00119.69           N
ATOM    360  CA  HIS A  51      29.792  60.553 168.309  1.00119.69           C
ATOM    361  ND1 HIS A  51      26.942  61.959 170.428  1.00119.69           N
ATOM    362  CG  HIS A  51      27.925  61.174 169.870  1.00119.69           C
ATOM    363  CB  HIS A  51      28.502  61.370 168.500  1.00119.69           C
ATOM    364  NE2 HIS A  51      27.431  60.393 171.928  1.00119.69           N
ATOM    365  CD2 HIS A  51      28.213  60.223 170.800  1.00119.69           C
ATOM    366  CE1 HIS A  51      26.684  61.447 171.657  1.00119.69           C
ATOM    367  C   HIS A  51      30.175  60.653 166.859  1.00119.69           C
ATOM    368  O   HIS A  51      30.326  59.654 166.158  1.00119.69           O
ATOM    369  N   LEU A  52      30.353  61.900 166.383  1.00152.26           N
ATOM    370  CA  LEU A  52      30.772  62.207 165.043  1.00152.26           C
ATOM    371  CB  LEU A  52      32.179  61.692 164.685  1.00152.26           C
ATOM    372  CG  LEU A  52      33.321  62.346 165.489  1.00152.26           C
ATOM    373  CD1 LEU A  52      33.261  63.872 165.392  1.00152.26           C
ATOM    374  CD2 LEU A  52      33.395  61.855 166.931  1.00152.26           C
ATOM    375  C   LEU A  52      29.814  61.664 164.027  1.00152.26           C
ATOM    376  O   LEU A  52      30.150  61.621 162.844  1.00152.26           O
ATOM    377  N   ASN A  53      28.612  61.205 164.434  1.00167.97           N
ATOM    378  CA  ASN A  53      27.659  60.847 163.420  1.00167.97           C
ATOM    379  CB  ASN A  53      27.989  59.604 162.563  1.00167.97           C
ATOM    380  CG  ASN A  53      27.822  58.290 163.270  1.00167.97           C
ATOM    381  OD1 ASN A  53      26.889  58.124 164.043  1.00167.97           O
ATOM    382  ND2 ASN A  53      28.719  57.313 162.972  1.00167.97           N
ATOM    383  C   ASN A  53      26.298  60.798 164.037  1.00167.97           C
ATOM    384  O   ASN A  53      26.096  60.288 165.139  1.00167.97           O
ATOM    385  N   PRO A  54      25.353  61.341 163.322  1.00 74.52           N
ATOM    386  CA  PRO A  54      24.014  61.482 163.819  1.00 74.52           C
ATOM    387  CD  PRO A  54      25.641  62.258 162.231  1.00 74.52           C
ATOM    388  CB  PRO A  54      23.267  62.293 162.762  1.00 74.52           C
ATOM    389  CG  PRO A  54      24.375  63.121 162.085  1.00 74.52           C
ATOM    390  C   PRO A  54      23.369  60.174 164.134  1.00 74.52           C
ATOM    391  O   PRO A  54      22.563  60.118 165.062  1.00 74.52           O
ATOM    392  N   ALA A  55      23.695  59.118 163.373  1.00 41.82           N
ATOM    393  CA  ALA A  55      23.071  57.846 163.581  1.00 41.82           C
ATOM    394  CB  ALA A  55      23.515  56.794 162.548  1.00 41.82           C
ATOM    395  C   ALA A  55      23.440  57.326 164.930  1.00 41.82           C
ATOM    396  O   ALA A  55      22.610  56.752 165.633  1.00 41.82           O
ATOM    397  N   ILE A  56      24.721  57.479 165.310  1.00160.04           N
ATOM    398  CA  ILE A  56      25.168  56.963 166.565  1.00160.04           C
ATOM    399  CB  ILE A  56      26.661  56.806 166.708  1.00160.04           C
ATOM    400  CG1 ILE A  56      27.393  58.144 166.780  1.00160.04           C
ATOM    401  CG2 ILE A  56      27.138  55.872 165.583  1.00160.04           C
ATOM    402  CD1 ILE A  56      27.337  58.709 168.193  1.00160.04           C
ATOM    403  C   ILE A  56      24.601  57.775 167.686  1.00160.04           C
ATOM    404  O   ILE A  56      24.239  57.231 168.727  1.00160.04           O
ATOM    405  N   THR A  57      24.523  59.111 167.517  1.00142.15           N
ATOM    406  CA  THR A  57      24.039  59.915 168.602  1.00142.15           C
ATOM    407  CB  THR A  57      24.095  61.396 168.335  1.00142.15           C
ATOM    408  OG1 THR A  57      23.236  61.758 167.272  1.00142.15           O
ATOM    409  CG2 THR A  57      25.531  61.764 167.951  1.00142.15           C
ATOM    410  C   THR A  57      22.625  59.515 168.910  1.00142.15           C
ATOM    411  O   THR A  57      22.261  59.357 170.075  1.00142.15           O
ATOM    412  N   VAL A  58      21.788  59.319 167.873  1.00 91.11           N
ATOM    413  CA  VAL A  58      20.419  58.950 168.105  1.00 91.11           C
ATOM    414  CB  VAL A  58      19.586  58.912 166.857  1.00 91.11           C
ATOM    415  CG1 VAL A  58      20.085  57.775 165.953  1.00 91.11           C
ATOM    416  CG2 VAL A  58      18.112  58.773 167.276  1.00 91.11           C
ATOM    417  C   VAL A  58      20.351  57.594 168.744  1.00 91.11           C
ATOM    418  O   VAL A  58      19.538  57.360 169.635  1.00 91.11           O
ATOM    419  N   ALA A  59      21.193  56.646 168.298  1.00 33.96           N
ATOM    420  CA  ALA A  59      21.155  55.316 168.842  1.00 33.96           C
ATOM    421  CB  ALA A  59      22.128  54.356 168.136  1.00 33.96           C
ATOM    422  C   ALA A  59      21.528  55.347 170.292  1.00 33.96           C
ATOM    423  O   ALA A  59      20.927  54.654 171.112  1.00 33.96           O
ATOM    424  N   VAL A  60      22.540  56.159 170.645  1.00 42.46           N
ATOM    425  CA  VAL A  60      23.015  56.244 171.997  1.00 42.46           C
ATOM    426  CB  VAL A  60      24.190  57.167 172.137  1.00 42.46           C
ATOM    427  CG1 VAL A  60      24.559  57.270 173.626  1.00 42.46           C
ATOM    428  CG2 VAL A  60      25.330  56.648 171.243  1.00 42.46           C
ATOM    429  C   VAL A  60      21.919  56.781 172.861  1.00 42.46           C
ATOM    430  O   VAL A  60      21.805  56.416 174.031  1.00 42.46           O
ATOM    431  N   THR A  61      21.100  57.708 172.332  1.00103.99           N
ATOM    432  CA  THR A  61      20.078  58.230 173.188  1.00103.99           C
ATOM    433  CB  THR A  61      19.335  59.418 172.629  1.00103.99           C
ATOM    434  OG1 THR A  61      18.593  60.044 173.665  1.00103.99           O
ATOM    435  CG2 THR A  61      18.379  58.978 171.511  1.00103.99           C
ATOM    436  C   THR A  61      19.098  57.145 173.522  1.00103.99           C
ATOM    437  O   THR A  61      18.704  57.000 174.678  1.00103.99           O
ATOM    438  N   THR A  62      18.664  56.358 172.517  1.00 51.03           N
ATOM    439  CA  THR A  62      17.703  55.318 172.761  1.00 51.03           C
ATOM    440  CB  THR A  62      17.173  54.720 171.492  1.00 51.03           C
ATOM    441  OG1 THR A  62      16.560  55.724 170.696  1.00 51.03           O
ATOM    442  CG2 THR A  62      16.147  53.632 171.852  1.00 51.03           C
ATOM    443  C   THR A  62      18.309  54.196 173.557  1.00 51.03           C
ATOM    444  O   THR A  62      17.697  53.656 174.476  1.00 51.03           O
ATOM    445  N   VAL A  63      19.518  53.785 173.147  1.00105.95           N
ATOM    446  CA  VAL A  63      20.280  52.675 173.647  1.00105.95           C
ATOM    447  CB  VAL A  63      21.299  52.233 172.649  1.00105.95           C
ATOM    448  CG1 VAL A  63      22.094  51.048 173.225  1.00105.95           C
ATOM    449  CG2 VAL A  63      20.552  51.936 171.341  1.00105.95           C
ATOM    450  C   VAL A  63      20.990  52.897 174.933  1.00105.95           C
ATOM    451  O   VAL A  63      21.146  51.947 175.699  1.00105.95           O
ATOM    452  N   GLY A  64      21.455  54.120 175.247  1.00184.74           N
ATOM    453  CA  GLY A  64      22.219  54.081 176.453  1.00184.74           C
ATOM    454  C   GLY A  64      22.441  55.430 177.050  1.00184.74           C
ATOM    455  O   GLY A  64      23.556  55.942 177.141  1.00184.74           O
ATOM    456  N   LYS A  65      21.321  55.973 177.560  1.00135.31           N
ATOM    457  CA  LYS A  65      21.223  57.143 178.379  1.00135.31           C
ATOM    458  CB  LYS A  65      21.706  56.907 179.820  1.00135.31           C
ATOM    459  CG  LYS A  65      20.836  55.922 180.602  1.00135.31           C
ATOM    460  CD  LYS A  65      21.476  55.446 181.907  1.00135.31           C
ATOM    461  CE  LYS A  65      21.552  56.533 182.981  1.00135.31           C
ATOM    462  NZ  LYS A  65      22.473  57.608 182.548  1.00135.31           N
ATOM    463  C   LYS A  65      21.965  58.319 177.841  1.00135.31           C
ATOM    464  O   LYS A  65      22.607  59.040 178.602  1.00135.31           O
ATOM    465  N   PHE A  66      21.902  58.577 176.528  1.00 77.72           N
ATOM    466  CA  PHE A  66      22.547  59.772 176.078  1.00 77.72           C
ATOM    467  CB  PHE A  66      22.904  59.718 174.580  1.00 77.72           C
ATOM    468  CG  PHE A  66      23.601  60.975 174.191  1.00 77.72           C
ATOM    469  CD1 PHE A  66      24.870  61.236 174.654  1.00 77.72           C
ATOM    470  CD2 PHE A  66      23.003  61.872 173.337  1.00 77.72           C
ATOM    471  CE1 PHE A  66      25.523  62.390 174.293  1.00 77.72           C
ATOM    472  CE2 PHE A  66      23.651  63.027 172.970  1.00 77.72           C
ATOM    473  CZ  PHE A  66      24.912  63.288 173.451  1.00 77.72           C
ATOM    474  C   PHE A  66      21.556  60.869 176.326  1.00 77.72           C
ATOM    475  O   PHE A  66      20.360  60.672 176.116  1.00 77.72           O
ATOM    476  N   PRO A  67      21.990  62.016 176.781  1.00168.62           N
ATOM    477  CA  PRO A  67      21.040  63.056 177.069  1.00168.62           C
ATOM    478  CD  PRO A  67      23.158  62.097 177.644  1.00168.62           C
ATOM    479  CB  PRO A  67      21.810  64.122 177.841  1.00168.62           C
ATOM    480  CG  PRO A  67      22.906  63.309 178.560  1.00168.62           C
ATOM    481  C   PRO A  67      20.352  63.535 175.832  1.00168.62           C
ATOM    482  O   PRO A  67      21.023  63.946 174.887  1.00168.62           O
ATOM    483  N   TRP A  68      19.007  63.557 175.858  1.00 93.33           N
ATOM    484  CA  TRP A  68      18.197  63.908 174.728  1.00 93.33           C
ATOM    485  CB  TRP A  68      16.689  63.721 174.977  1.00 93.33           C
ATOM    486  CG  TRP A  68      16.110  64.605 176.054  1.00 93.33           C
ATOM    487  CD2 TRP A  68      15.577  65.917 175.813  1.00 93.33           C
ATOM    488  CD1 TRP A  68      15.963  64.367 177.389  1.00 93.33           C
ATOM    489  NE1 TRP A  68      15.369  65.449 177.996  1.00 93.33           N
ATOM    490  CE2 TRP A  68      15.126  66.410 177.037  1.00 93.33           C
ATOM    491  CE3 TRP A  68      15.471  66.649 174.666  1.00 93.33           C
ATOM    492  CZ2 TRP A  68      14.560  67.649 177.132  1.00 93.33           C
ATOM    493  CZ3 TRP A  68      14.900  67.899 174.765  1.00 93.33           C
ATOM    494  CH2 TRP A  68      14.453  68.389 175.975  1.00 93.33           C
ATOM    495  C   TRP A  68      18.419  65.341 174.369  1.00 93.33           C
ATOM    496  O   TRP A  68      18.345  65.712 173.199  1.00 93.33           O
ATOM    497  N   ARG A  69      18.680  66.199 175.369  1.00108.03           N
ATOM    498  CA  ARG A  69      18.827  67.598 175.089  1.00108.03           C
ATOM    499  CB  ARG A  69      19.111  68.445 176.342  1.00108.03           C
ATOM    500  CG  ARG A  69      17.932  68.513 177.314  1.00108.03           C
ATOM    501  CD  ARG A  69      17.734  67.240 178.138  1.00108.03           C
ATOM    502  NE  ARG A  69      18.394  67.456 179.456  1.00108.03           N
ATOM    503  CZ  ARG A  69      19.714  67.152 179.623  1.00108.03           C
ATOM    504  NH1 ARG A  69      20.436  66.644 178.582  1.00108.03           N
ATOM    505  NH2 ARG A  69      20.311  67.355 180.833  1.00108.03           N
ATOM    506  C   ARG A  69      19.976  67.794 174.150  1.00108.03           C
ATOM    507  O   ARG A  69      19.919  68.650 173.269  1.00108.03           O
ATOM    508  N   LYS A  70      21.052  67.011 174.339  1.00 94.02           N
ATOM    509  CA  LYS A  70      22.276  67.078 173.590  1.00 94.02           C
ATOM    510  CB  LYS A  70      23.392  66.232 174.220  1.00 94.02           C
ATOM    511  CG  LYS A  70      23.852  66.747 175.584  1.00 94.02           C
ATOM    512  CD  LYS A  70      24.735  65.749 176.335  1.00 94.02           C
ATOM    513  CE  LYS A  70      25.301  66.293 177.647  1.00 94.02           C
ATOM    514  NZ  LYS A  70      26.257  67.388 177.370  1.00 94.02           N
ATOM    515  C   LYS A  70      22.118  66.607 172.169  1.00 94.02           C
ATOM    516  O   LYS A  70      22.904  66.985 171.303  1.00 94.02           O
ATOM    517  N   ILE A  71      21.124  65.753 171.871  1.00150.93           N
ATOM    518  CA  ILE A  71      21.096  65.138 170.571  1.00150.93           C
ATOM    519  CB  ILE A  71      19.951  64.162 170.423  1.00150.93           C
ATOM    520  CG1 ILE A  71      20.124  63.237 169.200  1.00150.93           C
ATOM    521  CG2 ILE A  71      18.632  64.953 170.437  1.00150.93           C
ATOM    522  CD1 ILE A  71      20.034  63.921 167.835  1.00150.93           C
ATOM    523  C   ILE A  71      21.049  66.149 169.458  1.00150.93           C
ATOM    524  O   ILE A  71      21.844  66.053 168.523  1.00150.93           O
ATOM    525  N   VAL A  72      20.143  67.144 169.501  1.00116.99           N
ATOM    526  CA  VAL A  72      20.106  68.075 168.408  1.00116.99           C
ATOM    527  CB  VAL A  72      18.874  68.951 168.364  1.00116.99           C
ATOM    528  CG1 VAL A  72      17.667  68.036 168.098  1.00116.99           C
ATOM    529  CG2 VAL A  72      18.726  69.778 169.650  1.00116.99           C
ATOM    530  C   VAL A  72      21.359  68.908 168.333  1.00116.99           C
ATOM    531  O   VAL A  72      21.876  69.056 167.226  1.00116.99           O
ATOM    532  N   PRO A  73      21.923  69.475 169.379  1.00149.39           N
ATOM    533  CA  PRO A  73      23.116  70.260 169.242  1.00149.39           C
ATOM    534  CD  PRO A  73      21.493  69.364 170.765  1.00149.39           C
ATOM    535  CB  PRO A  73      23.434  70.799 170.638  1.00149.39           C
ATOM    536  CG  PRO A  73      22.702  69.836 171.588  1.00149.39           C
ATOM    537  C   PRO A  73      24.234  69.448 168.662  1.00149.39           C
ATOM    538  O   PRO A  73      25.047  70.008 167.929  1.00149.39           O
ATOM    539  N   TYR A  74      24.315  68.143 168.989  1.00148.51           N
ATOM    540  CA  TYR A  74      25.349  67.299 168.456  1.00148.51           C
ATOM    541  CB  TYR A  74      25.298  65.859 169.006  1.00148.51           C
ATOM    542  CG  TYR A  74      26.001  65.728 170.317  1.00148.51           C
ATOM    543  CD1 TYR A  74      25.555  66.362 171.452  1.00148.51           C
ATOM    544  CD2 TYR A  74      27.152  64.979 170.401  1.00148.51           C
ATOM    545  CE1 TYR A  74      26.213  66.227 172.651  1.00148.51           C
ATOM    546  CE2 TYR A  74      27.817  64.835 171.597  1.00148.51           C
ATOM    547  CZ  TYR A  74      27.345  65.456 172.728  1.00148.51           C
ATOM    548  OH  TYR A  74      28.017  65.312 173.960  1.00148.51           O
ATOM    549  C   TYR A  74      25.183  67.172 166.974  1.00148.51           C
ATOM    550  O   TYR A  74      26.147  67.300 166.221  1.00148.51           O
ATOM    551  N   MET A  75      23.941  66.924 166.518  1.00135.33           N
ATOM    552  CA  MET A  75      23.672  66.681 165.129  1.00135.33           C
ATOM    553  CB  MET A  75      22.194  66.329 164.869  1.00135.33           C
ATOM    554  CG  MET A  75      21.869  65.965 163.416  1.00135.33           C
ATOM    555  SD  MET A  75      21.799  67.364 162.254  1.00135.33           S
ATOM    556  CE  MET A  75      21.401  66.350 160.801  1.00135.33           C
ATOM    557  C   MET A  75      24.005  67.893 164.319  1.00135.33           C
ATOM    558  O   MET A  75      24.572  67.776 163.234  1.00135.33           O
ATOM    559  N   VAL A  76      23.648  69.090 164.819  1.00 25.40           N
ATOM    560  CA  VAL A  76      23.891  70.299 164.087  1.00 25.40           C
ATOM    561  CB  VAL A  76      23.359  71.518 164.783  1.00 25.40           C
ATOM    562  CG1 VAL A  76      23.770  72.761 163.975  1.00 25.40           C
ATOM    563  CG2 VAL A  76      21.839  71.360 164.955  1.00 25.40           C
ATOM    564  C   VAL A  76      25.367  70.483 163.939  1.00 25.40           C
ATOM    565  O   VAL A  76      25.849  70.859 162.872  1.00 25.40           O
ATOM    566  N   ALA A  77      26.122  70.222 165.022  1.00 28.62           N
ATOM    567  CA  ALA A  77      27.546  70.403 165.018  1.00 28.62           C
ATOM    568  CB  ALA A  77      28.193  70.088 166.378  1.00 28.62           C
ATOM    569  C   ALA A  77      28.165  69.469 164.026  1.00 28.62           C
ATOM    570  O   ALA A  77      29.085  69.838 163.299  1.00 28.62           O
ATOM    571  N   GLN A  78      27.675  68.220 163.977  1.00 57.19           N
ATOM    572  CA  GLN A  78      28.243  67.226 163.114  1.00 57.19           C
ATOM    573  CB  GLN A  78      27.553  65.867 163.325  1.00 57.19           C
ATOM    574  CG  GLN A  78      27.771  65.326 164.742  1.00 57.19           C
ATOM    575  CD  GLN A  78      26.748  64.238 165.038  1.00 57.19           C
ATOM    576  OE1 GLN A  78      25.733  64.121 164.355  1.00 57.19           O
ATOM    577  NE2 GLN A  78      27.009  63.432 166.102  1.00 57.19           N
ATOM    578  C   GLN A  78      28.073  67.636 161.680  1.00 57.19           C
ATOM    579  O   GLN A  78      29.021  67.588 160.898  1.00 57.19           O
ATOM    580  N   TYR A  79      26.859  68.084 161.311  1.00144.58           N
ATOM    581  CA  TYR A  79      26.538  68.460 159.961  1.00144.58           C
ATOM    582  CB  TYR A  79      25.057  68.847 159.813  1.00144.58           C
ATOM    583  CG  TYR A  79      24.870  69.409 158.449  1.00144.58           C
ATOM    584  CD1 TYR A  79      24.624  68.589 157.373  1.00144.58           C
ATOM    585  CD2 TYR A  79      24.945  70.768 158.253  1.00144.58           C
ATOM    586  CE1 TYR A  79      24.453  69.122 156.117  1.00144.58           C
ATOM    587  CE2 TYR A  79      24.775  71.307 157.000  1.00144.58           C
ATOM    588  CZ  TYR A  79      24.529  70.482 155.931  1.00144.58           C
ATOM    589  OH  TYR A  79      24.356  71.034 154.646  1.00144.58           O
ATOM    590  C   TYR A  79      27.350  69.650 159.553  1.00144.58           C
ATOM    591  O   TYR A  79      27.861  69.704 158.435  1.00144.58           O
ATOM    592  N   ILE A  80      27.473  70.646 160.450  1.00114.45           N
ATOM    593  CA  ILE A  80      28.184  71.849 160.127  1.00114.45           C
ATOM    594  CB  ILE A  80      28.079  72.915 161.184  1.00114.45           C
ATOM    595  CG1 ILE A  80      28.618  74.249 160.643  1.00114.45           C
ATOM    596  CG2 ILE A  80      28.799  72.429 162.452  1.00114.45           C
ATOM    597  CD1 ILE A  80      27.767  74.840 159.520  1.00114.45           C
ATOM    598  C   ILE A  80      29.631  71.540 159.906  1.00114.45           C
ATOM    599  O   ILE A  80      30.250  72.072 158.986  1.00114.45           O
ATOM    600  N   GLY A  81      30.217  70.673 160.753  1.00 22.83           N
ATOM    601  CA  GLY A  81      31.614  70.368 160.639  1.00 22.83           C
ATOM    602  C   GLY A  81      31.893  69.713 159.321  1.00 22.83           C
ATOM    603  O   GLY A  81      32.893  70.014 158.673  1.00 22.83           O
ATOM    604  N   ALA A  82      31.018  68.782 158.897  1.00 33.92           N
ATOM    605  CA  ALA A  82      31.216  68.069 157.665  1.00 33.92           C
ATOM    606  CB  ALA A  82      30.134  67.005 157.415  1.00 33.92           C
ATOM    607  C   ALA A  82      31.171  69.033 156.517  1.00 33.92           C
ATOM    608  O   ALA A  82      31.963  68.937 155.581  1.00 33.92           O
ATOM    609  N   PHE A  83      30.230  69.994 156.564  1.00 42.35           N
ATOM    610  CA  PHE A  83      30.046  70.947 155.505  1.00 42.35           C
ATOM    611  CB  PHE A  83      28.873  71.900 155.797  1.00 42.35           C
ATOM    612  CG  PHE A  83      28.730  72.865 154.670  1.00 42.35           C
ATOM    613  CD1 PHE A  83      28.024  72.528 153.538  1.00 42.35           C
ATOM    614  CD2 PHE A  83      29.299  74.116 154.752  1.00 42.35           C
ATOM    615  CE1 PHE A  83      27.892  73.424 152.504  1.00 42.35           C
ATOM    616  CE2 PHE A  83      29.169  75.016 153.721  1.00 42.35           C
ATOM    617  CZ  PHE A  83      28.466  74.670 152.593  1.00 42.35           C
ATOM    618  C   PHE A  83      31.279  71.784 155.352  1.00 42.35           C
ATOM    619  O   PHE A  83      31.769  71.982 154.240  1.00 42.35           O
ATOM    620  N   LEU A  84      31.819  72.296 156.473  1.00 40.65           N
ATOM    621  CA  LEU A  84      32.952  73.177 156.423  1.00 40.65           C
ATOM    622  CB  LEU A  84      33.334  73.731 157.806  1.00 40.65           C
ATOM    623  CG  LEU A  84      32.241  74.612 158.441  1.00 40.65           C
ATOM    624  CD1 LEU A  84      32.676  75.138 159.818  1.00 40.65           C
ATOM    625  CD2 LEU A  84      31.801  75.733 157.484  1.00 40.65           C
ATOM    626  C   LEU A  84      34.149  72.457 155.885  1.00 40.65           C
ATOM    627  O   LEU A  84      34.863  72.983 155.036  1.00 40.65           O
ATOM    628  N   ALA A  85      34.386  71.215 156.345  1.00 37.64           N
ATOM    629  CA  ALA A  85      35.557  70.489 155.944  1.00 37.64           C
ATOM    630  CB  ALA A  85      35.625  69.078 156.554  1.00 37.64           C
ATOM    631  C   ALA A  85      35.530  70.307 154.463  1.00 37.64           C
ATOM    632  O   ALA A  85      36.558  70.427 153.798  1.00 37.64           O
ATOM    633  N   SER A  86      34.344  70.014 153.902  1.00 35.83           N
ATOM    634  CA  SER A  86      34.252  69.772 152.491  1.00 35.83           C
ATOM    635  CB  SER A  86      32.831  69.411 152.022  1.00 35.83           C
ATOM    636  OG  SER A  86      31.977  70.541 152.112  1.00 35.83           O
ATOM    637  C   SER A  86      34.669  71.010 151.761  1.00 35.83           C
ATOM    638  O   SER A  86      35.355  70.942 150.742  1.00 35.83           O
ATOM    639  N   VAL A  87      34.268  72.186 152.273  1.00 28.42           N
ATOM    640  CA  VAL A  87      34.602  73.418 151.620  1.00 28.42           C
ATOM    641  CB  VAL A  87      34.043  74.616 152.330  1.00 28.42           C
ATOM    642  CG1 VAL A  87      34.516  75.884 151.599  1.00 28.42           C
ATOM    643  CG2 VAL A  87      32.515  74.473 152.417  1.00 28.42           C
ATOM    644  C   VAL A  87      36.090  73.569 151.618  1.00 28.42           C
ATOM    645  O   VAL A  87      36.686  73.938 150.606  1.00 28.42           O
ATOM    646  N   ILE A  88      36.734  73.275 152.763  1.00 89.22           N
ATOM    647  CA  ILE A  88      38.154  73.445 152.849  1.00 89.22           C
ATOM    648  CB  ILE A  88      38.733  73.208 154.217  1.00 89.22           C
ATOM    649  CG1 ILE A  88      38.451  74.405 155.147  1.00 89.22           C
ATOM    650  CG2 ILE A  88      40.236  72.921 154.046  1.00 89.22           C
ATOM    651  CD1 ILE A  88      36.979  74.665 155.445  1.00 89.22           C
ATOM    652  C   ILE A  88      38.852  72.540 151.885  1.00 89.22           C
ATOM    653  O   ILE A  88      39.794  72.968 151.223  1.00 89.22           O
ATOM    654  N   LEU A  89      38.444  71.264 151.755  1.00135.90           N
ATOM    655  CA  LEU A  89      39.219  70.483 150.837  1.00135.90           C
ATOM    656  CB  LEU A  89      38.981  68.967 150.830  1.00135.90           C
ATOM    657  CG  LEU A  89      39.997  68.315 149.869  1.00135.90           C
ATOM    658  CD1 LEU A  89      39.558  68.304 148.393  1.00135.90           C
ATOM    659  CD2 LEU A  89      41.319  69.092 149.997  1.00135.90           C
ATOM    660  C   LEU A  89      39.042  71.001 149.443  1.00135.90           C
ATOM    661  O   LEU A  89      39.974  71.021 148.641  1.00135.90           O
ATOM    662  N   PHE A  90      37.834  71.456 149.103  1.00 63.93           N
ATOM    663  CA  PHE A  90      37.601  71.920 147.769  1.00 63.93           C
ATOM    664  CB  PHE A  90      36.149  72.409 147.593  1.00 63.93           C
ATOM    665  CG  PHE A  90      35.952  72.894 146.198  1.00 63.93           C
ATOM    666  CD1 PHE A  90      35.911  72.012 145.144  1.00 63.93           C
ATOM    667  CD2 PHE A  90      35.775  74.237 145.951  1.00 63.93           C
ATOM    668  CE1 PHE A  90      35.723  72.465 143.859  1.00 63.93           C
ATOM    669  CE2 PHE A  90      35.586  74.695 144.668  1.00 63.93           C
ATOM    670  CZ  PHE A  90      35.562  73.808 143.619  1.00 63.93           C
ATOM    671  C   PHE A  90      38.542  73.051 147.484  1.00 63.93           C
ATOM    672  O   PHE A  90      39.105  73.136 146.393  1.00 63.93           O
ATOM    673  N   VAL A  91      38.754  73.950 148.462  1.00105.56           N
ATOM    674  CA  VAL A  91      39.603  75.075 148.193  1.00105.56           C
ATOM    675  CB  VAL A  91      39.664  76.097 149.297  1.00105.56           C
ATOM    676  CG1 VAL A  91      38.237  76.589 149.584  1.00105.56           C
ATOM    677  CG2 VAL A  91      40.420  75.528 150.505  1.00105.56           C
ATOM    678  C   VAL A  91      41.011  74.624 147.916  1.00105.56           C
ATOM    679  O   VAL A  91      41.667  75.169 147.032  1.00105.56           O
ATOM    680  N   THR A  92      41.529  73.631 148.668  1.00 59.12           N
ATOM    681  CA  THR A  92      42.898  73.198 148.503  1.00 59.12           C
ATOM    682  CB  THR A  92      43.312  72.188 149.532  1.00 59.12           C
ATOM    683  OG1 THR A  92      43.157  72.729 150.835  1.00 59.12           O
ATOM    684  CG2 THR A  92      44.784  71.810 149.287  1.00 59.12           C
ATOM    685  C   THR A  92      43.121  72.561 147.151  1.00 59.12           C
ATOM    686  O   THR A  92      44.156  72.772 146.522  1.00 59.12           O
ATOM    687  N   TYR A  93      42.167  71.713 146.724  1.00148.27           N
ATOM    688  CA  TYR A  93      42.060  70.959 145.499  1.00148.27           C
ATOM    689  CB  TYR A  93      41.026  69.828 145.547  1.00148.27           C
ATOM    690  CG  TYR A  93      41.807  68.692 146.057  1.00148.27           C
ATOM    691  CD1 TYR A  93      42.422  68.811 147.266  1.00148.27           C
ATOM    692  CD2 TYR A  93      41.936  67.530 145.332  1.00148.27           C
ATOM    693  CE1 TYR A  93      43.152  67.762 147.738  1.00148.27           C
ATOM    694  CE2 TYR A  93      42.667  66.469 145.808  1.00148.27           C
ATOM    695  CZ  TYR A  93      43.277  66.595 147.027  1.00148.27           C
ATOM    696  OH  TYR A  93      44.037  65.533 147.553  1.00148.27           O
ATOM    697  C   TYR A  93      41.701  71.750 144.291  1.00148.27           C
ATOM    698  O   TYR A  93      41.885  71.253 143.183  1.00148.27           O
ATOM    699  N   ARG A  94      41.168  72.969 144.463  1.00222.09           N
ATOM    700  CA  ARG A  94      40.447  73.700 143.456  1.00222.09           C
ATOM    701  CB  ARG A  94      40.372  75.199 143.795  1.00222.09           C
ATOM    702  CG  ARG A  94      39.631  75.519 145.093  1.00222.09           C
ATOM    703  CD  ARG A  94      38.207  76.028 144.870  1.00222.09           C
ATOM    704  NE  ARG A  94      38.303  77.309 144.116  1.00222.09           N
ATOM    705  CZ  ARG A  94      38.339  77.297 142.751  1.00222.09           C
ATOM    706  NH1 ARG A  94      38.266  76.112 142.078  1.00222.09           N
ATOM    707  NH2 ARG A  94      38.437  78.468 142.058  1.00222.09           N
ATOM    708  C   ARG A  94      41.067  73.611 142.085  1.00222.09           C
ATOM    709  O   ARG A  94      40.351  73.315 141.130  1.00222.09           O
ATOM    710  N   GLY A  95      42.383  73.827 141.924  1.00 35.82           N
ATOM    711  CA  GLY A  95      42.954  73.812 140.603  1.00 35.82           C
ATOM    712  C   GLY A  95      42.819  72.456 139.971  1.00 35.82           C
ATOM    713  O   GLY A  95      42.586  72.337 138.769  1.00 35.82           O
ATOM    714  N   ALA A  96      42.988  71.391 140.770  1.00 60.00           N
ATOM    715  CA  ALA A  96      42.982  70.035 140.313  1.00 60.00           C
ATOM    716  CB  ALA A  96      43.179  69.091 141.493  1.00 60.00           C
ATOM    717  C   ALA A  96      41.674  69.668 139.712  1.00 60.00           C
ATOM    718  O   ALA A  96      41.623  68.972 138.698  1.00 60.00           O
ATOM    719  N   LEU A  97      40.582  70.100 140.355  1.00146.68           N
ATOM    720  CA  LEU A  97      39.269  69.766 139.899  1.00146.68           C
ATOM    721  CB  LEU A  97      38.176  70.339 140.814  1.00146.68           C
ATOM    722  CG  LEU A  97      36.750  70.006 140.345  1.00146.68           C
ATOM    723  CD1 LEU A  97      36.479  68.495 140.392  1.00146.68           C
ATOM    724  CD2 LEU A  97      35.706  70.825 141.119  1.00146.68           C
ATOM    725  C   LEU A  97      39.041  70.346 138.542  1.00146.68           C
ATOM    726  O   LEU A  97      38.588  69.648 137.636  1.00146.68           O
ATOM    727  N   ASP A  98      39.370  71.640 138.367  1.00 80.31           N
ATOM    728  CA  ASP A  98      39.109  72.333 137.136  1.00 80.31           C
ATOM    729  CB  ASP A  98      39.450  73.832 137.226  1.00 80.31           C
ATOM    730  CG  ASP A  98      38.936  74.527 135.974  1.00 80.31           C
ATOM    731  OD1 ASP A  98      38.378  73.822 135.091  1.00 80.31           O
ATOM    732  OD2 ASP A  98      39.089  75.775 135.886  1.00 80.31           O
ATOM    733  C   ASP A  98      39.928  71.745 136.031  1.00 80.31           C
ATOM    734  O   ASP A  98      39.427  71.514 134.931  1.00 80.31           O
ATOM    735  N   ASN A  99      41.217  71.473 136.301  1.00 40.05           N
ATOM    736  CA  ASN A  99      42.070  70.963 135.271  1.00 40.05           C
ATOM    737  CB  ASN A  99      43.541  70.870 135.714  1.00 40.05           C
ATOM    738  CG  ASN A  99      44.045  72.303 135.861  1.00 40.05           C
ATOM    739  OD1 ASN A  99      43.456  73.232 135.310  1.00 40.05           O
ATOM    740  ND2 ASN A  99      45.163  72.489 136.616  1.00 40.05           N
ATOM    741  C   ASN A  99      41.574  69.611 134.870  1.00 40.05           C
ATOM    742  O   ASN A  99      41.604  69.257 133.692  1.00 40.05           O
ATOM    743  N   TYR A 100      41.097  68.815 135.846  1.00 58.66           N
ATOM    744  CA  TYR A 100      40.598  67.507 135.527  1.00 58.66           C
ATOM    745  CB  TYR A 100      40.003  66.769 136.729  1.00 58.66           C
ATOM    746  CG  TYR A 100      39.610  65.415 136.256  1.00 58.66           C
ATOM    747  CD1 TYR A 100      40.569  64.445 136.082  1.00 58.66           C
ATOM    748  CD2 TYR A 100      38.295  65.113 135.993  1.00 58.66           C
ATOM    749  CE1 TYR A 100      40.222  63.189 135.647  1.00 58.66           C
ATOM    750  CE2 TYR A 100      37.942  63.857 135.558  1.00 58.66           C
ATOM    751  CZ  TYR A 100      38.906  62.894 135.384  1.00 58.66           C
ATOM    752  OH  TYR A 100      38.549  61.605 134.938  1.00 58.66           O
ATOM    753  C   TYR A 100      39.423  67.671 134.627  1.00 58.66           C
ATOM    754  O   TYR A 100      39.305  66.997 133.604  1.00 58.66           O
ATOM    755  N   ASP A 101      38.524  68.599 134.999  1.00 56.41           N
ATOM    756  CA  ASP A 101      37.299  68.762 134.271  1.00 56.41           C
ATOM    757  CB  ASP A 101      36.410  69.879 134.847  1.00 56.41           C
ATOM    758  CG  ASP A 101      35.915  69.441 136.219  1.00 56.41           C
ATOM    759  OD1 ASP A 101      36.125  68.250 136.574  1.00 56.41           O
ATOM    760  OD2 ASP A 101      35.325  70.295 136.932  1.00 56.41           O
ATOM    761  C   ASP A 101      37.630  69.140 132.868  1.00 56.41           C
ATOM    762  O   ASP A 101      37.046  68.595 131.930  1.00 56.41           O
ATOM    763  N   GLY A 102      38.580  70.082 132.684  1.00 49.83           N
ATOM    764  CA  GLY A 102      38.875  70.456 131.335  1.00 49.83           C
ATOM    765  C   GLY A 102      39.383  69.237 130.643  1.00 49.83           C
ATOM    766  O   GLY A 102      38.853  68.876 129.593  1.00 49.83           O
ATOM    767  N   GLY A 103      40.463  68.643 131.214  1.00113.33           N
ATOM    768  CA  GLY A 103      41.063  67.361 130.926  1.00113.33           C
ATOM    769  C   GLY A 103      40.131  66.550 130.109  1.00113.33           C
ATOM    770  O   GLY A 103      40.070  66.664 128.885  1.00113.33           O
ATOM    771  N   VAL A 104      39.379  65.683 130.813  1.00244.39           N
ATOM    772  CA  VAL A 104      38.369  64.921 130.160  1.00244.39           C
ATOM    773  CB  VAL A 104      38.242  63.517 130.692  1.00244.39           C
ATOM    774  CG1 VAL A 104      39.495  62.742 130.253  1.00244.39           C
ATOM    775  CG2 VAL A 104      38.098  63.545 132.225  1.00244.39           C
ATOM    776  C   VAL A 104      37.107  65.684 130.359  1.00244.39           C
ATOM    777  O   VAL A 104      36.486  65.591 131.414  1.00244.39           O
ATOM    778  N   ARG A 105      36.683  66.396 129.292  1.00123.98           N
ATOM    779  CA  ARG A 105      35.614  67.359 129.283  1.00123.98           C
ATOM    780  CB  ARG A 105      35.029  67.604 127.882  1.00123.98           C
ATOM    781  CG  ARG A 105      35.995  68.242 126.882  1.00123.98           C
ATOM    782  CD  ARG A 105      35.385  68.397 125.486  1.00123.98           C
ATOM    783  NE  ARG A 105      36.408  69.026 124.603  1.00123.98           N
ATOM    784  CZ  ARG A 105      36.421  70.380 124.431  1.00123.98           C
ATOM    785  NH1 ARG A 105      35.497  71.159 125.066  1.00123.98           N
ATOM    786  NH2 ARG A 105      37.354  70.954 123.617  1.00123.98           N
ATOM    787  C   ARG A 105      34.485  66.896 130.132  1.00123.98           C
ATOM    788  O   ARG A 105      33.717  66.007 129.769  1.00123.98           O
ATOM    789  N   ALA A 106      34.380  67.517 131.319  1.00 56.11           N
ATOM    790  CA  ALA A 106      33.323  67.188 132.216  1.00 56.11           C
ATOM    791  CB  ALA A 106      33.803  66.556 133.534  1.00 56.11           C
ATOM    792  C   ALA A 106      32.675  68.480 132.561  1.00 56.11           C
ATOM    793  O   ALA A 106      33.348  69.452 132.902  1.00 56.11           O
ATOM    794  N   VAL A 107      31.336  68.529 132.472  1.00108.22           N
ATOM    795  CA  VAL A 107      30.677  69.743 132.832  1.00108.22           C
ATOM    796  CB  VAL A 107      29.468  70.064 132.006  1.00108.22           C
ATOM    797  CG1 VAL A 107      29.917  70.375 130.575  1.00108.22           C
ATOM    798  CG2 VAL A 107      28.492  68.883 132.091  1.00108.22           C
ATOM    799  C   VAL A 107      30.219  69.561 134.229  1.00108.22           C
ATOM    800  O   VAL A 107      29.630  68.537 134.577  1.00108.22           O
ATOM    801  N   THR A 108      30.501  70.555 135.084  1.00111.57           N
ATOM    802  CA  THR A 108      30.065  70.397 136.431  1.00111.57           C
ATOM    803  CB  THR A 108      30.577  71.457 137.362  1.00111.57           C
ATOM    804  OG1 THR A 108      30.238  71.139 138.704  1.00111.57           O
ATOM    805  CG2 THR A 108      29.962  72.809 136.962  1.00111.57           C
ATOM    806  C   THR A 108      28.574  70.476 136.417  1.00111.57           C
ATOM    807  O   THR A 108      27.991  71.329 135.752  1.00111.57           O
ATOM    808  N   GLY A 109      27.917  69.576 137.172  1.00 33.59           N
ATOM    809  CA  GLY A 109      26.483  69.561 137.217  1.00 33.59           C
ATOM    810  C   GLY A 109      25.982  68.427 136.375  1.00 33.59           C
ATOM    811  O   GLY A 109      24.804  68.080 136.434  1.00 33.59           O
ATOM    812  N   ALA A 110      26.873  67.817 135.572  1.00 45.12           N
ATOM    813  CA  ALA A 110      26.515  66.718 134.717  1.00 45.12           C
ATOM    814  CB  ALA A 110      27.464  66.523 133.523  1.00 45.12           C
ATOM    815  C   ALA A 110      26.558  65.456 135.514  1.00 45.12           C
ATOM    816  O   ALA A 110      26.879  65.465 136.701  1.00 45.12           O
ATOM    817  N   ASN A 111      26.212  64.328 134.860  1.00127.55           N
ATOM    818  CA  ASN A 111      26.191  63.043 135.498  1.00127.55           C
ATOM    819  CB  ASN A 111      25.887  61.902 134.506  1.00127.55           C
ATOM    820  CG  ASN A 111      25.810  60.558 135.230  1.00127.55           C
ATOM    821  OD1 ASN A 111      25.700  59.513 134.590  1.00127.55           O
ATOM    822  ND2 ASN A 111      25.859  60.566 136.590  1.00127.55           N
ATOM    823  C   ASN A 111      27.557  62.800 136.057  1.00127.55           C
ATOM    824  O   ASN A 111      27.684  62.398 137.213  1.00127.55           O
ATOM    825  N   ALA A 112      28.622  63.033 135.263  1.00257.76           N
ATOM    826  CA  ALA A 112      29.927  62.886 135.841  1.00257.76           C
ATOM    827  CB  ALA A 112      31.079  63.185 134.866  1.00257.76           C
ATOM    828  C   ALA A 112      29.930  63.933 136.899  1.00257.76           C
ATOM    829  O   ALA A 112      29.379  65.009 136.677  1.00257.76           O
ATOM    830  N   THR A 113      30.520  63.687 138.085  1.00354.41           N
ATOM    831  CA  THR A 113      30.198  64.708 139.029  1.00354.41           C
ATOM    832  CB  THR A 113      28.715  64.653 139.328  1.00354.41           C
ATOM    833  OG1 THR A 113      28.273  65.780 140.067  1.00354.41           O
ATOM    834  CG2 THR A 113      28.389  63.341 140.063  1.00354.41           C
ATOM    835  C   THR A 113      31.020  64.665 140.328  1.00354.41           C
ATOM    836  O   THR A 113      32.238  64.529 140.304  1.00354.41           O
ATOM    837  N   ALA A 114      30.309  64.842 141.480  1.00167.82           N
ATOM    838  CA  ALA A 114      30.535  65.089 142.900  1.00167.82           C
ATOM    839  CB  ALA A 114      29.227  65.438 143.629  1.00167.82           C
ATOM    840  C   ALA A 114      31.231  64.074 143.766  1.00167.82           C
ATOM    841  O   ALA A 114      31.742  64.499 144.799  1.00167.82           O
ATOM    842  N   GLY A 115      31.049  62.754 143.533  1.00149.12           N
ATOM    843  CA  GLY A 115      31.778  61.628 144.094  1.00149.12           C
ATOM    844  C   GLY A 115      32.673  61.932 145.267  1.00149.12           C
ATOM    845  O   GLY A 115      32.551  61.349 146.342  1.00149.12           O
ATOM    846  N   ILE A 116      33.668  62.812 145.062  1.00 85.15           N
ATOM    847  CA  ILE A 116      34.678  63.072 146.039  1.00 85.15           C
ATOM    848  CB  ILE A 116      35.608  64.165 145.596  1.00 85.15           C
ATOM    849  CG1 ILE A 116      36.242  63.803 144.243  1.00 85.15           C
ATOM    850  CG2 ILE A 116      36.651  64.381 146.705  1.00 85.15           C
ATOM    851  CD1 ILE A 116      36.941  64.980 143.562  1.00 85.15           C
ATOM    852  C   ILE A 116      34.056  63.490 147.344  1.00 85.15           C
ATOM    853  O   ILE A 116      34.523  63.067 148.401  1.00 85.15           O
ATOM    854  N   PHE A 117      33.029  64.365 147.309  1.00 85.25           N
ATOM    855  CA  PHE A 117      32.378  64.875 148.493  1.00 85.25           C
ATOM    856  CB  PHE A 117      31.459  66.066 148.177  1.00 85.25           C
ATOM    857  CG  PHE A 117      32.296  67.166 147.621  1.00 85.25           C
ATOM    858  CD1 PHE A 117      32.604  67.195 146.280  1.00 85.25           C
ATOM    859  CD2 PHE A 117      32.770  68.168 148.435  1.00 85.25           C
ATOM    860  CE1 PHE A 117      33.375  68.207 145.759  1.00 85.25           C
ATOM    861  CE2 PHE A 117      33.541  69.183 147.920  1.00 85.25           C
ATOM    862  CZ  PHE A 117      33.845  69.203 146.580  1.00 85.25           C
ATOM    863  C   PHE A 117      31.514  63.874 149.211  1.00 85.25           C
ATOM    864  O   PHE A 117      31.589  63.757 150.434  1.00 85.25           O
ATOM    865  N   ALA A 118      30.656  63.128 148.482  1.00 72.57           N
ATOM    866  CA  ALA A 118      29.714  62.279 149.157  1.00 72.57           C
ATOM    867  CB  ALA A 118      28.344  62.935 149.385  1.00 72.57           C
ATOM    868  C   ALA A 118      29.485  61.034 148.355  1.00 72.57           C
ATOM    869  O   ALA A 118      30.131  60.784 147.339  1.00 72.57           O
ATOM    870  N   SER A 119      28.557  60.203 148.862  1.00140.83           N
ATOM    871  CA  SER A 119      28.202  58.903 148.371  1.00140.83           C
ATOM    872  CB  SER A 119      27.521  58.136 149.511  1.00140.83           C
ATOM    873  OG  SER A 119      26.730  57.080 149.008  1.00140.83           O
ATOM    874  C   SER A 119      27.264  58.939 147.193  1.00140.83           C
ATOM    875  O   SER A 119      26.522  59.893 146.993  1.00140.83           O
ATOM    876  N   TYR A 120      27.324  57.889 146.341  1.00 90.63           N
ATOM    877  CA  TYR A 120      26.397  57.684 145.253  1.00 90.63           C
ATOM    878  CB  TYR A 120      26.819  58.346 143.928  1.00 90.63           C
ATOM    879  CG  TYR A 120      26.737  59.820 144.141  1.00 90.63           C
ATOM    880  CD1 TYR A 120      27.821  60.525 144.612  1.00 90.63           C
ATOM    881  CD2 TYR A 120      25.567  60.496 143.880  1.00 90.63           C
ATOM    882  CE1 TYR A 120      27.739  61.883 144.813  1.00 90.63           C
ATOM    883  CE2 TYR A 120      25.479  61.854 144.080  1.00 90.63           C
ATOM    884  CZ  TYR A 120      26.568  62.550 144.548  1.00 90.63           C
ATOM    885  OH  TYR A 120      26.482  63.943 144.756  1.00 90.63           O
ATOM    886  C   TYR A 120      26.307  56.196 145.034  1.00 90.63           C
ATOM    887  O   TYR A 120      27.257  55.485 145.351  1.00 90.63           O
ATOM    888  N   PRO A 121      25.222  55.677 144.506  1.00181.87           N
ATOM    889  CA  PRO A 121      25.124  54.246 144.333  1.00181.87           C
ATOM    890  CD  PRO A 121      23.911  56.255 144.747  1.00181.87           C
ATOM    891  CB  PRO A 121      23.659  53.905 144.148  1.00181.87           C
ATOM    892  CG  PRO A 121      22.946  55.054 144.839  1.00181.87           C
ATOM    893  C   PRO A 121      25.881  53.707 143.174  1.00181.87           C
ATOM    894  O   PRO A 121      26.165  54.451 142.235  1.00181.87           O
ATOM    895  N   GLN A 122      26.173  52.392 143.219  1.00 99.29           N
ATOM    896  CA  GLN A 122      26.812  51.734 142.127  1.00 99.29           C
ATOM    897  CB  GLN A 122      27.211  50.278 142.423  1.00 99.29           C
ATOM    898  CG  GLN A 122      26.017  49.357 142.680  1.00 99.29           C
ATOM    899  CD  GLN A 122      26.551  47.959 142.957  1.00 99.29           C
ATOM    900  OE1 GLN A 122      27.452  47.478 142.271  1.00 99.29           O
ATOM    901  NE2 GLN A 122      25.985  47.288 143.994  1.00 99.29           N
ATOM    902  C   GLN A 122      25.799  51.722 141.029  1.00 99.29           C
ATOM    903  O   GLN A 122      24.595  51.793 141.273  1.00 99.29           O
ATOM    904  N   GLU A 123      26.273  51.635 139.778  1.00 80.48           N
ATOM    905  CA  GLU A 123      25.401  51.723 138.645  1.00 80.48           C
ATOM    906  CB  GLU A 123      26.161  51.651 137.309  1.00 80.48           C
ATOM    907  CG  GLU A 123      27.014  52.889 137.024  1.00 80.48           C
ATOM    908  CD  GLU A 123      28.207  52.878 137.970  1.00 80.48           C
ATOM    909  OE1 GLU A 123      28.926  51.844 138.006  1.00 80.48           O
ATOM    910  OE2 GLU A 123      28.412  53.904 138.671  1.00 80.48           O
ATOM    911  C   GLU A 123      24.404  50.605 138.657  1.00 80.48           C
ATOM    912  O   GLU A 123      23.248  50.807 138.288  1.00 80.48           O
ATOM    913  N   PHE A 124      24.814  49.392 139.071  1.00129.48           N
ATOM    914  CA  PHE A 124      23.917  48.273 138.963  1.00129.48           C
ATOM    915  CB  PHE A 124      24.553  46.873 139.054  1.00129.48           C
ATOM    916  CG  PHE A 124      23.543  45.990 138.386  1.00129.48           C
ATOM    917  CD1 PHE A 124      23.498  45.941 137.011  1.00129.48           C
ATOM    918  CD2 PHE A 124      22.644  45.224 139.093  1.00129.48           C
ATOM    919  CE1 PHE A 124      22.582  45.153 136.353  1.00129.48           C
ATOM    920  CE2 PHE A 124      21.723  44.435 138.439  1.00129.48           C
ATOM    921  CZ  PHE A 124      21.688  44.396 137.068  1.00129.48           C
ATOM    922  C   PHE A 124      22.781  48.320 139.948  1.00129.48           C
ATOM    923  O   PHE A 124      21.738  47.725 139.688  1.00129.48           O
ATOM    924  N   VAL A 125      22.937  48.960 141.127  1.00116.51           N
ATOM    925  CA  VAL A 125      21.877  48.859 142.106  1.00116.51           C
ATOM    926  CB  VAL A 125      22.384  48.677 143.507  1.00116.51           C
ATOM    927  CG1 VAL A 125      23.146  47.344 143.584  1.00116.51           C
ATOM    928  CG2 VAL A 125      23.228  49.905 143.887  1.00116.51           C
ATOM    929  C   VAL A 125      20.967  50.059 142.124  1.00116.51           C
ATOM    930  O   VAL A 125      21.326  51.158 141.701  1.00116.51           O
ATOM    931  N   SER A 126      19.721  49.831 142.607  1.00 42.62           N
ATOM    932  CA  SER A 126      18.685  50.828 142.706  1.00 42.62           C
ATOM    933  CB  SER A 126      17.288  50.295 142.350  1.00 42.62           C
ATOM    934  OG  SER A 126      16.887  49.310 143.292  1.00 42.62           O
ATOM    935  C   SER A 126      18.613  51.378 144.103  1.00 42.62           C
ATOM    936  O   SER A 126      19.410  51.033 144.974  1.00 42.62           O
ATOM    937  N   THR A 127      17.621  52.267 144.335  1.00110.35           N
ATOM    938  CA  THR A 127      17.443  52.955 145.585  1.00110.35           C
ATOM    939  CB  THR A 127      16.331  53.967 145.535  1.00110.35           C
ATOM    940  OG1 THR A 127      16.287  54.704 146.748  1.00110.35           O
ATOM    941  CG2 THR A 127      14.992  53.251 145.289  1.00110.35           C
ATOM    942  C   THR A 127      17.166  52.003 146.711  1.00110.35           C
ATOM    943  O   THR A 127      17.781  52.109 147.772  1.00110.35           O
ATOM    944  N   GLY A 128      16.244  51.041 146.519  1.00 18.77           N
ATOM    945  CA  GLY A 128      15.894  50.147 147.587  1.00 18.77           C
ATOM    946  C   GLY A 128      17.085  49.323 147.953  1.00 18.77           C
ATOM    947  O   GLY A 128      17.349  49.083 149.130  1.00 18.77           O
ATOM    948  N   ASN A 129      17.833  48.859 146.937  1.00 23.80           N
ATOM    949  CA  ASN A 129      18.965  48.016 147.181  1.00 23.80           C
ATOM    950  CB  ASN A 129      19.651  47.550 145.886  1.00 23.80           C
ATOM    951  CG  ASN A 129      18.706  46.599 145.167  1.00 23.80           C
ATOM    952  OD1 ASN A 129      18.137  45.693 145.773  1.00 23.80           O
ATOM    953  ND2 ASN A 129      18.526  46.812 143.836  1.00 23.80           N
ATOM    954  C   ASN A 129      19.972  48.789 147.967  1.00 23.80           C
ATOM    955  O   ASN A 129      20.584  48.266 148.898  1.00 23.80           O
ATOM    956  N   GLY A 130      20.169  50.068 147.603  1.00 28.88           N
ATOM    957  CA  GLY A 130      21.128  50.900 148.269  1.00 28.88           C
ATOM    958  C   GLY A 130      20.719  51.083 149.696  1.00 28.88           C
ATOM    959  O   GLY A 130      21.561  51.101 150.589  1.00 28.88           O
ATOM    960  N   LEU A 131      19.407  51.231 149.951  1.00 90.92           N
ATOM    961  CA  LEU A 131      18.923  51.494 151.278  1.00 90.92           C
ATOM    962  CB  LEU A 131      17.387  51.672 151.295  1.00 90.92           C
ATOM    963  CG  LEU A 131      16.748  52.184 152.610  1.00 90.92           C
ATOM    964  CD1 LEU A 131      15.223  52.304 152.447  1.00 90.92           C
ATOM    965  CD2 LEU A 131      17.116  51.344 153.845  1.00 90.92           C
ATOM    966  C   LEU A 131      19.288  50.335 152.152  1.00 90.92           C
ATOM    967  O   LEU A 131      19.707  50.520 153.294  1.00 90.92           O
ATOM    968  N   VAL A 132      19.134  49.105 151.633  1.00 30.23           N
ATOM    969  CA  VAL A 132      19.410  47.923 152.398  1.00 30.23           C
ATOM    970  CB  VAL A 132      19.111  46.663 151.641  1.00 30.23           C
ATOM    971  CG1 VAL A 132      19.539  45.461 152.500  1.00 30.23           C
ATOM    972  CG2 VAL A 132      17.620  46.661 151.261  1.00 30.23           C
ATOM    973  C   VAL A 132      20.865  47.890 152.756  1.00 30.23           C
ATOM    974  O   VAL A 132      21.242  47.493 153.856  1.00 30.23           O
ATOM    975  N   ASP A 133      21.745  48.288 151.827  1.00 83.57           N
ATOM    976  CA  ASP A 133      23.143  48.206 152.128  1.00 83.57           C
ATOM    977  CB  ASP A 133      24.028  48.638 150.946  1.00 83.57           C
ATOM    978  CG  ASP A 133      25.478  48.307 151.276  1.00 83.57           C
ATOM    979  OD1 ASP A 133      25.735  47.810 152.406  1.00 83.57           O
ATOM    980  OD2 ASP A 133      26.350  48.541 150.397  1.00 83.57           O
ATOM    981  C   ASP A 133      23.478  49.095 153.291  1.00 83.57           C
ATOM    982  O   ASP A 133      24.106  48.652 154.252  1.00 83.57           O
ATOM    983  N   GLN A 134      23.042  50.369 153.263  1.00116.67           N
ATOM    984  CA  GLN A 134      23.391  51.252 154.342  1.00116.67           C
ATOM    985  CB  GLN A 134      23.079  52.749 154.144  1.00116.67           C
ATOM    986  CG  GLN A 134      24.229  53.533 153.494  1.00116.67           C
ATOM    987  CD  GLN A 134      24.005  53.655 152.000  1.00116.67           C
ATOM    988  OE1 GLN A 134      24.859  54.132 151.255  1.00116.67           O
ATOM    989  NE2 GLN A 134      22.809  53.223 151.545  1.00116.67           N
ATOM    990  C   GLN A 134      22.781  50.802 155.631  1.00116.67           C
ATOM    991  O   GLN A 134      23.377  51.000 156.689  1.00116.67           O
ATOM    992  N   ILE A 135      21.570  50.214 155.592  1.00124.02           N
ATOM    993  CA  ILE A 135      20.941  49.797 156.814  1.00124.02           C
ATOM    994  CB  ILE A 135      19.521  49.293 156.606  1.00124.02           C
ATOM    995  CG1 ILE A 135      18.759  49.257 157.930  1.00124.02           C
ATOM    996  CG2 ILE A 135      19.501  47.932 155.904  1.00124.02           C
ATOM    997  CD1 ILE A 135      18.280  50.636 158.341  1.00124.02           C
ATOM    998  C   ILE A 135      21.763  48.715 157.461  1.00124.02           C
ATOM    999  O   ILE A 135      22.051  48.778 158.656  1.00124.02           O
ATOM   1000  N   VAL A 136      22.192  47.703 156.679  1.00101.84           N
ATOM   1001  CA  VAL A 136      22.903  46.578 157.220  1.00101.84           C
ATOM   1002  CB  VAL A 136      23.129  45.484 156.213  1.00101.84           C
ATOM   1003  CG1 VAL A 136      21.761  44.933 155.784  1.00101.84           C
ATOM   1004  CG2 VAL A 136      23.967  46.027 155.044  1.00101.84           C
ATOM   1005  C   VAL A 136      24.241  46.989 157.757  1.00101.84           C
ATOM   1006  O   VAL A 136      24.621  46.594 158.858  1.00101.84           O
ATOM   1007  N   GLY A 137      24.994  47.798 156.992  1.00 44.88           N
ATOM   1008  CA  GLY A 137      26.327  48.165 157.378  1.00 44.88           C
ATOM   1009  C   GLY A 137      26.338  49.000 158.617  1.00 44.88           C
ATOM   1010  O   GLY A 137      27.230  48.865 159.451  1.00 44.88           O
ATOM   1011  N   THR A 138      25.379  49.931 158.748  1.00127.20           N
ATOM   1012  CA  THR A 138      25.386  50.803 159.885  1.00127.20           C
ATOM   1013  CB  THR A 138      24.507  52.007 159.708  1.00127.20           C
ATOM   1014  OG1 THR A 138      24.743  52.944 160.745  1.00127.20           O
ATOM   1015  CG2 THR A 138      23.044  51.576 159.695  1.00127.20           C
ATOM   1016  C   THR A 138      25.025  50.022 161.111  1.00127.20           C
ATOM   1017  O   THR A 138      25.502  50.319 162.205  1.00127.20           O
ATOM   1018  N   ALA A 139      24.158  49.001 160.964  1.00 24.55           N
ATOM   1019  CA  ALA A 139      23.791  48.193 162.092  1.00 24.55           C
ATOM   1020  CB  ALA A 139      22.773  47.096 161.735  1.00 24.55           C
ATOM   1021  C   ALA A 139      25.033  47.518 162.588  1.00 24.55           C
ATOM   1022  O   ALA A 139      25.268  47.427 163.792  1.00 24.55           O
ATOM   1023  N   LEU A 140      25.869  47.029 161.653  1.00 37.55           N
ATOM   1024  CA  LEU A 140      27.091  46.361 162.003  1.00 37.55           C
ATOM   1025  CB  LEU A 140      27.838  45.807 160.777  1.00 37.55           C
ATOM   1026  CG  LEU A 140      27.058  44.713 160.024  1.00 37.55           C
ATOM   1027  CD1 LEU A 140      27.853  44.193 158.816  1.00 37.55           C
ATOM   1028  CD2 LEU A 140      26.615  43.589 160.973  1.00 37.55           C
ATOM   1029  C   LEU A 140      28.000  47.346 162.674  1.00 37.55           C
ATOM   1030  O   LEU A 140      28.678  47.017 163.646  1.00 37.55           O
ATOM   1031  N   LEU A 141      28.030  48.592 162.164  1.00118.49           N
ATOM   1032  CA  LEU A 141      28.893  49.620 162.676  1.00118.49           C
ATOM   1033  CB  LEU A 141      28.688  50.942 161.903  1.00118.49           C
ATOM   1034  CG  LEU A 141      29.551  52.141 162.352  1.00118.49           C
ATOM   1035  CD1 LEU A 141      29.098  52.740 163.694  1.00118.49           C
ATOM   1036  CD2 LEU A 141      31.035  51.768 162.343  1.00118.49           C
ATOM   1037  C   LEU A 141      28.559  49.880 164.111  1.00118.49           C
ATOM   1038  O   LEU A 141      29.439  49.879 164.970  1.00118.49           O
ATOM   1039  N   VAL A 142      27.265  50.095 164.410  1.00 37.83           N
ATOM   1040  CA  VAL A 142      26.850  50.422 165.744  1.00 37.83           C
ATOM   1041  CB  VAL A 142      25.382  50.719 165.832  1.00 37.83           C
ATOM   1042  CG1 VAL A 142      25.018  50.958 167.307  1.00 37.83           C
ATOM   1043  CG2 VAL A 142      25.067  51.907 164.908  1.00 37.83           C
ATOM   1044  C   VAL A 142      27.125  49.264 166.654  1.00 37.83           C
ATOM   1045  O   VAL A 142      27.643  49.436 167.756  1.00 37.83           O
ATOM   1046  N   LEU A 143      26.809  48.042 166.193  1.00134.40           N
ATOM   1047  CA  LEU A 143      26.940  46.860 166.997  1.00134.40           C
ATOM   1048  CB  LEU A 143      26.586  45.602 166.182  1.00134.40           C
ATOM   1049  CG  LEU A 143      26.694  44.270 166.946  1.00134.40           C
ATOM   1050  CD1 LEU A 143      25.611  44.148 168.025  1.00134.40           C
ATOM   1051  CD2 LEU A 143      26.706  43.076 165.979  1.00134.40           C
ATOM   1052  C   LEU A 143      28.364  46.694 167.436  1.00134.40           C
ATOM   1053  O   LEU A 143      28.638  46.475 168.615  1.00134.40           O
ATOM   1054  N   ALA A 144      29.308  46.797 166.485  1.00 51.18           N
ATOM   1055  CA  ALA A 144      30.711  46.612 166.730  1.00 51.18           C
ATOM   1056  CB  ALA A 144      31.545  46.620 165.437  1.00 51.18           C
ATOM   1057  C   ALA A 144      31.251  47.691 167.613  1.00 51.18           C
ATOM   1058  O   ALA A 144      32.149  47.447 168.417  1.00 51.18           O
ATOM   1059  N   ILE A 145      30.766  48.936 167.450  1.00127.65           N
ATOM   1060  CA  ILE A 145      31.294  49.996 168.257  1.00127.65           C
ATOM   1061  CB  ILE A 145      30.881  51.377 167.824  1.00127.65           C
ATOM   1062  CG1 ILE A 145      29.363  51.571 167.852  1.00127.65           C
ATOM   1063  CG2 ILE A 145      31.512  51.635 166.451  1.00127.65           C
ATOM   1064  CD1 ILE A 145      28.944  53.014 167.575  1.00127.65           C
ATOM   1065  C   ILE A 145      30.947  49.756 169.690  1.00127.65           C
ATOM   1066  O   ILE A 145      31.757  50.005 170.581  1.00127.65           O
ATOM   1067  N   LEU A 146      29.724  49.277 169.965  1.00145.35           N
ATOM   1068  CA  LEU A 146      29.351  49.037 171.326  1.00145.35           C
ATOM   1069  CB  LEU A 146      27.860  48.686 171.463  1.00145.35           C
ATOM   1070  CG  LEU A 146      27.334  48.778 172.905  1.00145.35           C
ATOM   1071  CD1 LEU A 146      27.990  47.745 173.827  1.00145.35           C
ATOM   1072  CD2 LEU A 146      27.456  50.213 173.442  1.00145.35           C
ATOM   1073  C   LEU A 146      30.190  47.907 171.866  1.00145.35           C
ATOM   1074  O   LEU A 146      30.624  47.934 173.017  1.00145.35           O
ATOM   1075  N   ALA A 147      30.439  46.869 171.043  1.00 53.22           N
ATOM   1076  CA  ALA A 147      31.201  45.725 171.472  1.00 53.22           C
ATOM   1077  CB  ALA A 147      31.277  44.629 170.395  1.00 53.22           C
ATOM   1078  C   ALA A 147      32.609  46.128 171.790  1.00 53.22           C
ATOM   1079  O   ALA A 147      33.186  45.679 172.782  1.00 53.22           O
ATOM   1080  N   ILE A 148      33.208  46.978 170.935  1.00107.31           N
ATOM   1081  CA  ILE A 148      34.570  47.389 171.131  1.00107.31           C
ATOM   1082  CB  ILE A 148      35.118  48.199 169.989  1.00107.31           C
ATOM   1083  CG1 ILE A 148      36.635  48.362 170.140  1.00107.31           C
ATOM   1084  CG2 ILE A 148      34.366  49.534 169.900  1.00107.31           C
ATOM   1085  CD1 ILE A 148      37.261  49.113 168.970  1.00107.31           C
ATOM   1086  C   ILE A 148      34.679  48.208 172.381  1.00107.31           C
ATOM   1087  O   ILE A 148      35.653  48.095 173.123  1.00107.31           O
ATOM   1088  N   THR A 149      33.698  49.099 172.609  1.00125.51           N
ATOM   1089  CA  THR A 149      33.678  49.965 173.752  1.00125.51           C
ATOM   1090  CB  THR A 149      32.713  51.106 173.586  1.00125.51           C
ATOM   1091  OG1 THR A 149      32.733  51.932 174.737  1.00125.51           O
ATOM   1092  CG2 THR A 149      31.299  50.569 173.331  1.00125.51           C
ATOM   1093  C   THR A 149      33.370  49.211 175.014  1.00125.51           C
ATOM   1094  O   THR A 149      33.890  49.546 176.076  1.00125.51           O
ATOM   1095  N   ASP A 150      32.517  48.171 174.940  1.00 66.07           N
ATOM   1096  CA  ASP A 150      32.096  47.449 176.113  1.00 66.07           C
ATOM   1097  CB  ASP A 150      31.107  46.318 175.780  1.00 66.07           C
ATOM   1098  CG  ASP A 150      30.569  45.750 177.081  1.00 66.07           C
ATOM   1099  OD1 ASP A 150      30.973  46.260 178.160  1.00 66.07           O
ATOM   1100  OD2 ASP A 150      29.749  44.795 177.012  1.00 66.07           O
ATOM   1101  C   ASP A 150      33.288  46.836 176.786  1.00 66.07           C
ATOM   1102  O   ASP A 150      33.887  45.884 176.288  1.00 66.07           O
ATOM   1103  N   SER A 151      33.652  47.378 177.966  1.00 40.00           N
ATOM   1104  CA  SER A 151      34.792  46.906 178.698  1.00 40.00           C
ATOM   1105  CB  SER A 151      35.104  47.769 179.932  1.00 40.00           C
ATOM   1106  OG  SER A 151      35.447  49.088 179.531  1.00 40.00           O
ATOM   1107  C   SER A 151      34.540  45.514 179.185  1.00 40.00           C
ATOM   1108  O   SER A 151      35.419  44.656 179.118  1.00 40.00           O
ATOM   1109  N   ARG A 152      33.324  45.258 179.699  1.00164.47           N
ATOM   1110  CA  ARG A 152      33.016  43.978 180.265  1.00164.47           C
ATOM   1111  CB  ARG A 152      31.620  43.940 180.915  1.00164.47           C
ATOM   1112  CG  ARG A 152      30.483  44.223 179.931  1.00164.47           C
ATOM   1113  CD  ARG A 152      29.126  44.477 180.595  1.00164.47           C
ATOM   1114  NE  ARG A 152      28.693  43.218 181.263  1.00164.47           N
ATOM   1115  CZ  ARG A 152      29.080  42.956 182.546  1.00164.47           C
ATOM   1116  NH1 ARG A 152      29.894  43.831 183.206  1.00164.47           N
ATOM   1117  NH2 ARG A 152      28.646  41.823 183.172  1.00164.47           N
ATOM   1118  C   ARG A 152      33.048  42.922 179.208  1.00164.47           C
ATOM   1119  O   ARG A 152      33.621  41.852 179.402  1.00164.47           O
ATOM   1120  N   ASN A 153      32.460  43.215 178.038  1.00121.80           N
ATOM   1121  CA  ASN A 153      32.291  42.228 177.005  1.00121.80           C
ATOM   1122  CB  ASN A 153      31.205  42.634 175.987  1.00121.80           C
ATOM   1123  CG  ASN A 153      30.855  41.449 175.097  1.00121.80           C
ATOM   1124  OD1 ASN A 153      30.225  40.488 175.535  1.00121.80           O
ATOM   1125  ND2 ASN A 153      31.271  41.521 173.804  1.00121.80           N
ATOM   1126  C   ASN A 153      33.559  41.999 176.253  1.00121.80           C
ATOM   1127  O   ASN A 153      34.527  42.747 176.369  1.00121.80           O
ATOM   1128  N   MET A 154      33.591  40.893 175.486  1.00326.74           N
ATOM   1129  CA  MET A 154      34.727  40.601 174.672  1.00326.74           C
ATOM   1130  CB  MET A 154      35.304  41.818 173.918  1.00326.74           C
ATOM   1131  CG  MET A 154      36.517  41.494 173.039  1.00326.74           C
ATOM   1132  SD  MET A 154      38.105  41.352 173.909  1.00326.74           S
ATOM   1133  CE  MET A 154      38.470  43.128 173.806  1.00326.74           C
ATOM   1134  C   MET A 154      35.768  40.023 175.554  1.00326.74           C
ATOM   1135  O   MET A 154      35.993  38.820 175.586  1.00326.74           O
ATOM   1136  N   ALA A 155      36.463  40.870 176.311  1.00287.88           N
ATOM   1137  CA  ALA A 155      37.521  40.313 177.077  1.00287.88           C
ATOM   1138  CB  ALA A 155      38.538  39.460 176.292  1.00287.88           C
ATOM   1139  C   ALA A 155      38.303  41.483 177.508  1.00287.88           C
ATOM   1140  O   ALA A 155      37.791  42.408 178.136  1.00287.88           O
ATOM   1141  N   VAL A 156      39.595  41.425 177.153  1.00159.31           N
ATOM   1142  CA  VAL A 156      40.546  42.438 177.463  1.00159.31           C
ATOM   1143  CB  VAL A 156      41.831  42.311 176.699  1.00159.31           C
ATOM   1144  CG1 VAL A 156      42.504  40.986 177.092  1.00159.31           C
ATOM   1145  CG2 VAL A 156      41.522  42.435 175.198  1.00159.31           C
ATOM   1146  C   VAL A 156      39.953  43.763 177.135  1.00159.31           C
ATOM   1147  O   VAL A 156      38.987  43.902 176.387  1.00159.31           O
ATOM   1148  N   PRO A 157      40.542  44.727 177.771  1.00105.85           N
ATOM   1149  CA  PRO A 157      40.079  46.079 177.688  1.00105.85           C
ATOM   1150  CD  PRO A 157      41.166  44.449 179.056  1.00105.85           C
ATOM   1151  CB  PRO A 157      40.771  46.829 178.823  1.00105.85           C
ATOM   1152  CG  PRO A 157      41.020  45.739 179.878  1.00105.85           C
ATOM   1153  C   PRO A 157      40.217  46.757 176.367  1.00105.85           C
ATOM   1154  O   PRO A 157      41.032  46.372 175.531  1.00105.85           O
ATOM   1155  N   GLN A 158      39.371  47.789 176.240  1.00221.03           N
ATOM   1156  CA  GLN A 158      39.015  48.692 175.191  1.00221.03           C
ATOM   1157  CB  GLN A 158      37.692  49.429 175.460  1.00221.03           C
ATOM   1158  CG  GLN A 158      37.741  50.374 176.661  1.00221.03           C
ATOM   1159  CD  GLN A 158      37.683  49.535 177.929  1.00221.03           C
ATOM   1160  OE1 GLN A 158      37.405  48.338 177.885  1.00221.03           O
ATOM   1161  NE2 GLN A 158      37.945  50.182 179.096  1.00221.03           N
ATOM   1162  C   GLN A 158      40.015  49.745 174.824  1.00221.03           C
ATOM   1163  O   GLN A 158      39.760  50.445 173.855  1.00221.03           O
ATOM   1164  N   GLY A 159      41.118  49.967 175.563  1.00 80.16           N
ATOM   1165  CA  GLY A 159      41.934  51.145 175.345  1.00 80.16           C
ATOM   1166  C   GLY A 159      42.306  51.380 173.892  1.00 80.16           C
ATOM   1167  O   GLY A 159      42.303  52.522 173.437  1.00 80.16           O
ATOM   1168  N   VAL A 160      42.620  50.322 173.126  1.00144.86           N
ATOM   1169  CA  VAL A 160      43.000  50.349 171.731  1.00144.86           C
ATOM   1170  CB  VAL A 160      43.551  49.037 171.261  1.00144.86           C
ATOM   1171  CG1 VAL A 160      42.427  47.987 171.308  1.00144.86           C
ATOM   1172  CG2 VAL A 160      44.172  49.243 169.869  1.00144.86           C
ATOM   1173  C   VAL A 160      41.831  50.694 170.844  1.00144.86           C
ATOM   1174  O   VAL A 160      41.987  50.893 169.639  1.00144.86           O
ATOM   1175  N   GLN A 161      40.623  50.773 171.425  1.00116.42           N
ATOM   1176  CA  GLN A 161      39.355  50.829 170.749  1.00116.42           C
ATOM   1177  CB  GLN A 161      38.178  51.089 171.713  1.00116.42           C
ATOM   1178  CG  GLN A 161      36.795  51.160 171.053  1.00116.42           C
ATOM   1179  CD  GLN A 161      36.299  52.604 171.016  1.00116.42           C
ATOM   1180  OE1 GLN A 161      35.218  52.901 171.522  1.00116.42           O
ATOM   1181  NE2 GLN A 161      37.084  53.531 170.404  1.00116.42           N
ATOM   1182  C   GLN A 161      39.277  51.853 169.668  1.00116.42           C
ATOM   1183  O   GLN A 161      38.693  51.533 168.634  1.00116.42           O
ATOM   1184  N   PRO A 162      39.776  53.045 169.791  1.00 87.70           N
ATOM   1185  CA  PRO A 162      39.615  53.978 168.712  1.00 87.70           C
ATOM   1186  CD  PRO A 162      39.952  53.701 171.074  1.00 87.70           C
ATOM   1187  CB  PRO A 162      40.205  55.283 169.234  1.00 87.70           C
ATOM   1188  CG  PRO A 162      39.952  55.207 170.754  1.00 87.70           C
ATOM   1189  C   PRO A 162      40.207  53.470 167.434  1.00 87.70           C
ATOM   1190  O   PRO A 162      39.572  53.604 166.388  1.00 87.70           O
ATOM   1191  N   LEU A 163      41.405  52.861 167.488  1.00159.64           N
ATOM   1192  CA  LEU A 163      42.009  52.376 166.282  1.00159.64           C
ATOM   1193  CB  LEU A 163      43.409  51.774 166.464  1.00159.64           C
ATOM   1194  CG  LEU A 163      44.495  52.806 166.787  1.00159.64           C
ATOM   1195  CD1 LEU A 163      45.886  52.159 166.739  1.00159.64           C
ATOM   1196  CD2 LEU A 163      44.379  54.042 165.881  1.00159.64           C
ATOM   1197  C   LEU A 163      41.170  51.276 165.731  1.00159.64           C
ATOM   1198  O   LEU A 163      40.950  51.199 164.525  1.00159.64           O
ATOM   1199  N   PHE A 164      40.669  50.398 166.616  1.00 60.20           N
ATOM   1200  CA  PHE A 164      39.909  49.271 166.169  1.00 60.20           C
ATOM   1201  CB  PHE A 164      39.521  48.283 167.282  1.00 60.20           C
ATOM   1202  CG  PHE A 164      40.691  47.399 167.551  1.00 60.20           C
ATOM   1203  CD1 PHE A 164      41.746  47.817 168.329  1.00 60.20           C
ATOM   1204  CD2 PHE A 164      40.720  46.129 167.021  1.00 60.20           C
ATOM   1205  CE1 PHE A 164      42.811  46.978 168.562  1.00 60.20           C
ATOM   1206  CE2 PHE A 164      41.783  45.289 167.252  1.00 60.20           C
ATOM   1207  CZ  PHE A 164      42.834  45.714 168.026  1.00 60.20           C
ATOM   1208  C   PHE A 164      38.666  49.729 165.477  1.00 60.20           C
ATOM   1209  O   PHE A 164      38.255  49.124 164.490  1.00 60.20           O
ATOM   1210  N   ILE A 165      38.015  50.795 165.977  1.00 56.79           N
ATOM   1211  CA  ILE A 165      36.821  51.261 165.333  1.00 56.79           C
ATOM   1212  CB  ILE A 165      36.134  52.389 166.054  1.00 56.79           C
ATOM   1213  CG1 ILE A 165      35.677  51.926 167.448  1.00 56.79           C
ATOM   1214  CG2 ILE A 165      34.966  52.877 165.179  1.00 56.79           C
ATOM   1215  CD1 ILE A 165      35.157  53.059 168.332  1.00 56.79           C
ATOM   1216  C   ILE A 165      37.190  51.716 163.957  1.00 56.79           C
ATOM   1217  O   ILE A 165      36.438  51.513 163.007  1.00 56.79           O
ATOM   1218  N   GLY A 166      38.360  52.364 163.810  1.00 36.43           N
ATOM   1219  CA  GLY A 166      38.750  52.819 162.508  1.00 36.43           C
ATOM   1220  C   GLY A 166      38.894  51.631 161.616  1.00 36.43           C
ATOM   1221  O   GLY A 166      38.383  51.628 160.502  1.00 36.43           O
ATOM   1222  N   LEU A 167      39.554  50.566 162.105  1.00 59.02           N
ATOM   1223  CA  LEU A 167      39.824  49.401 161.310  1.00 59.02           C
ATOM   1224  CB  LEU A 167      40.667  48.361 162.069  1.00 59.02           C
ATOM   1225  CG  LEU A 167      42.058  48.895 162.472  1.00 59.02           C
ATOM   1226  CD1 LEU A 167      42.874  47.833 163.227  1.00 59.02           C
ATOM   1227  CD2 LEU A 167      42.807  49.478 161.260  1.00 59.02           C
ATOM   1228  C   LEU A 167      38.522  48.770 160.912  1.00 59.02           C
ATOM   1229  O   LEU A 167      38.404  48.209 159.823  1.00 59.02           O
ATOM   1230  N   ALA A 168      37.515  48.825 161.804  1.00 37.77           N
ATOM   1231  CA  ALA A 168      36.230  48.246 161.528  1.00 37.77           C
ATOM   1232  CB  ALA A 168      35.250  48.387 162.706  1.00 37.77           C
ATOM   1233  C   ALA A 168      35.621  48.942 160.352  1.00 37.77           C
ATOM   1234  O   ALA A 168      35.052  48.313 159.461  1.00 37.77           O
ATOM   1235  N   LEU A 169      35.752  50.276 160.321  1.00 67.58           N
ATOM   1236  CA  LEU A 169      35.218  51.110 159.288  1.00 67.58           C
ATOM   1237  CB  LEU A 169      35.539  52.576 159.602  1.00 67.58           C
ATOM   1238  CG  LEU A 169      34.943  52.967 160.966  1.00 67.58           C
ATOM   1239  CD1 LEU A 169      35.377  54.366 161.419  1.00 67.58           C
ATOM   1240  CD2 LEU A 169      33.418  52.802 160.951  1.00 67.58           C
ATOM   1241  C   LEU A 169      35.888  50.707 158.021  1.00 67.58           C
ATOM   1242  O   LEU A 169      35.271  50.681 156.958  1.00 67.58           O
ATOM   1243  N   GLY A 170      37.186  50.374 158.117  1.00118.08           N
ATOM   1244  CA  GLY A 170      37.952  50.007 156.970  1.00118.08           C
ATOM   1245  C   GLY A 170      37.395  48.762 156.335  1.00118.08           C
ATOM   1246  O   GLY A 170      37.242  48.687 155.116  1.00118.08           O
ATOM   1247  N   ALA A 171      37.080  47.740 157.150  1.00 66.48           N
ATOM   1248  CA  ALA A 171      36.593  46.484 156.650  1.00 66.48           C
ATOM   1249  CB  ALA A 171      36.421  45.430 157.757  1.00 66.48           C
ATOM   1250  C   ALA A 171      35.265  46.670 156.001  1.00 66.48           C
ATOM   1251  O   ALA A 171      34.972  46.047 154.981  1.00 66.48           O
ATOM   1252  N   LEU A 172      34.411  47.511 156.611  1.00 50.41           N
ATOM   1253  CA  LEU A 172      33.095  47.733 156.097  1.00 50.41           C
ATOM   1254  CB  LEU A 172      32.246  48.639 157.005  1.00 50.41           C
ATOM   1255  CG  LEU A 172      31.967  48.031 158.392  1.00 50.41           C
ATOM   1256  CD1 LEU A 172      31.115  48.976 159.255  1.00 50.41           C
ATOM   1257  CD2 LEU A 172      31.365  46.622 158.274  1.00 50.41           C
ATOM   1258  C   LEU A 172      33.185  48.400 154.766  1.00 50.41           C
ATOM   1259  O   LEU A 172      32.519  47.988 153.817  1.00 50.41           O
ATOM   1260  N   ILE A 173      34.023  49.448 154.637  1.00199.80           N
ATOM   1261  CA  ILE A 173      34.003  50.091 153.361  1.00199.80           C
ATOM   1262  CB  ILE A 173      34.651  51.446 153.178  1.00199.80           C
ATOM   1263  CG1 ILE A 173      36.178  51.439 153.278  1.00199.80           C
ATOM   1264  CG2 ILE A 173      33.978  52.398 154.179  1.00199.80           C
ATOM   1265  CD1 ILE A 173      36.683  51.339 154.700  1.00199.80           C
ATOM   1266  C   ILE A 173      34.566  49.171 152.334  1.00199.80           C
ATOM   1267  O   ILE A 173      34.165  49.208 151.177  1.00199.80           O
ATOM   1268  N   LEU A 174      35.563  48.354 152.699  1.00142.44           N
ATOM   1269  CA  LEU A 174      36.144  47.485 151.722  1.00142.44           C
ATOM   1270  CB  LEU A 174      37.361  46.725 152.301  1.00142.44           C
ATOM   1271  CG  LEU A 174      38.254  45.930 151.315  1.00142.44           C
ATOM   1272  CD1 LEU A 174      39.401  45.249 152.080  1.00142.44           C
ATOM   1273  CD2 LEU A 174      37.484  44.919 150.448  1.00142.44           C
ATOM   1274  C   LEU A 174      35.133  46.479 151.242  1.00142.44           C
ATOM   1275  O   LEU A 174      35.031  46.206 150.049  1.00142.44           O
ATOM   1276  N   CYS A 175      34.384  45.852 152.159  1.00110.18           N
ATOM   1277  CA  CYS A 175      33.473  44.811 151.757  1.00110.18           C
ATOM   1278  CB  CYS A 175      32.867  44.093 152.964  1.00110.18           C
ATOM   1279  SG  CYS A 175      34.166  43.457 154.049  1.00110.18           S
ATOM   1280  C   CYS A 175      32.319  45.339 150.968  1.00110.18           C
ATOM   1281  O   CYS A 175      31.971  44.784 149.932  1.00110.18           O
ATOM   1282  N   PHE A 176      31.633  46.344 151.542  1.00122.75           N
ATOM   1283  CA  PHE A 176      30.441  47.001 151.066  1.00122.75           C
ATOM   1284  CB  PHE A 176      29.542  47.465 152.224  1.00122.75           C
ATOM   1285  CG  PHE A 176      29.036  46.246 152.914  1.00122.75           C
ATOM   1286  CD1 PHE A 176      29.802  45.616 153.868  1.00122.75           C
ATOM   1287  CD2 PHE A 176      27.796  45.735 152.610  1.00122.75           C
ATOM   1288  CE1 PHE A 176      29.338  44.491 154.507  1.00122.75           C
ATOM   1289  CE2 PHE A 176      27.327  44.609 153.246  1.00122.75           C
ATOM   1290  CZ  PHE A 176      28.098  43.986 154.197  1.00122.75           C
ATOM   1291  C   PHE A 176      30.617  48.205 150.169  1.00122.75           C
ATOM   1292  O   PHE A 176      29.709  48.553 149.418  1.00122.75           O
ATOM   1293  N   GLY A 177      31.761  48.904 150.252  1.00127.74           N
ATOM   1294  CA  GLY A 177      31.953  50.229 149.709  1.00127.74           C
ATOM   1295  C   GLY A 177      31.653  50.366 148.250  1.00127.74           C
ATOM   1296  O   GLY A 177      31.124  51.391 147.825  1.00127.74           O
ATOM   1297  N   TYR A 178      31.978  49.370 147.422  1.00155.20           N
ATOM   1298  CA  TYR A 178      31.736  49.531 146.021  1.00155.20           C
ATOM   1299  CB  TYR A 178      32.340  48.402 145.176  1.00155.20           C
ATOM   1300  CG  TYR A 178      33.797  48.733 145.137  1.00155.20           C
ATOM   1301  CD1 TYR A 178      34.540  48.786 146.295  1.00155.20           C
ATOM   1302  CD2 TYR A 178      34.428  48.985 143.940  1.00155.20           C
ATOM   1303  CE1 TYR A 178      35.881  49.088 146.267  1.00155.20           C
ATOM   1304  CE2 TYR A 178      35.770  49.288 143.903  1.00155.20           C
ATOM   1305  CZ  TYR A 178      36.498  49.341 145.068  1.00155.20           C
ATOM   1306  OH  TYR A 178      37.875  49.651 145.033  1.00155.20           O
ATOM   1307  C   TYR A 178      30.270  49.747 145.750  1.00155.20           C
ATOM   1308  O   TYR A 178      29.926  50.349 144.734  1.00155.20           O
ATOM   1309  N   ASN A 179      29.369  49.190 146.589  1.00 84.94           N
ATOM   1310  CA  ASN A 179      27.939  49.333 146.444  1.00 84.94           C
ATOM   1311  CB  ASN A 179      27.157  48.410 147.393  1.00 84.94           C
ATOM   1312  CG  ASN A 179      27.365  46.969 146.955  1.00 84.94           C
ATOM   1313  OD1 ASN A 179      27.829  46.701 145.847  1.00 84.94           O
ATOM   1314  ND2 ASN A 179      26.998  46.010 147.847  1.00 84.94           N
ATOM   1315  C   ASN A 179      27.404  50.725 146.695  1.00 84.94           C
ATOM   1316  O   ASN A 179      26.673  51.255 145.858  1.00 84.94           O
ATOM   1317  N   CYS A 180      27.727  51.371 147.840  1.00177.25           N
ATOM   1318  CA  CYS A 180      27.079  52.630 148.105  1.00177.25           C
ATOM   1319  CB  CYS A 180      25.906  52.479 149.086  1.00177.25           C
ATOM   1320  SG  CYS A 180      26.442  51.809 150.689  1.00177.25           S
ATOM   1321  C   CYS A 180      28.025  53.617 148.714  1.00177.25           C
ATOM   1322  O   CYS A 180      27.596  54.681 149.147  1.00177.25           O
ATOM   1323  N   GLY A 181      29.331  53.317 148.785  1.00 79.25           N
ATOM   1324  CA  GLY A 181      30.232  54.312 149.297  1.00 79.25           C
ATOM   1325  C   GLY A 181      30.248  54.283 150.798  1.00 79.25           C
ATOM   1326  O   GLY A 181      30.907  55.109 151.427  1.00 79.25           O
ATOM   1327  N   ALA A 182      29.497  53.348 151.409  1.00240.47           N
ATOM   1328  CA  ALA A 182      29.486  53.138 152.832  1.00240.47           C
ATOM   1329  CB  ALA A 182      30.721  52.372 153.339  1.00240.47           C
ATOM   1330  C   ALA A 182      29.384  54.422 153.605  1.00240.47           C
ATOM   1331  O   ALA A 182      30.220  54.676 154.472  1.00240.47           O
ATOM   1332  N   PRO A 183      28.419  55.254 153.325  1.00165.71           N
ATOM   1333  CA  PRO A 183      28.232  56.471 154.074  1.00165.71           C
ATOM   1334  CD  PRO A 183      27.202  54.832 152.660  1.00165.71           C
ATOM   1335  CB  PRO A 183      26.953  57.088 153.524  1.00165.71           C
ATOM   1336  CG  PRO A 183      26.137  55.854 153.096  1.00165.71           C
ATOM   1337  C   PRO A 183      28.120  56.222 155.556  1.00165.71           C
ATOM   1338  O   PRO A 183      28.927  56.750 156.318  1.00165.71           O
ATOM   1339  N   LEU A 184      27.088  55.463 155.982  1.00128.69           N
ATOM   1340  CA  LEU A 184      26.860  55.062 157.348  1.00128.69           C
ATOM   1341  CB  LEU A 184      27.889  54.060 157.907  1.00128.69           C
ATOM   1342  CG  LEU A 184      27.847  52.684 157.219  1.00128.69           C
ATOM   1343  CD1 LEU A 184      26.436  52.090 157.280  1.00128.69           C
ATOM   1344  CD2 LEU A 184      28.421  52.721 155.800  1.00128.69           C
ATOM   1345  C   LEU A 184      26.825  56.239 158.274  1.00128.69           C
ATOM   1346  O   LEU A 184      26.866  56.057 159.490  1.00128.69           O
ATOM   1347  N   ASN A 185      26.719  57.473 157.741  1.00100.84           N
ATOM   1348  CA  ASN A 185      26.749  58.626 158.602  1.00100.84           C
ATOM   1349  CB  ASN A 185      28.203  59.085 158.825  1.00100.84           C
ATOM   1350  CG  ASN A 185      28.283  60.303 159.731  1.00100.84           C
ATOM   1351  OD1 ASN A 185      27.310  61.028 159.928  1.00100.84           O
ATOM   1352  ND2 ASN A 185      29.494  60.533 160.308  1.00100.84           N
ATOM   1353  C   ASN A 185      26.022  59.730 157.888  1.00100.84           C
ATOM   1354  O   ASN A 185      26.483  60.210 156.855  1.00100.84           O
ATOM   1355  N   PRO A 186      24.912  60.175 158.411  1.00159.48           N
ATOM   1356  CA  PRO A 186      24.138  61.211 157.777  1.00159.48           C
ATOM   1357  CD  PRO A 186      24.145  59.419 159.383  1.00159.48           C
ATOM   1358  CB  PRO A 186      22.813  61.269 158.545  1.00159.48           C
ATOM   1359  CG  PRO A 186      23.042  60.401 159.802  1.00159.48           C
ATOM   1360  C   PRO A 186      24.857  62.523 157.645  1.00159.48           C
ATOM   1361  O   PRO A 186      24.698  63.190 156.622  1.00159.48           O
ATOM   1362  N   ALA A 187      25.639  62.923 158.662  1.00 40.11           N
ATOM   1363  CA  ALA A 187      26.353  64.168 158.611  1.00 40.11           C
ATOM   1364  CB  ALA A 187      27.064  64.501 159.934  1.00 40.11           C
ATOM   1365  C   ALA A 187      27.402  64.087 157.547  1.00 40.11           C
ATOM   1366  O   ALA A 187      27.616  65.039 156.797  1.00 40.11           O
ATOM   1367  N   ARG A 188      28.082  62.926 157.451  1.00233.33           N
ATOM   1368  CA  ARG A 188      29.135  62.775 156.489  1.00233.33           C
ATOM   1369  CB  ARG A 188      29.733  61.366 156.389  1.00233.33           C
ATOM   1370  CG  ARG A 188      31.044  61.109 157.116  1.00233.33           C
ATOM   1371  CD  ARG A 188      31.755  59.931 156.455  1.00233.33           C
ATOM   1372  NE  ARG A 188      31.318  59.953 155.028  1.00233.33           N
ATOM   1373  CZ  ARG A 188      31.927  60.783 154.131  1.00233.33           C
ATOM   1374  NH1 ARG A 188      33.026  61.501 154.504  1.00233.33           N
ATOM   1375  NH2 ARG A 188      31.425  60.909 152.867  1.00233.33           N
ATOM   1376  C   ARG A 188      28.614  62.989 155.108  1.00233.33           C
ATOM   1377  O   ARG A 188      29.301  63.579 154.283  1.00233.33           O
ATOM   1378  N   ASP A 189      27.455  62.403 154.762  1.00147.97           N
ATOM   1379  CA  ASP A 189      26.953  62.596 153.427  1.00147.97           C
ATOM   1380  CB  ASP A 189      25.899  61.572 152.967  1.00147.97           C
ATOM   1381  CG  ASP A 189      26.581  60.405 152.278  1.00147.97           C
ATOM   1382  OD1 ASP A 189      27.590  59.871 152.807  1.00147.97           O
ATOM   1383  OD2 ASP A 189      26.101  60.058 151.166  1.00147.97           O
ATOM   1384  C   ASP A 189      26.320  63.924 153.156  1.00147.97           C
ATOM   1385  O   ASP A 189      26.689  64.609 152.206  1.00147.97           O
ATOM   1386  N   LEU A 190      25.352  64.324 154.000  1.00115.12           N
ATOM   1387  CA  LEU A 190      24.512  65.456 153.709  1.00115.12           C
ATOM   1388  CB  LEU A 190      23.379  65.607 154.751  1.00115.12           C
ATOM   1389  CG  LEU A 190      22.223  66.581 154.408  1.00115.12           C
ATOM   1390  CD1 LEU A 190      21.194  66.607 155.549  1.00115.12           C
ATOM   1391  CD2 LEU A 190      22.687  67.999 154.037  1.00115.12           C
ATOM   1392  C   LEU A 190      25.302  66.726 153.668  1.00115.12           C
ATOM   1393  O   LEU A 190      25.127  67.536 152.758  1.00115.12           O
ATOM   1394  N   ALA A 191      26.205  66.941 154.639  1.00 48.59           N
ATOM   1395  CA  ALA A 191      26.864  68.214 154.680  1.00 48.59           C
ATOM   1396  CB  ALA A 191      27.816  68.366 155.882  1.00 48.59           C
ATOM   1397  C   ALA A 191      27.645  68.432 153.417  1.00 48.59           C
ATOM   1398  O   ALA A 191      27.520  69.498 152.816  1.00 48.59           O
ATOM   1399  N   PRO A 192      28.433  67.494 152.952  1.00154.43           N
ATOM   1400  CA  PRO A 192      29.140  67.755 151.729  1.00154.43           C
ATOM   1401  CD  PRO A 192      29.232  66.657 153.829  1.00154.43           C
ATOM   1402  CB  PRO A 192      30.316  66.783 151.660  1.00154.43           C
ATOM   1403  CG  PRO A 192      30.110  65.851 152.857  1.00154.43           C
ATOM   1404  C   PRO A 192      28.262  67.786 150.520  1.00154.43           C
ATOM   1405  O   PRO A 192      28.667  68.389 149.527  1.00154.43           O
ATOM   1406  N   ARG A 193      27.083  67.133 150.556  1.00117.73           N
ATOM   1407  CA  ARG A 193      26.197  67.202 149.428  1.00117.73           C
ATOM   1408  CB  ARG A 193      24.869  66.423 149.570  1.00117.73           C
ATOM   1409  CG  ARG A 193      24.801  64.993 149.016  1.00117.73           C
ATOM   1410  CD  ARG A 193      25.494  63.926 149.852  1.00117.73           C
ATOM   1411  NE  ARG A 193      24.710  62.666 149.730  1.00117.73           N
ATOM   1412  CZ  ARG A 193      23.739  62.401 150.653  1.00117.73           C
ATOM   1413  NH1 ARG A 193      23.493  63.294 151.656  1.00117.73           N
ATOM   1414  NH2 ARG A 193      23.019  61.244 150.584  1.00117.73           N
ATOM   1415  C   ARG A 193      25.775  68.623 149.259  1.00117.73           C
ATOM   1416  O   ARG A 193      25.718  69.139 148.146  1.00117.73           O
ATOM   1417  N   VAL A 194      25.459  69.293 150.379  1.00 36.31           N
ATOM   1418  CA  VAL A 194      24.989  70.644 150.315  1.00 36.31           C
ATOM   1419  CB  VAL A 194      24.566  71.183 151.648  1.00 36.31           C
ATOM   1420  CG1 VAL A 194      24.240  72.679 151.495  1.00 36.31           C
ATOM   1421  CG2 VAL A 194      23.372  70.344 152.136  1.00 36.31           C
ATOM   1422  C   VAL A 194      26.074  71.515 149.765  1.00 36.31           C
ATOM   1423  O   VAL A 194      25.808  72.427 148.985  1.00 36.31           O
ATOM   1424  N   PHE A 195      27.335  71.262 150.163  1.00 46.74           N
ATOM   1425  CA  PHE A 195      28.422  72.074 149.695  1.00 46.74           C
ATOM   1426  CB  PHE A 195      29.780  71.696 150.312  1.00 46.74           C
ATOM   1427  CG  PHE A 195      30.820  72.505 149.610  1.00 46.74           C
ATOM   1428  CD1 PHE A 195      31.043  73.820 149.946  1.00 46.74           C
ATOM   1429  CD2 PHE A 195      31.578  71.941 148.610  1.00 46.74           C
ATOM   1430  CE1 PHE A 195      32.002  74.558 149.293  1.00 46.74           C
ATOM   1431  CE2 PHE A 195      32.539  72.674 147.954  1.00 46.74           C
ATOM   1432  CZ  PHE A 195      32.754  73.986 148.295  1.00 46.74           C
ATOM   1433  C   PHE A 195      28.563  71.925 148.216  1.00 46.74           C
ATOM   1434  O   PHE A 195      28.706  72.909 147.492  1.00 46.74           O
ATOM   1435  N   THR A 196      28.501  70.675 147.728  1.00 40.46           N
ATOM   1436  CA  THR A 196      28.697  70.389 146.340  1.00 40.46           C
ATOM   1437  CB  THR A 196      28.598  68.923 146.040  1.00 40.46           C
ATOM   1438  OG1 THR A 196      29.556  68.203 146.802  1.00 40.46           O
ATOM   1439  CG2 THR A 196      28.854  68.708 144.539  1.00 40.46           C
ATOM   1440  C   THR A 196      27.634  71.090 145.558  1.00 40.46           C
ATOM   1441  O   THR A 196      27.885  71.594 144.464  1.00 40.46           O
ATOM   1442  N   ALA A 197      26.406  71.132 146.102  1.00 32.73           N
ATOM   1443  CA  ALA A 197      25.323  71.766 145.411  1.00 32.73           C
ATOM   1444  CB  ALA A 197      24.002  71.703 146.196  1.00 32.73           C
ATOM   1445  C   ALA A 197      25.657  73.216 145.213  1.00 32.73           C
ATOM   1446  O   ALA A 197      25.450  73.764 144.132  1.00 32.73           O
ATOM   1447  N   MET A 198      26.197  73.869 146.260  1.00 98.33           N
ATOM   1448  CA  MET A 198      26.537  75.268 146.224  1.00 98.33           C
ATOM   1449  CB  MET A 198      26.993  75.802 147.593  1.00 98.33           C
ATOM   1450  CG  MET A 198      25.895  75.782 148.658  1.00 98.33           C
ATOM   1451  SD  MET A 198      24.519  76.929 148.349  1.00 98.33           S
ATOM   1452  CE  MET A 198      23.599  76.480 149.849  1.00 98.33           C
ATOM   1453  C   MET A 198      27.665  75.496 145.261  1.00 98.33           C
ATOM   1454  O   MET A 198      27.718  76.515 144.573  1.00 98.33           O
ATOM   1455  N   ALA A 199      28.593  74.527 145.201  1.00 74.32           N
ATOM   1456  CA  ALA A 199      29.810  74.549 144.437  1.00 74.32           C
ATOM   1457  CB  ALA A 199      30.705  73.331 144.711  1.00 74.32           C
ATOM   1458  C   ALA A 199      29.546  74.626 142.962  1.00 74.32           C
ATOM   1459  O   ALA A 199      30.420  75.068 142.219  1.00 74.32           O
ATOM   1460  N   GLY A 200      28.376  74.162 142.473  1.00 45.93           N
ATOM   1461  CA  GLY A 200      28.155  74.239 141.054  1.00 45.93           C
ATOM   1462  C   GLY A 200      27.725  72.909 140.517  1.00 45.93           C
ATOM   1463  O   GLY A 200      27.328  72.806 139.357  1.00 45.93           O
ATOM   1464  N   TRP A 201      27.806  71.845 141.333  1.00 92.48           N
ATOM   1465  CA  TRP A 201      27.341  70.569 140.878  1.00 92.48           C
ATOM   1466  CB  TRP A 201      27.808  69.398 141.754  1.00 92.48           C
ATOM   1467  CG  TRP A 201      29.248  69.024 141.474  1.00 92.48           C
ATOM   1468  CD2 TRP A 201      30.409  69.615 142.083  1.00 92.48           C
ATOM   1469  CD1 TRP A 201      29.714  68.093 140.596  1.00 92.48           C
ATOM   1470  NE1 TRP A 201      31.085  68.060 140.618  1.00 92.48           N
ATOM   1471  CE2 TRP A 201      31.529  68.992 141.528  1.00 92.48           C
ATOM   1472  CE3 TRP A 201      30.537  70.595 143.022  1.00 92.48           C
ATOM   1473  CZ2 TRP A 201      32.794  69.341 141.903  1.00 92.48           C
ATOM   1474  CZ3 TRP A 201      31.816  70.939 143.400  1.00 92.48           C
ATOM   1475  CH2 TRP A 201      32.923  70.327 142.854  1.00 92.48           C
ATOM   1476  C   TRP A 201      25.848  70.601 140.703  1.00 92.48           C
ATOM   1477  O   TRP A 201      25.299  69.895 139.859  1.00 92.48           O
ATOM   1478  N   GLY A 202      25.129  71.393 141.517  1.00 35.93           N
ATOM   1479  CA  GLY A 202      23.722  71.551 141.269  1.00 35.93           C
ATOM   1480  C   GLY A 202      22.918  70.451 141.889  1.00 35.93           C
ATOM   1481  O   GLY A 202      23.322  69.822 142.863  1.00 35.93           O
ATOM   1482  N   VAL A 203      21.732  70.209 141.294  1.00 42.49           N
ATOM   1483  CA  VAL A 203      20.724  69.299 141.761  1.00 42.49           C
ATOM   1484  CB  VAL A 203      19.497  69.307 140.896  1.00 42.49           C
ATOM   1485  CG1 VAL A 203      18.520  68.243 141.423  1.00 42.49           C
ATOM   1486  CG2 VAL A 203      18.920  70.733 140.879  1.00 42.49           C
ATOM   1487  C   VAL A 203      21.239  67.897 141.784  1.00 42.49           C
ATOM   1488  O   VAL A 203      20.876  67.115 142.660  1.00 42.49           O
ATOM   1489  N   GLU A 204      22.115  67.542 140.831  1.00 94.03           N
ATOM   1490  CA  GLU A 204      22.576  66.190 140.727  1.00 94.03           C
ATOM   1491  CB  GLU A 204      23.571  65.954 139.582  1.00 94.03           C
ATOM   1492  CG  GLU A 204      24.005  64.490 139.493  1.00 94.03           C
ATOM   1493  CD  GLU A 204      24.942  64.336 138.308  1.00 94.03           C
ATOM   1494  OE1 GLU A 204      24.514  64.667 137.170  1.00 94.03           O
ATOM   1495  OE2 GLU A 204      26.097  63.884 138.527  1.00 94.03           O
ATOM   1496  C   GLU A 204      23.250  65.794 142.001  1.00 94.03           C
ATOM   1497  O   GLU A 204      23.275  64.612 142.339  1.00 94.03           O
ATOM   1498  N   VAL A 205      23.821  66.764 142.741  1.00112.22           N
ATOM   1499  CA  VAL A 205      24.522  66.421 143.947  1.00112.22           C
ATOM   1500  CB  VAL A 205      25.015  67.614 144.724  1.00112.22           C
ATOM   1501  CG1 VAL A 205      26.008  68.378 143.843  1.00112.22           C
ATOM   1502  CG2 VAL A 205      23.827  68.470 145.196  1.00112.22           C
ATOM   1503  C   VAL A 205      23.586  65.671 144.840  1.00112.22           C
ATOM   1504  O   VAL A 205      23.993  64.734 145.526  1.00112.22           O
ATOM   1505  N   PHE A 206      22.317  66.111 144.899  1.00144.21           N
ATOM   1506  CA  PHE A 206      21.313  65.465 145.689  1.00144.21           C
ATOM   1507  CB  PHE A 206      20.114  66.378 145.987  1.00144.21           C
ATOM   1508  CG  PHE A 206      20.644  67.463 146.861  1.00144.21           C
ATOM   1509  CD1 PHE A 206      20.722  67.285 148.224  1.00144.21           C
ATOM   1510  CD2 PHE A 206      21.086  68.648 146.320  1.00144.21           C
ATOM   1511  CE1 PHE A 206      21.215  68.278 149.036  1.00144.21           C
ATOM   1512  CE2 PHE A 206      21.580  69.646 147.127  1.00144.21           C
ATOM   1513  CZ  PHE A 206      21.644  69.463 148.488  1.00144.21           C
ATOM   1514  C   PHE A 206      20.808  64.190 145.064  1.00144.21           C
ATOM   1515  O   PHE A 206      20.559  63.217 145.775  1.00144.21           O
ATOM   1516  N   SER A 207      20.656  64.140 143.720  1.00155.46           N
ATOM   1517  CA  SER A 207      19.952  63.022 143.139  1.00155.46           C
ATOM   1518  CB  SER A 207      18.540  63.413 142.656  1.00155.46           C
ATOM   1519  OG  SER A 207      18.597  64.510 141.755  1.00155.46           O
ATOM   1520  C   SER A 207      20.687  62.376 141.992  1.00155.46           C
ATOM   1521  O   SER A 207      21.576  61.553 142.205  1.00155.46           O
ATOM   1522  N   TYR A 208      20.273  62.716 140.748  1.00349.42           N
ATOM   1523  CA  TYR A 208      20.694  62.197 139.470  1.00349.42           C
ATOM   1524  CB  TYR A 208      22.225  62.068 139.308  1.00349.42           C
ATOM   1525  CG  TYR A 208      22.468  61.695 137.882  1.00349.42           C
ATOM   1526  CD1 TYR A 208      22.315  62.635 136.889  1.00349.42           C
ATOM   1527  CD2 TYR A 208      22.851  60.418 137.533  1.00349.42           C
ATOM   1528  CE1 TYR A 208      22.528  62.308 135.570  1.00349.42           C
ATOM   1529  CE2 TYR A 208      23.064  60.085 136.216  1.00349.42           C
ATOM   1530  CZ  TYR A 208      22.898  61.030 135.232  1.00349.42           C
ATOM   1531  OH  TYR A 208      23.116  60.690 133.880  1.00349.42           O
ATOM   1532  C   TYR A 208      20.058  60.856 139.312  1.00349.42           C
ATOM   1533  O   TYR A 208      20.250  60.152 138.321  1.00349.42           O
ATOM   1534  N   ARG A 209      19.197  60.501 140.274  1.00181.80           N
ATOM   1535  CA  ARG A 209      18.500  59.262 140.180  1.00181.80           C
ATOM   1536  CB  ARG A 209      18.722  58.330 141.384  1.00181.80           C
ATOM   1537  CG  ARG A 209      20.150  57.786 141.463  1.00181.80           C
ATOM   1538  CD  ARG A 209      20.505  56.873 140.288  1.00181.80           C
ATOM   1539  NE  ARG A 209      21.908  56.409 140.475  1.00181.80           N
ATOM   1540  CZ  ARG A 209      22.159  55.291 141.216  1.00181.80           C
ATOM   1541  NH1 ARG A 209      21.128  54.624 141.812  1.00181.80           N
ATOM   1542  NH2 ARG A 209      23.438  54.837 141.355  1.00181.80           N
ATOM   1543  C   ARG A 209      17.060  59.623 140.144  1.00181.80           C
ATOM   1544  O   ARG A 209      16.687  60.759 140.432  1.00181.80           O
ATOM   1545  N   ASP A 210      16.209  58.662 139.760  1.00 73.28           N
ATOM   1546  CA  ASP A 210      14.820  58.970 139.669  1.00 73.28           C
ATOM   1547  CB  ASP A 210      13.972  57.760 139.239  1.00 73.28           C
ATOM   1548  CG  ASP A 210      12.544  58.232 139.006  1.00 73.28           C
ATOM   1549  OD1 ASP A 210      12.270  59.438 139.246  1.00 73.28           O
ATOM   1550  OD2 ASP A 210      11.708  57.392 138.579  1.00 73.28           O
ATOM   1551  C   ASP A 210      14.360  59.387 141.027  1.00 73.28           C
ATOM   1552  O   ASP A 210      13.646  60.378 141.165  1.00 73.28           O
ATOM   1553  N   TYR A 211      14.777  58.661 142.083  1.00193.49           N
ATOM   1554  CA  TYR A 211      14.244  59.036 143.357  1.00193.49           C
ATOM   1555  CB  TYR A 211      13.491  57.884 144.045  1.00193.49           C
ATOM   1556  CG  TYR A 211      13.051  58.357 145.388  1.00193.49           C
ATOM   1557  CD1 TYR A 211      11.896  59.090 145.532  1.00193.49           C
ATOM   1558  CD2 TYR A 211      13.799  58.063 146.505  1.00193.49           C
ATOM   1559  CE1 TYR A 211      11.493  59.523 146.774  1.00193.49           C
ATOM   1560  CE2 TYR A 211      13.401  58.493 147.749  1.00193.49           C
ATOM   1561  CZ  TYR A 211      12.247  59.225 147.884  1.00193.49           C
ATOM   1562  OH  TYR A 211      11.836  59.668 149.159  1.00193.49           O
ATOM   1563  C   TYR A 211      15.305  59.480 144.314  1.00193.49           C
ATOM   1564  O   TYR A 211      15.977  58.640 144.905  1.00193.49           O
ATOM   1565  N   ASN A 212      15.506  60.816 144.410  1.00155.96           N
ATOM   1566  CA  ASN A 212      16.204  61.557 145.436  1.00155.96           C
ATOM   1567  CB  ASN A 212      15.232  62.222 146.422  1.00155.96           C
ATOM   1568  CG  ASN A 212      15.940  63.420 147.012  1.00155.96           C
ATOM   1569  OD1 ASN A 212      15.377  64.151 147.824  1.00155.96           O
ATOM   1570  ND2 ASN A 212      17.202  63.644 146.558  1.00155.96           N
ATOM   1571  C   ASN A 212      17.170  60.702 146.204  1.00155.96           C
ATOM   1572  O   ASN A 212      16.830  60.202 147.274  1.00155.96           O
ATOM   1573  N   TRP A 213      18.394  60.508 145.695  1.00166.71           N
ATOM   1574  CA  TRP A 213      19.325  59.596 146.296  1.00166.71           C
ATOM   1575  CB  TRP A 213      20.557  59.380 145.446  1.00166.71           C
ATOM   1576  CG  TRP A 213      21.405  58.432 146.204  1.00166.71           C
ATOM   1577  CD2 TRP A 213      22.489  58.849 147.028  1.00166.71           C
ATOM   1578  CD1 TRP A 213      21.310  57.085 146.317  1.00166.71           C
ATOM   1579  NE1 TRP A 213      22.307  56.620 147.136  1.00166.71           N
ATOM   1580  CE2 TRP A 213      23.033  57.697 147.584  1.00166.71           C
ATOM   1581  CE3 TRP A 213      22.993  60.090 147.281  1.00166.71           C
ATOM   1582  CZ2 TRP A 213      24.109  57.765 148.399  1.00166.71           C
ATOM   1583  CZ3 TRP A 213      24.058  60.162 148.141  1.00166.71           C
ATOM   1584  CH2 TRP A 213      24.601  59.017 148.684  1.00166.71           C
ATOM   1585  C   TRP A 213      19.792  59.969 147.679  1.00166.71           C
ATOM   1586  O   TRP A 213      20.036  59.085 148.502  1.00166.71           O
ATOM   1587  N   PHE A 214      19.915  61.269 148.000  1.00100.31           N
ATOM   1588  CA  PHE A 214      20.513  61.647 149.253  1.00100.31           C
ATOM   1589  CB  PHE A 214      20.691  63.162 149.494  1.00100.31           C
ATOM   1590  CG  PHE A 214      19.389  63.851 149.702  1.00100.31           C
ATOM   1591  CD1 PHE A 214      18.735  63.777 150.911  1.00100.31           C
ATOM   1592  CD2 PHE A 214      18.839  64.607 148.697  1.00100.31           C
ATOM   1593  CE1 PHE A 214      17.538  64.424 151.105  1.00100.31           C
ATOM   1594  CE2 PHE A 214      17.644  65.258 148.886  1.00100.31           C
ATOM   1595  CZ  PHE A 214      16.988  65.167 150.089  1.00100.31           C
ATOM   1596  C   PHE A 214      19.740  61.054 150.387  1.00100.31           C
ATOM   1597  O   PHE A 214      20.271  60.893 151.483  1.00100.31           O
ATOM   1598  N   TRP A 215      18.455  60.736 150.168  1.00174.53           N
ATOM   1599  CA  TRP A 215      17.641  60.187 151.216  1.00174.53           C
ATOM   1600  CB  TRP A 215      16.214  59.829 150.763  1.00174.53           C
ATOM   1601  CG  TRP A 215      15.324  61.013 150.482  1.00174.53           C
ATOM   1602  CD2 TRP A 215      14.658  61.769 151.505  1.00174.53           C
ATOM   1603  CD1 TRP A 215      14.980  61.586 149.293  1.00174.53           C
ATOM   1604  NE1 TRP A 215      14.134  62.647 149.511  1.00174.53           N
ATOM   1605  CE2 TRP A 215      13.930  62.772 150.869  1.00174.53           C
ATOM   1606  CE3 TRP A 215      14.656  61.635 152.864  1.00174.53           C
ATOM   1607  CZ2 TRP A 215      13.183  63.663 151.586  1.00174.53           C
ATOM   1608  CZ3 TRP A 215      13.902  62.535 153.585  1.00174.53           C
ATOM   1609  CH2 TRP A 215      13.180  63.529 152.957  1.00174.53           C
ATOM   1610  C   TRP A 215      18.250  58.920 151.750  1.00174.53           C
ATOM   1611  O   TRP A 215      18.142  58.646 152.944  1.00174.53           O
ATOM   1612  N   VAL A 216      18.876  58.081 150.903  1.00 61.86           N
ATOM   1613  CA  VAL A 216      19.364  56.836 151.428  1.00 61.86           C
ATOM   1614  CB  VAL A 216      19.900  55.929 150.361  1.00 61.86           C
ATOM   1615  CG1 VAL A 216      20.386  54.643 151.037  1.00 61.86           C
ATOM   1616  CG2 VAL A 216      18.805  55.701 149.304  1.00 61.86           C
ATOM   1617  C   VAL A 216      20.424  57.066 152.476  1.00 61.86           C
ATOM   1618  O   VAL A 216      20.311  56.503 153.565  1.00 61.86           O
ATOM   1619  N   PRO A 217      21.446  57.860 152.255  1.00105.39           N
ATOM   1620  CA  PRO A 217      22.389  58.032 153.326  1.00105.39           C
ATOM   1621  CD  PRO A 217      22.136  57.864 150.981  1.00105.39           C
ATOM   1622  CB  PRO A 217      23.650  58.620 152.739  1.00105.39           C
ATOM   1623  CG  PRO A 217      23.626  58.016 151.345  1.00105.39           C
ATOM   1624  C   PRO A 217      21.851  58.792 154.479  1.00105.39           C
ATOM   1625  O   PRO A 217      22.503  58.800 155.523  1.00105.39           O
ATOM   1626  N   ILE A 218      20.749  59.537 154.298  1.00154.98           N
ATOM   1627  CA  ILE A 218      20.240  60.193 155.460  1.00154.98           C
ATOM   1628  CB  ILE A 218      19.350  61.376 155.161  1.00154.98           C
ATOM   1629  CG1 ILE A 218      19.107  62.179 156.450  1.00154.98           C
ATOM   1630  CG2 ILE A 218      18.056  60.908 154.480  1.00154.98           C
ATOM   1631  CD1 ILE A 218      20.366  62.856 156.991  1.00154.98           C
ATOM   1632  C   ILE A 218      19.520  59.232 156.373  1.00154.98           C
ATOM   1633  O   ILE A 218      19.809  59.177 157.566  1.00154.98           O
ATOM   1634  N   VAL A 219      18.537  58.479 155.828  1.00117.80           N
ATOM   1635  CA  VAL A 219      17.688  57.564 156.555  1.00117.80           C
ATOM   1636  CB  VAL A 219      16.393  57.308 155.841  1.00117.80           C
ATOM   1637  CG1 VAL A 219      16.699  56.601 154.510  1.00117.80           C
ATOM   1638  CG2 VAL A 219      15.471  56.504 156.773  1.00117.80           C
ATOM   1639  C   VAL A 219      18.284  56.219 156.850  1.00117.80           C
ATOM   1640  O   VAL A 219      18.141  55.700 157.957  1.00117.80           O
ATOM   1641  N   GLY A 220      18.976  55.614 155.867  1.00 38.94           N
ATOM   1642  CA  GLY A 220      19.381  54.243 155.998  1.00 38.94           C
ATOM   1643  C   GLY A 220      20.244  54.058 157.206  1.00 38.94           C
ATOM   1644  O   GLY A 220      20.074  53.082 157.934  1.00 38.94           O
ATOM   1645  N   PRO A 221      21.181  54.928 157.443  1.00 77.40           N
ATOM   1646  CA  PRO A 221      22.033  54.760 158.587  1.00 77.40           C
ATOM   1647  CD  PRO A 221      21.850  55.637 156.365  1.00 77.40           C
ATOM   1648  CB  PRO A 221      23.173  55.758 158.405  1.00 77.40           C
ATOM   1649  CG  PRO A 221      23.277  55.906 156.876  1.00 77.40           C
ATOM   1650  C   PRO A 221      21.328  54.875 159.901  1.00 77.40           C
ATOM   1651  O   PRO A 221      21.673  54.142 160.827  1.00 77.40           O
ATOM   1652  N   HIS A 222      20.340  55.781 160.007  1.00105.97           N
ATOM   1653  CA  HIS A 222      19.652  55.998 161.246  1.00105.97           C
ATOM   1654  ND1 HIS A 222      18.329  58.299 163.374  1.00105.97           N
ATOM   1655  CG  HIS A 222      17.892  57.411 162.416  1.00105.97           C
ATOM   1656  CB  HIS A 222      18.620  57.132 161.137  1.00105.97           C
ATOM   1657  NE2 HIS A 222      16.414  57.450 164.120  1.00105.97           N
ATOM   1658  CD2 HIS A 222      16.722  56.901 162.888  1.00105.97           C
ATOM   1659  CE1 HIS A 222      17.408  58.283 164.370  1.00105.97           C
ATOM   1660  C   HIS A 222      18.917  54.752 161.606  1.00105.97           C
ATOM   1661  O   HIS A 222      19.000  54.261 162.731  1.00105.97           O
ATOM   1662  N   ILE A 223      18.191  54.185 160.631  1.00 40.47           N
ATOM   1663  CA  ILE A 223      17.416  53.015 160.896  1.00 40.47           C
ATOM   1664  CB  ILE A 223      16.582  52.596 159.722  1.00 40.47           C
ATOM   1665  CG1 ILE A 223      15.580  53.701 159.351  1.00 40.47           C
ATOM   1666  CG2 ILE A 223      15.921  51.250 160.064  1.00 40.47           C
ATOM   1667  CD1 ILE A 223      14.907  53.484 157.996  1.00 40.47           C
ATOM   1668  C   ILE A 223      18.354  51.905 161.258  1.00 40.47           C
ATOM   1669  O   ILE A 223      18.058  51.088 162.126  1.00 40.47           O
ATOM   1670  N   GLY A 224      19.507  51.827 160.575  1.00 31.92           N
ATOM   1671  CA  GLY A 224      20.444  50.760 160.790  1.00 31.92           C
ATOM   1672  C   GLY A 224      21.086  50.819 162.146  1.00 31.92           C
ATOM   1673  O   GLY A 224      21.288  49.791 162.789  1.00 31.92           O
ATOM   1674  N   ALA A 225      21.455  52.023 162.613  1.00 38.65           N
ATOM   1675  CA  ALA A 225      22.149  52.144 163.865  1.00 38.65           C
ATOM   1676  CB  ALA A 225      22.535  53.596 164.192  1.00 38.65           C
ATOM   1677  C   ALA A 225      21.272  51.648 164.971  1.00 38.65           C
ATOM   1678  O   ALA A 225      21.744  51.009 165.911  1.00 38.65           O
ATOM   1679  N   ILE A 226      19.963  51.948 164.898  1.00 84.36           N
ATOM   1680  CA  ILE A 226      19.079  51.543 165.950  1.00 84.36           C
ATOM   1681  CB  ILE A 226      17.688  52.103 165.821  1.00 84.36           C
ATOM   1682  CG1 ILE A 226      16.935  51.924 167.147  1.00 84.36           C
ATOM   1683  CG2 ILE A 226      16.984  51.453 164.621  1.00 84.36           C
ATOM   1684  CD1 ILE A 226      15.629  52.714 167.216  1.00 84.36           C
ATOM   1685  C   ILE A 226      18.998  50.048 166.005  1.00 84.36           C
ATOM   1686  O   ILE A 226      19.031  49.462 167.086  1.00 84.36           O
ATOM   1687  N   VAL A 227      18.892  49.380 164.840  1.00 95.59           N
ATOM   1688  CA  VAL A 227      18.769  47.949 164.856  1.00 95.59           C
ATOM   1689  CB  VAL A 227      18.536  47.330 163.503  1.00 95.59           C
ATOM   1690  CG1 VAL A 227      17.240  47.912 162.920  1.00 95.59           C
ATOM   1691  CG2 VAL A 227      19.774  47.518 162.616  1.00 95.59           C
ATOM   1692  C   VAL A 227      20.025  47.364 165.418  1.00 95.59           C
ATOM   1693  O   VAL A 227      19.981  46.412 166.195  1.00 95.59           O
ATOM   1694  N   GLY A 228      21.187  47.928 165.041  1.00 26.75           N
ATOM   1695  CA  GLY A 228      22.442  47.388 165.481  1.00 26.75           C
ATOM   1696  C   GLY A 228      22.563  47.482 166.972  1.00 26.75           C
ATOM   1697  O   GLY A 228      23.006  46.537 167.622  1.00 26.75           O
ATOM   1698  N   ALA A 229      22.187  48.633 167.559  1.00 34.80           N
ATOM   1699  CA  ALA A 229      22.339  48.794 168.976  1.00 34.80           C
ATOM   1700  CB  ALA A 229      22.000  50.209 169.455  1.00 34.80           C
ATOM   1701  C   ALA A 229      21.453  47.823 169.690  1.00 34.80           C
ATOM   1702  O   ALA A 229      21.855  47.210 170.678  1.00 34.80           O
ATOM   1703  N   TRP A 230      20.218  47.648 169.190  1.00 41.79           N
ATOM   1704  CA  TRP A 230      19.263  46.779 169.813  1.00 41.79           C
ATOM   1705  CB  TRP A 230      17.919  46.791 169.064  1.00 41.79           C
ATOM   1706  CG  TRP A 230      16.841  45.906 169.641  1.00 41.79           C
ATOM   1707  CD2 TRP A 230      16.512  44.606 169.125  1.00 41.79           C
ATOM   1708  CD1 TRP A 230      15.982  46.142 170.673  1.00 41.79           C
ATOM   1709  NE1 TRP A 230      15.134  45.071 170.833  1.00 41.79           N
ATOM   1710  CE2 TRP A 230      15.450  44.120 169.886  1.00 41.79           C
ATOM   1711  CE3 TRP A 230      17.045  43.884 168.098  1.00 41.79           C
ATOM   1712  CZ2 TRP A 230      14.901  42.895 169.627  1.00 41.79           C
ATOM   1713  CZ3 TRP A 230      16.497  42.646 167.846  1.00 41.79           C
ATOM   1714  CH2 TRP A 230      15.445  42.162 168.595  1.00 41.79           C
ATOM   1715  C   TRP A 230      19.797  45.381 169.800  1.00 41.79           C
ATOM   1716  O   TRP A 230      19.764  44.682 170.811  1.00 41.79           O
ATOM   1717  N   LEU A 231      20.344  44.950 168.651  1.00 92.91           N
ATOM   1718  CA  LEU A 231      20.806  43.601 168.494  1.00 92.91           C
ATOM   1719  CB  LEU A 231      21.345  43.320 167.081  1.00 92.91           C
ATOM   1720  CG  LEU A 231      20.276  43.448 165.979  1.00 92.91           C
ATOM   1721  CD1 LEU A 231      20.866  43.155 164.589  1.00 92.91           C
ATOM   1722  CD2 LEU A 231      19.039  42.592 166.299  1.00 92.91           C
ATOM   1723  C   LEU A 231      21.916  43.320 169.459  1.00 92.91           C
ATOM   1724  O   LEU A 231      21.985  42.231 170.025  1.00 92.91           O
ATOM   1725  N   TYR A 232      22.820  44.293 169.676  1.00133.35           N
ATOM   1726  CA  TYR A 232      23.960  44.059 170.519  1.00133.35           C
ATOM   1727  CB  TYR A 232      24.852  45.311 170.619  1.00133.35           C
ATOM   1728  CG  TYR A 232      26.078  45.006 171.411  1.00133.35           C
ATOM   1729  CD1 TYR A 232      26.097  45.189 172.774  1.00133.35           C
ATOM   1730  CD2 TYR A 232      27.217  44.544 170.790  1.00133.35           C
ATOM   1731  CE1 TYR A 232      27.230  44.911 173.502  1.00133.35           C
ATOM   1732  CE2 TYR A 232      28.354  44.266 171.514  1.00133.35           C
ATOM   1733  CZ  TYR A 232      28.364  44.457 172.875  1.00133.35           C
ATOM   1734  OH  TYR A 232      29.523  44.177 173.628  1.00133.35           O
ATOM   1735  C   TYR A 232      23.500  43.752 171.910  1.00133.35           C
ATOM   1736  O   TYR A 232      23.890  42.745 172.497  1.00133.35           O
ATOM   1737  N   THR A 233      22.613  44.594 172.466  1.00 40.35           N
ATOM   1738  CA  THR A 233      22.232  44.396 173.832  1.00 40.35           C
ATOM   1739  CB  THR A 233      21.267  45.437 174.317  1.00 40.35           C
ATOM   1740  OG1 THR A 233      21.838  46.731 174.195  1.00 40.35           O
ATOM   1741  CG2 THR A 233      20.928  45.145 175.789  1.00 40.35           C
ATOM   1742  C   THR A 233      21.565  43.072 173.971  1.00 40.35           C
ATOM   1743  O   THR A 233      21.890  42.297 174.869  1.00 40.35           O
ATOM   1744  N   LEU A 234      20.598  42.773 173.087  1.00 95.44           N
ATOM   1745  CA  LEU A 234      19.905  41.534 173.256  1.00 95.44           C
ATOM   1746  CB  LEU A 234      18.661  41.397 172.363  1.00 95.44           C
ATOM   1747  CG  LEU A 234      17.508  42.327 172.786  1.00 95.44           C
ATOM   1748  CD1 LEU A 234      17.873  43.807 172.598  1.00 95.44           C
ATOM   1749  CD2 LEU A 234      16.194  41.935 172.096  1.00 95.44           C
ATOM   1750  C   LEU A 234      20.790  40.354 173.003  1.00 95.44           C
ATOM   1751  O   LEU A 234      20.843  39.454 173.834  1.00 95.44           O
ATOM   1752  N   ALA A 235      21.478  40.295 171.843  1.00 72.14           N
ATOM   1753  CA  ALA A 235      22.265  39.128 171.540  1.00 72.14           C
ATOM   1754  CB  ALA A 235      22.676  39.072 170.058  1.00 72.14           C
ATOM   1755  C   ALA A 235      23.530  38.985 172.346  1.00 72.14           C
ATOM   1756  O   ALA A 235      23.785  37.928 172.922  1.00 72.14           O
ATOM   1757  N   VAL A 236      24.409  40.013 172.329  1.00131.25           N
ATOM   1758  CA  VAL A 236      25.663  39.901 173.033  1.00131.25           C
ATOM   1759  CB  VAL A 236      26.794  40.644 172.378  1.00131.25           C
ATOM   1760  CG1 VAL A 236      26.559  42.153 172.507  1.00131.25           C
ATOM   1761  CG2 VAL A 236      28.112  40.170 173.014  1.00131.25           C
ATOM   1762  C   VAL A 236      25.616  40.309 174.474  1.00131.25           C
ATOM   1763  O   VAL A 236      26.131  39.614 175.349  1.00131.25           O
ATOM   1764  N   GLU A 237      24.985  41.465 174.752  1.00 82.40           N
ATOM   1765  CA  GLU A 237      25.000  42.053 176.062  1.00 82.40           C
ATOM   1766  CB  GLU A 237      24.292  43.418 176.116  1.00 82.40           C
ATOM   1767  CG  GLU A 237      25.107  44.565 175.519  1.00 82.40           C
ATOM   1768  CD  GLU A 237      26.125  44.994 176.567  1.00 82.40           C
ATOM   1769  OE1 GLU A 237      25.698  45.290 177.715  1.00 82.40           O
ATOM   1770  OE2 GLU A 237      27.341  45.027 176.240  1.00 82.40           O
ATOM   1771  C   GLU A 237      24.303  41.173 177.038  1.00 82.40           C
ATOM   1772  O   GLU A 237      24.751  41.021 178.174  1.00 82.40           O
ATOM   1773  N   LEU A 238      23.201  40.541 176.609  1.00169.39           N
ATOM   1774  CA  LEU A 238      22.403  39.808 177.539  1.00169.39           C
ATOM   1775  CB  LEU A 238      21.131  39.187 176.905  1.00169.39           C
ATOM   1776  CG  LEU A 238      21.230  37.765 176.299  1.00169.39           C
ATOM   1777  CD1 LEU A 238      22.326  37.641 175.229  1.00169.39           C
ATOM   1778  CD2 LEU A 238      21.280  36.676 177.383  1.00169.39           C
ATOM   1779  C   LEU A 238      23.238  38.730 178.147  1.00169.39           C
ATOM   1780  O   LEU A 238      23.127  38.466 179.342  1.00169.39           O
ATOM   1781  N   HIS A 239      24.109  38.079 177.356  1.00145.04           N
ATOM   1782  CA  HIS A 239      24.836  36.990 177.929  1.00145.04           C
ATOM   1783  ND1 HIS A 239      23.009  34.891 175.641  1.00145.04           N
ATOM   1784  CG  HIS A 239      23.701  34.990 176.827  1.00145.04           C
ATOM   1785  CB  HIS A 239      24.973  35.765 177.004  1.00145.04           C
ATOM   1786  NE2 HIS A 239      21.878  33.696 177.137  1.00145.04           N
ATOM   1787  CD2 HIS A 239      22.997  34.253 177.730  1.00145.04           C
ATOM   1788  CE1 HIS A 239      21.928  34.107 175.882  1.00145.04           C
ATOM   1789  C   HIS A 239      26.225  37.399 178.271  1.00145.04           C
ATOM   1790  O   HIS A 239      27.178  36.784 177.799  1.00145.04           O
ATOM   1791  N   TRP A 240      26.406  38.428 179.116  1.00130.16           N
ATOM   1792  CA  TRP A 240      27.766  38.656 179.492  1.00130.16           C
ATOM   1793  CB  TRP A 240      28.410  39.956 178.988  1.00130.16           C
ATOM   1794  CG  TRP A 240      29.918  39.876 179.094  1.00130.16           C
ATOM   1795  CD2 TRP A 240      30.675  39.903 180.317  1.00130.16           C
ATOM   1796  CD1 TRP A 240      30.821  39.681 178.090  1.00130.16           C
ATOM   1797  NE1 TRP A 240      32.089  39.574 178.608  1.00130.16           N
ATOM   1798  CE2 TRP A 240      32.014  39.708 179.978  1.00130.16           C
ATOM   1799  CE3 TRP A 240      30.291  40.063 181.617  1.00130.16           C
ATOM   1800  CZ2 TRP A 240      32.987  39.669 180.936  1.00130.16           C
ATOM   1801  CZ3 TRP A 240      31.275  40.034 182.579  1.00130.16           C
ATOM   1802  CH2 TRP A 240      32.599  39.840 182.245  1.00130.16           C
ATOM   1803  C   TRP A 240      27.732  38.742 181.011  1.00130.16           C
ATOM   1804  O   TRP A 240      28.399  37.903 181.674  1.00130.16           O
ATOM   1805  OXT TRP A 240      27.037  39.655 181.531  1.00130.16           O
TER    1806      TRP A 240
ATOM   1807  N   GLY B 241      23.507  31.082 174.587  1.00 14.16           N
ATOM   1808  CA  GLY B 241      24.098  32.419 174.355  1.00 14.16           C
ATOM   1809  C   GLY B 241      25.385  32.293 173.608  1.00 14.16           C
ATOM   1810  O   GLY B 241      25.705  33.115 172.753  1.00 14.16           O
ATOM   1811  N   THR B 242      26.174  31.256 173.937  1.00 33.69           N
ATOM   1812  CA  THR B 242      27.429  31.031 173.282  1.00 33.69           C
ATOM   1813  CB  THR B 242      28.199  29.897 173.883  1.00 33.69           C
ATOM   1814  OG1 THR B 242      28.486  30.160 175.249  1.00 33.69           O
ATOM   1815  CG2 THR B 242      29.496  29.723 173.082  1.00 33.69           C
ATOM   1816  C   THR B 242      27.171  30.668 171.855  1.00 33.69           C
ATOM   1817  O   THR B 242      27.894  31.081 170.950  1.00 33.69           O
ATOM   1818  N   PHE B 243      26.119  29.866 171.630  1.00 94.67           N
ATOM   1819  CA  PHE B 243      25.766  29.378 170.331  1.00 94.67           C
ATOM   1820  CB  PHE B 243      24.524  28.469 170.428  1.00 94.67           C
ATOM   1821  CG  PHE B 243      24.121  27.936 169.096  1.00 94.67           C
ATOM   1822  CD1 PHE B 243      24.770  26.851 168.553  1.00 94.67           C
ATOM   1823  CD2 PHE B 243      23.074  28.500 168.404  1.00 94.67           C
ATOM   1824  CE1 PHE B 243      24.393  26.349 167.330  1.00 94.67           C
ATOM   1825  CE2 PHE B 243      22.693  28.002 167.181  1.00 94.67           C
ATOM   1826  CZ  PHE B 243      23.354  26.925 166.640  1.00 94.67           C
ATOM   1827  C   PHE B 243      25.442  30.550 169.459  1.00 94.67           C
ATOM   1828  O   PHE B 243      25.918  30.631 168.329  1.00 94.67           O
ATOM   1829  N   VAL B 244      24.640  31.505 169.970  1.00 91.20           N
ATOM   1830  CA  VAL B 244      24.242  32.622 169.161  1.00 91.20           C
ATOM   1831  CB  VAL B 244      23.253  33.541 169.825  1.00 91.20           C
ATOM   1832  CG1 VAL B 244      21.993  32.730 170.173  1.00 91.20           C
ATOM   1833  CG2 VAL B 244      23.916  34.243 171.017  1.00 91.20           C
ATOM   1834  C   VAL B 244      25.450  33.424 168.802  1.00 91.20           C
ATOM   1835  O   VAL B 244      25.585  33.875 167.667  1.00 91.20           O
ATOM   1836  N   LEU B 245      26.373  33.618 169.761  1.00 86.96           N
ATOM   1837  CA  LEU B 245      27.547  34.398 169.499  1.00 86.96           C
ATOM   1838  CB  LEU B 245      28.430  34.571 170.745  1.00 86.96           C
ATOM   1839  CG  LEU B 245      29.814  35.156 170.430  1.00 86.96           C
ATOM   1840  CD1 LEU B 245      30.802  34.060 169.987  1.00 86.96           C
ATOM   1841  CD2 LEU B 245      29.682  36.301 169.413  1.00 86.96           C
ATOM   1842  C   LEU B 245      28.356  33.751 168.424  1.00 86.96           C
ATOM   1843  O   LEU B 245      28.913  34.427 167.561  1.00 86.96           O
ATOM   1844  N   VAL B 246      28.471  32.416 168.471  1.00 45.10           N
ATOM   1845  CA  VAL B 246      29.247  31.698 167.504  1.00 45.10           C
ATOM   1846  CB  VAL B 246      29.264  30.226 167.782  1.00 45.10           C
ATOM   1847  CG1 VAL B 246      30.036  29.533 166.654  1.00 45.10           C
ATOM   1848  CG2 VAL B 246      29.860  29.996 169.181  1.00 45.10           C
ATOM   1849  C   VAL B 246      28.634  31.902 166.151  1.00 45.10           C
ATOM   1850  O   VAL B 246      29.352  31.998 165.155  1.00 45.10           O
ATOM   1851  N   LEU B 247      27.285  31.933 166.067  1.00107.91           N
ATOM   1852  CA  LEU B 247      26.678  32.142 164.779  1.00107.91           C
ATOM   1853  CB  LEU B 247      25.134  32.115 164.721  1.00107.91           C
ATOM   1854  CG  LEU B 247      24.450  30.736 164.709  1.00107.91           C
ATOM   1855  CD1 LEU B 247      24.497  30.051 166.073  1.00107.91           C
ATOM   1856  CD2 LEU B 247      23.021  30.837 164.151  1.00107.91           C
ATOM   1857  C   LEU B 247      27.025  33.500 164.259  1.00107.91           C
ATOM   1858  O   LEU B 247      27.387  33.640 163.093  1.00107.91           O
ATOM   1859  N   PHE B 248      26.904  34.540 165.110  1.00102.61           N
ATOM   1860  CA  PHE B 248      27.135  35.890 164.676  1.00102.61           C
ATOM   1861  CB  PHE B 248      26.777  36.954 165.732  1.00102.61           C
ATOM   1862  CG  PHE B 248      25.292  37.041 165.841  1.00102.61           C
ATOM   1863  CD1 PHE B 248      24.586  37.914 165.046  1.00102.61           C
ATOM   1864  CD2 PHE B 248      24.601  36.255 166.733  1.00102.61           C
ATOM   1865  CE1 PHE B 248      23.217  38.001 165.139  1.00102.61           C
ATOM   1866  CE2 PHE B 248      23.232  36.335 166.832  1.00102.61           C
ATOM   1867  CZ  PHE B 248      22.537  37.211 166.035  1.00102.61           C
ATOM   1868  C   PHE B 248      28.573  36.107 164.311  1.00102.61           C
ATOM   1869  O   PHE B 248      28.875  36.736 163.300  1.00102.61           O
ATOM   1870  N   GLY B 249      29.513  35.614 165.133  1.00 35.87           N
ATOM   1871  CA  GLY B 249      30.901  35.863 164.858  1.00 35.87           C
ATOM   1872  C   GLY B 249      31.328  35.216 163.578  1.00 35.87           C
ATOM   1873  O   GLY B 249      32.065  35.801 162.788  1.00 35.87           O
ATOM   1874  N   ASN B 250      30.905  33.967 163.343  1.00 82.18           N
ATOM   1875  CA  ASN B 250      31.307  33.290 162.144  1.00 82.18           C
ATOM   1876  CB  ASN B 250      30.874  31.816 162.110  1.00 82.18           C
ATOM   1877  CG  ASN B 250      31.547  31.131 160.929  1.00 82.18           C
ATOM   1878  OD1 ASN B 250      31.400  31.547 159.782  1.00 82.18           O
ATOM   1879  ND2 ASN B 250      32.314  30.045 161.218  1.00 82.18           N
ATOM   1880  C   ASN B 250      30.683  33.984 160.979  1.00 82.18           C
ATOM   1881  O   ASN B 250      31.282  34.080 159.909  1.00 82.18           O
ATOM   1882  N   THR B 251      29.441  34.469 161.150  1.00106.10           N
ATOM   1883  CA  THR B 251      28.758  35.111 160.066  1.00106.10           C
ATOM   1884  CB  THR B 251      27.301  35.398 160.333  1.00106.10           C
ATOM   1885  OG1 THR B 251      26.613  35.597 159.109  1.00106.10           O
ATOM   1886  CG2 THR B 251      27.169  36.673 161.174  1.00106.10           C
ATOM   1887  C   THR B 251      29.451  36.402 159.742  1.00106.10           C
ATOM   1888  O   THR B 251      29.545  36.772 158.574  1.00106.10           O
ATOM   1889  N   VAL B 252      29.949  37.131 160.767  1.00119.56           N
ATOM   1890  CA  VAL B 252      30.557  38.414 160.525  1.00119.56           C
ATOM   1891  CB  VAL B 252      30.906  39.188 161.769  1.00119.56           C
ATOM   1892  CG1 VAL B 252      29.629  39.366 162.606  1.00119.56           C
ATOM   1893  CG2 VAL B 252      32.079  38.518 162.496  1.00119.56           C
ATOM   1894  C   VAL B 252      31.812  38.268 159.707  1.00119.56           C
ATOM   1895  O   VAL B 252      32.051  39.035 158.779  1.00119.56           O
ATOM   1896  N   LEU B 253      32.654  37.269 160.012  1.00148.91           N
ATOM   1897  CA  LEU B 253      33.885  37.078 159.294  1.00148.91           C
ATOM   1898  CB  LEU B 253      34.592  35.800 159.760  1.00148.91           C
ATOM   1899  CG  LEU B 253      35.868  35.503 158.967  1.00148.91           C
ATOM   1900  CD1 LEU B 253      36.980  36.474 159.366  1.00148.91           C
ATOM   1901  CD2 LEU B 253      36.277  34.026 159.049  1.00148.91           C
ATOM   1902  C   LEU B 253      33.565  36.826 157.856  1.00148.91           C
ATOM   1903  O   LEU B 253      34.262  37.302 156.962  1.00148.91           O
ATOM   1904  N   ALA B 254      32.525  36.011 157.609  1.00 50.46           N
ATOM   1905  CA  ALA B 254      32.112  35.656 156.282  1.00 50.46           C
ATOM   1906  CB  ALA B 254      30.995  34.599 156.269  1.00 50.46           C
ATOM   1907  C   ALA B 254      31.595  36.863 155.566  1.00 50.46           C
ATOM   1908  O   ALA B 254      31.864  37.040 154.379  1.00 50.46           O
ATOM   1909  N   ILE B 255      30.832  37.731 156.265  1.00101.52           N
ATOM   1910  CA  ILE B 255      30.252  38.851 155.587  1.00101.52           C
ATOM   1911  CB  ILE B 255      29.314  39.681 156.435  1.00101.52           C
ATOM   1912  CG1 ILE B 255      28.478  40.607 155.539  1.00101.52           C
ATOM   1913  CG2 ILE B 255      30.098  40.453 157.503  1.00101.52           C
ATOM   1914  CD1 ILE B 255      27.317  41.277 156.273  1.00101.52           C
ATOM   1915  C   ILE B 255      31.356  39.709 155.065  1.00101.52           C
ATOM   1916  O   ILE B 255      31.335  40.093 153.904  1.00101.52           O
ATOM   1917  N   VAL B 256      32.369  40.015 155.891  1.00 59.17           N
ATOM   1918  CA  VAL B 256      33.476  40.828 155.474  1.00 59.17           C
ATOM   1919  CB  VAL B 256      34.418  41.094 156.616  1.00 59.17           C
ATOM   1920  CG1 VAL B 256      35.697  41.762 156.087  1.00 59.17           C
ATOM   1921  CG2 VAL B 256      33.669  41.921 157.674  1.00 59.17           C
ATOM   1922  C   VAL B 256      34.268  40.120 154.408  1.00 59.17           C
ATOM   1923  O   VAL B 256      34.625  40.705 153.386  1.00 59.17           O
ATOM   1924  N   THR B 257      34.570  38.829 154.638  1.00 79.31           N
ATOM   1925  CA  THR B 257      35.387  38.029 153.765  1.00 79.31           C
ATOM   1926  CB  THR B 257      35.559  36.641 154.313  1.00 79.31           C
ATOM   1927  OG1 THR B 257      36.305  36.673 155.520  1.00 79.31           O
ATOM   1928  CG2 THR B 257      36.219  35.736 153.265  1.00 79.31           C
ATOM   1929  C   THR B 257      34.771  37.882 152.413  1.00 79.31           C
ATOM   1930  O   THR B 257      35.363  38.235 151.394  1.00 79.31           O
ATOM   1931  N   PHE B 258      33.540  37.360 152.391  1.00139.19           N
ATOM   1932  CA  PHE B 258      32.792  37.125 151.202  1.00139.19           C
ATOM   1933  CB  PHE B 258      31.460  36.438 151.540  1.00139.19           C
ATOM   1934  CG  PHE B 258      30.626  36.270 150.321  1.00139.19           C
ATOM   1935  CD1 PHE B 258      29.908  37.327 149.818  1.00139.19           C
ATOM   1936  CD2 PHE B 258      30.563  35.066 149.671  1.00139.19           C
ATOM   1937  CE1 PHE B 258      29.120  37.212 148.702  1.00139.19           C
ATOM   1938  CE2 PHE B 258      29.775  34.946 148.556  1.00139.19           C
ATOM   1939  CZ  PHE B 258      29.050  36.003 148.064  1.00139.19           C
ATOM   1940  C   PHE B 258      32.494  38.460 150.612  1.00139.19           C
ATOM   1941  O   PHE B 258      32.548  38.610 149.408  1.00139.19           O
ATOM   1942  N   ASP B 259      32.171  39.488 151.409  1.00 97.10           N
ATOM   1943  CA  ASP B 259      31.744  40.719 150.794  1.00 97.10           C
ATOM   1944  CB  ASP B 259      31.365  41.813 151.804  1.00 97.10           C
ATOM   1945  CG  ASP B 259      30.483  42.803 151.082  1.00 97.10           C
ATOM   1946  OD1 ASP B 259      30.471  42.736 149.826  1.00 97.10           O
ATOM   1947  OD2 ASP B 259      29.815  43.630 151.758  1.00 97.10           O
ATOM   1948  C   ASP B 259      32.830  41.278 149.941  1.00 97.10           C
ATOM   1949  O   ASP B 259      32.600  41.718 148.817  1.00 97.10           O
ATOM   1950  N   ARG B 260      34.060  41.258 150.461  1.00190.19           N
ATOM   1951  CA  ARG B 260      35.181  41.785 149.751  1.00190.19           C
ATOM   1952  CB  ARG B 260      36.486  41.679 150.549  1.00190.19           C
ATOM   1953  CG  ARG B 260      37.709  41.967 149.683  1.00190.19           C
ATOM   1954  CD  ARG B 260      39.013  41.431 150.268  1.00190.19           C
ATOM   1955  NE  ARG B 260      40.037  41.536 149.193  1.00190.19           N
ATOM   1956  CZ  ARG B 260      40.190  40.522 148.292  1.00190.19           C
ATOM   1957  NH1 ARG B 260      39.402  39.411 148.373  1.00190.19           N
ATOM   1958  NH2 ARG B 260      41.132  40.621 147.309  1.00190.19           N
ATOM   1959  C   ARG B 260      35.411  41.006 148.485  1.00190.19           C
ATOM   1960  O   ARG B 260      35.725  41.600 147.460  1.00190.19           O
ATOM   1961  N   ALA B 261      35.288  39.661 148.506  1.00 81.62           N
ATOM   1962  CA  ALA B 261      35.602  38.884 147.331  1.00 81.62           C
ATOM   1963  CB  ALA B 261      35.551  37.364 147.582  1.00 81.62           C
ATOM   1964  C   ALA B 261      34.662  39.239 146.212  1.00 81.62           C
ATOM   1965  O   ALA B 261      35.092  39.376 145.069  1.00 81.62           O
ATOM   1966  N   PRO B 262      33.389  39.339 146.476  1.00139.24           N
ATOM   1967  CA  PRO B 262      32.553  39.884 145.471  1.00139.24           C
ATOM   1968  CD  PRO B 262      32.739  38.082 146.751  1.00139.24           C
ATOM   1969  CB  PRO B 262      31.122  39.718 145.970  1.00139.24           C
ATOM   1970  CG  PRO B 262      31.255  38.497 146.899  1.00139.24           C
ATOM   1971  C   PRO B 262      32.922  41.231 144.984  1.00139.24           C
ATOM   1972  O   PRO B 262      32.766  41.478 143.791  1.00139.24           O
ATOM   1973  N   ASN B 263      33.419  42.106 145.862  1.00 88.18           N
ATOM   1974  CA  ASN B 263      33.816  43.412 145.444  1.00 88.18           C
ATOM   1975  CB  ASN B 263      34.326  44.231 146.635  1.00 88.18           C
ATOM   1976  CG  ASN B 263      34.165  45.690 146.282  1.00 88.18           C
ATOM   1977  OD1 ASN B 263      34.845  46.212 145.401  1.00 88.18           O
ATOM   1978  ND2 ASN B 263      33.210  46.355 146.986  1.00 88.18           N
ATOM   1979  C   ASN B 263      34.940  43.226 144.466  1.00 88.18           C
ATOM   1980  O   ASN B 263      34.997  43.872 143.422  1.00 88.18           O
ATOM   1981  N   LEU B 264      35.870  42.308 144.782  1.00 79.72           N
ATOM   1982  CA  LEU B 264      36.997  42.062 143.934  1.00 79.72           C
ATOM   1983  CB  LEU B 264      37.920  40.993 144.552  1.00 79.72           C
ATOM   1984  CG  LEU B 264      39.176  40.637 143.734  1.00 79.72           C
ATOM   1985  CD1 LEU B 264      40.177  41.799 143.693  1.00 79.72           C
ATOM   1986  CD2 LEU B 264      39.812  39.334 144.243  1.00 79.72           C
ATOM   1987  C   LEU B 264      36.516  41.536 142.613  1.00 79.72           C
ATOM   1988  O   LEU B 264      36.891  42.054 141.563  1.00 79.72           O
ATOM   1989  N   GLY B 265      35.677  40.479 142.628  1.00 79.17           N
ATOM   1990  CA  GLY B 265      35.252  39.875 141.394  1.00 79.17           C
ATOM   1991  C   GLY B 265      34.286  40.693 140.563  1.00 79.17           C
ATOM   1992  O   GLY B 265      34.541  40.932 139.384  1.00 79.17           O
ATOM   1993  N   TYR B 266      33.114  41.082 141.121  1.00196.11           N
ATOM   1994  CA  TYR B 266      32.141  41.815 140.335  1.00196.11           C
ATOM   1995  CB  TYR B 266      30.692  41.808 140.873  1.00196.11           C
ATOM   1996  CG  TYR B 266      29.996  42.824 140.016  1.00196.11           C
ATOM   1997  CD1 TYR B 266      29.756  42.525 138.698  1.00196.11           C
ATOM   1998  CD2 TYR B 266      29.667  44.093 140.463  1.00196.11           C
ATOM   1999  CE1 TYR B 266      29.139  43.424 137.861  1.00196.11           C
ATOM   2000  CE2 TYR B 266      29.049  44.999 139.634  1.00196.11           C
ATOM   2001  CZ  TYR B 266      28.777  44.662 138.331  1.00196.11           C
ATOM   2002  OH  TYR B 266      28.143  45.588 137.475  1.00196.11           O
ATOM   2003  C   TYR B 266      32.454  43.272 140.201  1.00196.11           C
ATOM   2004  O   TYR B 266      32.303  43.873 139.138  1.00196.11           O
ATOM   2005  N   ALA B 267      32.757  43.875 141.361  1.00140.23           N
ATOM   2006  CA  ALA B 267      32.979  45.271 141.621  1.00140.23           C
ATOM   2007  CB  ALA B 267      32.918  45.624 143.118  1.00140.23           C
ATOM   2008  C   ALA B 267      34.271  45.810 141.067  1.00140.23           C
ATOM   2009  O   ALA B 267      34.363  47.012 140.828  1.00140.23           O
ATOM   2010  N   ALA B 268      35.310  44.964 140.890  1.00278.12           N
ATOM   2011  CA  ALA B 268      36.617  45.356 140.406  1.00278.12           C
ATOM   2012  CB  ALA B 268      36.542  46.216 139.132  1.00278.12           C
ATOM   2013  C   ALA B 268      37.495  46.098 141.404  1.00278.12           C
ATOM   2014  O   ALA B 268      38.308  46.931 141.007  1.00278.12           O
ATOM   2015  N   ALA B 269      37.376  45.820 142.722  1.00126.67           N
ATOM   2016  CA  ALA B 269      38.249  46.375 143.746  1.00126.67           C
ATOM   2017  CB  ALA B 269      37.558  46.530 145.112  1.00126.67           C
ATOM   2018  C   ALA B 269      39.459  45.448 143.947  1.00126.67           C
ATOM   2019  O   ALA B 269      39.551  44.431 143.267  1.00126.67           O
ATOM   2020  N   PHE B 270      40.460  45.793 144.827  1.00150.80           N
ATOM   2021  CA  PHE B 270      41.607  44.915 145.107  1.00150.80           C
ATOM   2022  CB  PHE B 270      42.879  45.324 144.344  1.00150.80           C
ATOM   2023  CG  PHE B 270      43.981  44.423 144.784  1.00150.80           C
ATOM   2024  CD1 PHE B 270      44.142  43.177 144.223  1.00150.80           C
ATOM   2025  CD2 PHE B 270      44.859  44.831 145.762  1.00150.80           C
ATOM   2026  CE1 PHE B 270      45.162  42.351 144.635  1.00150.80           C
ATOM   2027  CE2 PHE B 270      45.880  44.010 146.178  1.00150.80           C
ATOM   2028  CZ  PHE B 270      46.034  42.767 145.613  1.00150.80           C
ATOM   2029  C   PHE B 270      41.970  44.929 146.594  1.00150.80           C
ATOM   2030  O   PHE B 270      42.153  46.020 147.132  1.00150.80           O
ATOM   2031  N   TRP B 271      42.154  43.746 147.288  1.00194.83           N
ATOM   2032  CA  TRP B 271      42.395  43.779 148.741  1.00194.83           C
ATOM   2033  CB  TRP B 271      41.125  44.168 149.530  1.00194.83           C
ATOM   2034  CG  TRP B 271      40.500  45.512 149.237  1.00194.83           C
ATOM   2035  CD2 TRP B 271      40.790  46.731 149.940  1.00194.83           C
ATOM   2036  CD1 TRP B 271      39.570  45.826 148.289  1.00194.83           C
ATOM   2037  NE1 TRP B 271      39.262  47.162 148.356  1.00194.83           N
ATOM   2038  CE2 TRP B 271      40.005  47.732 149.368  1.00194.83           C
ATOM   2039  CE3 TRP B 271      41.638  46.994 150.977  1.00194.83           C
ATOM   2040  CZ2 TRP B 271      40.057  49.018 149.825  1.00194.83           C
ATOM   2041  CZ3 TRP B 271      41.688  48.292 151.435  1.00194.83           C
ATOM   2042  CH2 TRP B 271      40.913  49.284 150.870  1.00194.83           C
ATOM   2043  C   TRP B 271      42.755  42.400 149.413  1.00194.83           C
ATOM   2044  O   TRP B 271      43.291  41.524 148.733  1.00194.83           O
ATOM   2045  N   GLY B 272      42.482  42.213 150.788  1.00295.35           N
ATOM   2046  CA  GLY B 272      42.665  41.019 151.694  1.00295.35           C
ATOM   2047  C   GLY B 272      41.770  41.060 153.036  1.00295.35           C
ATOM   2048  O   GLY B 272      41.599  42.172 153.515  1.00295.35           O
ATOM   2049  N   TRP B 273      41.263  39.913 153.728  1.00356.48           N
ATOM   2050  CA  TRP B 273      40.266  39.771 154.872  1.00356.48           C
ATOM   2051  CB  TRP B 273      39.150  38.745 154.562  1.00356.48           C
ATOM   2052  CG  TRP B 273      39.528  37.271 154.651  1.00356.48           C
ATOM   2053  CD2 TRP B 273      39.348  36.297 153.606  1.00356.48           C
ATOM   2054  CD1 TRP B 273      39.986  36.575 155.734  1.00356.48           C
ATOM   2055  NE1 TRP B 273      40.102  35.242 155.434  1.00356.48           N
ATOM   2056  CE2 TRP B 273      39.708  35.052 154.130  1.00356.48           C
ATOM   2057  CE3 TRP B 273      38.913  36.421 152.320  1.00356.48           C
ATOM   2058  CZ2 TRP B 273      39.636  33.915 153.379  1.00356.48           C
ATOM   2059  CZ3 TRP B 273      38.841  35.266 151.570  1.00356.48           C
ATOM   2060  CH2 TRP B 273      39.193  34.037 152.084  1.00356.48           C
ATOM   2061  C   TRP B 273      40.679  39.379 156.323  1.00356.48           C
ATOM   2062  O   TRP B 273      39.824  38.937 157.100  1.00356.48           O
ATOM   2063  N   ALA B 274      41.920  39.573 156.805  1.00103.69           N
ATOM   2064  CA  ALA B 274      42.334  39.171 158.147  1.00103.69           C
ATOM   2065  CB  ALA B 274      43.835  39.425 158.284  1.00103.69           C
ATOM   2066  C   ALA B 274      41.640  39.933 159.256  1.00103.69           C
ATOM   2067  O   ALA B 274      41.256  39.370 160.285  1.00103.69           O
ATOM   2068  N   LEU B 275      41.472  41.252 159.072  1.00 58.59           N
ATOM   2069  CA  LEU B 275      40.925  42.136 160.066  1.00 58.59           C
ATOM   2070  CB  LEU B 275      40.913  43.606 159.611  1.00 58.59           C
ATOM   2071  CG  LEU B 275      42.317  44.210 159.425  1.00 58.59           C
ATOM   2072  CD1 LEU B 275      42.238  45.676 158.971  1.00 58.59           C
ATOM   2073  CD2 LEU B 275      43.172  44.030 160.689  1.00 58.59           C
ATOM   2074  C   LEU B 275      39.511  41.757 160.369  1.00 58.59           C
ATOM   2075  O   LEU B 275      39.025  41.970 161.478  1.00 58.59           O
ATOM   2076  N   ALA B 276      38.787  41.213 159.384  1.00 35.60           N
ATOM   2077  CA  ALA B 276      37.410  40.881 159.615  1.00 35.60           C
ATOM   2078  CB  ALA B 276      36.739  40.243 158.389  1.00 35.60           C
ATOM   2079  C   ALA B 276      37.330  39.883 160.724  1.00 35.60           C
ATOM   2080  O   ALA B 276      36.428  39.941 161.559  1.00 35.60           O
ATOM   2081  N   LEU B 277      38.270  38.925 160.752  1.00 99.68           N
ATOM   2082  CA  LEU B 277      38.257  37.907 161.760  1.00 99.68           C
ATOM   2083  CB  LEU B 277      39.360  36.850 161.534  1.00 99.68           C
ATOM   2084  CG  LEU B 277      39.401  35.690 162.555  1.00 99.68           C
ATOM   2085  CD1 LEU B 277      39.913  36.129 163.938  1.00 99.68           C
ATOM   2086  CD2 LEU B 277      38.043  34.973 162.623  1.00 99.68           C
ATOM   2087  C   LEU B 277      38.475  38.550 163.096  1.00 99.68           C
ATOM   2088  O   LEU B 277      37.829  38.180 164.074  1.00 99.68           O
ATOM   2089  N   THR B 278      39.383  39.544 163.180  1.00111.16           N
ATOM   2090  CA  THR B 278      39.672  40.117 164.466  1.00111.16           C
ATOM   2091  CB  THR B 278      40.766  41.154 164.468  1.00111.16           C
ATOM   2092  OG1 THR B 278      41.180  41.399 165.802  1.00111.16           O
ATOM   2093  CG2 THR B 278      40.251  42.469 163.865  1.00111.16           C
ATOM   2094  C   THR B 278      38.434  40.751 165.023  1.00111.16           C
ATOM   2095  O   THR B 278      38.155  40.641 166.213  1.00111.16           O
ATOM   2096  N   LEU B 279      37.640  41.434 164.184  1.00 47.65           N
ATOM   2097  CA  LEU B 279      36.462  42.087 164.684  1.00 47.65           C
ATOM   2098  CB  LEU B 279      35.711  42.872 163.595  1.00 47.65           C
ATOM   2099  CG  LEU B 279      36.526  44.040 163.009  1.00 47.65           C
ATOM   2100  CD1 LEU B 279      35.730  44.791 161.929  1.00 47.65           C
ATOM   2101  CD2 LEU B 279      37.050  44.968 164.118  1.00 47.65           C
ATOM   2102  C   LEU B 279      35.521  41.053 165.217  1.00 47.65           C
ATOM   2103  O   LEU B 279      34.878  41.256 166.245  1.00 47.65           O
ATOM   2104  N   GLY B 280      35.420  39.907 164.520  1.00 37.01           N
ATOM   2105  CA  GLY B 280      34.513  38.873 164.924  1.00 37.01           C
ATOM   2106  C   GLY B 280      34.905  38.388 166.283  1.00 37.01           C
ATOM   2107  O   GLY B 280      34.044  38.052 167.094  1.00 37.01           O
ATOM   2108  N   VAL B 281      36.221  38.271 166.550  1.00127.93           N
ATOM   2109  CA  VAL B 281      36.619  37.814 167.851  1.00127.93           C
ATOM   2110  CB  VAL B 281      38.032  37.300 167.935  1.00127.93           C
ATOM   2111  CG1 VAL B 281      39.012  38.342 167.402  1.00127.93           C
ATOM   2112  CG2 VAL B 281      38.298  36.879 169.390  1.00127.93           C
ATOM   2113  C   VAL B 281      36.333  38.844 168.909  1.00127.93           C
ATOM   2114  O   VAL B 281      35.872  38.499 169.998  1.00127.93           O
ATOM   2115  N   LEU B 282      36.557  40.145 168.627  1.00117.89           N
ATOM   2116  CA  LEU B 282      36.292  41.121 169.653  1.00117.89           C
ATOM   2117  CB  LEU B 282      36.613  42.575 169.252  1.00117.89           C
ATOM   2118  CG  LEU B 282      38.108  42.950 169.323  1.00117.89           C
ATOM   2119  CD1 LEU B 282      38.968  42.113 168.371  1.00117.89           C
ATOM   2120  CD2 LEU B 282      38.303  44.461 169.123  1.00117.89           C
ATOM   2121  C   LEU B 282      34.843  41.071 170.033  1.00117.89           C
ATOM   2122  O   LEU B 282      34.501  41.243 171.203  1.00117.89           O
ATOM   2123  N   VAL B 283      33.939  40.882 169.054  1.00132.14           N
ATOM   2124  CA  VAL B 283      32.546  40.854 169.398  1.00132.14           C
ATOM   2125  CB  VAL B 283      31.638  40.914 168.200  1.00132.14           C
ATOM   2126  CG1 VAL B 283      31.835  39.657 167.340  1.00132.14           C
ATOM   2127  CG2 VAL B 283      30.196  41.103 168.699  1.00132.14           C
ATOM   2128  C   VAL B 283      32.177  39.636 170.209  1.00132.14           C
ATOM   2129  O   VAL B 283      31.416  39.729 171.170  1.00132.14           O
ATOM   2130  N   ALA B 284      32.636  38.451 169.765  1.00151.12           N
ATOM   2131  CA  ALA B 284      32.350  37.147 170.313  1.00151.12           C
ATOM   2132  CB  ALA B 284      32.801  36.077 169.311  1.00151.12           C
ATOM   2133  C   ALA B 284      33.021  36.817 171.586  1.00151.12           C
ATOM   2134  O   ALA B 284      32.391  36.259 172.483  1.00151.12           O
ATOM   2135  N   GLY B 285      34.362  36.966 171.598  1.00301.31           N
ATOM   2136  CA  GLY B 285      35.216  37.028 172.744  1.00301.31           C
ATOM   2137  C   GLY B 285      34.378  37.413 173.909  1.00301.31           C
ATOM   2138  O   GLY B 285      33.505  38.263 173.819  1.00301.31           O
ATOM   2139  N   GLY B 286      34.499  36.759 175.041  1.00292.21           N
ATOM   2140  CA  GLY B 286      33.768  37.333 176.121  1.00292.21           C
ATOM   2141  C   GLY B 286      32.618  36.441 176.367  1.00292.21           C
ATOM   2142  O   GLY B 286      32.426  35.998 177.496  1.00292.21           O
ATOM   2143  N   VAL B 287      31.760  36.235 175.348  1.00181.06           N
ATOM   2144  CA  VAL B 287      30.721  35.285 175.576  1.00181.06           C
ATOM   2145  CB  VAL B 287      29.451  35.594 174.839  1.00181.06           C
ATOM   2146  CG1 VAL B 287      29.714  35.615 173.332  1.00181.06           C
ATOM   2147  CG2 VAL B 287      28.393  34.575 175.282  1.00181.06           C
ATOM   2148  C   VAL B 287      31.141  33.863 175.313  1.00181.06           C
ATOM   2149  O   VAL B 287      31.135  33.029 176.217  1.00181.06           O
ATOM   2150  N   SER B 288      31.513  33.561 174.045  1.00142.00           N
ATOM   2151  CA  SER B 288      31.829  32.225 173.599  1.00142.00           C
ATOM   2152  CB  SER B 288      31.516  31.995 172.116  1.00142.00           C
ATOM   2153  OG  SER B 288      30.129  32.152 171.884  1.00142.00           O
ATOM   2154  C   SER B 288      33.268  31.871 173.736  1.00142.00           C
ATOM   2155  O   SER B 288      33.601  30.693 173.877  1.00142.00           O
ATOM   2156  N   GLY B 289      34.165  32.872 173.673  1.00 48.12           N
ATOM   2157  CA  GLY B 289      35.556  32.526 173.633  1.00 48.12           C
ATOM   2158  C   GLY B 289      35.974  32.564 172.189  1.00 48.12           C
ATOM   2159  O   GLY B 289      37.119  32.267 171.853  1.00 48.12           O
ATOM   2160  N   ALA B 290      35.028  32.939 171.304  1.00 88.67           N
ATOM   2161  CA  ALA B 290      35.237  33.137 169.890  1.00 88.67           C
ATOM   2162  CB  ALA B 290      35.925  34.475 169.571  1.00 88.67           C
ATOM   2163  C   ALA B 290      35.997  32.050 169.178  1.00 88.67           C
ATOM   2164  O   ALA B 290      37.108  32.283 168.702  1.00 88.67           O
ATOM   2165  N   HIS B 291      35.453  30.816 169.108  1.00 97.58           N
ATOM   2166  CA  HIS B 291      36.110  29.804 168.312  1.00 97.58           C
ATOM   2167  ND1 HIS B 291      35.097  26.684 170.318  1.00 97.58           N
ATOM   2168  CG  HIS B 291      35.583  27.903 169.901  1.00 97.58           C
ATOM   2169  CB  HIS B 291      35.484  28.411 168.494  1.00 97.58           C
ATOM   2170  NE2 HIS B 291      35.994  27.655 172.106  1.00 97.58           N
ATOM   2171  CD2 HIS B 291      36.128  28.483 171.006  1.00 97.58           C
ATOM   2172  CE1 HIS B 291      35.370  26.587 171.643  1.00 97.58           C
ATOM   2173  C   HIS B 291      35.976  30.165 166.857  1.00 97.58           C
ATOM   2174  O   HIS B 291      36.962  30.318 166.139  1.00 97.58           O
ATOM   2175  N   LEU B 292      34.719  30.310 166.389  1.00101.24           N
ATOM   2176  CA  LEU B 292      34.421  30.730 165.046  1.00101.24           C
ATOM   2177  CB  LEU B 292      35.013  32.110 164.716  1.00101.24           C
ATOM   2178  CG  LEU B 292      34.529  33.222 165.664  1.00101.24           C
ATOM   2179  CD1 LEU B 292      35.083  34.593 165.245  1.00101.24           C
ATOM   2180  CD2 LEU B 292      33.001  33.207 165.816  1.00101.24           C
ATOM   2181  C   LEU B 292      34.960  29.758 164.038  1.00101.24           C
ATOM   2182  O   LEU B 292      34.997  30.084 162.852  1.00101.24           O
ATOM   2183  N   ASN B 293      35.428  28.561 164.456  1.00163.88           N
ATOM   2184  CA  ASN B 293      35.792  27.595 163.454  1.00163.88           C
ATOM   2185  CB  ASN B 293      37.054  27.892 162.615  1.00163.88           C
ATOM   2186  CG  ASN B 293      38.361  27.695 163.332  1.00163.88           C
ATOM   2187  OD1 ASN B 293      38.419  27.062 164.378  1.00163.88           O
ATOM   2188  ND2 ASN B 293      39.455  28.236 162.730  1.00163.88           N
ATOM   2189  C   ASN B 293      35.820  26.234 164.080  1.00163.88           C
ATOM   2190  O   ASN B 293      36.266  26.036 165.210  1.00163.88           O
ATOM   2191  N   PRO B 294      35.321  25.281 163.348  1.00 73.39           N
ATOM   2192  CA  PRO B 294      35.196  23.947 163.859  1.00 73.39           C
ATOM   2193  CD  PRO B 294      34.407  25.543 162.248  1.00 73.39           C
ATOM   2194  CB  PRO B 294      34.410  23.174 162.801  1.00 73.39           C
ATOM   2195  CG  PRO B 294      33.568  24.261 162.107  1.00 73.39           C
ATOM   2196  C   PRO B 294      36.516  23.335 164.195  1.00 73.39           C
ATOM   2197  O   PRO B 294      36.581  22.537 165.130  1.00 73.39           O
ATOM   2198  N   ALA B 295      37.575  23.681 163.443  1.00 39.88           N
ATOM   2199  CA  ALA B 295      38.864  23.094 163.664  1.00 39.88           C
ATOM   2200  CB  ALA B 295      39.907  23.560 162.634  1.00 39.88           C
ATOM   2201  C   ALA B 295      39.367  23.486 165.015  1.00 39.88           C
ATOM   2202  O   ALA B 295      39.937  22.665 165.734  1.00 39.88           O
ATOM   2203  N   ILE B 296      39.195  24.770 165.379  1.00103.94           N
ATOM   2204  CA  ILE B 296      39.637  25.248 166.658  1.00103.94           C
ATOM   2205  CB  ILE B 296      39.672  26.743 166.795  1.00103.94           C
ATOM   2206  CG1 ILE B 296      40.953  27.299 166.140  1.00103.94           C
ATOM   2207  CG2 ILE B 296      39.559  27.084 168.291  1.00103.94           C
ATOM   2208  CD1 ILE B 296      41.137  26.956 164.664  1.00103.94           C
ATOM   2209  C   ILE B 296      38.829  24.654 167.765  1.00103.94           C
ATOM   2210  O   ILE B 296      39.377  24.308 168.810  1.00103.94           O
ATOM   2211  N   THR B 297      37.504  24.519 167.577  1.00 41.30           N
ATOM   2212  CA  THR B 297      36.694  23.998 168.640  1.00 41.30           C
ATOM   2213  CB  THR B 297      35.239  23.918 168.278  1.00 41.30           C
ATOM   2214  OG1 THR B 297      34.739  25.210 167.965  1.00 41.30           O
ATOM   2215  CG2 THR B 297      34.467  23.320 169.465  1.00 41.30           C
ATOM   2216  C   THR B 297      37.153  22.612 168.980  1.00 41.30           C
ATOM   2217  O   THR B 297      37.335  22.279 170.151  1.00 41.30           O
ATOM   2218  N   VAL B 298      37.370  21.765 167.957  1.00 33.43           N
ATOM   2219  CA  VAL B 298      37.773  20.408 168.194  1.00 33.43           C
ATOM   2220  CB  VAL B 298      37.885  19.599 166.938  1.00 33.43           C
ATOM   2221  CG1 VAL B 298      38.407  18.202 167.317  1.00 33.43           C
ATOM   2222  CG2 VAL B 298      36.518  19.588 166.233  1.00 33.43           C
ATOM   2223  C   VAL B 298      39.118  20.384 168.854  1.00 33.43           C
ATOM   2224  O   VAL B 298      39.356  19.597 169.767  1.00 33.43           O
ATOM   2225  N   ALA B 299      40.048  21.241 168.400  1.00 35.36           N
ATOM   2226  CA  ALA B 299      41.375  21.235 168.949  1.00 35.36           C
ATOM   2227  CB  ALA B 299      42.315  22.226 168.242  1.00 35.36           C
ATOM   2228  C   ALA B 299      41.333  21.611 170.394  1.00 35.36           C
ATOM   2229  O   ALA B 299      42.015  21.003 171.215  1.00 35.36           O
ATOM   2230  N   VAL B 300      40.518  22.622 170.745  1.00 42.49           N
ATOM   2231  CA  VAL B 300      40.436  23.106 172.096  1.00 42.49           C
ATOM   2232  CB  VAL B 300      39.506  24.275 172.235  1.00 42.49           C
ATOM   2233  CG1 VAL B 300      39.408  24.648 173.724  1.00 42.49           C
ATOM   2234  CG2 VAL B 300      40.014  25.415 171.336  1.00 42.49           C
ATOM   2235  C   VAL B 300      39.913  22.013 172.971  1.00 42.49           C
ATOM   2236  O   VAL B 300      40.281  21.913 174.142  1.00 42.49           O
ATOM   2237  N   THR B 301      38.995  21.182 172.448  1.00106.97           N
ATOM   2238  CA  THR B 301      38.478  20.156 173.302  1.00106.97           C
ATOM   2239  CB  THR B 301      37.370  19.348 172.687  1.00106.97           C
ATOM   2240  OG1 THR B 301      37.852  18.584 171.593  1.00106.97           O
ATOM   2241  CG2 THR B 301      36.266  20.310 172.218  1.00106.97           C
ATOM   2242  C   THR B 301      39.585  19.213 173.659  1.00106.97           C
ATOM   2243  O   THR B 301      39.748  18.854 174.823  1.00106.97           O
ATOM   2244  N   THR B 302      40.371  18.773 172.657  1.00 49.46           N
ATOM   2245  CA  THR B 302      41.433  17.839 172.910  1.00 49.46           C
ATOM   2246  CB  THR B 302      42.036  17.300 171.647  1.00 49.46           C
ATOM   2247  OG1 THR B 302      41.042  16.653 170.866  1.00 49.46           O
ATOM   2248  CG2 THR B 302      43.147  16.305 172.019  1.00 49.46           C
ATOM   2249  C   THR B 302      42.548  18.474 173.694  1.00 49.46           C
ATOM   2250  O   THR B 302      43.093  17.880 174.623  1.00 49.46           O
ATOM   2251  N   VAL B 303      42.950  19.685 173.273  1.00151.05           N
ATOM   2252  CA  VAL B 303      44.057  20.444 173.787  1.00151.05           C
ATOM   2253  CB  VAL B 303      44.532  21.507 172.840  1.00151.05           C
ATOM   2254  CG1 VAL B 303      43.502  22.649 172.824  1.00151.05           C
ATOM   2255  CG2 VAL B 303      45.937  21.954 173.278  1.00151.05           C
ATOM   2256  C   VAL B 303      43.814  21.138 175.075  1.00151.05           C
ATOM   2257  O   VAL B 303      44.748  21.276 175.862  1.00151.05           O
ATOM   2258  N   GLY B 304      42.586  21.608 175.366  1.00186.59           N
ATOM   2259  CA  GLY B 304      42.616  22.362 176.576  1.00186.59           C
ATOM   2260  C   GLY B 304      41.265  22.598 177.161  1.00186.59           C
ATOM   2261  O   GLY B 304      40.752  23.715 177.227  1.00186.59           O
ATOM   2262  N   LYS B 305      40.722  21.488 177.688  1.00 85.17           N
ATOM   2263  CA  LYS B 305      39.554  21.403 178.509  1.00 85.17           C
ATOM   2264  CB  LYS B 305      39.792  21.927 179.936  1.00 85.17           C
ATOM   2265  CG  LYS B 305      40.807  21.102 180.730  1.00 85.17           C
ATOM   2266  CD  LYS B 305      41.291  21.792 182.006  1.00 85.17           C
ATOM   2267  CE  LYS B 305      42.305  20.968 182.803  1.00 85.17           C
ATOM   2268  NZ  LYS B 305      42.719  21.710 184.015  1.00 85.17           N
ATOM   2269  C   LYS B 305      38.373  22.124 177.955  1.00 85.17           C
ATOM   2270  O   LYS B 305      37.637  22.759 178.709  1.00 85.17           O
ATOM   2271  N   PHE B 306      38.126  22.056 176.640  1.00 77.50           N
ATOM   2272  CA  PHE B 306      36.918  22.684 176.200  1.00 77.50           C
ATOM   2273  CB  PHE B 306      36.938  23.048 174.704  1.00 77.50           C
ATOM   2274  CG  PHE B 306      35.653  23.719 174.355  1.00 77.50           C
ATOM   2275  CD1 PHE B 306      35.405  25.009 174.765  1.00 77.50           C
ATOM   2276  CD2 PHE B 306      34.707  23.067 173.599  1.00 77.50           C
ATOM   2277  CE1 PHE B 306      34.224  25.635 174.441  1.00 77.50           C
ATOM   2278  CE2 PHE B 306      33.525  23.688 173.271  1.00 77.50           C
ATOM   2279  CZ  PHE B 306      33.281  24.972 173.695  1.00 77.50           C
ATOM   2280  C   PHE B 306      35.841  21.675 176.453  1.00 77.50           C
ATOM   2281  O   PHE B 306      36.053  20.484 176.230  1.00 77.50           O
ATOM   2282  N   PRO B 307      34.694  22.087 176.925  1.00 89.55           N
ATOM   2283  CA  PRO B 307      33.627  21.177 177.234  1.00 89.55           C
ATOM   2284  CD  PRO B 307      34.449  23.432 177.410  1.00 89.55           C
ATOM   2285  CB  PRO B 307      32.547  22.014 177.926  1.00 89.55           C
ATOM   2286  CG  PRO B 307      32.923  23.474 177.599  1.00 89.55           C
ATOM   2287  C   PRO B 307      33.173  20.443 176.015  1.00 89.55           C
ATOM   2288  O   PRO B 307      32.756  21.072 175.044  1.00 89.55           O
ATOM   2289  N   TRP B 308      33.185  19.101 176.089  1.00 95.27           N
ATOM   2290  CA  TRP B 308      32.856  18.237 174.995  1.00 95.27           C
ATOM   2291  CB  TRP B 308      33.063  16.747 175.320  1.00 95.27           C
ATOM   2292  CG  TRP B 308      32.175  16.221 176.422  1.00 95.27           C
ATOM   2293  CD2 TRP B 308      30.870  15.667 176.200  1.00 95.27           C
ATOM   2294  CD1 TRP B 308      32.400  16.156 177.766  1.00 95.27           C
ATOM   2295  NE1 TRP B 308      31.316  15.594 178.396  1.00 95.27           N
ATOM   2296  CE2 TRP B 308      30.366  15.288 177.444  1.00 95.27           C
ATOM   2297  CE3 TRP B 308      30.150  15.487 175.053  1.00 95.27           C
ATOM   2298  CZ2 TRP B 308      29.129  14.721 177.560  1.00 95.27           C
ATOM   2299  CZ3 TRP B 308      28.903  14.916 175.174  1.00 95.27           C
ATOM   2300  CH2 TRP B 308      28.403  14.540 176.403  1.00 95.27           C
ATOM   2301  C   TRP B 308      31.421  18.421 174.637  1.00 95.27           C
ATOM   2302  O   TRP B 308      31.043  18.295 173.479  1.00 95.27           O
ATOM   2303  N   ARG B 309      30.564  18.715 175.621  1.00124.97           N
ATOM   2304  CA  ARG B 309      29.163  18.822 175.336  1.00124.97           C
ATOM   2305  CB  ARG B 309      28.350  19.151 176.598  1.00124.97           C
ATOM   2306  CG  ARG B 309      26.847  19.277 176.359  1.00124.97           C
ATOM   2307  CD  ARG B 309      26.045  19.392 177.657  1.00124.97           C
ATOM   2308  NE  ARG B 309      26.641  20.501 178.454  1.00124.97           N
ATOM   2309  CZ  ARG B 309      26.501  20.516 179.812  1.00124.97           C
ATOM   2310  NH1 ARG B 309      25.817  19.514 180.439  1.00124.97           N
ATOM   2311  NH2 ARG B 309      27.048  21.529 180.545  1.00124.97           N
ATOM   2312  C   ARG B 309      28.945  19.911 174.331  1.00124.97           C
ATOM   2313  O   ARG B 309      28.073  19.808 173.470  1.00124.97           O
ATOM   2314  N   LYS B 310      29.741  20.987 174.440  1.00135.46           N
ATOM   2315  CA  LYS B 310      29.689  22.190 173.655  1.00135.46           C
ATOM   2316  CB  LYS B 310      30.661  23.251 174.194  1.00135.46           C
ATOM   2317  CG  LYS B 310      30.370  23.730 175.615  1.00135.46           C
ATOM   2318  CD  LYS B 310      29.058  24.496 175.754  1.00135.46           C
ATOM   2319  CE  LYS B 310      28.860  25.101 177.144  1.00135.46           C
ATOM   2320  NZ  LYS B 310      27.572  25.828 177.202  1.00135.46           N
ATOM   2321  C   LYS B 310      30.088  21.991 172.214  1.00135.46           C
ATOM   2322  O   LYS B 310      29.653  22.764 171.361  1.00135.46           O
ATOM   2323  N   ILE B 311      30.928  20.984 171.885  1.00179.77           N
ATOM   2324  CA  ILE B 311      31.551  21.014 170.584  1.00179.77           C
ATOM   2325  CB  ILE B 311      32.529  19.895 170.283  1.00179.77           C
ATOM   2326  CG1 ILE B 311      31.880  18.558 169.856  1.00179.77           C
ATOM   2327  CG2 ILE B 311      33.439  19.770 171.515  1.00179.77           C
ATOM   2328  CD1 ILE B 311      30.847  17.947 170.791  1.00179.77           C
ATOM   2329  C   ILE B 311      30.546  20.999 169.470  1.00179.77           C
ATOM   2330  O   ILE B 311      30.645  21.811 168.550  1.00179.77           O
ATOM   2331  N   VAL B 312      29.548  20.096 169.504  1.00117.29           N
ATOM   2332  CA  VAL B 312      28.626  20.051 168.410  1.00117.29           C
ATOM   2333  CB  VAL B 312      27.822  18.770 168.294  1.00117.29           C
ATOM   2334  CG1 VAL B 312      27.081  18.424 169.595  1.00117.29           C
ATOM   2335  CG2 VAL B 312      26.897  18.918 167.075  1.00117.29           C
ATOM   2336  C   VAL B 312      27.758  21.276 168.367  1.00117.29           C
ATOM   2337  O   VAL B 312      27.469  21.744 167.266  1.00117.29           O
ATOM   2338  N   PRO B 313      27.312  21.854 169.457  1.00 66.74           N
ATOM   2339  CA  PRO B 313      26.484  23.018 169.347  1.00 66.74           C
ATOM   2340  CD  PRO B 313      27.166  21.199 170.747  1.00 66.74           C
ATOM   2341  CB  PRO B 313      25.993  23.323 170.760  1.00 66.74           C
ATOM   2342  CG  PRO B 313      26.034  21.955 171.463  1.00 66.74           C
ATOM   2343  C   PRO B 313      27.243  24.143 168.723  1.00 66.74           C
ATOM   2344  O   PRO B 313      26.650  24.925 167.982  1.00 66.74           O
ATOM   2345  N   TYR B 314      28.551  24.250 169.023  1.00145.04           N
ATOM   2346  CA  TYR B 314      29.367  25.295 168.471  1.00145.04           C
ATOM   2347  CB  TYR B 314      30.813  25.292 169.008  1.00145.04           C
ATOM   2348  CG  TYR B 314      30.927  25.956 170.342  1.00145.04           C
ATOM   2349  CD1 TYR B 314      30.404  25.389 171.478  1.00145.04           C
ATOM   2350  CD2 TYR B 314      31.553  27.179 170.453  1.00145.04           C
ATOM   2351  CE1 TYR B 314      30.521  26.005 172.701  1.00145.04           C
ATOM   2352  CE2 TYR B 314      31.677  27.804 171.673  1.00145.04           C
ATOM   2353  CZ  TYR B 314      31.163  27.214 172.803  1.00145.04           C
ATOM   2354  OH  TYR B 314      31.286  27.839 174.062  1.00145.04           O
ATOM   2355  C   TYR B 314      29.487  25.113 166.990  1.00145.04           C
ATOM   2356  O   TYR B 314      29.341  26.065 166.225  1.00145.04           O
ATOM   2357  N   MET B 315      29.751  23.869 166.549  1.00133.93           N
ATOM   2358  CA  MET B 315      30.003  23.587 165.163  1.00133.93           C
ATOM   2359  CB  MET B 315      30.371  22.109 164.927  1.00133.93           C
ATOM   2360  CG  MET B 315      30.759  21.767 163.484  1.00133.93           C
ATOM   2361  SD  MET B 315      29.377  21.681 162.304  1.00133.93           S
ATOM   2362  CE  MET B 315      30.415  21.266 160.872  1.00133.93           C
ATOM   2363  C   MET B 315      28.794  23.899 164.342  1.00133.93           C
ATOM   2364  O   MET B 315      28.909  24.462 163.254  1.00133.93           O
ATOM   2365  N   VAL B 316      27.599  23.531 164.839  1.00 25.17           N
ATOM   2366  CA  VAL B 316      26.397  23.763 164.093  1.00 25.17           C
ATOM   2367  CB  VAL B 316      25.175  23.227 164.781  1.00 25.17           C
ATOM   2368  CG1 VAL B 316      23.937  23.615 163.955  1.00 25.17           C
ATOM   2369  CG2 VAL B 316      25.347  21.710 164.974  1.00 25.17           C
ATOM   2370  C   VAL B 316      26.215  25.237 163.941  1.00 25.17           C
ATOM   2371  O   VAL B 316      25.875  25.724 162.866  1.00 25.17           O
ATOM   2372  N   ALA B 317      26.457  25.991 165.026  1.00 31.69           N
ATOM   2373  CA  ALA B 317      26.260  27.412 165.027  1.00 31.69           C
ATOM   2374  CB  ALA B 317      26.618  28.036 166.386  1.00 31.69           C
ATOM   2375  C   ALA B 317      27.167  28.045 164.018  1.00 31.69           C
ATOM   2376  O   ALA B 317      26.766  28.944 163.280  1.00 31.69           O
ATOM   2377  N   GLN B 318      28.426  27.580 163.962  1.00 55.04           N
ATOM   2378  CA  GLN B 318      29.407  28.161 163.093  1.00 55.04           C
ATOM   2379  CB  GLN B 318      30.780  27.496 163.298  1.00 55.04           C
ATOM   2380  CG  GLN B 318      31.332  27.754 164.702  1.00 55.04           C
ATOM   2381  CD  GLN B 318      32.443  26.765 165.017  1.00 55.04           C
ATOM   2382  OE1 GLN B 318      32.561  25.721 164.380  1.00 55.04           O
ATOM   2383  NE2 GLN B 318      33.268  27.093 166.047  1.00 55.04           N
ATOM   2384  C   GLN B 318      29.000  27.979 161.662  1.00 55.04           C
ATOM   2385  O   GLN B 318      29.043  28.922 160.873  1.00 55.04           O
ATOM   2386  N   TYR B 319      28.563  26.759 161.301  1.00143.83           N
ATOM   2387  CA  TYR B 319      28.201  26.427 159.952  1.00143.83           C
ATOM   2388  CB  TYR B 319      27.823  24.944 159.816  1.00143.83           C
ATOM   2389  CG  TYR B 319      27.409  24.732 158.406  1.00143.83           C
ATOM   2390  CD1 TYR B 319      28.340  24.434 157.439  1.00143.83           C
ATOM   2391  CD2 TYR B 319      26.084  24.840 158.059  1.00143.83           C
ATOM   2392  CE1 TYR B 319      27.948  24.243 156.137  1.00143.83           C
ATOM   2393  CE2 TYR B 319      25.686  24.651 156.760  1.00143.83           C
ATOM   2394  CZ  TYR B 319      26.621  24.352 155.800  1.00143.83           C
ATOM   2395  OH  TYR B 319      26.210  24.160 154.468  1.00143.83           O
ATOM   2396  C   TYR B 319      27.013  27.232 159.521  1.00143.83           C
ATOM   2397  O   TYR B 319      26.981  27.753 158.407  1.00143.83           O
ATOM   2398  N   ILE B 320      25.993  27.344 160.393  1.00 84.35           N
ATOM   2399  CA  ILE B 320      24.807  28.078 160.050  1.00 84.35           C
ATOM   2400  CB  ILE B 320      23.692  27.952 161.050  1.00 84.35           C
ATOM   2401  CG1 ILE B 320      22.961  26.605 160.881  1.00 84.35           C
ATOM   2402  CG2 ILE B 320      22.767  29.167 160.872  1.00 84.35           C
ATOM   2403  CD1 ILE B 320      23.819  25.364 161.101  1.00 84.35           C
ATOM   2404  C   ILE B 320      25.120  29.527 159.856  1.00 84.35           C
ATOM   2405  O   ILE B 320      24.593  30.157 158.941  1.00 84.35           O
ATOM   2406  N   GLY B 321      25.977  30.106 160.715  1.00 21.33           N
ATOM   2407  CA  GLY B 321      26.272  31.506 160.601  1.00 21.33           C
ATOM   2408  C   GLY B 321      26.931  31.792 159.285  1.00 21.33           C
ATOM   2409  O   GLY B 321      26.625  32.791 158.636  1.00 21.33           O
ATOM   2410  N   ALA B 322      27.871  30.926 158.862  1.00 31.40           N
ATOM   2411  CA  ALA B 322      28.588  31.135 157.634  1.00 31.40           C
ATOM   2412  CB  ALA B 322      29.661  30.061 157.383  1.00 31.40           C
ATOM   2413  C   ALA B 322      27.630  31.089 156.482  1.00 31.40           C
ATOM   2414  O   ALA B 322      27.727  31.880 155.545  1.00 31.40           O
ATOM   2415  N   PHE B 323      26.671  30.149 156.530  1.00 43.78           N
ATOM   2416  CA  PHE B 323      25.718  29.959 155.472  1.00 43.78           C
ATOM   2417  CB  PHE B 323      24.766  28.790 155.782  1.00 43.78           C
ATOM   2418  CG  PHE B 323      23.797  28.630 154.663  1.00 43.78           C
ATOM   2419  CD1 PHE B 323      24.125  27.899 153.545  1.00 43.78           C
ATOM   2420  CD2 PHE B 323      22.550  29.207 154.742  1.00 43.78           C
ATOM   2421  CE1 PHE B 323      23.222  27.752 152.518  1.00 43.78           C
ATOM   2422  CE2 PHE B 323      21.644  29.063 153.718  1.00 43.78           C
ATOM   2423  CZ  PHE B 323      21.980  28.333 152.603  1.00 43.78           C
ATOM   2424  C   PHE B 323      24.881  31.194 155.304  1.00 43.78           C
ATOM   2425  O   PHE B 323      24.694  31.677 154.188  1.00 43.78           O
ATOM   2426  N   LEU B 324      24.363  31.741 156.420  1.00 85.88           N
ATOM   2427  CA  LEU B 324      23.465  32.865 156.392  1.00 85.88           C
ATOM   2428  CB  LEU B 324      22.921  33.188 157.804  1.00 85.88           C
ATOM   2429  CG  LEU B 324      21.759  34.209 157.910  1.00 85.88           C
ATOM   2430  CD1 LEU B 324      21.355  34.401 159.380  1.00 85.88           C
ATOM   2431  CD2 LEU B 324      22.052  35.559 157.232  1.00 85.88           C
ATOM   2432  C   LEU B 324      24.174  34.074 155.858  1.00 85.88           C
ATOM   2433  O   LEU B 324      23.618  34.815 155.047  1.00 85.88           O
ATOM   2434  N   ALA B 325      25.425  34.308 156.296  1.00 32.92           N
ATOM   2435  CA  ALA B 325      26.152  35.478 155.885  1.00 32.92           C
ATOM   2436  CB  ALA B 325      27.561  35.557 156.496  1.00 32.92           C
ATOM   2437  C   ALA B 325      26.337  35.434 154.404  1.00 32.92           C
ATOM   2438  O   ALA B 325      26.244  36.450 153.720  1.00 32.92           O
ATOM   2439  N   SER B 326      26.616  34.240 153.863  1.00 74.65           N
ATOM   2440  CA  SER B 326      26.853  34.123 152.455  1.00 74.65           C
ATOM   2441  CB  SER B 326      27.154  32.675 152.049  1.00 74.65           C
ATOM   2442  OG  SER B 326      28.294  32.222 152.761  1.00 74.65           O
ATOM   2443  C   SER B 326      25.620  34.559 151.728  1.00 74.65           C
ATOM   2444  O   SER B 326      25.694  35.252 150.715  1.00 74.65           O
ATOM   2445  N   VAL B 327      24.443  34.165 152.241  1.00 31.39           N
ATOM   2446  CA  VAL B 327      23.208  34.506 151.599  1.00 31.39           C
ATOM   2447  CB  VAL B 327      22.015  33.934 152.308  1.00 31.39           C
ATOM   2448  CG1 VAL B 327      20.744  34.392 151.573  1.00 31.39           C
ATOM   2449  CG2 VAL B 327      22.177  32.409 152.403  1.00 31.39           C
ATOM   2450  C   VAL B 327      23.040  35.994 151.605  1.00 31.39           C
ATOM   2451  O   VAL B 327      22.661  36.586 150.595  1.00 31.39           O
ATOM   2452  N   ILE B 328      23.330  36.646 152.749  1.00 93.49           N
ATOM   2453  CA  ILE B 328      23.092  38.059 152.842  1.00 93.49           C
ATOM   2454  CB  ILE B 328      23.304  38.642 154.214  1.00 93.49           C
ATOM   2455  CG1 ILE B 328      24.772  38.557 154.652  1.00 93.49           C
ATOM   2456  CG2 ILE B 328      22.330  37.938 155.173  1.00 93.49           C
ATOM   2457  CD1 ILE B 328      25.083  39.386 155.897  1.00 93.49           C
ATOM   2458  C   ILE B 328      23.974  38.788 151.877  1.00 93.49           C
ATOM   2459  O   ILE B 328      23.540  39.728 151.217  1.00 93.49           O
ATOM   2460  N   LEU B 329      25.248  38.385 151.763  1.00151.19           N
ATOM   2461  CA  LEU B 329      26.126  39.083 150.873  1.00151.19           C
ATOM   2462  CB  LEU B 329      27.563  38.605 151.010  1.00151.19           C
ATOM   2463  CG  LEU B 329      28.151  38.980 152.377  1.00151.19           C
ATOM   2464  CD1 LEU B 329      29.597  38.496 152.515  1.00151.19           C
ATOM   2465  CD2 LEU B 329      28.001  40.487 152.634  1.00151.19           C
ATOM   2466  C   LEU B 329      25.662  38.927 149.456  1.00151.19           C
ATOM   2467  O   LEU B 329      25.734  39.862 148.660  1.00151.19           O
ATOM   2468  N   PHE B 330      25.160  37.737 149.101  1.00 58.11           N
ATOM   2469  CA  PHE B 330      24.699  37.494 147.764  1.00 58.11           C
ATOM   2470  CB  PHE B 330      24.216  36.039 147.603  1.00 58.11           C
ATOM   2471  CG  PHE B 330      23.745  35.806 146.209  1.00 58.11           C
ATOM   2472  CD1 PHE B 330      24.640  35.725 145.170  1.00 58.11           C
ATOM   2473  CD2 PHE B 330      22.404  35.637 145.948  1.00 58.11           C
ATOM   2474  CE1 PHE B 330      24.205  35.501 143.885  1.00 58.11           C
ATOM   2475  CE2 PHE B 330      21.964  35.411 144.665  1.00 58.11           C
ATOM   2476  CZ  PHE B 330      22.864  35.346 143.630  1.00 58.11           C
ATOM   2477  C   PHE B 330      23.559  38.425 147.483  1.00 58.11           C
ATOM   2478  O   PHE B 330      23.463  38.985 146.391  1.00 58.11           O
ATOM   2479  N   VAL B 331      22.657  38.627 148.463  1.00 89.75           N
ATOM   2480  CA  VAL B 331      21.520  39.464 148.201  1.00 89.75           C
ATOM   2481  CB  VAL B 331      20.496  39.504 149.302  1.00 89.75           C
ATOM   2482  CG1 VAL B 331      21.002  40.388 150.450  1.00 89.75           C
ATOM   2483  CG2 VAL B 331      19.167  39.992 148.700  1.00 89.75           C
ATOM   2484  C   VAL B 331      21.957  40.877 147.930  1.00 89.75           C
ATOM   2485  O   VAL B 331      21.387  41.546 147.070  1.00 89.75           O
ATOM   2486  N   THR B 332      22.963  41.384 148.670  1.00122.89           N
ATOM   2487  CA  THR B 332      23.395  42.748 148.506  1.00122.89           C
ATOM   2488  CB  THR B 332      24.367  43.201 149.559  1.00122.89           C
ATOM   2489  OG1 THR B 332      24.521  44.611 149.501  1.00122.89           O
ATOM   2490  CG2 THR B 332      25.723  42.520 149.322  1.00122.89           C
ATOM   2491  C   THR B 332      24.039  42.972 147.162  1.00122.89           C
ATOM   2492  O   THR B 332      23.813  44.016 146.553  1.00122.89           O
ATOM   2493  N   TYR B 333      24.874  42.026 146.665  1.00168.71           N
ATOM   2494  CA  TYR B 333      25.521  42.232 145.391  1.00168.71           C
ATOM   2495  CB  TYR B 333      26.978  41.735 145.343  1.00168.71           C
ATOM   2496  CG  TYR B 333      27.886  42.710 146.004  1.00168.71           C
ATOM   2497  CD1 TYR B 333      27.910  42.852 147.369  1.00168.71           C
ATOM   2498  CD2 TYR B 333      28.739  43.469 145.236  1.00168.71           C
ATOM   2499  CE1 TYR B 333      28.767  43.755 147.951  1.00168.71           C
ATOM   2500  CE2 TYR B 333      29.598  44.372 145.814  1.00168.71           C
ATOM   2501  CZ  TYR B 333      29.609  44.517 147.179  1.00168.71           C
ATOM   2502  OH  TYR B 333      30.486  45.440 147.785  1.00168.71           O
ATOM   2503  C   TYR B 333      24.829  41.440 144.325  1.00168.71           C
ATOM   2504  O   TYR B 333      25.434  41.114 143.304  1.00168.71           O
ATOM   2505  N   ARG B 334      23.512  41.226 144.460  1.00206.61           N
ATOM   2506  CA  ARG B 334      22.822  40.360 143.546  1.00206.61           C
ATOM   2507  CB  ARG B 334      21.312  40.291 143.830  1.00206.61           C
ATOM   2508  CG  ARG B 334      20.949  39.590 145.139  1.00206.61           C
ATOM   2509  CD  ARG B 334      20.755  38.082 144.982  1.00206.61           C
ATOM   2510  NE  ARG B 334      19.666  37.873 143.985  1.00206.61           N
ATOM   2511  CZ  ARG B 334      19.962  37.809 142.654  1.00206.61           C
ATOM   2512  NH1 ARG B 334      21.257  37.908 142.235  1.00206.61           N
ATOM   2513  NH2 ARG B 334      18.962  37.643 141.739  1.00206.61           N
ATOM   2514  C   ARG B 334      22.961  40.851 142.136  1.00206.61           C
ATOM   2515  O   ARG B 334      23.309  40.083 141.240  1.00206.61           O
ATOM   2516  N   GLY B 335      22.725  42.154 141.904  1.00 39.25           N
ATOM   2517  CA  GLY B 335      22.725  42.674 140.566  1.00 39.25           C
ATOM   2518  C   GLY B 335      24.078  42.544 139.948  1.00 39.25           C
ATOM   2519  O   GLY B 335      24.214  42.291 138.751  1.00 39.25           O
ATOM   2520  N   ALA B 336      25.119  42.735 140.766  1.00 81.18           N
ATOM   2521  CA  ALA B 336      26.477  42.700 140.334  1.00 81.18           C
ATOM   2522  CB  ALA B 336      27.351  42.761 141.588  1.00 81.18           C
ATOM   2523  C   ALA B 336      26.759  41.376 139.706  1.00 81.18           C
ATOM   2524  O   ALA B 336      27.336  41.303 138.626  1.00 81.18           O
ATOM   2525  N   LEU B 337      26.343  40.284 140.364  1.00124.31           N
ATOM   2526  CA  LEU B 337      26.638  38.970 139.866  1.00124.31           C
ATOM   2527  CB  LEU B 337      26.245  37.842 140.839  1.00124.31           C
ATOM   2528  CG  LEU B 337      27.166  37.726 142.069  1.00124.31           C
ATOM   2529  CD1 LEU B 337      27.133  38.996 142.930  1.00124.31           C
ATOM   2530  CD2 LEU B 337      26.857  36.454 142.874  1.00124.31           C
ATOM   2531  C   LEU B 337      25.962  38.680 138.554  1.00124.31           C
ATOM   2532  O   LEU B 337      26.571  38.051 137.688  1.00124.31           O
ATOM   2533  N   ASP B 338      24.683  39.087 138.390  1.00 72.46           N
ATOM   2534  CA  ASP B 338      23.927  38.833 137.185  1.00 72.46           C
ATOM   2535  CB  ASP B 338      22.465  39.299 137.290  1.00 72.46           C
ATOM   2536  CG  ASP B 338      21.753  38.389 138.282  1.00 72.46           C
ATOM   2537  OD1 ASP B 338      22.361  37.361 138.683  1.00 72.46           O
ATOM   2538  OD2 ASP B 338      20.594  38.713 138.656  1.00 72.46           O
ATOM   2539  C   ASP B 338      24.561  39.591 136.077  1.00 72.46           C
ATOM   2540  O   ASP B 338      24.793  39.069 134.985  1.00 72.46           O
ATOM   2541  N   ASN B 339      24.924  40.855 136.365  1.00269.39           N
ATOM   2542  CA  ASN B 339      25.678  41.603 135.411  1.00269.39           C
ATOM   2543  CB  ASN B 339      25.776  43.101 135.742  1.00269.39           C
ATOM   2544  CG  ASN B 339      26.226  43.815 134.479  1.00269.39           C
ATOM   2545  OD1 ASN B 339      26.358  43.200 133.423  1.00269.39           O
ATOM   2546  ND2 ASN B 339      26.469  45.149 134.586  1.00269.39           N
ATOM   2547  C   ASN B 339      27.025  40.989 135.603  1.00269.39           C
ATOM   2548  O   ASN B 339      27.183  40.108 136.419  1.00269.39           O
ATOM   2549  N   TYR B 340      28.048  41.343 134.849  1.00262.06           N
ATOM   2550  CA  TYR B 340      29.329  40.696 134.987  1.00262.06           C
ATOM   2551  CB  TYR B 340      29.859  40.629 136.439  1.00262.06           C
ATOM   2552  CG  TYR B 340      31.111  39.815 136.469  1.00262.06           C
ATOM   2553  CD1 TYR B 340      32.336  40.385 136.208  1.00262.06           C
ATOM   2554  CD2 TYR B 340      31.054  38.472 136.765  1.00262.06           C
ATOM   2555  CE1 TYR B 340      33.482  39.625 136.242  1.00262.06           C
ATOM   2556  CE2 TYR B 340      32.196  37.707 136.801  1.00262.06           C
ATOM   2557  CZ  TYR B 340      33.413  38.285 136.537  1.00262.06           C
ATOM   2558  OH  TYR B 340      34.588  37.503 136.573  1.00262.06           O
ATOM   2559  C   TYR B 340      29.274  39.292 134.415  1.00262.06           C
ATOM   2560  O   TYR B 340      30.092  38.952 133.564  1.00262.06           O
ATOM   2561  N   ASP B 341      28.292  38.449 134.817  1.00 89.81           N
ATOM   2562  CA  ASP B 341      28.106  37.130 134.284  1.00 89.81           C
ATOM   2563  CB  ASP B 341      27.092  36.289 135.079  1.00 89.81           C
ATOM   2564  CG  ASP B 341      27.725  35.914 136.411  1.00 89.81           C
ATOM   2565  OD1 ASP B 341      28.953  36.149 136.570  1.00 89.81           O
ATOM   2566  OD2 ASP B 341      26.988  35.391 137.289  1.00 89.81           O
ATOM   2567  C   ASP B 341      27.564  37.300 132.916  1.00 89.81           C
ATOM   2568  O   ASP B 341      27.973  36.601 131.991  1.00 89.81           O
ATOM   2569  N   GLY B 342      26.590  38.227 132.793  1.00 36.20           N
ATOM   2570  CA  GLY B 342      25.971  38.529 131.536  1.00 36.20           C
ATOM   2571  C   GLY B 342      26.961  39.220 130.660  1.00 36.20           C
ATOM   2572  O   GLY B 342      27.066  38.920 129.471  1.00 36.20           O
ATOM   2573  N   GLY B 343      27.721  40.173 131.237  1.00 44.96           N
ATOM   2574  CA  GLY B 343      28.653  40.908 130.431  1.00 44.96           C
ATOM   2575  C   GLY B 343      29.615  39.915 129.898  1.00 44.96           C
ATOM   2576  O   GLY B 343      30.014  39.956 128.734  1.00 44.96           O
ATOM   2577  N   VAL B 344      30.003  38.972 130.765  1.00252.80           N
ATOM   2578  CA  VAL B 344      30.884  37.948 130.319  1.00252.80           C
ATOM   2579  CB  VAL B 344      31.720  37.332 131.405  1.00252.80           C
ATOM   2580  CG1 VAL B 344      32.583  38.432 132.047  1.00252.80           C
ATOM   2581  CG2 VAL B 344      30.797  36.582 132.380  1.00252.80           C
ATOM   2582  C   VAL B 344      29.975  36.885 129.808  1.00252.80           C
ATOM   2583  O   VAL B 344      28.774  37.060 129.650  1.00252.80           O
ATOM   2584  N   ARG B 345      30.543  35.782 129.361  1.00262.54           N
ATOM   2585  CA  ARG B 345      29.723  34.697 128.932  1.00262.54           C
ATOM   2586  CB  ARG B 345      30.382  33.794 127.878  1.00262.54           C
ATOM   2587  CG  ARG B 345      30.236  34.389 126.474  1.00262.54           C
ATOM   2588  CD  ARG B 345      30.699  33.479 125.336  1.00262.54           C
ATOM   2589  NE  ARG B 345      30.169  34.067 124.072  1.00262.54           N
ATOM   2590  CZ  ARG B 345      30.830  35.086 123.451  1.00262.54           C
ATOM   2591  NH1 ARG B 345      31.990  35.573 123.980  1.00262.54           N
ATOM   2592  NH2 ARG B 345      30.324  35.626 122.303  1.00262.54           N
ATOM   2593  C   ARG B 345      29.251  33.875 130.088  1.00262.54           C
ATOM   2594  O   ARG B 345      28.317  33.089 129.937  1.00262.54           O
ATOM   2595  N   ALA B 346      29.901  34.042 131.259  1.00 94.18           N
ATOM   2596  CA  ALA B 346      29.805  33.167 132.401  1.00 94.18           C
ATOM   2597  CB  ALA B 346      30.247  33.837 133.714  1.00 94.18           C
ATOM   2598  C   ALA B 346      28.440  32.598 132.623  1.00 94.18           C
ATOM   2599  O   ALA B 346      27.442  33.304 132.755  1.00 94.18           O
ATOM   2600  N   VAL B 347      28.387  31.251 132.681  1.00 45.84           N
ATOM   2601  CA  VAL B 347      27.158  30.564 132.930  1.00 45.84           C
ATOM   2602  CB  VAL B 347      26.946  29.366 132.048  1.00 45.84           C
ATOM   2603  CG1 VAL B 347      25.664  28.645 132.499  1.00 45.84           C
ATOM   2604  CG2 VAL B 347      26.912  29.828 130.582  1.00 45.84           C
ATOM   2605  C   VAL B 347      27.251  30.064 134.329  1.00 45.84           C
ATOM   2606  O   VAL B 347      28.236  29.433 134.710  1.00 45.84           O
ATOM   2607  N   THR B 348      26.223  30.345 135.146  1.00115.60           N
ATOM   2608  CA  THR B 348      26.296  29.890 136.498  1.00115.60           C
ATOM   2609  CB  THR B 348      25.243  30.475 137.392  1.00115.60           C
ATOM   2610  OG1 THR B 348      23.951  30.086 136.947  1.00115.60           O
ATOM   2611  CG2 THR B 348      25.372  32.007 137.369  1.00115.60           C
ATOM   2612  C   THR B 348      26.110  28.411 136.477  1.00115.60           C
ATOM   2613  O   THR B 348      25.242  27.890 135.779  1.00115.60           O
ATOM   2614  N   GLY B 349      26.918  27.691 137.274  1.00 28.18           N
ATOM   2615  CA  GLY B 349      26.844  26.260 137.281  1.00 28.18           C
ATOM   2616  C   GLY B 349      28.035  25.760 136.537  1.00 28.18           C
ATOM   2617  O   GLY B 349      28.377  24.580 136.604  1.00 28.18           O
ATOM   2618  N   ALA B 350      28.696  26.668 135.798  1.00 48.95           N
ATOM   2619  CA  ALA B 350      29.886  26.327 135.083  1.00 48.95           C
ATOM   2620  CB  ALA B 350      30.241  27.320 133.964  1.00 48.95           C
ATOM   2621  C   ALA B 350      30.996  26.349 136.079  1.00 48.95           C
ATOM   2622  O   ALA B 350      30.827  26.777 137.218  1.00 48.95           O
ATOM   2623  N   ASN B 351      32.172  25.866 135.659  1.00 79.44           N
ATOM   2624  CA  ASN B 351      33.331  25.801 136.493  1.00 79.44           C
ATOM   2625  CB  ASN B 351      34.528  25.153 135.780  1.00 79.44           C
ATOM   2626  CG  ASN B 351      34.149  23.711 135.477  1.00 79.44           C
ATOM   2627  OD1 ASN B 351      34.769  23.055 134.642  1.00 79.44           O
ATOM   2628  ND2 ASN B 351      33.089  23.207 136.164  1.00 79.44           N
ATOM   2629  C   ASN B 351      33.716  27.204 136.842  1.00 79.44           C
ATOM   2630  O   ASN B 351      34.408  27.450 137.829  1.00 79.44           O
ATOM   2631  N   ALA B 352      33.251  28.160 136.021  1.00100.03           N
ATOM   2632  CA  ALA B 352      33.682  29.525 136.038  1.00100.03           C
ATOM   2633  CB  ALA B 352      33.004  30.359 134.937  1.00100.03           C
ATOM   2634  C   ALA B 352      33.513  30.299 137.326  1.00100.03           C
ATOM   2635  O   ALA B 352      34.475  30.964 137.703  1.00100.03           O
ATOM   2636  N   THR B 353      32.380  30.310 138.078  1.00289.67           N
ATOM   2637  CA  THR B 353      32.602  31.327 139.085  1.00289.67           C
ATOM   2638  CB  THR B 353      32.302  32.697 138.540  1.00289.67           C
ATOM   2639  OG1 THR B 353      32.601  33.692 139.509  1.00289.67           O
ATOM   2640  CG2 THR B 353      30.825  32.769 138.114  1.00289.67           C
ATOM   2641  C   THR B 353      31.922  31.245 140.461  1.00289.67           C
ATOM   2642  O   THR B 353      31.040  32.051 140.747  1.00289.67           O
ATOM   2643  N   ALA B 354      32.270  30.272 141.338  1.00155.72           N
ATOM   2644  CA  ALA B 354      31.899  30.061 142.738  1.00155.72           C
ATOM   2645  CB  ALA B 354      31.879  28.569 143.111  1.00155.72           C
ATOM   2646  C   ALA B 354      32.745  30.757 143.787  1.00155.72           C
ATOM   2647  O   ALA B 354      32.287  30.981 144.909  1.00155.72           O
ATOM   2648  N   GLY B 355      34.015  31.073 143.456  1.00 74.30           N
ATOM   2649  CA  GLY B 355      35.098  31.419 144.357  1.00 74.30           C
ATOM   2650  C   GLY B 355      34.732  32.503 145.312  1.00 74.30           C
ATOM   2651  O   GLY B 355      35.347  32.652 146.367  1.00 74.30           O
ATOM   2652  N   ILE B 356      33.752  33.324 144.949  1.00 89.74           N
ATOM   2653  CA  ILE B 356      33.326  34.412 145.764  1.00 89.74           C
ATOM   2654  CB  ILE B 356      32.114  34.957 145.068  1.00 89.74           C
ATOM   2655  CG1 ILE B 356      32.534  35.785 143.843  1.00 89.74           C
ATOM   2656  CG2 ILE B 356      31.165  35.606 146.057  1.00 89.74           C
ATOM   2657  CD1 ILE B 356      31.383  36.098 142.888  1.00 89.74           C
ATOM   2658  C   ILE B 356      32.974  33.905 147.145  1.00 89.74           C
ATOM   2659  O   ILE B 356      33.393  34.486 148.147  1.00 89.74           O
ATOM   2660  N   PHE B 357      32.174  32.828 147.233  1.00101.67           N
ATOM   2661  CA  PHE B 357      31.733  32.242 148.477  1.00101.67           C
ATOM   2662  CB  PHE B 357      30.529  31.313 148.260  1.00101.67           C
ATOM   2663  CG  PHE B 357      29.406  32.143 147.745  1.00101.67           C
ATOM   2664  CD1 PHE B 357      29.436  32.623 146.456  1.00101.67           C
ATOM   2665  CD2 PHE B 357      28.308  32.404 148.531  1.00101.67           C
ATOM   2666  CE1 PHE B 357      28.402  33.383 145.965  1.00101.67           C
ATOM   2667  CE2 PHE B 357      27.272  33.166 148.044  1.00101.67           C
ATOM   2668  CZ  PHE B 357      27.319  33.659 146.762  1.00101.67           C
ATOM   2669  C   PHE B 357      32.766  31.412 149.196  1.00101.67           C
ATOM   2670  O   PHE B 357      32.899  31.507 150.416  1.00101.67           O
ATOM   2671  N   ALA B 358      33.516  30.552 148.471  1.00 72.21           N
ATOM   2672  CA  ALA B 358      34.374  29.614 149.146  1.00 72.21           C
ATOM   2673  CB  ALA B 358      33.725  28.237 149.361  1.00 72.21           C
ATOM   2674  C   ALA B 358      35.627  29.392 148.352  1.00 72.21           C
ATOM   2675  O   ALA B 358      35.881  30.030 147.333  1.00 72.21           O
ATOM   2676  N   SER B 359      36.464  28.476 148.871  1.00133.40           N
ATOM   2677  CA  SER B 359      37.777  28.134 148.403  1.00133.40           C
ATOM   2678  CB  SER B 359      38.552  27.556 149.581  1.00133.40           C
ATOM   2679  OG  SER B 359      39.601  26.728 149.132  1.00133.40           O
ATOM   2680  C   SER B 359      37.798  27.120 147.291  1.00133.40           C
ATOM   2681  O   SER B 359      36.962  26.226 147.220  1.00133.40           O
ATOM   2682  N   TYR B 360      38.789  27.251 146.376  1.00 86.45           N
ATOM   2683  CA  TYR B 360      39.034  26.302 145.321  1.00 86.45           C
ATOM   2684  CB  TYR B 360      38.368  26.672 143.984  1.00 86.45           C
ATOM   2685  CG  TYR B 360      36.897  26.571 144.205  1.00 86.45           C
ATOM   2686  CD1 TYR B 360      36.178  27.651 144.661  1.00 86.45           C
ATOM   2687  CD2 TYR B 360      36.238  25.387 143.965  1.00 86.45           C
ATOM   2688  CE1 TYR B 360      34.822  27.554 144.869  1.00 86.45           C
ATOM   2689  CE2 TYR B 360      34.882  25.283 144.172  1.00 86.45           C
ATOM   2690  CZ  TYR B 360      34.172  26.368 144.623  1.00 86.45           C
ATOM   2691  OH  TYR B 360      32.781  26.265 144.836  1.00 86.45           O
ATOM   2692  C   TYR B 360      40.525  26.239 145.110  1.00 86.45           C
ATOM   2693  O   TYR B 360      41.235  27.182 145.453  1.00 86.45           O
ATOM   2694  N   PRO B 361      41.034  25.163 144.557  1.00187.65           N
ATOM   2695  CA  PRO B 361      42.464  25.017 144.389  1.00187.65           C
ATOM   2696  CD  PRO B 361      40.380  23.872 144.672  1.00187.65           C
ATOM   2697  CB  PRO B 361      42.733  23.547 144.125  1.00187.65           C
ATOM   2698  CG  PRO B 361      41.526  22.845 144.729  1.00187.65           C
ATOM   2699  C   PRO B 361      43.031  25.792 143.249  1.00187.65           C
ATOM   2700  O   PRO B 361      42.295  26.150 142.330  1.00187.65           O
ATOM   2701  N   GLN B 362      44.361  26.012 143.284  1.00 76.08           N
ATOM   2702  CA  GLN B 362      45.051  26.647 142.202  1.00 76.08           C
ATOM   2703  CB  GLN B 362      46.566  26.823 142.391  1.00 76.08           C
ATOM   2704  CG  GLN B 362      46.981  27.648 143.595  1.00 76.08           C
ATOM   2705  CD  GLN B 362      48.457  27.989 143.448  1.00 76.08           C
ATOM   2706  OE1 GLN B 362      49.153  27.438 142.596  1.00 76.08           O
ATOM   2707  NE2 GLN B 362      48.947  28.933 144.295  1.00 76.08           N
ATOM   2708  C   GLN B 362      44.982  25.674 141.076  1.00 76.08           C
ATOM   2709  O   GLN B 362      44.851  24.470 141.287  1.00 76.08           O
ATOM   2710  N   GLU B 363      45.102  26.181 139.840  1.00115.05           N
ATOM   2711  CA  GLU B 363      45.003  25.333 138.694  1.00115.05           C
ATOM   2712  CB  GLU B 363      45.111  26.106 137.368  1.00115.05           C
ATOM   2713  CG  GLU B 363      46.421  26.881 137.209  1.00115.05           C
ATOM   2714  CD  GLU B 363      46.316  28.162 138.025  1.00115.05           C
ATOM   2715  OE1 GLU B 363      45.200  28.452 138.532  1.00115.05           O
ATOM   2716  OE2 GLU B 363      47.352  28.869 138.151  1.00115.05           O
ATOM   2717  C   GLU B 363      46.099  24.307 138.713  1.00115.05           C
ATOM   2718  O   GLU B 363      45.861  23.150 138.370  1.00115.05           O
ATOM   2719  N   PHE B 364      47.334  24.683 139.107  1.00146.07           N
ATOM   2720  CA  PHE B 364      48.398  23.714 139.025  1.00146.07           C
ATOM   2721  CB  PHE B 364      49.849  24.224 139.207  1.00146.07           C
ATOM   2722  CG  PHE B 364      50.656  23.001 138.881  1.00146.07           C
ATOM   2723  CD1 PHE B 364      50.879  22.664 137.566  1.00146.07           C
ATOM   2724  CD2 PHE B 364      51.165  22.168 139.858  1.00146.07           C
ATOM   2725  CE1 PHE B 364      51.589  21.538 137.223  1.00146.07           C
ATOM   2726  CE2 PHE B 364      51.867  21.032 139.517  1.00146.07           C
ATOM   2727  CZ  PHE B 364      52.085  20.713 138.201  1.00146.07           C
ATOM   2728  C   PHE B 364      48.240  22.591 140.011  1.00146.07           C
ATOM   2729  O   PHE B 364      48.562  21.449 139.699  1.00146.07           O
ATOM   2730  N   VAL B 365      47.754  22.872 141.232  1.00 69.22           N
ATOM   2731  CA  VAL B 365      47.780  21.900 142.301  1.00 69.22           C
ATOM   2732  CB  VAL B 365      47.716  22.580 143.642  1.00 69.22           C
ATOM   2733  CG1 VAL B 365      47.583  21.537 144.759  1.00 69.22           C
ATOM   2734  CG2 VAL B 365      48.951  23.487 143.777  1.00 69.22           C
ATOM   2735  C   VAL B 365      46.652  20.900 142.246  1.00 69.22           C
ATOM   2736  O   VAL B 365      45.561  21.187 141.758  1.00 69.22           O
ATOM   2737  N   SER B 366      46.932  19.670 142.749  1.00 81.36           N
ATOM   2738  CA  SER B 366      46.011  18.564 142.829  1.00 81.36           C
ATOM   2739  CB  SER B 366      46.690  17.211 142.536  1.00 81.36           C
ATOM   2740  OG  SER B 366      45.746  16.151 142.550  1.00 81.36           O
ATOM   2741  C   SER B 366      45.423  18.510 144.218  1.00 81.36           C
ATOM   2742  O   SER B 366      45.757  19.320 145.082  1.00 81.36           O
ATOM   2743  N   THR B 367      44.519  17.532 144.457  1.00 42.35           N
ATOM   2744  CA  THR B 367      43.819  17.379 145.704  1.00 42.35           C
ATOM   2745  CB  THR B 367      42.841  16.242 145.677  1.00 42.35           C
ATOM   2746  OG1 THR B 367      41.887  16.440 144.644  1.00 42.35           O
ATOM   2747  CG2 THR B 367      42.135  16.170 147.042  1.00 42.35           C
ATOM   2748  C   THR B 367      44.767  17.117 146.835  1.00 42.35           C
ATOM   2749  O   THR B 367      44.673  17.754 147.883  1.00 42.35           O
ATOM   2750  N   GLY B 368      45.717  16.181 146.657  1.00 18.28           N
ATOM   2751  CA  GLY B 368      46.602  15.836 147.733  1.00 18.28           C
ATOM   2752  C   GLY B 368      47.425  17.026 148.102  1.00 18.28           C
ATOM   2753  O   GLY B 368      47.654  17.292 149.281  1.00 18.28           O
ATOM   2754  N   ASN B 369      47.901  17.774 147.092  1.00 71.65           N
ATOM   2755  CA  ASN B 369      48.745  18.899 147.358  1.00 71.65           C
ATOM   2756  CB  ASN B 369      49.304  19.550 146.083  1.00 71.65           C
ATOM   2757  CG  ASN B 369      50.332  20.592 146.501  1.00 71.65           C
ATOM   2758  OD1 ASN B 369      51.445  20.258 146.903  1.00 71.65           O
ATOM   2759  ND2 ASN B 369      49.952  21.894 146.399  1.00 71.65           N
ATOM   2760  C   ASN B 369      47.964  19.929 148.113  1.00 71.65           C
ATOM   2761  O   ASN B 369      48.490  20.573 149.020  1.00 71.65           O
ATOM   2762  N   GLY B 370      46.683  20.119 147.745  1.00 27.89           N
ATOM   2763  CA  GLY B 370      45.845  21.091 148.390  1.00 27.89           C
ATOM   2764  C   GLY B 370      45.635  20.704 149.822  1.00 27.89           C
ATOM   2765  O   GLY B 370      45.547  21.561 150.700  1.00 27.89           O
ATOM   2766  N   LEU B 371      45.514  19.390 150.085  1.00 90.88           N
ATOM   2767  CA  LEU B 371      45.252  18.897 151.408  1.00 90.88           C
ATOM   2768  CB  LEU B 371      45.071  17.362 151.416  1.00 90.88           C
ATOM   2769  CG  LEU B 371      44.561  16.713 152.727  1.00 90.88           C
ATOM   2770  CD1 LEU B 371      44.440  15.190 152.553  1.00 90.88           C
ATOM   2771  CD2 LEU B 371      45.404  17.070 153.963  1.00 90.88           C
ATOM   2772  C   LEU B 371      46.411  19.255 152.286  1.00 90.88           C
ATOM   2773  O   LEU B 371      46.228  19.664 153.431  1.00 90.88           O
ATOM   2774  N   VAL B 372      47.642  19.106 151.765  1.00 26.78           N
ATOM   2775  CA  VAL B 372      48.821  19.364 152.540  1.00 26.78           C
ATOM   2776  CB  VAL B 372      50.085  19.083 151.781  1.00 26.78           C
ATOM   2777  CG1 VAL B 372      51.283  19.488 152.657  1.00 26.78           C
ATOM   2778  CG2 VAL B 372      50.087  17.603 151.365  1.00 26.78           C
ATOM   2779  C   VAL B 372      48.853  20.808 152.933  1.00 26.78           C
ATOM   2780  O   VAL B 372      49.203  21.143 154.064  1.00 26.78           O
ATOM   2781  N   ASP B 373      48.487  21.708 152.004  1.00 78.45           N
ATOM   2782  CA  ASP B 373      48.562  23.112 152.289  1.00 78.45           C
ATOM   2783  CB  ASP B 373      48.139  23.980 151.090  1.00 78.45           C
ATOM   2784  CG  ASP B 373      48.446  25.437 151.412  1.00 78.45           C
ATOM   2785  OD1 ASP B 373      48.938  25.708 152.540  1.00 78.45           O
ATOM   2786  OD2 ASP B 373      48.196  26.299 150.528  1.00 78.45           O
ATOM   2787  C   ASP B 373      47.650  23.454 153.430  1.00 78.45           C
ATOM   2788  O   ASP B 373      48.050  24.133 154.374  1.00 78.45           O
ATOM   2789  N   GLN B 374      46.403  22.956 153.388  1.00 93.91           N
ATOM   2790  CA  GLN B 374      45.416  23.271 154.383  1.00 93.91           C
ATOM   2791  CB  GLN B 374      44.076  22.568 154.107  1.00 93.91           C
ATOM   2792  CG  GLN B 374      43.390  23.011 152.816  1.00 93.91           C
ATOM   2793  CD  GLN B 374      42.711  24.344 153.082  1.00 93.91           C
ATOM   2794  OE1 GLN B 374      41.726  24.685 152.432  1.00 93.91           O
ATOM   2795  NE2 GLN B 374      43.243  25.117 154.067  1.00 93.91           N
ATOM   2796  C   GLN B 374      45.880  22.774 155.716  1.00 93.91           C
ATOM   2797  O   GLN B 374      45.686  23.436 156.736  1.00 93.91           O
ATOM   2798  N   ILE B 375      46.483  21.572 155.747  1.00130.42           N
ATOM   2799  CA  ILE B 375      46.895  21.011 156.998  1.00130.42           C
ATOM   2800  CB  ILE B 375      47.302  19.559 156.892  1.00130.42           C
ATOM   2801  CG1 ILE B 375      48.547  19.328 156.015  1.00130.42           C
ATOM   2802  CG2 ILE B 375      46.066  18.794 156.395  1.00130.42           C
ATOM   2803  CD1 ILE B 375      49.881  19.557 156.726  1.00130.42           C
ATOM   2804  C   ILE B 375      47.997  21.830 157.601  1.00130.42           C
ATOM   2805  O   ILE B 375      47.964  22.137 158.792  1.00130.42           O
ATOM   2806  N   VAL B 376      48.997  22.227 156.791  1.00101.39           N
ATOM   2807  CA  VAL B 376      50.123  22.938 157.327  1.00101.39           C
ATOM   2808  CB  VAL B 376      51.218  23.165 156.320  1.00101.39           C
ATOM   2809  CG1 VAL B 376      51.767  21.796 155.890  1.00101.39           C
ATOM   2810  CG2 VAL B 376      50.679  24.007 155.152  1.00101.39           C
ATOM   2811  C   VAL B 376      49.699  24.273 157.859  1.00101.39           C
ATOM   2812  O   VAL B 376      50.074  24.649 158.967  1.00101.39           O
ATOM   2813  N   GLY B 377      48.890  25.022 157.089  1.00 41.08           N
ATOM   2814  CA  GLY B 377      48.510  26.353 157.476  1.00 41.08           C
ATOM   2815  C   GLY B 377      47.675  26.357 158.719  1.00 41.08           C
ATOM   2816  O   GLY B 377      47.804  27.252 159.551  1.00 41.08           O
ATOM   2817  N   THR B 378      46.757  25.385 158.855  1.00 39.42           N
ATOM   2818  CA  THR B 378      45.885  25.341 159.996  1.00 39.42           C
ATOM   2819  CB  THR B 378      44.834  24.279 159.882  1.00 39.42           C
ATOM   2820  OG1 THR B 378      44.060  24.485 158.710  1.00 39.42           O
ATOM   2821  CG2 THR B 378      43.931  24.350 161.125  1.00 39.42           C
ATOM   2822  C   THR B 378      46.696  25.050 161.217  1.00 39.42           C
ATOM   2823  O   THR B 378      46.408  25.561 162.299  1.00 39.42           O
ATOM   2824  N   ALA B 379      47.725  24.193 161.080  1.00 24.00           N
ATOM   2825  CA  ALA B 379      48.538  23.852 162.211  1.00 24.00           C
ATOM   2826  CB  ALA B 379      49.650  22.846 161.865  1.00 24.00           C
ATOM   2827  C   ALA B 379      49.193  25.105 162.697  1.00 24.00           C
ATOM   2828  O   ALA B 379      49.261  25.356 163.900  1.00 24.00           O
ATOM   2829  N   LEU B 380      49.690  25.936 161.762  1.00 86.66           N
ATOM   2830  CA  LEU B 380      50.317  27.167 162.142  1.00 86.66           C
ATOM   2831  CB  LEU B 380      50.964  27.933 160.973  1.00 86.66           C
ATOM   2832  CG  LEU B 380      52.332  27.373 160.532  1.00 86.66           C
ATOM   2833  CD1 LEU B 380      52.239  25.915 160.064  1.00 86.66           C
ATOM   2834  CD2 LEU B 380      52.991  28.290 159.489  1.00 86.66           C
ATOM   2835  C   LEU B 380      49.305  28.067 162.782  1.00 86.66           C
ATOM   2836  O   LEU B 380      49.611  28.745 163.762  1.00 86.66           O
ATOM   2837  N   LEU B 381      48.066  28.098 162.251  1.00 57.71           N
ATOM   2838  CA  LEU B 381      47.072  28.980 162.798  1.00 57.71           C
ATOM   2839  CB  LEU B 381      45.720  28.914 162.067  1.00 57.71           C
ATOM   2840  CG  LEU B 381      44.631  29.771 162.747  1.00 57.71           C
ATOM   2841  CD1 LEU B 381      45.005  31.262 162.760  1.00 57.71           C
ATOM   2842  CD2 LEU B 381      43.249  29.506 162.129  1.00 57.71           C
ATOM   2843  C   LEU B 381      46.797  28.628 164.226  1.00 57.71           C
ATOM   2844  O   LEU B 381      46.798  29.500 165.094  1.00 57.71           O
ATOM   2845  N   VAL B 382      46.569  27.334 164.511  1.00 92.25           N
ATOM   2846  CA  VAL B 382      46.249  26.924 165.847  1.00 92.25           C
ATOM   2847  CB  VAL B 382      45.916  25.461 165.943  1.00 92.25           C
ATOM   2848  CG1 VAL B 382      47.135  24.635 165.498  1.00 92.25           C
ATOM   2849  CG2 VAL B 382      45.457  25.163 167.381  1.00 92.25           C
ATOM   2850  C   VAL B 382      47.412  27.203 166.753  1.00 92.25           C
ATOM   2851  O   VAL B 382      47.244  27.737 167.847  1.00 92.25           O
ATOM   2852  N   LEU B 383      48.638  26.889 166.299  1.00134.93           N
ATOM   2853  CA  LEU B 383      49.814  27.021 167.113  1.00134.93           C
ATOM   2854  CB  LEU B 383      51.079  26.673 166.307  1.00134.93           C
ATOM   2855  CG  LEU B 383      52.406  26.784 167.080  1.00134.93           C
ATOM   2856  CD1 LEU B 383      52.525  25.698 168.155  1.00134.93           C
ATOM   2857  CD2 LEU B 383      53.606  26.804 166.121  1.00134.93           C
ATOM   2858  C   LEU B 383      49.975  28.446 167.557  1.00134.93           C
ATOM   2859  O   LEU B 383      50.192  28.717 168.737  1.00134.93           O
ATOM   2860  N   ALA B 384      49.871  29.393 166.609  1.00 49.78           N
ATOM   2861  CA  ALA B 384      50.050  30.798 166.853  1.00 49.78           C
ATOM   2862  CB  ALA B 384      50.042  31.630 165.559  1.00 49.78           C
ATOM   2863  C   ALA B 384      48.963  31.330 167.731  1.00 49.78           C
ATOM   2864  O   ALA B 384      49.191  32.246 168.520  1.00 49.78           O
ATOM   2865  N   ILE B 385      47.731  30.811 167.578  1.00101.03           N
ATOM   2866  CA  ILE B 385      46.636  31.330 168.342  1.00101.03           C
ATOM   2867  CB  ILE B 385      45.305  30.770 167.910  1.00101.03           C
ATOM   2868  CG1 ILE B 385      44.170  31.725 168.299  1.00101.03           C
ATOM   2869  CG2 ILE B 385      45.131  29.362 168.495  1.00101.03           C
ATOM   2870  CD1 ILE B 385      42.862  31.416 167.572  1.00101.03           C
ATOM   2871  C   ILE B 385      46.897  31.046 169.794  1.00101.03           C
ATOM   2872  O   ILE B 385      46.665  31.896 170.652  1.00101.03           O
ATOM   2873  N   LEU B 386      47.398  29.834 170.110  1.00 99.34           N
ATOM   2874  CA  LEU B 386      47.708  29.471 171.465  1.00 99.34           C
ATOM   2875  CB  LEU B 386      48.210  28.020 171.593  1.00 99.34           C
ATOM   2876  CG  LEU B 386      47.118  26.934 171.511  1.00 99.34           C
ATOM   2877  CD1 LEU B 386      46.335  26.844 172.826  1.00 99.34           C
ATOM   2878  CD2 LEU B 386      46.192  27.137 170.304  1.00 99.34           C
ATOM   2879  C   LEU B 386      48.803  30.359 171.981  1.00 99.34           C
ATOM   2880  O   LEU B 386      48.745  30.831 173.115  1.00 99.34           O
ATOM   2881  N   ALA B 387      49.833  30.611 171.151  1.00 42.30           N
ATOM   2882  CA  ALA B 387      50.970  31.396 171.549  1.00 42.30           C
ATOM   2883  CB  ALA B 387      52.046  31.475 170.452  1.00 42.30           C
ATOM   2884  C   ALA B 387      50.550  32.801 171.866  1.00 42.30           C
ATOM   2885  O   ALA B 387      51.029  33.396 172.833  1.00 42.30           O
ATOM   2886  N   ILE B 388      49.645  33.366 171.043  1.00111.67           N
ATOM   2887  CA  ILE B 388      49.163  34.710 171.210  1.00111.67           C
ATOM   2888  CB  ILE B 388      48.053  35.053 170.252  1.00111.67           C
ATOM   2889  CG1 ILE B 388      48.459  35.033 168.772  1.00111.67           C
ATOM   2890  CG2 ILE B 388      47.540  36.433 170.688  1.00111.67           C
ATOM   2891  CD1 ILE B 388      49.198  36.293 168.341  1.00111.67           C
ATOM   2892  C   ILE B 388      48.456  34.785 172.526  1.00111.67           C
ATOM   2893  O   ILE B 388      48.623  35.732 173.290  1.00111.67           O
ATOM   2894  N   THR B 389      47.602  33.784 172.786  1.00116.77           N
ATOM   2895  CA  THR B 389      46.755  33.719 173.941  1.00116.77           C
ATOM   2896  CB  THR B 389      45.764  32.601 173.825  1.00116.77           C
ATOM   2897  OG1 THR B 389      45.021  32.728 172.622  1.00116.77           O
ATOM   2898  CG2 THR B 389      44.812  32.675 175.025  1.00116.77           C
ATOM   2899  C   THR B 389      47.548  33.477 175.191  1.00116.77           C
ATOM   2900  O   THR B 389      47.242  34.033 176.243  1.00116.77           O
ATOM   2901  N   ASP B 390      48.597  32.638 175.105  1.00 63.55           N
ATOM   2902  CA  ASP B 390      49.325  32.187 176.260  1.00 63.55           C
ATOM   2903  CB  ASP B 390      50.410  31.155 175.897  1.00 63.55           C
ATOM   2904  CG  ASP B 390      50.938  30.513 177.170  1.00 63.55           C
ATOM   2905  OD1 ASP B 390      50.509  30.939 178.275  1.00 63.55           O
ATOM   2906  OD2 ASP B 390      51.781  29.584 177.051  1.00 63.55           O
ATOM   2907  C   ASP B 390      49.991  33.326 176.973  1.00 63.55           C
ATOM   2908  O   ASP B 390      50.944  33.927 176.478  1.00 63.55           O
ATOM   2909  N   SER B 391      49.482  33.645 178.181  1.00 74.99           N
ATOM   2910  CA  SER B 391      50.039  34.679 179.005  1.00 74.99           C
ATOM   2911  CB  SER B 391      49.154  35.019 180.216  1.00 74.99           C
ATOM   2912  OG  SER B 391      49.065  33.899 181.086  1.00 74.99           O
ATOM   2913  C   SER B 391      51.359  34.205 179.532  1.00 74.99           C
ATOM   2914  O   SER B 391      52.273  34.999 179.750  1.00 74.99           O
ATOM   2915  N   ARG B 392      51.483  32.880 179.746  1.00115.47           N
ATOM   2916  CA  ARG B 392      52.670  32.281 180.289  1.00115.47           C
ATOM   2917  CB  ARG B 392      52.539  30.767 180.528  1.00115.47           C
ATOM   2918  CG  ARG B 392      51.748  30.402 181.785  1.00115.47           C
ATOM   2919  CD  ARG B 392      52.528  30.671 183.074  1.00115.47           C
ATOM   2920  NE  ARG B 392      51.770  30.066 184.204  1.00115.47           N
ATOM   2921  CZ  ARG B 392      51.988  28.760 184.540  1.00115.47           C
ATOM   2922  NH1 ARG B 392      52.892  28.018 183.836  1.00115.47           N
ATOM   2923  NH2 ARG B 392      51.306  28.199 185.581  1.00115.47           N
ATOM   2924  C   ARG B 392      53.807  32.475 179.345  1.00115.47           C
ATOM   2925  O   ARG B 392      54.940  32.682 179.778  1.00115.47           O
ATOM   2926  N   ASN B 393      53.526  32.401 178.031  1.00120.89           N
ATOM   2927  CA  ASN B 393      54.535  32.547 177.014  1.00120.89           C
ATOM   2928  CB  ASN B 393      53.897  32.663 175.614  1.00120.89           C
ATOM   2929  CG  ASN B 393      54.952  32.808 174.527  1.00120.89           C
ATOM   2930  OD1 ASN B 393      55.956  33.502 174.692  1.00120.89           O
ATOM   2931  ND2 ASN B 393      54.714  32.137 173.369  1.00120.89           N
ATOM   2932  C   ASN B 393      55.225  33.821 177.314  1.00120.89           C
ATOM   2933  O   ASN B 393      54.683  34.870 176.974  1.00120.89           O
ATOM   2934  N   MET B 394      56.453  33.694 177.892  1.00299.91           N
ATOM   2935  CA  MET B 394      57.291  34.706 178.494  1.00299.91           C
ATOM   2936  CB  MET B 394      58.667  34.164 178.932  1.00299.91           C
ATOM   2937  CG  MET B 394      59.641  35.235 179.435  1.00299.91           C
ATOM   2938  SD  MET B 394      59.191  36.039 181.000  1.00299.91           S
ATOM   2939  CE  MET B 394      60.462  37.329 180.853  1.00299.91           C
ATOM   2940  C   MET B 394      57.510  35.866 177.591  1.00299.91           C
ATOM   2941  O   MET B 394      58.590  36.146 177.077  1.00299.91           O
ATOM   2942  N   ALA B 395      56.458  36.654 177.465  1.00301.19           N
ATOM   2943  CA  ALA B 395      56.479  37.796 176.644  1.00301.19           C
ATOM   2944  CB  ALA B 395      56.065  37.530 175.187  1.00301.19           C
ATOM   2945  C   ALA B 395      55.409  38.597 177.266  1.00301.19           C
ATOM   2946  O   ALA B 395      54.622  38.069 178.050  1.00301.19           O
ATOM   2947  N   VAL B 396      55.349  39.894 176.966  1.00149.88           N
ATOM   2948  CA  VAL B 396      54.306  40.616 177.611  1.00149.88           C
ATOM   2949  CB  VAL B 396      54.346  42.094 177.358  1.00149.88           C
ATOM   2950  CG1 VAL B 396      54.130  42.339 175.855  1.00149.88           C
ATOM   2951  CG2 VAL B 396      53.296  42.773 178.253  1.00149.88           C
ATOM   2952  C   VAL B 396      53.021  40.094 177.068  1.00149.88           C
ATOM   2953  O   VAL B 396      52.950  39.681 175.911  1.00149.88           O
ATOM   2954  N   PRO B 397      52.007  40.051 177.888  1.00 82.80           N
ATOM   2955  CA  PRO B 397      50.737  39.621 177.388  1.00 82.80           C
ATOM   2956  CD  PRO B 397      52.166  39.764 179.304  1.00 82.80           C
ATOM   2957  CB  PRO B 397      49.847  39.444 178.614  1.00 82.80           C
ATOM   2958  CG  PRO B 397      50.851  39.082 179.728  1.00 82.80           C
ATOM   2959  C   PRO B 397      50.313  40.679 176.429  1.00 82.80           C
ATOM   2960  O   PRO B 397      50.380  41.854 176.785  1.00 82.80           O
ATOM   2961  N   GLN B 398      49.881  40.304 175.213  1.00113.46           N
ATOM   2962  CA  GLN B 398      49.573  41.331 174.265  1.00113.46           C
ATOM   2963  CB  GLN B 398      49.237  40.796 172.863  1.00113.46           C
ATOM   2964  CG  GLN B 398      50.340  39.924 172.267  1.00113.46           C
ATOM   2965  CD  GLN B 398      50.168  38.558 172.905  1.00113.46           C
ATOM   2966  OE1 GLN B 398      51.056  37.708 172.856  1.00113.46           O
ATOM   2967  NE2 GLN B 398      48.976  38.348 173.524  1.00113.46           N
ATOM   2968  C   GLN B 398      48.382  42.091 174.724  1.00113.46           C
ATOM   2969  O   GLN B 398      48.389  43.319 174.768  1.00113.46           O
ATOM   2970  N   GLY B 399      47.316  41.364 175.087  1.00 64.54           N
ATOM   2971  CA  GLY B 399      46.113  42.011 175.502  1.00 64.54           C
ATOM   2972  C   GLY B 399      45.357  42.295 174.244  1.00 64.54           C
ATOM   2973  O   GLY B 399      44.130  42.249 174.223  1.00 64.54           O
ATOM   2974  N   VAL B 400      46.094  42.577 173.144  1.00134.53           N
ATOM   2975  CA  VAL B 400      45.442  42.833 171.897  1.00134.53           C
ATOM   2976  CB  VAL B 400      46.056  43.985 171.149  1.00134.53           C
ATOM   2977  CG1 VAL B 400      45.306  44.201 169.822  1.00134.53           C
ATOM   2978  CG2 VAL B 400      46.040  45.212 172.072  1.00134.53           C
ATOM   2979  C   VAL B 400      45.617  41.581 171.100  1.00134.53           C
ATOM   2980  O   VAL B 400      46.067  41.582 169.955  1.00134.53           O
ATOM   2981  N   GLN B 401      45.201  40.457 171.702  1.00 83.38           N
ATOM   2982  CA  GLN B 401      45.297  39.188 171.049  1.00 83.38           C
ATOM   2983  CB  GLN B 401      44.755  38.042 171.920  1.00 83.38           C
ATOM   2984  CG  GLN B 401      44.651  36.708 171.177  1.00 83.38           C
ATOM   2985  CD  GLN B 401      44.106  35.664 172.140  1.00 83.38           C
ATOM   2986  OE1 GLN B 401      43.551  34.649 171.721  1.00 83.38           O
ATOM   2987  NE2 GLN B 401      44.269  35.915 173.466  1.00 83.38           N
ATOM   2988  C   GLN B 401      44.492  39.165 169.779  1.00 83.38           C
ATOM   2989  O   GLN B 401      45.058  38.797 168.750  1.00 83.38           O
ATOM   2990  N   PRO B 402      43.229  39.537 169.731  1.00159.15           N
ATOM   2991  CA  PRO B 402      42.470  39.418 168.517  1.00159.15           C
ATOM   2992  CD  PRO B 402      42.515  40.311 170.740  1.00159.15           C
ATOM   2993  CB  PRO B 402      41.092  39.998 168.829  1.00159.15           C
ATOM   2994  CG  PRO B 402      41.342  40.960 169.997  1.00159.15           C
ATOM   2995  C   PRO B 402      43.096  40.107 167.349  1.00159.15           C
ATOM   2996  O   PRO B 402      43.051  39.560 166.248  1.00159.15           O
ATOM   2997  N   LEU B 403      43.674  41.303 167.543  1.00 45.69           N
ATOM   2998  CA  LEU B 403      44.216  42.007 166.418  1.00 45.69           C
ATOM   2999  CB  LEU B 403      44.778  43.389 166.790  1.00 45.69           C
ATOM   3000  CG  LEU B 403      45.366  44.152 165.588  1.00 45.69           C
ATOM   3001  CD1 LEU B 403      44.285  44.461 164.539  1.00 45.69           C
ATOM   3002  CD2 LEU B 403      46.131  45.406 166.042  1.00 45.69           C
ATOM   3003  C   LEU B 403      45.344  41.205 165.856  1.00 45.69           C
ATOM   3004  O   LEU B 403      45.449  41.031 164.642  1.00 45.69           O
ATOM   3005  N   PHE B 404      46.203  40.668 166.740  1.00 53.67           N
ATOM   3006  CA  PHE B 404      47.346  39.927 166.295  1.00 53.67           C
ATOM   3007  CB  PHE B 404      48.271  39.443 167.428  1.00 53.67           C
ATOM   3008  CG  PHE B 404      49.067  40.603 167.917  1.00 53.67           C
ATOM   3009  CD1 PHE B 404      48.594  41.416 168.918  1.00 53.67           C
ATOM   3010  CD2 PHE B 404      50.297  40.878 167.365  1.00 53.67           C
ATOM   3011  CE1 PHE B 404      49.332  42.485 169.366  1.00 53.67           C
ATOM   3012  CE2 PHE B 404      51.042  41.945 167.807  1.00 53.67           C
ATOM   3013  CZ  PHE B 404      50.558  42.751 168.809  1.00 53.67           C
ATOM   3014  C   PHE B 404      46.897  38.716 165.552  1.00 53.67           C
ATOM   3015  O   PHE B 404      47.500  38.348 164.546  1.00 53.67           O
ATOM   3016  N   ILE B 405      45.839  38.043 166.037  1.00126.24           N
ATOM   3017  CA  ILE B 405      45.394  36.862 165.359  1.00126.24           C
ATOM   3018  CB  ILE B 405      44.370  36.054 166.116  1.00126.24           C
ATOM   3019  CG1 ILE B 405      43.073  36.821 166.391  1.00126.24           C
ATOM   3020  CG2 ILE B 405      45.054  35.542 167.393  1.00126.24           C
ATOM   3021  CD1 ILE B 405      42.000  35.933 167.022  1.00126.24           C
ATOM   3022  C   ILE B 405      44.916  37.230 163.990  1.00126.24           C
ATOM   3023  O   ILE B 405      45.106  36.471 163.041  1.00126.24           O
ATOM   3024  N   GLY B 406      44.266  38.398 163.841  1.00 37.84           N
ATOM   3025  CA  GLY B 406      43.815  38.786 162.535  1.00 37.84           C
ATOM   3026  C   GLY B 406      45.009  38.942 161.648  1.00 37.84           C
ATOM   3027  O   GLY B 406      45.011  38.452 160.524  1.00 37.84           O
ATOM   3028  N   LEU B 407      46.078  39.597 162.140  1.00 53.97           N
ATOM   3029  CA  LEU B 407      47.244  39.841 161.334  1.00 53.97           C
ATOM   3030  CB  LEU B 407      48.331  40.656 162.057  1.00 53.97           C
ATOM   3031  CG  LEU B 407      47.923  42.111 162.353  1.00 53.97           C
ATOM   3032  CD1 LEU B 407      49.049  42.871 163.073  1.00 53.97           C
ATOM   3033  CD2 LEU B 407      47.443  42.824 161.079  1.00 53.97           C
ATOM   3034  C   LEU B 407      47.851  38.529 160.951  1.00 53.97           C
ATOM   3035  O   LEU B 407      48.407  38.389 159.862  1.00 53.97           O
ATOM   3036  N   ALA B 408      47.788  37.538 161.858  1.00 36.35           N
ATOM   3037  CA  ALA B 408      48.353  36.249 161.585  1.00 36.35           C
ATOM   3038  CB  ALA B 408      48.205  35.275 162.766  1.00 36.35           C
ATOM   3039  C   ALA B 408      47.646  35.644 160.412  1.00 36.35           C
ATOM   3040  O   ALA B 408      48.279  35.089 159.517  1.00 36.35           O
ATOM   3041  N   LEU B 409      46.307  35.762 160.375  1.00137.19           N
ATOM   3042  CA  LEU B 409      45.525  35.198 159.311  1.00137.19           C
ATOM   3043  CB  LEU B 409      44.015  35.434 159.490  1.00137.19           C
ATOM   3044  CG  LEU B 409      43.162  34.835 158.356  1.00137.19           C
ATOM   3045  CD1 LEU B 409      43.283  33.304 158.316  1.00137.19           C
ATOM   3046  CD2 LEU B 409      41.705  35.317 158.439  1.00137.19           C
ATOM   3047  C   LEU B 409      45.942  35.865 158.048  1.00137.19           C
ATOM   3048  O   LEU B 409      45.993  35.242 156.989  1.00137.19           O
ATOM   3049  N   GLY B 410      46.242  37.170 158.132  1.00114.69           N
ATOM   3050  CA  GLY B 410      46.612  37.907 156.967  1.00114.69           C
ATOM   3051  C   GLY B 410      47.883  37.359 156.375  1.00114.69           C
ATOM   3052  O   GLY B 410      47.992  37.205 155.161  1.00114.69           O
ATOM   3053  N   ALA B 411      48.894  37.064 157.213  1.00 66.43           N
ATOM   3054  CA  ALA B 411      50.163  36.584 156.732  1.00 66.43           C
ATOM   3055  CB  ALA B 411      51.204  36.433 157.854  1.00 66.43           C
ATOM   3056  C   ALA B 411      50.004  35.246 156.088  1.00 66.43           C
ATOM   3057  O   ALA B 411      50.627  34.971 155.063  1.00 66.43           O
ATOM   3058  N   LEU B 412      49.187  34.364 156.696  1.00 89.22           N
ATOM   3059  CA  LEU B 412      49.003  33.051 156.152  1.00 89.22           C
ATOM   3060  CB  LEU B 412      48.181  32.113 157.056  1.00 89.22           C
ATOM   3061  CG  LEU B 412      48.969  31.558 158.259  1.00 89.22           C
ATOM   3062  CD1 LEU B 412      50.066  30.586 157.797  1.00 89.22           C
ATOM   3063  CD2 LEU B 412      49.524  32.677 159.151  1.00 89.22           C
ATOM   3064  C   LEU B 412      48.318  33.139 154.831  1.00 89.22           C
ATOM   3065  O   LEU B 412      48.705  32.474 153.872  1.00 89.22           O
ATOM   3066  N   ILE B 413      47.284  33.987 154.737  1.00120.35           N
ATOM   3067  CA  ILE B 413      46.549  34.061 153.515  1.00120.35           C
ATOM   3068  CB  ILE B 413      45.340  34.955 153.580  1.00120.35           C
ATOM   3069  CG1 ILE B 413      45.738  36.417 153.820  1.00120.35           C
ATOM   3070  CG2 ILE B 413      44.394  34.386 154.650  1.00120.35           C
ATOM   3071  CD1 ILE B 413      44.593  37.405 153.602  1.00120.35           C
ATOM   3072  C   ILE B 413      47.451  34.579 152.446  1.00120.35           C
ATOM   3073  O   ILE B 413      47.382  34.148 151.300  1.00120.35           O
ATOM   3074  N   LEU B 414      48.302  35.558 152.776  1.00 98.67           N
ATOM   3075  CA  LEU B 414      49.162  36.121 151.784  1.00 98.67           C
ATOM   3076  CB  LEU B 414      49.907  37.354 152.315  1.00 98.67           C
ATOM   3077  CG  LEU B 414      48.962  38.462 152.816  1.00 98.67           C
ATOM   3078  CD1 LEU B 414      49.735  39.742 153.172  1.00 98.67           C
ATOM   3079  CD2 LEU B 414      47.807  38.703 151.832  1.00 98.67           C
ATOM   3080  C   LEU B 414      50.186  35.127 151.308  1.00 98.67           C
ATOM   3081  O   LEU B 414      50.483  35.041 150.119  1.00 98.67           O
ATOM   3082  N   CYS B 415      50.796  34.374 152.234  1.00105.66           N
ATOM   3083  CA  CYS B 415      51.841  33.448 151.888  1.00105.66           C
ATOM   3084  CB  CYS B 415      52.513  32.858 153.127  1.00105.66           C
ATOM   3085  SG  CYS B 415      53.222  34.166 154.148  1.00105.66           S
ATOM   3086  C   CYS B 415      51.323  32.287 151.114  1.00105.66           C
ATOM   3087  O   CYS B 415      51.931  31.907 150.117  1.00105.66           O
ATOM   3088  N   PHE B 416      50.194  31.688 151.552  1.00197.66           N
ATOM   3089  CA  PHE B 416      49.755  30.467 150.927  1.00197.66           C
ATOM   3090  CB  PHE B 416      49.457  29.316 151.912  1.00197.66           C
ATOM   3091  CG  PHE B 416      50.670  28.803 152.605  1.00197.66           C
ATOM   3092  CD1 PHE B 416      51.455  27.841 152.012  1.00197.66           C
ATOM   3093  CD2 PHE B 416      51.013  29.271 153.854  1.00197.66           C
ATOM   3094  CE1 PHE B 416      52.574  27.359 152.651  1.00197.66           C
ATOM   3095  CE2 PHE B 416      52.131  28.792 154.497  1.00197.66           C
ATOM   3096  CZ  PHE B 416      52.913  27.834 153.895  1.00197.66           C
ATOM   3097  C   PHE B 416      48.419  30.613 150.249  1.00197.66           C
ATOM   3098  O   PHE B 416      47.939  29.653 149.654  1.00197.66           O
ATOM   3099  N   GLY B 417      47.800  31.801 150.263  1.00128.72           N
ATOM   3100  CA  GLY B 417      46.450  31.970 149.792  1.00128.72           C
ATOM   3101  C   GLY B 417      46.288  31.639 148.344  1.00128.72           C
ATOM   3102  O   GLY B 417      45.266  31.090 147.937  1.00128.72           O
ATOM   3103  N   TYR B 418      47.279  31.964 147.509  1.00163.44           N
ATOM   3104  CA  TYR B 418      47.105  31.731 146.111  1.00163.44           C
ATOM   3105  CB  TYR B 418      48.210  32.353 145.255  1.00163.44           C
ATOM   3106  CG  TYR B 418      47.867  33.807 145.287  1.00163.44           C
ATOM   3107  CD1 TYR B 418      47.951  34.520 146.462  1.00163.44           C
ATOM   3108  CD2 TYR B 418      47.468  34.466 144.147  1.00163.44           C
ATOM   3109  CE1 TYR B 418      47.642  35.857 146.509  1.00163.44           C
ATOM   3110  CE2 TYR B 418      47.156  35.807 144.185  1.00163.44           C
ATOM   3111  CZ  TYR B 418      47.242  36.504 145.366  1.00163.44           C
ATOM   3112  OH  TYR B 418      46.923  37.878 145.408  1.00163.44           O
ATOM   3113  C   TYR B 418      46.888  30.273 145.833  1.00163.44           C
ATOM   3114  O   TYR B 418      46.245  29.953 144.837  1.00163.44           O
ATOM   3115  N   ASN B 419      47.470  29.365 146.648  1.00 85.13           N
ATOM   3116  CA  ASN B 419      47.360  27.932 146.504  1.00 85.13           C
ATOM   3117  CB  ASN B 419      48.331  27.181 147.433  1.00 85.13           C
ATOM   3118  CG  ASN B 419      49.754  27.431 146.955  1.00 85.13           C
ATOM   3119  OD1 ASN B 419      50.113  27.096 145.828  1.00 85.13           O
ATOM   3120  ND2 ASN B 419      50.592  28.038 147.838  1.00 85.13           N
ATOM   3121  C   ASN B 419      45.989  27.357 146.777  1.00 85.13           C
ATOM   3122  O   ASN B 419      45.477  26.587 145.964  1.00 85.13           O
ATOM   3123  N   CYS B 420      45.345  27.698 147.915  1.00183.39           N
ATOM   3124  CA  CYS B 420      44.126  27.010 148.255  1.00183.39           C
ATOM   3125  CB  CYS B 420      44.407  25.959 149.348  1.00183.39           C
ATOM   3126  SG  CYS B 420      42.963  24.990 149.864  1.00183.39           S
ATOM   3127  C   CYS B 420      43.110  27.976 148.790  1.00183.39           C
ATOM   3128  O   CYS B 420      42.008  27.581 149.156  1.00183.39           O
ATOM   3129  N   GLY B 421      43.424  29.277 148.862  1.00 78.34           N
ATOM   3130  CA  GLY B 421      42.420  30.188 149.332  1.00 78.34           C
ATOM   3131  C   GLY B 421      42.417  30.197 150.831  1.00 78.34           C
ATOM   3132  O   GLY B 421      41.555  30.825 151.442  1.00 78.34           O
ATOM   3133  N   ALA B 422      43.374  29.477 151.450  1.00247.48           N
ATOM   3134  CA  ALA B 422      43.557  29.415 152.877  1.00247.48           C
ATOM   3135  CB  ALA B 422      44.331  30.618 153.442  1.00247.48           C
ATOM   3136  C   ALA B 422      42.252  29.310 153.611  1.00247.48           C
ATOM   3137  O   ALA B 422      41.929  30.224 154.369  1.00247.48           O
ATOM   3138  N   PRO B 423      41.456  28.283 153.427  1.00193.09           N
ATOM   3139  CA  PRO B 423      40.232  28.178 154.171  1.00193.09           C
ATOM   3140  CD  PRO B 423      41.422  27.488 152.210  1.00193.09           C
ATOM   3141  CB  PRO B 423      39.483  26.983 153.590  1.00193.09           C
ATOM   3142  CG  PRO B 423      40.003  26.903 152.147  1.00193.09           C
ATOM   3143  C   PRO B 423      40.444  28.079 155.651  1.00193.09           C
ATOM   3144  O   PRO B 423      39.847  28.852 156.397  1.00193.09           O
ATOM   3145  N   LEU B 424      41.240  27.081 156.082  1.00153.63           N
ATOM   3146  CA  LEU B 424      41.631  26.811 157.441  1.00153.63           C
ATOM   3147  CB  LEU B 424      42.759  27.686 158.045  1.00153.63           C
ATOM   3148  CG  LEU B 424      42.456  29.167 158.354  1.00153.63           C
ATOM   3149  CD1 LEU B 424      43.595  29.783 159.184  1.00153.63           C
ATOM   3150  CD2 LEU B 424      42.233  29.990 157.081  1.00153.63           C
ATOM   3151  C   LEU B 424      40.450  26.809 158.362  1.00153.63           C
ATOM   3152  O   LEU B 424      40.626  26.893 159.577  1.00153.63           O
ATOM   3153  N   ASN B 425      39.219  26.676 157.824  1.00 97.98           N
ATOM   3154  CA  ASN B 425      38.052  26.713 158.666  1.00 97.98           C
ATOM   3155  CB  ASN B 425      37.585  28.167 158.880  1.00 97.98           C
ATOM   3156  CG  ASN B 425      36.366  28.243 159.784  1.00 97.98           C
ATOM   3157  OD1 ASN B 425      35.630  27.274 159.960  1.00 97.98           O
ATOM   3158  ND2 ASN B 425      36.146  29.445 160.383  1.00 97.98           N
ATOM   3159  C   ASN B 425      36.958  25.973 157.946  1.00 97.98           C
ATOM   3160  O   ASN B 425      36.489  26.416 156.900  1.00 97.98           O
ATOM   3161  N   PRO B 426      36.513  24.869 158.484  1.00 83.08           N
ATOM   3162  CA  PRO B 426      35.498  24.077 157.835  1.00 83.08           C
ATOM   3163  CD  PRO B 426      37.315  24.095 159.417  1.00 83.08           C
ATOM   3164  CB  PRO B 426      35.398  22.795 158.660  1.00 83.08           C
ATOM   3165  CG  PRO B 426      36.800  22.651 159.286  1.00 83.08           C
ATOM   3166  C   PRO B 426      34.191  24.791 157.663  1.00 83.08           C
ATOM   3167  O   PRO B 426      33.545  24.631 156.627  1.00 83.08           O
ATOM   3168  N   ALA B 427      33.768  25.566 158.675  1.00 42.19           N
ATOM   3169  CA  ALA B 427      32.519  26.264 158.605  1.00 42.19           C
ATOM   3170  CB  ALA B 427      32.155  26.965 159.924  1.00 42.19           C
ATOM   3171  C   ALA B 427      32.598  27.316 157.547  1.00 42.19           C
ATOM   3172  O   ALA B 427      31.642  27.528 156.801  1.00 42.19           O
ATOM   3173  N   ARG B 428      33.750  28.013 157.450  1.00189.46           N
ATOM   3174  CA  ARG B 428      33.781  29.111 156.532  1.00189.46           C
ATOM   3175  CB  ARG B 428      35.025  30.023 156.546  1.00189.46           C
ATOM   3176  CG  ARG B 428      36.305  29.478 155.915  1.00189.46           C
ATOM   3177  CD  ARG B 428      37.299  30.613 155.662  1.00189.46           C
ATOM   3178  NE  ARG B 428      38.196  30.224 154.540  1.00189.46           N
ATOM   3179  CZ  ARG B 428      37.776  30.408 153.254  1.00189.46           C
ATOM   3180  NH1 ARG B 428      36.490  30.792 153.001  1.00189.46           N
ATOM   3181  NH2 ARG B 428      38.646  30.212 152.220  1.00189.46           N
ATOM   3182  C   ARG B 428      33.663  28.595 155.134  1.00189.46           C
ATOM   3183  O   ARG B 428      33.157  29.292 154.264  1.00189.46           O
ATOM   3184  N   ASP B 429      34.248  27.425 154.832  1.00106.68           N
ATOM   3185  CA  ASP B 429      34.165  26.916 153.491  1.00106.68           C
ATOM   3186  CB  ASP B 429      35.328  25.953 153.188  1.00106.68           C
ATOM   3187  CG  ASP B 429      35.410  25.772 151.684  1.00106.68           C
ATOM   3188  OD1 ASP B 429      34.431  25.226 151.116  1.00106.68           O
ATOM   3189  OD2 ASP B 429      36.442  26.170 151.081  1.00106.68           O
ATOM   3190  C   ASP B 429      32.859  26.232 153.157  1.00106.68           C
ATOM   3191  O   ASP B 429      32.226  26.532 152.144  1.00106.68           O
ATOM   3192  N   LEU B 430      32.416  25.296 154.021  1.00 62.06           N
ATOM   3193  CA  LEU B 430      31.282  24.449 153.744  1.00 62.06           C
ATOM   3194  CB  LEU B 430      31.102  23.346 154.801  1.00 62.06           C
ATOM   3195  CG  LEU B 430      29.896  22.427 154.532  1.00 62.06           C
ATOM   3196  CD1 LEU B 430      30.074  21.641 153.224  1.00 62.06           C
ATOM   3197  CD2 LEU B 430      29.607  21.519 155.739  1.00 62.06           C
ATOM   3198  C   LEU B 430      29.994  25.209 153.682  1.00 62.06           C
ATOM   3199  O   LEU B 430      29.194  25.007 152.768  1.00 62.06           O
ATOM   3200  N   ALA B 431      29.757  26.115 154.645  1.00 46.06           N
ATOM   3201  CA  ALA B 431      28.475  26.755 154.684  1.00 46.06           C
ATOM   3202  CB  ALA B 431      28.309  27.707 155.885  1.00 46.06           C
ATOM   3203  C   ALA B 431      28.248  27.532 153.421  1.00 46.06           C
ATOM   3204  O   ALA B 431      27.181  27.402 152.823  1.00 46.06           O
ATOM   3205  N   PRO B 432      29.183  28.320 152.956  1.00148.84           N
ATOM   3206  CA  PRO B 432      28.919  29.030 151.736  1.00148.84           C
ATOM   3207  CD  PRO B 432      30.016  29.125 153.831  1.00148.84           C
ATOM   3208  CB  PRO B 432      29.932  30.166 151.636  1.00148.84           C
ATOM   3209  CG  PRO B 432      30.843  29.972 152.850  1.00148.84           C
ATOM   3210  C   PRO B 432      28.861  28.150 150.536  1.00148.84           C
ATOM   3211  O   PRO B 432      28.245  28.549 149.548  1.00148.84           O
ATOM   3212  N   ARG B 433      29.517  26.977 150.571  1.00147.31           N
ATOM   3213  CA  ARG B 433      29.433  26.121 149.430  1.00147.31           C
ATOM   3214  CB  ARG B 433      30.367  24.896 149.461  1.00147.31           C
ATOM   3215  CG  ARG B 433      31.757  25.252 148.922  1.00147.31           C
ATOM   3216  CD  ARG B 433      32.508  24.080 148.279  1.00147.31           C
ATOM   3217  NE  ARG B 433      33.543  23.594 149.229  1.00147.31           N
ATOM   3218  CZ  ARG B 433      33.201  22.827 150.301  1.00147.31           C
ATOM   3219  NH1 ARG B 433      31.895  22.496 150.519  1.00147.31           N
ATOM   3220  NH2 ARG B 433      34.169  22.375 151.150  1.00147.31           N
ATOM   3221  C   ARG B 433      28.023  25.656 149.282  1.00147.31           C
ATOM   3222  O   ARG B 433      27.486  25.600 148.178  1.00147.31           O
ATOM   3223  N   VAL B 434      27.374  25.318 150.405  1.00 46.57           N
ATOM   3224  CA  VAL B 434      26.030  24.838 150.316  1.00 46.57           C
ATOM   3225  CB  VAL B 434      25.499  24.312 151.612  1.00 46.57           C
ATOM   3226  CG1 VAL B 434      23.990  24.053 151.461  1.00 46.57           C
ATOM   3227  CG2 VAL B 434      26.293  23.032 151.932  1.00 46.57           C
ATOM   3228  C   VAL B 434      25.143  25.928 149.798  1.00 46.57           C
ATOM   3229  O   VAL B 434      24.216  25.663 149.035  1.00 46.57           O
ATOM   3230  N   PHE B 435      25.395  27.188 150.200  1.00 50.15           N
ATOM   3231  CA  PHE B 435      24.570  28.269 149.735  1.00 50.15           C
ATOM   3232  CB  PHE B 435      24.938  29.633 150.345  1.00 50.15           C
ATOM   3233  CG  PHE B 435      24.117  30.660 149.637  1.00 50.15           C
ATOM   3234  CD1 PHE B 435      22.797  30.867 149.968  1.00 50.15           C
ATOM   3235  CD2 PHE B 435      24.672  31.424 148.637  1.00 50.15           C
ATOM   3236  CE1 PHE B 435      22.048  31.815 149.310  1.00 50.15           C
ATOM   3237  CE2 PHE B 435      23.928  32.373 147.976  1.00 50.15           C
ATOM   3238  CZ  PHE B 435      22.612  32.572 148.312  1.00 50.15           C
ATOM   3239  C   PHE B 435      24.708  28.410 148.254  1.00 50.15           C
ATOM   3240  O   PHE B 435      23.717  28.542 147.536  1.00 50.15           O
ATOM   3241  N   THR B 436      25.953  28.363 147.754  1.00119.47           N
ATOM   3242  CA  THR B 436      26.201  28.559 146.357  1.00119.47           C
ATOM   3243  CB  THR B 436      27.650  28.511 146.005  1.00119.47           C
ATOM   3244  OG1 THR B 436      28.172  27.230 146.296  1.00119.47           O
ATOM   3245  CG2 THR B 436      28.386  29.551 146.845  1.00119.47           C
ATOM   3246  C   THR B 436      25.523  27.468 145.596  1.00119.47           C
ATOM   3247  O   THR B 436      25.035  27.687 144.488  1.00119.47           O
ATOM   3248  N   ALA B 437      25.494  26.250 146.164  1.00 30.95           N
ATOM   3249  CA  ALA B 437      24.875  25.151 145.486  1.00 30.95           C
ATOM   3250  CB  ALA B 437      24.944  23.843 146.294  1.00 30.95           C
ATOM   3251  C   ALA B 437      23.426  25.480 145.276  1.00 30.95           C
ATOM   3252  O   ALA B 437      22.882  25.251 144.198  1.00 30.95           O
ATOM   3253  N   MET B 438      22.769  26.038 146.311  1.00106.17           N
ATOM   3254  CA  MET B 438      21.373  26.388 146.266  1.00106.17           C
ATOM   3255  CB  MET B 438      20.835  26.850 147.632  1.00106.17           C
ATOM   3256  CG  MET B 438      19.337  27.163 147.626  1.00106.17           C
ATOM   3257  SD  MET B 438      18.263  25.704 147.472  1.00106.17           S
ATOM   3258  CE  MET B 438      18.651  25.045 149.119  1.00106.17           C
ATOM   3259  C   MET B 438      21.154  27.513 145.295  1.00106.17           C
ATOM   3260  O   MET B 438      20.135  27.571 144.609  1.00106.17           O
ATOM   3261  N   ALA B 439      22.131  28.433 145.227  1.00 72.81           N
ATOM   3262  CA  ALA B 439      22.127  29.645 144.452  1.00 72.81           C
ATOM   3263  CB  ALA B 439      23.366  30.521 144.706  1.00 72.81           C
ATOM   3264  C   ALA B 439      22.047  29.366 142.982  1.00 72.81           C
ATOM   3265  O   ALA B 439      21.616  30.237 142.229  1.00 72.81           O
ATOM   3266  N   GLY B 440      22.496  28.185 142.508  1.00 47.96           N
ATOM   3267  CA  GLY B 440      22.433  27.952 141.090  1.00 47.96           C
ATOM   3268  C   GLY B 440      23.759  27.483 140.574  1.00 47.96           C
ATOM   3269  O   GLY B 440      23.860  27.064 139.421  1.00 47.96           O
ATOM   3270  N   TRP B 441      24.820  27.551 141.397  1.00 93.07           N
ATOM   3271  CA  TRP B 441      26.097  27.046 140.972  1.00 93.07           C
ATOM   3272  CB  TRP B 441      27.263  27.417 141.904  1.00 93.07           C
ATOM   3273  CG  TRP B 441      27.766  28.822 141.664  1.00 93.07           C
ATOM   3274  CD2 TRP B 441      27.184  30.019 142.204  1.00 93.07           C
ATOM   3275  CD1 TRP B 441      28.813  29.221 140.885  1.00 93.07           C
ATOM   3276  NE1 TRP B 441      28.919  30.590 140.905  1.00 93.07           N
ATOM   3277  CE2 TRP B 441      27.924  31.095 141.712  1.00 93.07           C
ATOM   3278  CE3 TRP B 441      26.121  30.209 143.038  1.00 93.07           C
ATOM   3279  CZ2 TRP B 441      27.609  32.380 142.048  1.00 93.07           C
ATOM   3280  CZ3 TRP B 441      25.809  31.507 143.376  1.00 93.07           C
ATOM   3281  CH2 TRP B 441      26.538  32.572 142.891  1.00 93.07           C
ATOM   3282  C   TRP B 441      26.030  25.555 140.798  1.00 93.07           C
ATOM   3283  O   TRP B 441      26.699  24.996 139.932  1.00 93.07           O
ATOM   3284  N   GLY B 442      25.251  24.847 141.633  1.00 34.82           N
ATOM   3285  CA  GLY B 442      25.099  23.436 141.407  1.00 34.82           C
ATOM   3286  C   GLY B 442      26.236  22.657 141.999  1.00 34.82           C
ATOM   3287  O   GLY B 442      26.859  23.060 142.979  1.00 34.82           O
ATOM   3288  N   VAL B 443      26.514  21.492 141.377  1.00 43.08           N
ATOM   3289  CA  VAL B 443      27.468  20.502 141.803  1.00 43.08           C
ATOM   3290  CB  VAL B 443      27.478  19.294 140.914  1.00 43.08           C
ATOM   3291  CG1 VAL B 443      28.588  18.343 141.393  1.00 43.08           C
ATOM   3292  CG2 VAL B 443      26.073  18.669 140.921  1.00 43.08           C
ATOM   3293  C   VAL B 443      28.857  21.057 141.810  1.00 43.08           C
ATOM   3294  O   VAL B 443      29.668  20.694 142.661  1.00 43.08           O
ATOM   3295  N   GLU B 444      29.166  21.967 140.872  1.00116.51           N
ATOM   3296  CA  GLU B 444      30.495  22.491 140.745  1.00116.51           C
ATOM   3297  CB  GLU B 444      30.606  23.575 139.657  1.00116.51           C
ATOM   3298  CG  GLU B 444      32.035  24.065 139.414  1.00116.51           C
ATOM   3299  CD  GLU B 444      32.379  25.095 140.481  1.00116.51           C
ATOM   3300  OE1 GLU B 444      31.434  25.623 141.125  1.00116.51           O
ATOM   3301  OE2 GLU B 444      33.595  25.373 140.661  1.00116.51           O
ATOM   3302  C   GLU B 444      30.864  23.104 142.055  1.00116.51           C
ATOM   3303  O   GLU B 444      32.038  23.150 142.420  1.00116.51           O
ATOM   3304  N   VAL B 445      29.853  23.575 142.804  1.00 63.67           N
ATOM   3305  CA  VAL B 445      30.086  24.203 144.070  1.00 63.67           C
ATOM   3306  CB  VAL B 445      28.830  24.375 144.852  1.00 63.67           C
ATOM   3307  CG1 VAL B 445      29.248  24.683 146.296  1.00 63.67           C
ATOM   3308  CG2 VAL B 445      27.952  25.442 144.175  1.00 63.67           C
ATOM   3309  C   VAL B 445      30.916  23.304 144.916  1.00 63.67           C
ATOM   3310  O   VAL B 445      31.830  23.761 145.603  1.00 63.67           O
ATOM   3311  N   PHE B 446      30.589  22.003 144.931  1.00155.08           N
ATOM   3312  CA  PHE B 446      31.384  21.121 145.725  1.00155.08           C
ATOM   3313  CB  PHE B 446      30.768  19.722 145.854  1.00155.08           C
ATOM   3314  CG  PHE B 446      29.521  19.973 146.633  1.00155.08           C
ATOM   3315  CD1 PHE B 446      29.565  20.066 148.006  1.00155.08           C
ATOM   3316  CD2 PHE B 446      28.316  20.159 145.994  1.00155.08           C
ATOM   3317  CE1 PHE B 446      28.423  20.311 148.732  1.00155.08           C
ATOM   3318  CE2 PHE B 446      27.171  20.403 146.714  1.00155.08           C
ATOM   3319  CZ  PHE B 446      27.221  20.478 148.086  1.00155.08           C
ATOM   3320  C   PHE B 446      32.771  21.065 145.150  1.00155.08           C
ATOM   3321  O   PHE B 446      33.736  21.184 145.902  1.00155.08           O
ATOM   3322  N   SER B 447      32.916  20.859 143.815  1.00244.40           N
ATOM   3323  CA  SER B 447      34.218  20.975 143.200  1.00244.40           C
ATOM   3324  CB  SER B 447      35.362  20.258 143.919  1.00244.40           C
ATOM   3325  OG  SER B 447      36.571  20.459 143.201  1.00244.40           O
ATOM   3326  C   SER B 447      34.238  20.362 141.852  1.00244.40           C
ATOM   3327  O   SER B 447      33.965  19.174 141.735  1.00244.40           O
ATOM   3328  N   TYR B 448      34.686  21.120 140.826  1.00278.16           N
ATOM   3329  CA  TYR B 448      34.735  20.565 139.504  1.00278.16           C
ATOM   3330  CB  TYR B 448      34.518  21.617 138.400  1.00278.16           C
ATOM   3331  CG  TYR B 448      34.589  20.938 137.074  1.00278.16           C
ATOM   3332  CD1 TYR B 448      33.529  20.192 136.614  1.00278.16           C
ATOM   3333  CD2 TYR B 448      35.706  21.061 136.280  1.00278.16           C
ATOM   3334  CE1 TYR B 448      33.589  19.568 135.390  1.00278.16           C
ATOM   3335  CE2 TYR B 448      35.774  20.441 135.055  1.00278.16           C
ATOM   3336  CZ  TYR B 448      34.713  19.691 134.609  1.00278.16           C
ATOM   3337  OH  TYR B 448      34.777  19.052 133.353  1.00278.16           O
ATOM   3338  C   TYR B 448      36.105  20.007 139.342  1.00278.16           C
ATOM   3339  O   TYR B 448      36.961  20.571 138.664  1.00278.16           O
ATOM   3340  N   ARG B 449      36.323  18.848 139.986  1.00131.55           N
ATOM   3341  CA  ARG B 449      37.557  18.134 139.924  1.00131.55           C
ATOM   3342  CB  ARG B 449      38.517  18.447 141.083  1.00131.55           C
ATOM   3343  CG  ARG B 449      39.000  19.898 141.091  1.00131.55           C
ATOM   3344  CD  ARG B 449      40.159  20.151 142.055  1.00131.55           C
ATOM   3345  NE  ARG B 449      41.366  19.512 141.461  1.00131.55           N
ATOM   3346  CZ  ARG B 449      42.614  19.907 141.845  1.00131.55           C
ATOM   3347  NH1 ARG B 449      42.763  20.886 142.785  1.00131.55           N
ATOM   3348  NH2 ARG B 449      43.715  19.326 141.286  1.00131.55           N
ATOM   3349  C   ARG B 449      37.162  16.702 140.042  1.00131.55           C
ATOM   3350  O   ARG B 449      36.031  16.398 140.418  1.00131.55           O
ATOM   3351  N   ASP B 450      38.078  15.775 139.715  1.00 19.84           N
ATOM   3352  CA  ASP B 450      37.714  14.393 139.788  1.00 19.84           C
ATOM   3353  CB  ASP B 450      38.865  13.452 139.393  1.00 19.84           C
ATOM   3354  CG  ASP B 450      39.105  13.604 137.898  1.00 19.84           C
ATOM   3355  OD1 ASP B 450      38.265  14.262 137.228  1.00 19.84           O
ATOM   3356  OD2 ASP B 450      40.134  13.068 137.406  1.00 19.84           O
ATOM   3357  C   ASP B 450      37.355  14.100 141.207  1.00 19.84           C
ATOM   3358  O   ASP B 450      36.345  13.455 141.482  1.00 19.84           O
ATOM   3359  N   TYR B 451      38.172  14.596 142.153  1.00129.86           N
ATOM   3360  CA  TYR B 451      37.911  14.358 143.540  1.00129.86           C
ATOM   3361  CB  TYR B 451      39.198  14.210 144.370  1.00129.86           C
ATOM   3362  CG  TYR B 451      38.827  13.966 145.792  1.00129.86           C
ATOM   3363  CD1 TYR B 451      38.473  12.707 146.219  1.00129.86           C
ATOM   3364  CD2 TYR B 451      38.842  14.999 146.700  1.00129.86           C
ATOM   3365  CE1 TYR B 451      38.135  12.484 147.533  1.00129.86           C
ATOM   3366  CE2 TYR B 451      38.505  14.782 148.015  1.00129.86           C
ATOM   3367  CZ  TYR B 451      38.151  13.522 148.433  1.00129.86           C
ATOM   3368  OH  TYR B 451      37.805  13.293 149.781  1.00129.86           O
ATOM   3369  C   TYR B 451      37.166  15.543 144.058  1.00129.86           C
ATOM   3370  O   TYR B 451      37.570  16.683 143.834  1.00129.86           O
ATOM   3371  N   ASN B 452      36.044  15.302 144.766  1.00 44.01           N
ATOM   3372  CA  ASN B 452      35.281  16.405 145.269  1.00 44.01           C
ATOM   3373  CB  ASN B 452      34.044  15.975 146.076  1.00 44.01           C
ATOM   3374  CG  ASN B 452      33.059  15.325 145.114  1.00 44.01           C
ATOM   3375  OD1 ASN B 452      32.779  15.856 144.040  1.00 44.01           O
ATOM   3376  ND2 ASN B 452      32.522  14.138 145.504  1.00 44.01           N
ATOM   3377  C   ASN B 452      36.186  17.176 146.171  1.00 44.01           C
ATOM   3378  O   ASN B 452      36.691  16.662 147.166  1.00 44.01           O
ATOM   3379  N   TRP B 453      36.397  18.456 145.823  1.00151.28           N
ATOM   3380  CA  TRP B 453      37.307  19.324 146.507  1.00151.28           C
ATOM   3381  CB  TRP B 453      37.617  20.617 145.775  1.00151.28           C
ATOM   3382  CG  TRP B 453      38.562  21.416 146.606  1.00151.28           C
ATOM   3383  CD2 TRP B 453      38.142  22.455 147.492  1.00151.28           C
ATOM   3384  CD1 TRP B 453      39.910  21.318 146.726  1.00151.28           C
ATOM   3385  NE1 TRP B 453      40.373  22.283 147.584  1.00151.28           N
ATOM   3386  CE2 TRP B 453      39.291  22.977 148.078  1.00151.28           C
ATOM   3387  CE3 TRP B 453      36.899  22.924 147.796  1.00151.28           C
ATOM   3388  CZ2 TRP B 453      39.216  23.989 148.982  1.00151.28           C
ATOM   3389  CZ3 TRP B 453      36.826  23.951 148.705  1.00151.28           C
ATOM   3390  CH2 TRP B 453      37.964  24.478 149.280  1.00151.28           C
ATOM   3391  C   TRP B 453      36.855  19.704 147.881  1.00151.28           C
ATOM   3392  O   TRP B 453      37.685  19.958 148.753  1.00151.28           O
ATOM   3393  N   PHE B 454      35.535  19.730 148.122  1.00 85.32           N
ATOM   3394  CA  PHE B 454      34.983  20.226 149.352  1.00 85.32           C
ATOM   3395  CB  PHE B 454      33.455  20.036 149.445  1.00 85.32           C
ATOM   3396  CG  PHE B 454      33.073  18.602 149.544  1.00 85.32           C
ATOM   3397  CD1 PHE B 454      33.051  17.967 150.765  1.00 85.32           C
ATOM   3398  CD2 PHE B 454      32.712  17.899 148.420  1.00 85.32           C
ATOM   3399  CE1 PHE B 454      32.687  16.644 150.858  1.00 85.32           C
ATOM   3400  CE2 PHE B 454      32.347  16.577 148.508  1.00 85.32           C
ATOM   3401  CZ  PHE B 454      32.334  15.948 149.728  1.00 85.32           C
ATOM   3402  C   PHE B 454      35.619  19.500 150.491  1.00 85.32           C
ATOM   3403  O   PHE B 454      35.724  20.034 151.594  1.00 85.32           O
ATOM   3404  N   TRP B 455      36.041  18.250 150.256  1.00172.35           N
ATOM   3405  CA  TRP B 455      36.626  17.456 151.296  1.00172.35           C
ATOM   3406  CB  TRP B 455      37.022  16.048 150.823  1.00172.35           C
ATOM   3407  CG  TRP B 455      35.855  15.165 150.454  1.00172.35           C
ATOM   3408  CD2 TRP B 455      35.029  14.483 151.410  1.00172.35           C
ATOM   3409  CD1 TRP B 455      35.364  14.846 149.221  1.00172.35           C
ATOM   3410  NE1 TRP B 455      34.290  13.998 149.349  1.00172.35           N
ATOM   3411  CE2 TRP B 455      34.071  13.769 150.692  1.00172.35           C
ATOM   3412  CE3 TRP B 455      35.066  14.456 152.774  1.00172.35           C
ATOM   3413  CZ2 TRP B 455      33.130  13.013 151.331  1.00172.35           C
ATOM   3414  CZ3 TRP B 455      34.117  13.691 153.416  1.00172.35           C
ATOM   3415  CH2 TRP B 455      33.168  12.983 152.708  1.00172.35           C
ATOM   3416  C   TRP B 455      37.869  18.099 151.845  1.00172.35           C
ATOM   3417  O   TRP B 455      38.096  18.051 153.052  1.00172.35           O
ATOM   3418  N   VAL B 456      38.744  18.692 151.007  1.00132.26           N
ATOM   3419  CA  VAL B 456      39.940  19.197 151.630  1.00132.26           C
ATOM   3420  CB  VAL B 456      41.070  19.549 150.696  1.00132.26           C
ATOM   3421  CG1 VAL B 456      40.760  20.821 149.908  1.00132.26           C
ATOM   3422  CG2 VAL B 456      42.347  19.653 151.542  1.00132.26           C
ATOM   3423  C   VAL B 456      39.672  20.325 152.596  1.00132.26           C
ATOM   3424  O   VAL B 456      40.191  20.255 153.710  1.00132.26           O
ATOM   3425  N   PRO B 457      38.916  21.364 152.308  1.00177.33           N
ATOM   3426  CA  PRO B 457      38.681  22.408 153.270  1.00177.33           C
ATOM   3427  CD  PRO B 457      38.083  21.507 151.126  1.00177.33           C
ATOM   3428  CB  PRO B 457      37.829  23.448 152.550  1.00177.33           C
ATOM   3429  CG  PRO B 457      37.088  22.620 151.488  1.00177.33           C
ATOM   3430  C   PRO B 457      37.978  21.865 154.477  1.00177.33           C
ATOM   3431  O   PRO B 457      37.997  22.528 155.514  1.00177.33           O
ATOM   3432  N   ILE B 458      37.238  20.744 154.345  1.00165.53           N
ATOM   3433  CA  ILE B 458      36.580  20.232 155.514  1.00165.53           C
ATOM   3434  CB  ILE B 458      35.377  19.367 155.193  1.00165.53           C
ATOM   3435  CG1 ILE B 458      34.457  19.203 156.420  1.00165.53           C
ATOM   3436  CG2 ILE B 458      35.840  18.030 154.598  1.00165.53           C
ATOM   3437  CD1 ILE B 458      35.054  18.411 157.584  1.00165.53           C
ATOM   3438  C   ILE B 458      37.531  19.510 156.440  1.00165.53           C
ATOM   3439  O   ILE B 458      37.572  19.803 157.633  1.00165.53           O
ATOM   3440  N   VAL B 459      38.283  18.515 155.916  1.00 63.08           N
ATOM   3441  CA  VAL B 459      39.177  17.667 156.672  1.00 63.08           C
ATOM   3442  CB  VAL B 459      39.443  16.364 155.977  1.00 63.08           C
ATOM   3443  CG1 VAL B 459      40.458  15.563 156.809  1.00 63.08           C
ATOM   3444  CG2 VAL B 459      38.102  15.643 155.759  1.00 63.08           C
ATOM   3445  C   VAL B 459      40.520  18.264 156.976  1.00 63.08           C
ATOM   3446  O   VAL B 459      41.029  18.127 158.088  1.00 63.08           O
ATOM   3447  N   GLY B 460      41.132  18.947 155.992  1.00 38.15           N
ATOM   3448  CA  GLY B 460      42.500  19.361 156.129  1.00 38.15           C
ATOM   3449  C   GLY B 460      42.672  20.237 157.329  1.00 38.15           C
ATOM   3450  O   GLY B 460      43.646  20.082 158.064  1.00 38.15           O
ATOM   3451  N   PRO B 461      41.791  21.167 157.553  1.00 72.41           N
ATOM   3452  CA  PRO B 461      41.943  22.030 158.691  1.00 72.41           C
ATOM   3453  CD  PRO B 461      41.083  21.818 156.463  1.00 72.41           C
ATOM   3454  CB  PRO B 461      40.927  23.152 158.495  1.00 72.41           C
ATOM   3455  CG  PRO B 461      40.787  23.243 156.964  1.00 72.41           C
ATOM   3456  C   PRO B 461      41.835  21.326 160.009  1.00 72.41           C
ATOM   3457  O   PRO B 461      42.562  21.685 160.935  1.00 72.41           O
ATOM   3458  N   HIS B 462      40.944  20.324 160.116  1.00105.71           N
ATOM   3459  CA  HIS B 462      40.739  19.625 161.351  1.00105.71           C
ATOM   3460  ND1 HIS B 462      38.474  18.188 163.466  1.00105.71           N
ATOM   3461  CG  HIS B 462      39.380  17.805 162.500  1.00105.71           C
ATOM   3462  CB  HIS B 462      39.634  18.562 161.232  1.00105.71           C
ATOM   3463  NE2 HIS B 462      39.399  16.294 164.176  1.00105.71           N
ATOM   3464  CD2 HIS B 462      39.935  16.648 162.951  1.00105.71           C
ATOM   3465  CE1 HIS B 462      38.526  17.249 164.443  1.00105.71           C
ATOM   3466  C   HIS B 462      42.002  18.913 161.710  1.00105.71           C
ATOM   3467  O   HIS B 462      42.483  19.001 162.839  1.00105.71           O
ATOM   3468  N   ILE B 463      42.590  18.204 160.733  1.00 81.59           N
ATOM   3469  CA  ILE B 463      43.780  17.458 161.002  1.00 81.59           C
ATOM   3470  CB  ILE B 463      44.251  16.645 159.826  1.00 81.59           C
ATOM   3471  CG1 ILE B 463      45.375  15.689 160.257  1.00 81.59           C
ATOM   3472  CG2 ILE B 463      44.639  17.600 158.686  1.00 81.59           C
ATOM   3473  CD1 ILE B 463      45.705  14.626 159.209  1.00 81.59           C
ATOM   3474  C   ILE B 463      44.862  18.417 161.384  1.00 81.59           C
ATOM   3475  O   ILE B 463      45.657  18.144 162.280  1.00 81.59           O
ATOM   3476  N   GLY B 464      44.927  19.568 160.691  1.00 30.99           N
ATOM   3477  CA  GLY B 464      45.963  20.539 160.911  1.00 30.99           C
ATOM   3478  C   GLY B 464      45.886  21.173 162.270  1.00 30.99           C
ATOM   3479  O   GLY B 464      46.908  21.377 162.921  1.00 30.99           O
ATOM   3480  N   ALA B 465      44.675  21.524 162.735  1.00 35.01           N
ATOM   3481  CA  ALA B 465      44.543  22.210 163.992  1.00 35.01           C
ATOM   3482  CB  ALA B 465      43.085  22.572 164.322  1.00 35.01           C
ATOM   3483  C   ALA B 465      45.048  21.335 165.096  1.00 35.01           C
ATOM   3484  O   ALA B 465      45.679  21.813 166.039  1.00 35.01           O
ATOM   3485  N   ILE B 466      44.766  20.022 165.015  1.00 33.21           N
ATOM   3486  CA  ILE B 466      45.166  19.110 166.048  1.00 33.21           C
ATOM   3487  CB  ILE B 466      44.682  17.711 165.800  1.00 33.21           C
ATOM   3488  CG1 ILE B 466      43.145  17.672 165.776  1.00 33.21           C
ATOM   3489  CG2 ILE B 466      45.304  16.796 166.868  1.00 33.21           C
ATOM   3490  CD1 ILE B 466      42.577  16.357 165.244  1.00 33.21           C
ATOM   3491  C   ILE B 466      46.661  19.059 166.122  1.00 33.21           C
ATOM   3492  O   ILE B 466      47.234  19.099 167.209  1.00 33.21           O
ATOM   3493  N   VAL B 467      47.340  18.967 164.963  1.00 93.85           N
ATOM   3494  CA  VAL B 467      48.772  18.868 164.990  1.00 93.85           C
ATOM   3495  CB  VAL B 467      49.405  18.651 163.641  1.00 93.85           C
ATOM   3496  CG1 VAL B 467      48.852  17.345 163.051  1.00 93.85           C
ATOM   3497  CG2 VAL B 467      49.198  19.888 162.757  1.00 93.85           C
ATOM   3498  C   VAL B 467      49.330  20.131 165.562  1.00 93.85           C
ATOM   3499  O   VAL B 467      50.284  20.101 166.338  1.00 93.85           O
ATOM   3500  N   GLY B 468      48.742  21.284 165.190  1.00 28.14           N
ATOM   3501  CA  GLY B 468      49.242  22.552 165.640  1.00 28.14           C
ATOM   3502  C   GLY B 468      49.131  22.666 167.132  1.00 28.14           C
ATOM   3503  O   GLY B 468      50.047  23.142 167.801  1.00 28.14           O
ATOM   3504  N   ALA B 469      47.991  22.248 167.705  1.00 31.15           N
ATOM   3505  CA  ALA B 469      47.837  22.381 169.124  1.00 31.15           C
ATOM   3506  CB  ALA B 469      46.448  21.948 169.621  1.00 31.15           C
ATOM   3507  C   ALA B 469      48.852  21.518 169.800  1.00 31.15           C
ATOM   3508  O   ALA B 469      49.486  21.927 170.771  1.00 31.15           O
ATOM   3509  N   TRP B 470      49.043  20.293 169.279  1.00 43.76           N
ATOM   3510  CA  TRP B 470      49.938  19.361 169.895  1.00 43.76           C
ATOM   3511  CB  TRP B 470      49.962  18.000 169.179  1.00 43.76           C
ATOM   3512  CG  TRP B 470      50.896  16.991 169.804  1.00 43.76           C
ATOM   3513  CD2 TRP B 470      52.257  16.788 169.394  1.00 43.76           C
ATOM   3514  CD1 TRP B 470      50.664  16.111 170.820  1.00 43.76           C
ATOM   3515  NE1 TRP B 470      51.796  15.371 171.069  1.00 43.76           N
ATOM   3516  CE2 TRP B 470      52.784  15.777 170.197  1.00 43.76           C
ATOM   3517  CE3 TRP B 470      53.005  17.392 168.424  1.00 43.76           C
ATOM   3518  CZ2 TRP B 470      54.074  15.355 170.044  1.00 43.76           C
ATOM   3519  CZ3 TRP B 470      54.305  16.964 168.272  1.00 43.76           C
ATOM   3520  CH2 TRP B 470      54.829  15.966 169.067  1.00 43.76           C
ATOM   3521  C   TRP B 470      51.331  19.905 169.880  1.00 43.76           C
ATOM   3522  O   TRP B 470      52.005  19.902 170.909  1.00 43.76           O
ATOM   3523  N   LEU B 471      51.810  20.414 168.727  1.00123.74           N
ATOM   3524  CA  LEU B 471      53.186  20.821 168.731  1.00123.74           C
ATOM   3525  CB  LEU B 471      53.879  21.072 167.368  1.00123.74           C
ATOM   3526  CG  LEU B 471      53.584  22.384 166.626  1.00123.74           C
ATOM   3527  CD1 LEU B 471      54.525  22.550 165.422  1.00123.74           C
ATOM   3528  CD2 LEU B 471      52.128  22.449 166.174  1.00123.74           C
ATOM   3529  C   LEU B 471      53.404  21.994 169.634  1.00123.74           C
ATOM   3530  O   LEU B 471      54.481  22.131 170.210  1.00123.74           O
ATOM   3531  N   TYR B 472      52.404  22.882 169.790  1.00 60.46           N
ATOM   3532  CA  TYR B 472      52.606  24.039 170.619  1.00 60.46           C
ATOM   3533  CB  TYR B 472      51.331  24.903 170.725  1.00 60.46           C
ATOM   3534  CG  TYR B 472      51.594  26.090 171.592  1.00 60.46           C
ATOM   3535  CD1 TYR B 472      52.181  27.221 171.069  1.00 60.46           C
ATOM   3536  CD2 TYR B 472      51.245  26.082 172.923  1.00 60.46           C
ATOM   3537  CE1 TYR B 472      52.422  28.321 171.859  1.00 60.46           C
ATOM   3538  CE2 TYR B 472      51.484  27.178 173.719  1.00 60.46           C
ATOM   3539  CZ  TYR B 472      52.074  28.300 173.188  1.00 60.46           C
ATOM   3540  OH  TYR B 472      52.320  29.425 174.004  1.00 60.46           O
ATOM   3541  C   TYR B 472      52.927  23.581 172.008  1.00 60.46           C
ATOM   3542  O   TYR B 472      53.908  24.019 172.606  1.00 60.46           O
ATOM   3543  N   THR B 473      52.122  22.655 172.554  1.00109.58           N
ATOM   3544  CA  THR B 473      52.332  22.243 173.910  1.00109.58           C
ATOM   3545  CB  THR B 473      51.306  21.251 174.373  1.00109.58           C
ATOM   3546  OG1 THR B 473      51.390  20.062 173.601  1.00109.58           O
ATOM   3547  CG2 THR B 473      49.911  21.881 174.224  1.00109.58           C
ATOM   3548  C   THR B 473      53.673  21.594 174.058  1.00109.58           C
ATOM   3549  O   THR B 473      54.442  21.933 174.955  1.00109.58           O
ATOM   3550  N   LEU B 474      54.000  20.626 173.186  1.00 89.70           N
ATOM   3551  CA  LEU B 474      55.249  19.950 173.375  1.00 89.70           C
ATOM   3552  CB  LEU B 474      55.416  18.729 172.454  1.00 89.70           C
ATOM   3553  CG  LEU B 474      54.453  17.572 172.782  1.00 89.70           C
ATOM   3554  CD1 LEU B 474      54.753  16.974 174.166  1.00 89.70           C
ATOM   3555  CD2 LEU B 474      52.985  17.995 172.622  1.00 89.70           C
ATOM   3556  C   LEU B 474      56.411  20.865 173.123  1.00 89.70           C
ATOM   3557  O   LEU B 474      57.323  20.962 173.942  1.00 89.70           O
ATOM   3558  N   ALA B 475      56.398  21.554 171.966  1.00 64.68           N
ATOM   3559  CA  ALA B 475      57.481  22.384 171.513  1.00 64.68           C
ATOM   3560  CB  ALA B 475      57.309  22.819 170.047  1.00 64.68           C
ATOM   3561  C   ALA B 475      57.680  23.636 172.315  1.00 64.68           C
ATOM   3562  O   ALA B 475      58.819  24.008 172.599  1.00 64.68           O
ATOM   3563  N   VAL B 476      56.596  24.339 172.704  1.00169.72           N
ATOM   3564  CA  VAL B 476      56.843  25.621 173.304  1.00169.72           C
ATOM   3565  CB  VAL B 476      56.276  26.761 172.509  1.00169.72           C
ATOM   3566  CG1 VAL B 476      56.951  26.777 171.127  1.00169.72           C
ATOM   3567  CG2 VAL B 476      54.750  26.623 172.462  1.00169.72           C
ATOM   3568  C   VAL B 476      56.260  25.719 174.680  1.00169.72           C
ATOM   3569  O   VAL B 476      56.907  26.261 175.576  1.00169.72           O
ATOM   3570  N   GLU B 477      55.029  25.212 174.898  1.00104.47           N
ATOM   3571  CA  GLU B 477      54.419  25.401 176.185  1.00104.47           C
ATOM   3572  CB  GLU B 477      52.961  24.916 176.310  1.00104.47           C
ATOM   3573  CG  GLU B 477      52.806  23.418 176.568  1.00104.47           C
ATOM   3574  CD  GLU B 477      51.320  23.107 176.666  1.00104.47           C
ATOM   3575  OE1 GLU B 477      50.504  23.989 176.281  1.00104.47           O
ATOM   3576  OE2 GLU B 477      50.979  21.985 177.124  1.00104.47           O
ATOM   3577  C   GLU B 477      55.209  24.681 177.223  1.00104.47           C
ATOM   3578  O   GLU B 477      55.374  25.166 178.341  1.00104.47           O
ATOM   3579  N   LEU B 478      55.751  23.507 176.866  1.00101.06           N
ATOM   3580  CA  LEU B 478      56.448  22.706 177.823  1.00101.06           C
ATOM   3581  CB  LEU B 478      57.015  21.415 177.188  1.00101.06           C
ATOM   3582  CG  LEU B 478      57.620  20.361 178.150  1.00101.06           C
ATOM   3583  CD1 LEU B 478      58.130  19.148 177.356  1.00101.06           C
ATOM   3584  CD2 LEU B 478      58.713  20.924 179.072  1.00101.06           C
ATOM   3585  C   LEU B 478      57.582  23.531 178.340  1.00101.06           C
ATOM   3586  O   LEU B 478      57.879  23.498 179.532  1.00101.06           O
ATOM   3587  N   HIS B 479      58.241  24.312 177.465  1.00127.52           N
ATOM   3588  CA  HIS B 479      59.394  25.023 177.926  1.00127.52           C
ATOM   3589  ND1 HIS B 479      61.504  23.495 175.169  1.00127.52           N
ATOM   3590  CG  HIS B 479      60.931  23.750 176.394  1.00127.52           C
ATOM   3591  CB  HIS B 479      60.483  25.107 176.847  1.00127.52           C
ATOM   3592  NE2 HIS B 479      61.411  21.551 176.244  1.00127.52           N
ATOM   3593  CD2 HIS B 479      60.882  22.552 177.038  1.00127.52           C
ATOM   3594  CE1 HIS B 479      61.771  22.165 175.131  1.00127.52           C
ATOM   3595  C   HIS B 479      59.038  26.427 178.299  1.00127.52           C
ATOM   3596  O   HIS B 479      59.667  27.368 177.818  1.00127.52           O
ATOM   3597  N   TRP B 480      58.047  26.625 179.188  1.00154.06           N
ATOM   3598  CA  TRP B 480      57.779  27.971 179.610  1.00154.06           C
ATOM   3599  CB  TRP B 480      56.315  28.434 179.486  1.00154.06           C
ATOM   3600  CG  TRP B 480      55.834  28.636 178.072  1.00154.06           C
ATOM   3601  CD2 TRP B 480      56.458  29.515 177.126  1.00154.06           C
ATOM   3602  CD1 TRP B 480      54.802  28.037 177.418  1.00154.06           C
ATOM   3603  NE1 TRP B 480      54.745  28.482 176.119  1.00154.06           N
ATOM   3604  CE2 TRP B 480      55.760  29.393 175.925  1.00154.06           C
ATOM   3605  CE3 TRP B 480      57.528  30.351 177.247  1.00154.06           C
ATOM   3606  CZ2 TRP B 480      56.125  30.106 174.820  1.00154.06           C
ATOM   3607  CZ3 TRP B 480      57.886  31.072 176.132  1.00154.06           C
ATOM   3608  CH2 TRP B 480      57.203  30.953 174.942  1.00154.06           C
ATOM   3609  C   TRP B 480      58.107  28.029 181.096  1.00154.06           C
ATOM   3610  O   TRP B 480      59.277  27.742 181.464  1.00154.06           O
ATOM   3611  OXT TRP B 480      57.184  28.364 181.886  1.00154.06           O
TER    3612      TRP B 480
ATOM   3613  N   GLY C 481      65.520  23.416 174.526  1.00 14.98           N
ATOM   3614  CA  GLY C 481      64.190  24.031 174.323  1.00 14.98           C
ATOM   3615  C   GLY C 481      64.318  25.312 173.566  1.00 14.98           C
ATOM   3616  O   GLY C 481      63.506  25.618 172.695  1.00 14.98           O
ATOM   3617  N   THR C 482      65.352  26.102 173.906  1.00 36.57           N
ATOM   3618  CA  THR C 482      65.605  27.360 173.268  1.00 36.57           C
ATOM   3619  CB  THR C 482      66.756  28.089 173.893  1.00 36.57           C
ATOM   3620  OG1 THR C 482      66.488  28.355 175.262  1.00 36.57           O
ATOM   3621  CG2 THR C 482      66.986  29.397 173.124  1.00 36.57           C
ATOM   3622  C   THR C 482      65.969  27.112 171.838  1.00 36.57           C
ATOM   3623  O   THR C 482      65.548  27.837 170.938  1.00 36.57           O
ATOM   3624  N   PHE C 483      66.771  26.062 171.603  1.00138.20           N
ATOM   3625  CA  PHE C 483      67.261  25.705 170.301  1.00138.20           C
ATOM   3626  CB  PHE C 483      68.153  24.452 170.376  1.00138.20           C
ATOM   3627  CG  PHE C 483      68.679  24.105 169.026  1.00138.20           C
ATOM   3628  CD1 PHE C 483      67.947  23.318 168.168  1.00138.20           C
ATOM   3629  CD2 PHE C 483      69.910  24.567 168.619  1.00138.20           C
ATOM   3630  CE1 PHE C 483      68.436  22.996 166.923  1.00138.20           C
ATOM   3631  CE2 PHE C 483      70.406  24.247 167.377  1.00138.20           C
ATOM   3632  CZ  PHE C 483      69.667  23.460 166.526  1.00138.20           C
ATOM   3633  C   PHE C 483      66.087  25.368 169.440  1.00138.20           C
ATOM   3634  O   PHE C 483      66.025  25.744 168.270  1.00138.20           O
ATOM   3635  N   VAL C 484      65.122  24.623 170.005  1.00 24.58           N
ATOM   3636  CA  VAL C 484      63.968  24.219 169.260  1.00 24.58           C
ATOM   3637  CB  VAL C 484      63.046  23.344 170.058  1.00 24.58           C
ATOM   3638  CG1 VAL C 484      61.796  23.048 169.213  1.00 24.58           C
ATOM   3639  CG2 VAL C 484      63.820  22.087 170.493  1.00 24.58           C
ATOM   3640  C   VAL C 484      63.199  25.439 168.871  1.00 24.58           C
ATOM   3641  O   VAL C 484      62.730  25.558 167.741  1.00 24.58           O
ATOM   3642  N   LEU C 485      63.061  26.387 169.813  1.00100.12           N
ATOM   3643  CA  LEU C 485      62.293  27.573 169.584  1.00100.12           C
ATOM   3644  CB  LEU C 485      62.312  28.509 170.774  1.00100.12           C
ATOM   3645  CG  LEU C 485      61.512  29.758 170.435  1.00100.12           C
ATOM   3646  CD1 LEU C 485      60.006  29.527 170.637  1.00100.12           C
ATOM   3647  CD2 LEU C 485      62.143  30.983 171.088  1.00100.12           C
ATOM   3648  C   LEU C 485      62.895  28.391 168.484  1.00100.12           C
ATOM   3649  O   LEU C 485      62.184  28.901 167.620  1.00100.12           O
ATOM   3650  N   VAL C 486      64.228  28.567 168.510  1.00107.73           N
ATOM   3651  CA  VAL C 486      64.882  29.365 167.512  1.00107.73           C
ATOM   3652  CB  VAL C 486      66.336  29.609 167.790  1.00107.73           C
ATOM   3653  CG1 VAL C 486      67.054  28.261 167.914  1.00107.73           C
ATOM   3654  CG2 VAL C 486      66.897  30.515 166.681  1.00107.73           C
ATOM   3655  C   VAL C 486      64.727  28.705 166.179  1.00107.73           C
ATOM   3656  O   VAL C 486      64.666  29.375 165.149  1.00107.73           O
ATOM   3657  N   LEU C 487      64.699  27.362 166.163  1.00 47.14           N
ATOM   3658  CA  LEU C 487      64.538  26.638 164.934  1.00 47.14           C
ATOM   3659  CB  LEU C 487      64.577  25.116 165.165  1.00 47.14           C
ATOM   3660  CG  LEU C 487      64.413  24.272 163.889  1.00 47.14           C
ATOM   3661  CD1 LEU C 487      65.616  24.436 162.952  1.00 47.14           C
ATOM   3662  CD2 LEU C 487      64.119  22.801 164.228  1.00 47.14           C
ATOM   3663  C   LEU C 487      63.192  26.957 164.349  1.00 47.14           C
ATOM   3664  O   LEU C 487      63.081  27.277 163.166  1.00 47.14           O
ATOM   3665  N   PHE C 488      62.129  26.877 165.176  1.00 50.97           N
ATOM   3666  CA  PHE C 488      60.782  27.110 164.731  1.00 50.97           C
ATOM   3667  CB  PHE C 488      59.715  26.732 165.774  1.00 50.97           C
ATOM   3668  CG  PHE C 488      59.617  25.245 165.819  1.00 50.97           C
ATOM   3669  CD1 PHE C 488      60.478  24.499 166.588  1.00 50.97           C
ATOM   3670  CD2 PHE C 488      58.650  24.594 165.086  1.00 50.97           C
ATOM   3671  CE1 PHE C 488      60.381  23.128 166.623  1.00 50.97           C
ATOM   3672  CE2 PHE C 488      58.548  23.223 165.117  1.00 50.97           C
ATOM   3673  CZ  PHE C 488      59.413  22.487 165.889  1.00 50.97           C
ATOM   3674  C   PHE C 488      60.559  28.548 164.369  1.00 50.97           C
ATOM   3675  O   PHE C 488      59.928  28.849 163.358  1.00 50.97           O
ATOM   3676  N   GLY C 489      61.049  29.491 165.190  1.00 36.36           N
ATOM   3677  CA  GLY C 489      60.784  30.875 164.913  1.00 36.36           C
ATOM   3678  C   GLY C 489      61.408  31.285 163.622  1.00 36.36           C
ATOM   3679  O   GLY C 489      60.787  31.986 162.827  1.00 36.36           O
ATOM   3680  N   ASN C 490      62.663  30.866 163.388  1.00 92.58           N
ATOM   3681  CA  ASN C 490      63.379  31.226 162.198  1.00 92.58           C
ATOM   3682  CB  ASN C 490      64.836  30.727 162.209  1.00 92.58           C
ATOM   3683  CG  ASN C 490      65.569  31.352 161.029  1.00 92.58           C
ATOM   3684  OD1 ASN C 490      66.391  32.251 161.202  1.00 92.58           O
ATOM   3685  ND2 ASN C 490      65.268  30.866 159.795  1.00 92.58           N
ATOM   3686  C   ASN C 490      62.691  30.607 161.026  1.00 92.58           C
ATOM   3687  O   ASN C 490      62.617  31.201 159.951  1.00 92.58           O
ATOM   3688  N   THR C 491      62.186  29.373 161.197  1.00100.81           N
ATOM   3689  CA  THR C 491      61.544  28.706 160.105  1.00100.81           C
ATOM   3690  CB  THR C 491      61.216  27.259 160.376  1.00100.81           C
ATOM   3691  OG1 THR C 491      61.005  26.570 159.154  1.00100.81           O
ATOM   3692  CG2 THR C 491      59.933  27.168 161.211  1.00100.81           C
ATOM   3693  C   THR C 491      60.273  29.430 159.778  1.00100.81           C
ATOM   3694  O   THR C 491      59.901  29.537 158.612  1.00100.81           O
ATOM   3695  N   VAL C 492      59.569  29.944 160.809  1.00 56.63           N
ATOM   3696  CA  VAL C 492      58.304  30.603 160.618  1.00 56.63           C
ATOM   3697  CB  VAL C 492      57.674  31.036 161.910  1.00 56.63           C
ATOM   3698  CG1 VAL C 492      56.403  31.840 161.587  1.00 56.63           C
ATOM   3699  CG2 VAL C 492      57.416  29.789 162.773  1.00 56.63           C
ATOM   3700  C   VAL C 492      58.447  31.835 159.764  1.00 56.63           C
ATOM   3701  O   VAL C 492      57.679  32.017 158.821  1.00 56.63           O
ATOM   3702  N   LEU C 493      59.430  32.720 160.044  1.00179.57           N
ATOM   3703  CA  LEU C 493      59.518  33.924 159.255  1.00179.57           C
ATOM   3704  CB  LEU C 493      60.604  34.947 159.636  1.00179.57           C
ATOM   3705  CG  LEU C 493      62.023  34.376 159.774  1.00179.57           C
ATOM   3706  CD1 LEU C 493      63.114  35.452 159.731  1.00179.57           C
ATOM   3707  CD2 LEU C 493      62.117  33.636 161.099  1.00179.57           C
ATOM   3708  C   LEU C 493      59.834  33.574 157.842  1.00179.57           C
ATOM   3709  O   LEU C 493      59.401  34.267 156.923  1.00179.57           O
ATOM   3710  N   ALA C 494      60.666  32.535 157.641  1.00 46.93           N
ATOM   3711  CA  ALA C 494      61.047  32.115 156.323  1.00 46.93           C
ATOM   3712  CB  ALA C 494      62.092  30.986 156.338  1.00 46.93           C
ATOM   3713  C   ALA C 494      59.842  31.603 155.603  1.00 46.93           C
ATOM   3714  O   ALA C 494      59.660  31.876 154.417  1.00 46.93           O
ATOM   3715  N   ILE C 495      58.977  30.851 156.312  1.00100.95           N
ATOM   3716  CA  ILE C 495      57.838  30.263 155.677  1.00100.95           C
ATOM   3717  CB  ILE C 495      56.978  29.483 156.628  1.00100.95           C
ATOM   3718  CG1 ILE C 495      57.759  28.293 157.208  1.00100.95           C
ATOM   3719  CG2 ILE C 495      55.699  29.073 155.880  1.00100.95           C
ATOM   3720  CD1 ILE C 495      58.210  27.289 156.149  1.00100.95           C
ATOM   3721  C   ILE C 495      57.005  31.367 155.132  1.00100.95           C
ATOM   3722  O   ILE C 495      56.667  31.347 153.958  1.00100.95           O
ATOM   3723  N   VAL C 496      56.683  32.380 155.951  1.00 64.02           N
ATOM   3724  CA  VAL C 496      55.879  33.491 155.527  1.00 64.02           C
ATOM   3725  CB  VAL C 496      55.611  34.443 156.660  1.00 64.02           C
ATOM   3726  CG1 VAL C 496      54.967  35.727 156.109  1.00 64.02           C
ATOM   3727  CG2 VAL C 496      54.760  33.715 157.713  1.00 64.02           C
ATOM   3728  C   VAL C 496      56.588  34.281 154.461  1.00 64.02           C
ATOM   3729  O   VAL C 496      55.991  34.644 153.447  1.00 64.02           O
ATOM   3730  N   THR C 497      57.885  34.583 154.679  1.00145.42           N
ATOM   3731  CA  THR C 497      58.636  35.414 153.775  1.00145.42           C
ATOM   3732  CB  THR C 497      60.022  35.747 154.268  1.00145.42           C
ATOM   3733  OG1 THR C 497      60.687  36.569 153.321  1.00145.42           O
ATOM   3734  CG2 THR C 497      60.839  34.481 154.575  1.00145.42           C
ATOM   3735  C   THR C 497      58.784  34.787 152.431  1.00145.42           C
ATOM   3736  O   THR C 497      58.435  35.378 151.411  1.00145.42           O
ATOM   3737  N   PHE C 498      59.298  33.552 152.420  1.00 93.61           N
ATOM   3738  CA  PHE C 498      59.561  32.784 151.254  1.00 93.61           C
ATOM   3739  CB  PHE C 498      60.243  31.471 151.656  1.00 93.61           C
ATOM   3740  CG  PHE C 498      60.568  30.668 150.456  1.00 93.61           C
ATOM   3741  CD1 PHE C 498      61.770  30.825 149.817  1.00 93.61           C
ATOM   3742  CD2 PHE C 498      59.667  29.758 149.970  1.00 93.61           C
ATOM   3743  CE1 PHE C 498      62.053  30.061 148.715  1.00 93.61           C
ATOM   3744  CE2 PHE C 498      59.951  28.991 148.868  1.00 93.61           C
ATOM   3745  CZ  PHE C 498      61.154  29.141 148.235  1.00 93.61           C
ATOM   3746  C   PHE C 498      58.232  32.479 150.656  1.00 93.61           C
ATOM   3747  O   PHE C 498      58.076  32.520 149.455  1.00 93.61           O
ATOM   3748  N   ASP C 499      57.201  32.188 151.456  1.00103.11           N
ATOM   3749  CA  ASP C 499      55.951  31.774 150.878  1.00103.11           C
ATOM   3750  CB  ASP C 499      54.879  31.552 151.946  1.00103.11           C
ATOM   3751  CG  ASP C 499      53.889  30.555 151.426  1.00103.11           C
ATOM   3752  OD1 ASP C 499      53.904  30.313 150.194  1.00103.11           O
ATOM   3753  OD2 ASP C 499      53.100  30.023 152.246  1.00103.11           O
ATOM   3754  C   ASP C 499      55.408  32.849 149.999  1.00103.11           C
ATOM   3755  O   ASP C 499      54.971  32.609 148.876  1.00103.11           O
ATOM   3756  N   ARG C 500      55.432  34.081 150.510  1.00268.16           N
ATOM   3757  CA  ARG C 500      54.899  35.216 149.826  1.00268.16           C
ATOM   3758  CB  ARG C 500      55.067  36.500 150.656  1.00268.16           C
ATOM   3759  CG  ARG C 500      54.383  37.732 150.065  1.00268.16           C
ATOM   3760  CD  ARG C 500      52.880  37.742 150.327  1.00268.16           C
ATOM   3761  NE  ARG C 500      52.710  37.592 151.799  1.00268.16           N
ATOM   3762  CZ  ARG C 500      52.709  38.690 152.611  1.00268.16           C
ATOM   3763  NH1 ARG C 500      52.857  39.937 152.078  1.00268.16           N
ATOM   3764  NH2 ARG C 500      52.555  38.540 153.959  1.00268.16           N
ATOM   3765  C   ARG C 500      55.661  35.443 148.550  1.00268.16           C
ATOM   3766  O   ARG C 500      55.058  35.759 147.530  1.00268.16           O
ATOM   3767  N   ALA C 501      57.005  35.308 148.559  1.00 85.42           N
ATOM   3768  CA  ALA C 501      57.783  35.624 147.387  1.00 85.42           C
ATOM   3769  CB  ALA C 501      59.303  35.578 147.640  1.00 85.42           C
ATOM   3770  C   ALA C 501      57.430  34.684 146.269  1.00 85.42           C
ATOM   3771  O   ALA C 501      57.298  35.113 145.125  1.00 85.42           O
ATOM   3772  N   PRO C 502      57.332  33.411 146.532  1.00134.95           N
ATOM   3773  CA  PRO C 502      56.797  32.583 145.517  1.00134.95           C
ATOM   3774  CD  PRO C 502      58.589  32.766 146.808  1.00134.95           C
ATOM   3775  CB  PRO C 502      56.986  31.145 145.985  1.00134.95           C
ATOM   3776  CG  PRO C 502      58.193  31.275 146.926  1.00134.95           C
ATOM   3777  C   PRO C 502      55.444  32.939 145.043  1.00134.95           C
ATOM   3778  O   PRO C 502      55.191  32.787 143.852  1.00134.95           O
ATOM   3779  N   ASN C 503      54.570  33.423 145.929  1.00100.10           N
ATOM   3780  CA  ASN C 503      53.263  33.801 145.503  1.00100.10           C
ATOM   3781  CB  ASN C 503      52.417  34.285 146.682  1.00100.10           C
ATOM   3782  CG  ASN C 503      50.987  34.054 146.267  1.00100.10           C
ATOM   3783  OD1 ASN C 503      50.310  33.186 146.815  1.00100.10           O
ATOM   3784  ND2 ASN C 503      50.534  34.825 145.246  1.00100.10           N
ATOM   3785  C   ASN C 503      53.435  34.928 144.527  1.00100.10           C
ATOM   3786  O   ASN C 503      52.784  34.984 143.486  1.00100.10           O
ATOM   3787  N   LEU C 504      54.345  35.865 144.842  1.00 76.22           N
ATOM   3788  CA  LEU C 504      54.585  36.997 143.998  1.00 76.22           C
ATOM   3789  CB  LEU C 504      55.645  37.927 144.620  1.00 76.22           C
ATOM   3790  CG  LEU C 504      55.989  39.187 143.804  1.00 76.22           C
ATOM   3791  CD1 LEU C 504      54.820  40.178 143.763  1.00 76.22           C
ATOM   3792  CD2 LEU C 504      57.290  39.832 144.310  1.00 76.22           C
ATOM   3793  C   LEU C 504      55.119  36.525 142.678  1.00 76.22           C
ATOM   3794  O   LEU C 504      54.605  36.906 141.628  1.00 76.22           O
ATOM   3795  N   GLY C 505      56.180  35.690 142.695  1.00 75.93           N
ATOM   3796  CA  GLY C 505      56.794  35.274 141.463  1.00 75.93           C
ATOM   3797  C   GLY C 505      55.974  34.317 140.625  1.00 75.93           C
ATOM   3798  O   GLY C 505      55.734  34.588 139.450  1.00 75.93           O
ATOM   3799  N   TYR C 506      55.583  33.138 141.170  1.00195.02           N
ATOM   3800  CA  TYR C 506      54.844  32.176 140.377  1.00195.02           C
ATOM   3801  CB  TYR C 506      54.866  30.717 140.887  1.00195.02           C
ATOM   3802  CG  TYR C 506      53.848  30.032 140.023  1.00195.02           C
ATOM   3803  CD1 TYR C 506      54.140  29.817 138.699  1.00195.02           C
ATOM   3804  CD2 TYR C 506      52.582  29.693 140.471  1.00195.02           C
ATOM   3805  CE1 TYR C 506      53.235  29.212 137.858  1.00195.02           C
ATOM   3806  CE2 TYR C 506      51.671  29.086 139.639  1.00195.02           C
ATOM   3807  CZ  TYR C 506      52.001  28.837 138.329  1.00195.02           C
ATOM   3808  OH  TYR C 506      51.071  28.215 137.469  1.00195.02           O
ATOM   3809  C   TYR C 506      53.383  32.484 140.259  1.00195.02           C
ATOM   3810  O   TYR C 506      52.774  32.344 139.199  1.00195.02           O
ATOM   3811  N   ALA C 507      52.782  32.766 141.423  1.00136.24           N
ATOM   3812  CA  ALA C 507      51.384  32.971 141.685  1.00136.24           C
ATOM   3813  CB  ALA C 507      51.035  32.900 143.181  1.00136.24           C
ATOM   3814  C   ALA C 507      50.834  34.260 141.133  1.00136.24           C
ATOM   3815  O   ALA C 507      49.632  34.344 140.892  1.00136.24           O
ATOM   3816  N   ALA C 508      51.675  35.303 140.960  1.00277.07           N
ATOM   3817  CA  ALA C 508      51.278  36.606 140.473  1.00277.07           C
ATOM   3818  CB  ALA C 508      50.413  36.524 139.203  1.00277.07           C
ATOM   3819  C   ALA C 508      50.539  37.489 141.468  1.00277.07           C
ATOM   3820  O   ALA C 508      49.721  38.314 141.063  1.00277.07           O
ATOM   3821  N   ALA C 509      50.797  37.366 142.791  1.00124.19           N
ATOM   3822  CA  ALA C 509      50.234  38.270 143.781  1.00124.19           C
ATOM   3823  CB  ALA C 509      50.040  37.641 145.169  1.00124.19           C
ATOM   3824  C   ALA C 509      51.167  39.474 143.965  1.00124.19           C
ATOM   3825  O   ALA C 509      52.197  39.542 143.301  1.00124.19           O
ATOM   3826  N   PHE C 510      50.812  40.493 144.815  1.00150.52           N
ATOM   3827  CA  PHE C 510      51.677  41.649 145.091  1.00150.52           C
ATOM   3828  CB  PHE C 510      51.199  42.937 144.396  1.00150.52           C
ATOM   3829  CG  PHE C 510      52.055  44.058 144.875  1.00150.52           C
ATOM   3830  CD1 PHE C 510      53.283  44.305 144.307  1.00150.52           C
ATOM   3831  CD2 PHE C 510      51.621  44.868 145.900  1.00150.52           C
ATOM   3832  CE1 PHE C 510      54.065  45.343 144.756  1.00150.52           C
ATOM   3833  CE2 PHE C 510      52.398  45.907 146.353  1.00150.52           C
ATOM   3834  CZ  PHE C 510      53.624  46.147 145.780  1.00150.52           C
ATOM   3835  C   PHE C 510      51.712  41.951 146.588  1.00150.52           C
ATOM   3836  O   PHE C 510      50.638  42.076 147.175  1.00150.52           O
ATOM   3837  N   TRP C 511      52.911  42.150 147.247  1.00190.82           N
ATOM   3838  CA  TRP C 511      52.859  42.276 148.708  1.00190.82           C
ATOM   3839  CB  TRP C 511      52.603  40.916 149.394  1.00190.82           C
ATOM   3840  CG  TRP C 511      51.314  40.213 149.046  1.00190.82           C
ATOM   3841  CD2 TRP C 511      50.014  40.635 149.484  1.00190.82           C
ATOM   3842  CD1 TRP C 511      51.117  39.124 148.248  1.00190.82           C
ATOM   3843  NE1 TRP C 511      49.776  38.841 148.162  1.00190.82           N
ATOM   3844  CE2 TRP C 511      49.085  39.764 148.917  1.00190.82           C
ATOM   3845  CE3 TRP C 511      49.626  41.670 150.287  1.00190.82           C
ATOM   3846  CZ2 TRP C 511      47.747  39.915 149.144  1.00190.82           C
ATOM   3847  CZ3 TRP C 511      48.277  41.813 150.522  1.00190.82           C
ATOM   3848  CH2 TRP C 511      47.356  40.953 149.961  1.00190.82           C
ATOM   3849  C   TRP C 511      54.135  42.774 149.475  1.00190.82           C
ATOM   3850  O   TRP C 511      55.006  43.407 148.878  1.00190.82           O
ATOM   3851  N   GLY C 512      54.211  42.479 150.853  1.00273.81           N
ATOM   3852  CA  GLY C 512      55.135  42.825 151.992  1.00273.81           C
ATOM   3853  C   GLY C 512      56.093  41.685 152.615  1.00273.81           C
ATOM   3854  O   GLY C 512      56.816  41.093 151.819  1.00273.81           O
ATOM   3855  N   TRP C 513      56.208  41.410 154.022  1.00452.11           N
ATOM   3856  CA  TRP C 513      57.142  40.472 154.777  1.00452.11           C
ATOM   3857  CB  TRP C 513      58.550  40.502 154.149  1.00452.11           C
ATOM   3858  CG  TRP C 513      59.754  40.256 155.039  1.00452.11           C
ATOM   3859  CD2 TRP C 513      60.033  39.101 155.851  1.00452.11           C
ATOM   3860  CD1 TRP C 513      60.789  41.122 155.246  1.00452.11           C
ATOM   3861  NE1 TRP C 513      61.717  40.562 156.088  1.00452.11           N
ATOM   3862  CE2 TRP C 513      61.261  39.323 156.478  1.00452.11           C
ATOM   3863  CE3 TRP C 513      59.327  37.955 156.070  1.00452.11           C
ATOM   3864  CZ2 TRP C 513      61.806  38.398 157.321  1.00452.11           C
ATOM   3865  CZ3 TRP C 513      59.886  37.020 156.918  1.00452.11           C
ATOM   3866  CH2 TRP C 513      61.103  37.234 157.528  1.00452.11           C
ATOM   3867  C   TRP C 513      57.297  40.665 156.317  1.00452.11           C
ATOM   3868  O   TRP C 513      57.474  39.709 157.078  1.00452.11           O
ATOM   3869  N   ALA C 514      57.252  41.903 156.846  1.00118.21           N
ATOM   3870  CA  ALA C 514      57.578  42.285 158.214  1.00118.21           C
ATOM   3871  CB  ALA C 514      57.358  43.790 158.329  1.00118.21           C
ATOM   3872  C   ALA C 514      56.751  41.629 159.298  1.00118.21           C
ATOM   3873  O   ALA C 514      57.279  41.240 160.343  1.00118.21           O
ATOM   3874  N   LEU C 515      55.431  41.496 159.102  1.00107.98           N
ATOM   3875  CA  LEU C 515      54.564  40.975 160.127  1.00107.98           C
ATOM   3876  CB  LEU C 515      53.071  41.052 159.764  1.00107.98           C
ATOM   3877  CG  LEU C 515      52.554  42.503 159.701  1.00107.98           C
ATOM   3878  CD1 LEU C 515      53.196  43.281 158.545  1.00107.98           C
ATOM   3879  CD2 LEU C 515      51.023  42.560 159.674  1.00107.98           C
ATOM   3880  C   LEU C 515      54.909  39.553 160.444  1.00107.98           C
ATOM   3881  O   LEU C 515      54.683  39.089 161.561  1.00107.98           O
ATOM   3882  N   ALA C 516      55.438  38.806 159.461  1.00 35.36           N
ATOM   3883  CA  ALA C 516      55.768  37.425 159.680  1.00 35.36           C
ATOM   3884  CB  ALA C 516      56.409  36.768 158.451  1.00 35.36           C
ATOM   3885  C   ALA C 516      56.782  37.331 160.772  1.00 35.36           C
ATOM   3886  O   ALA C 516      56.727  36.430 161.608  1.00 35.36           O
ATOM   3887  N   LEU C 517      57.753  38.259 160.777  1.00145.99           N
ATOM   3888  CA  LEU C 517      58.789  38.264 161.767  1.00145.99           C
ATOM   3889  CB  LEU C 517      59.830  39.367 161.489  1.00145.99           C
ATOM   3890  CG  LEU C 517      60.680  39.032 160.250  1.00145.99           C
ATOM   3891  CD1 LEU C 517      61.739  40.090 159.911  1.00145.99           C
ATOM   3892  CD2 LEU C 517      61.332  37.670 160.456  1.00145.99           C
ATOM   3893  C   LEU C 517      58.168  38.499 163.107  1.00145.99           C
ATOM   3894  O   LEU C 517      58.552  37.875 164.095  1.00145.99           O
ATOM   3895  N   THR C 518      57.164  39.392 163.169  1.00 43.86           N
ATOM   3896  CA  THR C 518      56.550  39.717 164.424  1.00 43.86           C
ATOM   3897  CB  THR C 518      55.444  40.721 164.279  1.00 43.86           C
ATOM   3898  OG1 THR C 518      55.941  41.918 163.699  1.00 43.86           O
ATOM   3899  CG2 THR C 518      54.858  41.011 165.672  1.00 43.86           C
ATOM   3900  C   THR C 518      55.954  38.478 165.016  1.00 43.86           C
ATOM   3901  O   THR C 518      56.126  38.212 166.202  1.00 43.86           O
ATOM   3902  N   LEU C 519      55.255  37.667 164.202  1.00133.97           N
ATOM   3903  CA  LEU C 519      54.603  36.489 164.707  1.00133.97           C
ATOM   3904  CB  LEU C 519      53.810  35.740 163.623  1.00133.97           C
ATOM   3905  CG  LEU C 519      53.106  34.473 164.144  1.00133.97           C
ATOM   3906  CD1 LEU C 519      52.043  34.820 165.201  1.00133.97           C
ATOM   3907  CD2 LEU C 519      52.542  33.631 162.989  1.00133.97           C
ATOM   3908  C   LEU C 519      55.630  35.545 165.244  1.00133.97           C
ATOM   3909  O   LEU C 519      55.428  34.915 166.283  1.00133.97           O
ATOM   3910  N   GLY C 520      56.771  35.428 164.544  1.00 37.37           N
ATOM   3911  CA  GLY C 520      57.796  34.516 164.958  1.00 37.37           C
ATOM   3912  C   GLY C 520      58.279  34.918 166.313  1.00 37.37           C
ATOM   3913  O   GLY C 520      58.604  34.065 167.139  1.00 37.37           O
ATOM   3914  N   VAL C 521      58.402  36.237 166.562  1.00132.74           N
ATOM   3915  CA  VAL C 521      58.869  36.643 167.855  1.00132.74           C
ATOM   3916  CB  VAL C 521      59.423  38.042 167.930  1.00132.74           C
ATOM   3917  CG1 VAL C 521      58.390  39.061 167.457  1.00132.74           C
ATOM   3918  CG2 VAL C 521      59.918  38.278 169.367  1.00132.74           C
ATOM   3919  C   VAL C 521      57.849  36.384 168.931  1.00132.74           C
ATOM   3920  O   VAL C 521      58.220  35.949 170.023  1.00132.74           O
ATOM   3921  N   LEU C 522      56.536  36.607 168.673  1.00137.12           N
ATOM   3922  CA  LEU C 522      55.622  36.353 169.759  1.00137.12           C
ATOM   3923  CB  LEU C 522      54.123  36.621 169.536  1.00137.12           C
ATOM   3924  CG  LEU C 522      53.580  36.328 168.138  1.00137.12           C
ATOM   3925  CD1 LEU C 522      52.103  35.946 168.198  1.00137.12           C
ATOM   3926  CD2 LEU C 522      53.702  37.588 167.277  1.00137.12           C
ATOM   3927  C   LEU C 522      55.686  34.910 170.143  1.00137.12           C
ATOM   3928  O   LEU C 522      55.564  34.573 171.321  1.00137.12           O
ATOM   3929  N   VAL C 523      55.827  34.012 169.151  1.00 72.96           N
ATOM   3930  CA  VAL C 523      55.861  32.612 169.461  1.00 72.96           C
ATOM   3931  CB  VAL C 523      55.893  31.757 168.229  1.00 72.96           C
ATOM   3932  CG1 VAL C 523      56.016  30.285 168.658  1.00 72.96           C
ATOM   3933  CG2 VAL C 523      54.641  32.061 167.388  1.00 72.96           C
ATOM   3934  C   VAL C 523      57.078  32.256 170.276  1.00 72.96           C
ATOM   3935  O   VAL C 523      56.987  31.522 171.257  1.00 72.96           O
ATOM   3936  N   ALA C 524      58.262  32.699 169.816  1.00149.21           N
ATOM   3937  CA  ALA C 524      59.564  32.419 170.377  1.00149.21           C
ATOM   3938  CB  ALA C 524      60.650  32.806 169.357  1.00149.21           C
ATOM   3939  C   ALA C 524      59.895  33.125 171.642  1.00149.21           C
ATOM   3940  O   ALA C 524      60.447  32.513 172.556  1.00149.21           O
ATOM   3941  N   GLY C 525      59.752  34.468 171.636  1.00304.07           N
ATOM   3942  CA  GLY C 525      59.709  35.335 172.779  1.00304.07           C
ATOM   3943  C   GLY C 525      59.300  34.506 173.944  1.00304.07           C
ATOM   3944  O   GLY C 525      58.410  33.676 173.847  1.00304.07           O
ATOM   3945  N   GLY C 526      59.984  34.562 175.062  1.00294.75           N
ATOM   3946  CA  GLY C 526      59.445  33.771 176.114  1.00294.75           C
ATOM   3947  C   GLY C 526      60.369  32.638 176.349  1.00294.75           C
ATOM   3948  O   GLY C 526      60.897  32.505 177.450  1.00294.75           O
ATOM   3949  N   VAL C 527      60.520  31.738 175.356  1.00187.81           N
ATOM   3950  CA  VAL C 527      61.436  30.664 175.580  1.00187.81           C
ATOM   3951  CB  VAL C 527      61.057  29.374 174.914  1.00187.81           C
ATOM   3952  CG1 VAL C 527      61.048  29.541 173.396  1.00187.81           C
ATOM   3953  CG2 VAL C 527      62.022  28.293 175.419  1.00187.81           C
ATOM   3954  C   VAL C 527      62.861  31.013 175.274  1.00187.81           C
ATOM   3955  O   VAL C 527      63.735  30.874 176.128  1.00187.81           O
ATOM   3956  N   SER C 528      63.124  31.545 174.061  1.00247.28           N
ATOM   3957  CA  SER C 528      64.477  31.832 173.667  1.00247.28           C
ATOM   3958  CB  SER C 528      64.785  31.699 172.167  1.00247.28           C
ATOM   3959  OG  SER C 528      64.754  30.343 171.760  1.00247.28           O
ATOM   3960  C   SER C 528      64.659  33.261 173.962  1.00247.28           C
ATOM   3961  O   SER C 528      64.594  33.673 175.094  1.00247.28           O
ATOM   3962  N   GLY C 529      65.251  34.025 173.075  1.00201.10           N
ATOM   3963  CA  GLY C 529      65.165  35.451 173.176  1.00201.10           C
ATOM   3964  C   GLY C 529      64.274  35.903 172.097  1.00201.10           C
ATOM   3965  O   GLY C 529      63.932  37.080 171.998  1.00201.10           O
ATOM   3966  N   ALA C 530      63.996  34.957 171.183  1.00115.47           N
ATOM   3967  CA  ALA C 530      63.488  35.298 169.895  1.00115.47           C
ATOM   3968  CB  ALA C 530      62.232  36.183 169.950  1.00115.47           C
ATOM   3969  C   ALA C 530      64.557  36.039 169.129  1.00115.47           C
ATOM   3970  O   ALA C 530      64.318  37.115 168.582  1.00115.47           O
ATOM   3971  N   HIS C 531      65.806  35.513 169.132  1.00125.98           N
ATOM   3972  CA  HIS C 531      66.844  36.117 168.319  1.00125.98           C
ATOM   3973  ND1 HIS C 531      69.705  34.923 170.535  1.00125.98           N
ATOM   3974  CG  HIS C 531      68.763  35.713 169.915  1.00125.98           C
ATOM   3975  CB  HIS C 531      68.221  35.467 168.540  1.00125.98           C
ATOM   3976  NE2 HIS C 531      69.234  36.571 171.947  1.00125.98           N
ATOM   3977  CD2 HIS C 531      68.486  36.715 170.792  1.00125.98           C
ATOM   3978  CE1 HIS C 531      69.950  35.481 171.745  1.00125.98           C
ATOM   3979  C   HIS C 531      66.502  35.933 166.869  1.00125.98           C
ATOM   3980  O   HIS C 531      66.363  36.897 166.116  1.00125.98           O
ATOM   3981  N   LEU C 532      66.362  34.662 166.443  1.00160.86           N
ATOM   3982  CA  LEU C 532      65.970  34.349 165.094  1.00160.86           C
ATOM   3983  CB  LEU C 532      64.543  34.819 164.777  1.00160.86           C
ATOM   3984  CG  LEU C 532      63.474  33.958 165.474  1.00160.86           C
ATOM   3985  CD1 LEU C 532      63.683  33.882 166.990  1.00160.86           C
ATOM   3986  CD2 LEU C 532      62.065  34.442 165.115  1.00160.86           C
ATOM   3987  C   LEU C 532      66.925  34.916 164.091  1.00160.86           C
ATOM   3988  O   LEU C 532      66.600  34.962 162.905  1.00160.86           O
ATOM   3989  N   ASN C 533      68.114  35.393 164.517  1.00174.17           N
ATOM   3990  CA  ASN C 533      69.068  35.735 163.497  1.00174.17           C
ATOM   3991  CB  ASN C 533      68.727  36.949 162.610  1.00174.17           C
ATOM   3992  CG  ASN C 533      69.086  38.291 163.199  1.00174.17           C
ATOM   3993  OD1 ASN C 533      70.241  38.524 163.541  1.00174.17           O
ATOM   3994  ND2 ASN C 533      68.099  39.225 163.247  1.00174.17           N
ATOM   3995  C   ASN C 533      70.426  35.834 164.122  1.00174.17           C
ATOM   3996  O   ASN C 533      70.622  36.409 165.191  1.00174.17           O
ATOM   3997  N   PRO C 534      71.368  35.238 163.446  1.00161.20           N
ATOM   3998  CA  PRO C 534      72.723  35.104 163.912  1.00161.20           C
ATOM   3999  CD  PRO C 534      71.217  34.905 162.040  1.00161.20           C
ATOM   4000  CB  PRO C 534      73.463  34.372 162.791  1.00161.20           C
ATOM   4001  CG  PRO C 534      72.654  34.725 161.529  1.00161.20           C
ATOM   4002  C   PRO C 534      73.357  36.417 164.253  1.00161.20           C
ATOM   4003  O   PRO C 534      74.140  36.467 165.200  1.00161.20           O
ATOM   4004  N   ALA C 535      73.052  37.484 163.496  1.00 40.71           N
ATOM   4005  CA  ALA C 535      73.660  38.761 163.734  1.00 40.71           C
ATOM   4006  CB  ALA C 535      73.238  39.817 162.697  1.00 40.71           C
ATOM   4007  C   ALA C 535      73.247  39.263 165.081  1.00 40.71           C
ATOM   4008  O   ALA C 535      74.049  39.851 165.805  1.00 40.71           O
ATOM   4009  N   ILE C 536      71.961  39.069 165.430  1.00 96.38           N
ATOM   4010  CA  ILE C 536      71.421  39.528 166.676  1.00 96.38           C
ATOM   4011  CB  ILE C 536      69.935  39.350 166.778  1.00 96.38           C
ATOM   4012  CG1 ILE C 536      69.224  40.186 165.701  1.00 96.38           C
ATOM   4013  CG2 ILE C 536      69.514  39.710 168.213  1.00 96.38           C
ATOM   4014  CD1 ILE C 536      69.495  41.685 165.815  1.00 96.38           C
ATOM   4015  C   ILE C 536      72.031  38.765 167.809  1.00 96.38           C
ATOM   4016  O   ILE C 536      72.401  39.346 168.828  1.00 96.38           O
ATOM   4017  N   THR C 537      72.150  37.431 167.662  1.00147.04           N
ATOM   4018  CA  THR C 537      72.668  36.640 168.740  1.00147.04           C
ATOM   4019  CB  THR C 537      72.647  35.160 168.458  1.00147.04           C
ATOM   4020  OG1 THR C 537      73.480  34.840 167.362  1.00147.04           O
ATOM   4021  CG2 THR C 537      71.213  34.747 168.115  1.00147.04           C
ATOM   4022  C   THR C 537      74.072  37.069 169.052  1.00147.04           C
ATOM   4023  O   THR C 537      74.430  37.237 170.218  1.00147.04           O
ATOM   4024  N   VAL C 538      74.908  37.280 168.019  1.00 38.64           N
ATOM   4025  CA  VAL C 538      76.273  37.668 168.249  1.00 38.64           C
ATOM   4026  CB  VAL C 538      77.071  37.781 166.986  1.00 38.64           C
ATOM   4027  CG1 VAL C 538      78.476  38.288 167.353  1.00 38.64           C
ATOM   4028  CG2 VAL C 538      77.064  36.417 166.274  1.00 38.64           C
ATOM   4029  C   VAL C 538      76.314  39.012 168.916  1.00 38.64           C
ATOM   4030  O   VAL C 538      77.104  39.237 169.829  1.00 38.64           O
ATOM   4031  N   ALA C 539      75.470  39.957 168.469  1.00 36.87           N
ATOM   4032  CA  ALA C 539      75.488  41.282 169.027  1.00 36.87           C
ATOM   4033  CB  ALA C 539      74.517  42.239 168.313  1.00 36.87           C
ATOM   4034  C   ALA C 539      75.093  41.240 170.471  1.00 36.87           C
ATOM   4035  O   ALA C 539      75.684  41.929 171.302  1.00 36.87           O
ATOM   4036  N   VAL C 540      74.076  40.426 170.811  1.00 45.75           N
ATOM   4037  CA  VAL C 540      73.599  40.352 172.162  1.00 45.75           C
ATOM   4038  CB  VAL C 540      72.417  39.440 172.308  1.00 45.75           C
ATOM   4039  CG1 VAL C 540      72.049  39.349 173.798  1.00 45.75           C
ATOM   4040  CG2 VAL C 540      71.281  39.964 171.413  1.00 45.75           C
ATOM   4041  C   VAL C 540      74.687  39.816 173.036  1.00 45.75           C
ATOM   4042  O   VAL C 540      74.799  40.191 174.202  1.00 45.75           O
ATOM   4043  N   THR C 541      75.501  38.878 172.519  1.00108.10           N
ATOM   4044  CA  THR C 541      76.519  38.361 173.384  1.00108.10           C
ATOM   4045  CB  THR C 541      77.263  37.169 172.837  1.00108.10           C
ATOM   4046  OG1 THR C 541      78.005  36.552 173.879  1.00108.10           O
ATOM   4047  CG2 THR C 541      78.218  37.598 171.714  1.00108.10           C
ATOM   4048  C   THR C 541      77.500  39.443 173.723  1.00108.10           C
ATOM   4049  O   THR C 541      77.875  39.597 174.883  1.00108.10           O
ATOM   4050  N   THR C 542      77.955  40.221 172.720  1.00120.41           N
ATOM   4051  CA  THR C 542      78.919  41.253 172.983  1.00120.41           C
ATOM   4052  CB  THR C 542      79.531  41.810 171.726  1.00120.41           C
ATOM   4053  OG1 THR C 542      80.559  42.734 172.052  1.00120.41           O
ATOM   4054  CG2 THR C 542      78.443  42.490 170.877  1.00120.41           C
ATOM   4055  C   THR C 542      78.311  42.388 173.758  1.00120.41           C
ATOM   4056  O   THR C 542      78.919  42.939 174.673  1.00120.41           O
ATOM   4057  N   VAL C 543      77.104  42.798 173.341  1.00107.82           N
ATOM   4058  CA  VAL C 543      76.352  43.917 173.830  1.00107.82           C
ATOM   4059  CB  VAL C 543      75.352  44.362 172.818  1.00107.82           C
ATOM   4060  CG1 VAL C 543      74.563  45.562 173.368  1.00107.82           C
ATOM   4061  CG2 VAL C 543      76.132  44.629 171.522  1.00107.82           C
ATOM   4062  C   VAL C 543      75.631  43.705 175.110  1.00107.82           C
ATOM   4063  O   VAL C 543      75.477  44.658 175.872  1.00107.82           O
ATOM   4064  N   GLY C 544      75.155  42.486 175.423  1.00189.75           N
ATOM   4065  CA  GLY C 544      74.393  42.542 176.627  1.00189.75           C
ATOM   4066  C   GLY C 544      74.095  41.199 177.202  1.00189.75           C
ATOM   4067  O   GLY C 544      72.966  40.711 177.217  1.00189.75           O
ATOM   4068  N   LYS C 545      75.165  40.636 177.788  1.00197.36           N
ATOM   4069  CA  LYS C 545      75.192  39.462 178.603  1.00197.36           C
ATOM   4070  CB  LYS C 545      74.685  39.736 180.036  1.00197.36           C
ATOM   4071  CG  LYS C 545      75.229  38.803 181.130  1.00197.36           C
ATOM   4072  CD  LYS C 545      74.843  37.328 181.010  1.00197.36           C
ATOM   4073  CE  LYS C 545      73.364  37.062 181.298  1.00197.36           C
ATOM   4074  NZ  LYS C 545      73.071  35.617 181.162  1.00197.36           N
ATOM   4075  C   LYS C 545      74.410  38.339 178.001  1.00197.36           C
ATOM   4076  O   LYS C 545      73.543  37.755 178.647  1.00197.36           O
ATOM   4077  N   PHE C 546      74.666  38.003 176.731  1.00 79.73           N
ATOM   4078  CA  PHE C 546      74.013  36.834 176.236  1.00 79.73           C
ATOM   4079  CB  PHE C 546      73.719  36.909 174.726  1.00 79.73           C
ATOM   4080  CG  PHE C 546      72.999  35.674 174.312  1.00 79.73           C
ATOM   4081  CD1 PHE C 546      71.701  35.459 174.716  1.00 79.73           C
ATOM   4082  CD2 PHE C 546      73.607  34.748 173.496  1.00 79.73           C
ATOM   4083  CE1 PHE C 546      71.027  34.324 174.332  1.00 79.73           C
ATOM   4084  CE2 PHE C 546      72.937  33.612 173.107  1.00 79.73           C
ATOM   4085  CZ  PHE C 546      71.647  33.398 173.528  1.00 79.73           C
ATOM   4086  C   PHE C 546      74.986  35.730 176.504  1.00 79.73           C
ATOM   4087  O   PHE C 546      76.187  35.923 176.324  1.00 79.73           O
ATOM   4088  N   PRO C 547      74.542  34.582 176.941  1.00 95.98           N
ATOM   4089  CA  PRO C 547      75.478  33.537 177.250  1.00 95.98           C
ATOM   4090  CD  PRO C 547      73.309  34.443 177.692  1.00 95.98           C
ATOM   4091  CB  PRO C 547      74.695  32.476 178.029  1.00 95.98           C
ATOM   4092  CG  PRO C 547      73.221  32.926 177.931  1.00 95.98           C
ATOM   4093  C   PRO C 547      76.186  33.060 176.025  1.00 95.98           C
ATOM   4094  O   PRO C 547      75.534  32.644 175.069  1.00 95.98           O
ATOM   4095  N   TRP C 548      77.530  33.050 176.078  1.00 91.24           N
ATOM   4096  CA  TRP C 548      78.378  32.707 174.974  1.00 91.24           C
ATOM   4097  CB  TRP C 548      79.873  32.884 175.293  1.00 91.24           C
ATOM   4098  CG  TRP C 548      80.375  32.007 176.414  1.00 91.24           C
ATOM   4099  CD2 TRP C 548      80.906  30.687 176.224  1.00 91.24           C
ATOM   4100  CD1 TRP C 548      80.437  32.260 177.753  1.00 91.24           C
ATOM   4101  NE1 TRP C 548      80.973  31.178 178.411  1.00 91.24           N
ATOM   4102  CE2 TRP C 548      81.267  30.202 177.481  1.00 91.24           C
ATOM   4103  CE3 TRP C 548      81.080  29.940 175.094  1.00 91.24           C
ATOM   4104  CZ2 TRP C 548      81.809  28.957 177.628  1.00 91.24           C
ATOM   4105  CZ3 TRP C 548      81.626  28.684 175.245  1.00 91.24           C
ATOM   4106  CH2 TRP C 548      81.983  28.203 176.488  1.00 91.24           C
ATOM   4107  C   TRP C 548      78.166  31.278 174.601  1.00 91.24           C
ATOM   4108  O   TRP C 548      78.267  30.911 173.432  1.00 91.24           O
ATOM   4109  N   ARG C 549      77.881  30.420 175.592  1.00 35.95           N
ATOM   4110  CA  ARG C 549      77.740  29.021 175.312  1.00 35.95           C
ATOM   4111  CB  ARG C 549      77.433  28.187 176.568  1.00 35.95           C
ATOM   4112  CG  ARG C 549      78.594  28.137 177.562  1.00 35.95           C
ATOM   4113  CD  ARG C 549      78.309  27.281 178.798  1.00 35.95           C
ATOM   4114  NE  ARG C 549      77.231  27.955 179.575  1.00 35.95           N
ATOM   4115  CZ  ARG C 549      77.556  28.860 180.544  1.00 35.95           C
ATOM   4116  NH1 ARG C 549      78.866  29.145 180.800  1.00 35.95           N
ATOM   4117  NH2 ARG C 549      76.570  29.478 181.259  1.00 35.95           N
ATOM   4118  C   ARG C 549      76.612  28.819 174.347  1.00 35.95           C
ATOM   4119  O   ARG C 549      76.697  27.967 173.466  1.00 35.95           O
ATOM   4120  N   LYS C 550      75.524  29.593 174.509  1.00 73.40           N
ATOM   4121  CA  LYS C 550      74.325  29.502 173.723  1.00 73.40           C
ATOM   4122  CB  LYS C 550      73.174  30.326 174.318  1.00 73.40           C
ATOM   4123  CG  LYS C 550      72.682  29.800 175.666  1.00 73.40           C
ATOM   4124  CD  LYS C 550      71.746  30.774 176.384  1.00 73.40           C
ATOM   4125  CE  LYS C 550      71.189  30.236 177.701  1.00 73.40           C
ATOM   4126  NZ  LYS C 550      70.299  31.242 178.323  1.00 73.40           N
ATOM   4127  C   LYS C 550      74.510  29.968 172.304  1.00 73.40           C
ATOM   4128  O   LYS C 550      73.766  29.557 171.417  1.00 73.40           O
ATOM   4129  N   ILE C 551      75.487  30.848 172.032  1.00112.40           N
ATOM   4130  CA  ILE C 551      75.553  31.464 170.733  1.00112.40           C
ATOM   4131  CB  ILE C 551      76.723  32.395 170.592  1.00112.40           C
ATOM   4132  CG1 ILE C 551      78.048  31.628 170.733  1.00112.40           C
ATOM   4133  CG2 ILE C 551      76.552  33.528 171.618  1.00112.40           C
ATOM   4134  CD1 ILE C 551      79.271  32.442 170.311  1.00112.40           C
ATOM   4135  C   ILE C 551      75.632  30.466 169.612  1.00112.40           C
ATOM   4136  O   ILE C 551      74.853  30.558 168.663  1.00112.40           O
ATOM   4137  N   VAL C 552      76.550  29.483 169.665  1.00117.32           N
ATOM   4138  CA  VAL C 552      76.616  28.563 168.564  1.00117.32           C
ATOM   4139  CB  VAL C 552      77.866  27.711 168.524  1.00117.32           C
ATOM   4140  CG1 VAL C 552      78.030  26.881 169.806  1.00117.32           C
ATOM   4141  CG2 VAL C 552      77.809  26.863 167.242  1.00117.32           C
ATOM   4142  C   VAL C 552      75.375  27.716 168.460  1.00117.32           C
ATOM   4143  O   VAL C 552      74.895  27.543 167.340  1.00117.32           O
ATOM   4144  N   PRO C 553      74.786  27.161 169.498  1.00149.97           N
ATOM   4145  CA  PRO C 553      73.602  26.366 169.341  1.00149.97           C
ATOM   4146  CD  PRO C 553      75.237  27.211 170.881  1.00149.97           C
ATOM   4147  CB  PRO C 553      73.277  25.805 170.727  1.00149.97           C
ATOM   4148  CG  PRO C 553      74.029  26.731 171.699  1.00149.97           C
ATOM   4149  C   PRO C 553      72.482  27.168 168.747  1.00149.97           C
ATOM   4150  O   PRO C 553      71.693  26.600 167.994  1.00149.97           O
ATOM   4151  N   TYR C 554      72.377  28.472 169.077  1.00157.58           N
ATOM   4152  CA  TYR C 554      71.346  29.301 168.519  1.00157.58           C
ATOM   4153  CB  TYR C 554      71.396  30.757 169.028  1.00157.58           C
ATOM   4154  CG  TYR C 554      70.689  30.931 170.330  1.00157.58           C
ATOM   4155  CD1 TYR C 554      71.154  30.367 171.494  1.00157.58           C
ATOM   4156  CD2 TYR C 554      69.520  31.656 170.372  1.00157.58           C
ATOM   4157  CE1 TYR C 554      70.483  30.547 172.682  1.00157.58           C
ATOM   4158  CE2 TYR C 554      68.844  31.842 171.555  1.00157.58           C
ATOM   4159  CZ  TYR C 554      69.328  31.289 172.715  1.00157.58           C
ATOM   4160  OH  TYR C 554      68.643  31.477 173.935  1.00157.58           O
ATOM   4161  C   TYR C 554      71.529  29.413 167.039  1.00157.58           C
ATOM   4162  O   TYR C 554      70.584  29.253 166.270  1.00157.58           O
ATOM   4163  N   MET C 555      72.771  29.682 166.604  1.00116.58           N
ATOM   4164  CA  MET C 555      73.049  29.926 165.216  1.00116.58           C
ATOM   4165  CB  MET C 555      74.518  30.303 164.960  1.00116.58           C
ATOM   4166  CG  MET C 555      74.831  30.574 163.487  1.00116.58           C
ATOM   4167  SD  MET C 555      76.561  31.021 163.154  1.00116.58           S
ATOM   4168  CE  MET C 555      76.428  32.693 163.851  1.00116.58           C
ATOM   4169  C   MET C 555      72.744  28.716 164.393  1.00116.58           C
ATOM   4170  O   MET C 555      72.185  28.832 163.303  1.00116.58           O
ATOM   4171  N   VAL C 556      73.109  27.519 164.887  1.00 26.95           N
ATOM   4172  CA  VAL C 556      72.897  26.315 164.134  1.00 26.95           C
ATOM   4173  CB  VAL C 556      73.450  25.100 164.821  1.00 26.95           C
ATOM   4174  CG1 VAL C 556      73.090  23.858 163.987  1.00 26.95           C
ATOM   4175  CG2 VAL C 556      74.961  25.297 165.026  1.00 26.95           C
ATOM   4176  C   VAL C 556      71.429  26.095 163.951  1.00 26.95           C
ATOM   4177  O   VAL C 556      70.978  25.738 162.864  1.00 26.95           O
ATOM   4178  N   ALA C 557      70.641  26.302 165.021  1.00 38.71           N
ATOM   4179  CA  ALA C 557      69.225  26.067 164.976  1.00 38.71           C
ATOM   4180  CB  ALA C 557      68.540  26.274 166.333  1.00 38.71           C
ATOM   4181  C   ALA C 557      68.584  27.009 164.006  1.00 38.71           C
ATOM   4182  O   ALA C 557      67.658  26.652 163.281  1.00 38.71           O
ATOM   4183  N   GLN C 558      69.069  28.255 163.991  1.00126.71           N
ATOM   4184  CA  GLN C 558      68.533  29.329 163.213  1.00126.71           C
ATOM   4185  CB  GLN C 558      69.387  30.548 163.581  1.00126.71           C
ATOM   4186  CG  GLN C 558      68.732  31.917 163.604  1.00126.71           C
ATOM   4187  CD  GLN C 558      69.663  32.697 164.528  1.00126.71           C
ATOM   4188  OE1 GLN C 558      70.848  32.847 164.240  1.00126.71           O
ATOM   4189  NE2 GLN C 558      69.139  33.146 165.701  1.00126.71           N
ATOM   4190  C   GLN C 558      68.678  28.981 161.755  1.00126.71           C
ATOM   4191  O   GLN C 558      67.727  29.068 160.979  1.00126.71           O
ATOM   4192  N   TYR C 559      69.882  28.522 161.369  1.00144.36           N
ATOM   4193  CA  TYR C 559      70.226  28.167 160.020  1.00144.36           C
ATOM   4194  CB  TYR C 559      71.714  27.791 159.931  1.00144.36           C
ATOM   4195  CG  TYR C 559      72.045  27.418 158.533  1.00144.36           C
ATOM   4196  CD1 TYR C 559      72.314  28.386 157.595  1.00144.36           C
ATOM   4197  CD2 TYR C 559      72.095  26.092 158.172  1.00144.36           C
ATOM   4198  CE1 TYR C 559      72.626  28.032 156.305  1.00144.36           C
ATOM   4199  CE2 TYR C 559      72.406  25.733 156.885  1.00144.36           C
ATOM   4200  CZ  TYR C 559      72.672  26.706 155.953  1.00144.36           C
ATOM   4201  OH  TYR C 559      72.992  26.339 154.633  1.00144.36           O
ATOM   4202  C   TYR C 559      69.419  26.981 159.585  1.00144.36           C
ATOM   4203  O   TYR C 559      68.920  26.934 158.461  1.00144.36           O
ATOM   4204  N   ILE C 560      69.284  25.982 160.476  1.00 79.16           N
ATOM   4205  CA  ILE C 560      68.581  24.771 160.164  1.00 79.16           C
ATOM   4206  CB  ILE C 560      68.636  23.769 161.280  1.00 79.16           C
ATOM   4207  CG1 ILE C 560      70.092  23.358 161.560  1.00 79.16           C
ATOM   4208  CG2 ILE C 560      67.726  22.589 160.900  1.00 79.16           C
ATOM   4209  CD1 ILE C 560      70.782  22.707 160.363  1.00 79.16           C
ATOM   4210  C   ILE C 560      67.138  25.078 159.916  1.00 79.16           C
ATOM   4211  O   ILE C 560      66.532  24.542 158.990  1.00 79.16           O
ATOM   4212  N   GLY C 561      66.543  25.946 160.753  1.00 23.10           N
ATOM   4213  CA  GLY C 561      65.144  26.246 160.638  1.00 23.10           C
ATOM   4214  C   GLY C 561      64.861  26.904 159.324  1.00 23.10           C
ATOM   4215  O   GLY C 561      63.861  26.603 158.674  1.00 23.10           O
ATOM   4216  N   ALA C 562      65.733  27.840 158.906  1.00 30.98           N
ATOM   4217  CA  ALA C 562      65.530  28.559 157.680  1.00 30.98           C
ATOM   4218  CB  ALA C 562      66.608  29.628 157.431  1.00 30.98           C
ATOM   4219  C   ALA C 562      65.577  27.598 156.529  1.00 30.98           C
ATOM   4220  O   ALA C 562      64.787  27.695 155.591  1.00 30.98           O
ATOM   4221  N   PHE C 563      66.516  26.638 156.581  1.00 44.41           N
ATOM   4222  CA  PHE C 563      66.713  25.688 155.523  1.00 44.41           C
ATOM   4223  CB  PHE C 563      67.881  24.737 155.839  1.00 44.41           C
ATOM   4224  CG  PHE C 563      68.050  23.771 154.719  1.00 44.41           C
ATOM   4225  CD1 PHE C 563      68.770  24.121 153.601  1.00 44.41           C
ATOM   4226  CD2 PHE C 563      67.499  22.513 154.790  1.00 44.41           C
ATOM   4227  CE1 PHE C 563      68.936  23.232 152.565  1.00 44.41           C
ATOM   4228  CE2 PHE C 563      67.660  21.619 153.758  1.00 44.41           C
ATOM   4229  CZ  PHE C 563      68.379  21.979 152.643  1.00 44.41           C
ATOM   4230  C   PHE C 563      65.479  24.853 155.355  1.00 44.41           C
ATOM   4231  O   PHE C 563      64.992  24.670 154.239  1.00 44.41           O
ATOM   4232  N   LEU C 564      64.934  24.333 156.471  1.00 39.40           N
ATOM   4233  CA  LEU C 564      63.802  23.450 156.424  1.00 39.40           C
ATOM   4234  CB  LEU C 564      63.423  22.897 157.808  1.00 39.40           C
ATOM   4235  CG  LEU C 564      64.516  22.013 158.438  1.00 39.40           C
ATOM   4236  CD1 LEU C 564      64.086  21.487 159.818  1.00 39.40           C
ATOM   4237  CD2 LEU C 564      64.952  20.894 157.478  1.00 39.40           C
ATOM   4238  C   LEU C 564      62.600  24.166 155.890  1.00 39.40           C
ATOM   4239  O   LEU C 564      61.884  23.634 155.045  1.00 39.40           O
ATOM   4240  N   ALA C 565      62.359  25.407 156.349  1.00 33.27           N
ATOM   4241  CA  ALA C 565      61.185  26.133 155.951  1.00 33.27           C
ATOM   4242  CB  ALA C 565      61.122  27.546 156.554  1.00 33.27           C
ATOM   4243  C   ALA C 565      61.213  26.311 154.471  1.00 33.27           C
ATOM   4244  O   ALA C 565      60.187  26.201 153.802  1.00 33.27           O
ATOM   4245  N   SER C 566      62.404  26.594 153.921  1.00 72.77           N
ATOM   4246  CA  SER C 566      62.529  26.830 152.514  1.00 72.77           C
ATOM   4247  CB  SER C 566      63.977  27.141 152.112  1.00 72.77           C
ATOM   4248  OG  SER C 566      64.416  28.294 152.811  1.00 72.77           O
ATOM   4249  C   SER C 566      62.102  25.596 151.783  1.00 72.77           C
ATOM   4250  O   SER C 566      61.414  25.673 150.767  1.00 72.77           O
ATOM   4251  N   VAL C 567      62.496  24.417 152.296  1.00 28.56           N
ATOM   4252  CA  VAL C 567      62.163  23.178 151.655  1.00 28.56           C
ATOM   4253  CB  VAL C 567      62.725  21.988 152.377  1.00 28.56           C
ATOM   4254  CG1 VAL C 567      62.270  20.713 151.647  1.00 28.56           C
ATOM   4255  CG2 VAL C 567      64.250  22.146 152.483  1.00 28.56           C
ATOM   4256  C   VAL C 567      60.675  23.015 151.651  1.00 28.56           C
ATOM   4257  O   VAL C 567      60.086  22.645 150.636  1.00 28.56           O
ATOM   4258  N   ILE C 568      60.021  23.304 152.792  1.00 83.78           N
ATOM   4259  CA  ILE C 568      58.603  23.110 152.873  1.00 83.78           C
ATOM   4260  CB  ILE C 568      58.012  23.364 154.233  1.00 83.78           C
ATOM   4261  CG1 ILE C 568      58.297  22.193 155.194  1.00 83.78           C
ATOM   4262  CG2 ILE C 568      56.509  23.630 154.039  1.00 83.78           C
ATOM   4263  CD1 ILE C 568      59.766  21.975 155.533  1.00 83.78           C
ATOM   4264  C   ILE C 568      57.894  23.994 151.899  1.00 83.78           C
ATOM   4265  O   ILE C 568      56.969  23.549 151.222  1.00 83.78           O
ATOM   4266  N   LEU C 569      58.302  25.270 151.787  1.00112.89           N
ATOM   4267  CA  LEU C 569      57.568  26.135 150.913  1.00112.89           C
ATOM   4268  CB  LEU C 569      57.979  27.603 151.015  1.00112.89           C
ATOM   4269  CG  LEU C 569      56.982  28.531 150.299  1.00112.89           C
ATOM   4270  CD1 LEU C 569      57.059  28.445 148.766  1.00112.89           C
ATOM   4271  CD2 LEU C 569      55.569  28.222 150.810  1.00112.89           C
ATOM   4272  C   LEU C 569      57.709  25.666 149.495  1.00112.89           C
ATOM   4273  O   LEU C 569      56.759  25.719 148.716  1.00112.89           O
ATOM   4274  N   PHE C 570      58.905  25.181 149.124  1.00 55.08           N
ATOM   4275  CA  PHE C 570      59.157  24.719 147.789  1.00 55.08           C
ATOM   4276  CB  PHE C 570      60.608  24.223 147.630  1.00 55.08           C
ATOM   4277  CG  PHE C 570      60.802  23.676 146.258  1.00 55.08           C
ATOM   4278  CD1 PHE C 570      60.948  24.512 145.176  1.00 55.08           C
ATOM   4279  CD2 PHE C 570      60.860  22.315 146.060  1.00 55.08           C
ATOM   4280  CE1 PHE C 570      61.133  23.996 143.915  1.00 55.08           C
ATOM   4281  CE2 PHE C 570      61.045  21.795 144.801  1.00 55.08           C
ATOM   4282  CZ  PHE C 570      61.180  22.636 143.724  1.00 55.08           C
ATOM   4283  C   PHE C 570      58.229  23.579 147.509  1.00 55.08           C
ATOM   4284  O   PHE C 570      57.674  23.468 146.417  1.00 55.08           O
ATOM   4285  N   VAL C 571      58.034  22.697 148.504  1.00 32.23           N
ATOM   4286  CA  VAL C 571      57.203  21.545 148.315  1.00 32.23           C
ATOM   4287  CB  VAL C 571      57.136  20.677 149.537  1.00 32.23           C
ATOM   4288  CG1 VAL C 571      56.152  19.527 149.267  1.00 32.23           C
ATOM   4289  CG2 VAL C 571      58.560  20.214 149.888  1.00 32.23           C
ATOM   4290  C   VAL C 571      55.797  21.964 147.992  1.00 32.23           C
ATOM   4291  O   VAL C 571      55.174  21.407 147.090  1.00 32.23           O
ATOM   4292  N   THR C 572      55.250  22.949 148.728  1.00 50.50           N
ATOM   4293  CA  THR C 572      53.886  23.364 148.531  1.00 50.50           C
ATOM   4294  CB  THR C 572      53.436  24.364 149.554  1.00 50.50           C
ATOM   4295  OG1 THR C 572      53.557  23.817 150.860  1.00 50.50           O
ATOM   4296  CG2 THR C 572      51.971  24.733 149.269  1.00 50.50           C
ATOM   4297  C   THR C 572      53.693  24.000 147.181  1.00 50.50           C
ATOM   4298  O   THR C 572      52.706  23.733 146.499  1.00 50.50           O
ATOM   4299  N   TYR C 573      54.616  24.903 146.799  1.00132.51           N
ATOM   4300  CA  TYR C 573      54.648  25.654 145.574  1.00132.51           C
ATOM   4301  CB  TYR C 573      55.516  26.920 145.629  1.00132.51           C
ATOM   4302  CG  TYR C 573      54.606  27.972 146.152  1.00132.51           C
ATOM   4303  CD1 TYR C 573      54.179  27.954 147.456  1.00132.51           C
ATOM   4304  CD2 TYR C 573      54.174  28.980 145.319  1.00132.51           C
ATOM   4305  CE1 TYR C 573      53.332  28.932 147.912  1.00132.51           C
ATOM   4306  CE2 TYR C 573      53.327  29.962 145.773  1.00132.51           C
ATOM   4307  CZ  TYR C 573      52.903  29.936 147.078  1.00132.51           C
ATOM   4308  OH  TYR C 573      52.033  30.936 147.562  1.00132.51           O
ATOM   4309  C   TYR C 573      55.013  24.871 144.366  1.00132.51           C
ATOM   4310  O   TYR C 573      54.634  25.322 143.287  1.00132.51           O
ATOM   4311  N   ARG C 574      55.820  23.785 144.535  1.00201.67           N
ATOM   4312  CA  ARG C 574      56.358  22.862 143.550  1.00201.67           C
ATOM   4313  CB  ARG C 574      56.023  21.387 143.844  1.00201.67           C
ATOM   4314  CG  ARG C 574      56.750  20.402 142.922  1.00201.67           C
ATOM   4315  CD  ARG C 574      55.874  19.811 141.816  1.00201.67           C
ATOM   4316  NE  ARG C 574      56.755  18.994 140.935  1.00201.67           N
ATOM   4317  CZ  ARG C 574      57.030  17.696 141.255  1.00201.67           C
ATOM   4318  NH1 ARG C 574      56.497  17.144 142.384  1.00201.67           N
ATOM   4319  NH2 ARG C 574      57.838  16.951 140.445  1.00201.67           N
ATOM   4320  C   ARG C 574      55.841  23.214 142.197  1.00201.67           C
ATOM   4321  O   ARG C 574      56.384  24.114 141.565  1.00201.67           O
ATOM   4322  N   GLY C 575      54.858  22.443 141.699  1.00128.32           N
ATOM   4323  CA  GLY C 575      53.998  22.705 140.577  1.00128.32           C
ATOM   4324  C   GLY C 575      54.237  24.009 139.891  1.00128.32           C
ATOM   4325  O   GLY C 575      54.649  24.079 138.736  1.00128.32           O
ATOM   4326  N   ALA C 576      53.918  25.081 140.634  1.00 89.87           N
ATOM   4327  CA  ALA C 576      53.912  26.449 140.240  1.00 89.87           C
ATOM   4328  CB  ALA C 576      53.753  27.266 141.522  1.00 89.87           C
ATOM   4329  C   ALA C 576      55.245  26.807 139.673  1.00 89.87           C
ATOM   4330  O   ALA C 576      55.342  27.389 138.596  1.00 89.87           O
ATOM   4331  N   LEU C 577      56.325  26.430 140.360  1.00 61.67           N
ATOM   4332  CA  LEU C 577      57.625  26.804 139.896  1.00 61.67           C
ATOM   4333  CB  LEU C 577      58.749  26.334 140.835  1.00 61.67           C
ATOM   4334  CG  LEU C 577      58.687  26.996 142.224  1.00 61.67           C
ATOM   4335  CD1 LEU C 577      59.843  26.528 143.122  1.00 61.67           C
ATOM   4336  CD2 LEU C 577      58.603  28.526 142.110  1.00 61.67           C
ATOM   4337  C   LEU C 577      57.870  26.211 138.544  1.00 61.67           C
ATOM   4338  O   LEU C 577      58.361  26.895 137.647  1.00 61.67           O
ATOM   4339  N   ASP C 578      57.523  24.924 138.359  1.00 40.88           N
ATOM   4340  CA  ASP C 578      57.781  24.255 137.114  1.00 40.88           C
ATOM   4341  CB  ASP C 578      57.415  22.762 137.160  1.00 40.88           C
ATOM   4342  CG  ASP C 578      58.389  22.069 138.103  1.00 40.88           C
ATOM   4343  OD1 ASP C 578      59.387  22.722 138.507  1.00 40.88           O
ATOM   4344  OD2 ASP C 578      58.144  20.878 138.435  1.00 40.88           O
ATOM   4345  C   ASP C 578      56.979  24.874 136.008  1.00 40.88           C
ATOM   4346  O   ASP C 578      57.504  25.130 134.925  1.00 40.88           O
ATOM   4347  N   ASN C 579      55.681  25.147 136.251  1.00 41.86           N
ATOM   4348  CA  ASN C 579      54.858  25.681 135.202  1.00 41.86           C
ATOM   4349  CB  ASN C 579      53.387  25.874 135.607  1.00 41.86           C
ATOM   4350  CG  ASN C 579      52.710  24.514 135.614  1.00 41.86           C
ATOM   4351  OD1 ASN C 579      53.359  23.479 135.753  1.00 41.86           O
ATOM   4352  ND2 ASN C 579      51.362  24.518 135.439  1.00 41.86           N
ATOM   4353  C   ASN C 579      55.377  27.022 134.807  1.00 41.86           C
ATOM   4354  O   ASN C 579      55.423  27.354 133.624  1.00 41.86           O
ATOM   4355  N   TYR C 580      55.782  27.830 135.800  1.00 44.08           N
ATOM   4356  CA  TYR C 580      56.261  29.152 135.519  1.00 44.08           C
ATOM   4357  CB  TYR C 580      56.619  29.925 136.802  1.00 44.08           C
ATOM   4358  CG  TYR C 580      57.105  31.281 136.419  1.00 44.08           C
ATOM   4359  CD1 TYR C 580      56.212  32.296 136.158  1.00 44.08           C
ATOM   4360  CD2 TYR C 580      58.452  31.541 136.325  1.00 44.08           C
ATOM   4361  CE1 TYR C 580      56.658  33.549 135.808  1.00 44.08           C
ATOM   4362  CE2 TYR C 580      58.905  32.791 135.976  1.00 44.08           C
ATOM   4363  CZ  TYR C 580      58.007  33.797 135.715  1.00 44.08           C
ATOM   4364  OH  TYR C 580      58.467  35.081 135.355  1.00 44.08           O
ATOM   4365  C   TYR C 580      57.502  29.052 134.685  1.00 44.08           C
ATOM   4366  O   TYR C 580      57.661  29.777 133.704  1.00 44.08           O
ATOM   4367  N   ASP C 581      58.412  28.130 135.046  1.00 41.80           N
ATOM   4368  CA  ASP C 581      59.653  28.026 134.330  1.00 41.80           C
ATOM   4369  CB  ASP C 581      60.572  26.926 134.889  1.00 41.80           C
ATOM   4370  CG  ASP C 581      61.049  27.363 136.267  1.00 41.80           C
ATOM   4371  OD1 ASP C 581      60.815  28.548 136.627  1.00 41.80           O
ATOM   4372  OD2 ASP C 581      61.650  26.516 136.980  1.00 41.80           O
ATOM   4373  C   ASP C 581      59.349  27.673 132.914  1.00 41.80           C
ATOM   4374  O   ASP C 581      59.947  28.223 131.989  1.00 41.80           O
ATOM   4375  N   GLY C 582      58.407  26.732 132.715  1.00 24.63           N
ATOM   4376  CA  GLY C 582      58.070  26.303 131.392  1.00 24.63           C
ATOM   4377  C   GLY C 582      57.456  27.431 130.622  1.00 24.63           C
ATOM   4378  O   GLY C 582      57.807  27.658 129.465  1.00 24.63           O
ATOM   4379  N   GLY C 583      56.525  28.181 131.245  1.00 39.53           N
ATOM   4380  CA  GLY C 583      55.829  29.200 130.513  1.00 39.53           C
ATOM   4381  C   GLY C 583      56.798  30.225 130.026  1.00 39.53           C
ATOM   4382  O   GLY C 583      56.801  30.569 128.845  1.00 39.53           O
ATOM   4383  N   VAL C 584      57.654  30.748 130.922  1.00216.85           N
ATOM   4384  CA  VAL C 584      58.625  31.692 130.460  1.00216.85           C
ATOM   4385  CB  VAL C 584      58.661  32.949 131.290  1.00216.85           C
ATOM   4386  CG1 VAL C 584      57.374  33.738 130.995  1.00216.85           C
ATOM   4387  CG2 VAL C 584      58.770  32.583 132.783  1.00216.85           C
ATOM   4388  C   VAL C 584      59.931  30.985 130.528  1.00216.85           C
ATOM   4389  O   VAL C 584      60.719  31.224 131.439  1.00216.85           O
ATOM   4390  N   ARG C 585      60.204  30.195 129.464  1.00185.48           N
ATOM   4391  CA  ARG C 585      61.265  29.233 129.335  1.00185.48           C
ATOM   4392  CB  ARG C 585      61.658  28.985 127.869  1.00185.48           C
ATOM   4393  CG  ARG C 585      62.509  27.734 127.647  1.00185.48           C
ATOM   4394  CD  ARG C 585      62.777  27.453 126.166  1.00185.48           C
ATOM   4395  NE  ARG C 585      63.419  26.113 126.065  1.00185.48           N
ATOM   4396  CZ  ARG C 585      63.100  25.289 125.024  1.00185.48           C
ATOM   4397  NH1 ARG C 585      62.197  25.697 124.085  1.00185.48           N
ATOM   4398  NH2 ARG C 585      63.679  24.057 124.924  1.00185.48           N
ATOM   4399  C   ARG C 585      62.473  29.666 130.087  1.00185.48           C
ATOM   4400  O   ARG C 585      63.326  30.401 129.593  1.00185.48           O
ATOM   4401  N   ALA C 586      62.547  29.193 131.345  1.00 51.72           N
ATOM   4402  CA  ALA C 586      63.643  29.521 132.196  1.00 51.72           C
ATOM   4403  CB  ALA C 586      63.228  30.215 133.504  1.00 51.72           C
ATOM   4404  C   ALA C 586      64.272  28.229 132.568  1.00 51.72           C
ATOM   4405  O   ALA C 586      63.588  27.269 132.920  1.00 51.72           O
ATOM   4406  N   VAL C 587      65.610  28.166 132.490  1.00100.44           N
ATOM   4407  CA  VAL C 587      66.239  26.941 132.855  1.00100.44           C
ATOM   4408  CB  VAL C 587      67.408  26.577 131.985  1.00100.44           C
ATOM   4409  CG1 VAL C 587      68.541  27.593 132.201  1.00100.44           C
ATOM   4410  CG2 VAL C 587      67.797  25.124 132.289  1.00100.44           C
ATOM   4411  C   VAL C 587      66.713  27.122 134.253  1.00100.44           C
ATOM   4412  O   VAL C 587      67.317  28.138 134.595  1.00100.44           O
ATOM   4413  N   THR C 588      66.421  26.138 135.120  1.00112.93           N
ATOM   4414  CA  THR C 588      66.843  26.301 136.474  1.00112.93           C
ATOM   4415  CB  THR C 588      66.300  25.258 137.407  1.00112.93           C
ATOM   4416  OG1 THR C 588      66.770  23.972 137.032  1.00112.93           O
ATOM   4417  CG2 THR C 588      64.764  25.299 137.350  1.00112.93           C
ATOM   4418  C   THR C 588      68.332  26.197 136.491  1.00112.93           C
ATOM   4419  O   THR C 588      68.915  25.327 135.847  1.00112.93           O
ATOM   4420  N   GLY C 589      68.988  27.092 137.254  1.00 29.61           N
ATOM   4421  CA  GLY C 589      70.421  27.092 137.327  1.00 29.61           C
ATOM   4422  C   GLY C 589      70.938  28.202 136.467  1.00 29.61           C
ATOM   4423  O   GLY C 589      72.119  28.542 136.524  1.00 29.61           O
ATOM   4424  N   ALA C 590      70.052  28.798 135.648  1.00 44.81           N
ATOM   4425  CA  ALA C 590      70.408  29.872 134.764  1.00 44.81           C
ATOM   4426  CB  ALA C 590      69.444  30.041 133.578  1.00 44.81           C
ATOM   4427  C   ALA C 590      70.389  31.151 135.535  1.00 44.81           C
ATOM   4428  O   ALA C 590      70.093  31.171 136.728  1.00 44.81           O
ATOM   4429  N   ASN C 591      70.733  32.260 134.851  1.00131.60           N
ATOM   4430  CA  ASN C 591      70.787  33.552 135.469  1.00131.60           C
ATOM   4431  CB  ASN C 591      71.155  34.673 134.481  1.00131.60           C
ATOM   4432  CG  ASN C 591      70.093  34.760 133.393  1.00131.60           C
ATOM   4433  OD1 ASN C 591      69.443  35.791 133.225  1.00131.60           O
ATOM   4434  ND2 ASN C 591      69.911  33.649 132.630  1.00131.60           N
ATOM   4435  C   ASN C 591      69.440  33.859 136.047  1.00131.60           C
ATOM   4436  O   ASN C 591      69.347  34.319 137.184  1.00131.60           O
ATOM   4437  N   ALA C 592      68.348  33.617 135.294  1.00254.68           N
ATOM   4438  CA  ALA C 592      67.063  33.821 135.899  1.00254.68           C
ATOM   4439  CB  ALA C 592      65.878  33.540 134.960  1.00254.68           C
ATOM   4440  C   ALA C 592      67.050  32.798 136.980  1.00254.68           C
ATOM   4441  O   ALA C 592      67.614  31.724 136.790  1.00254.68           O
ATOM   4442  N   THR C 593      66.434  33.056 138.152  1.00358.98           N
ATOM   4443  CA  THR C 593      66.745  32.043 139.109  1.00358.98           C
ATOM   4444  CB  THR C 593      68.221  32.118 139.439  1.00358.98           C
ATOM   4445  OG1 THR C 593      68.668  30.986 140.168  1.00358.98           O
ATOM   4446  CG2 THR C 593      68.512  33.425 140.199  1.00358.98           C
ATOM   4447  C   THR C 593      65.898  32.082 140.393  1.00358.98           C
ATOM   4448  O   THR C 593      64.684  32.243 140.350  1.00358.98           O
ATOM   4449  N   ALA C 594      66.589  31.871 141.550  1.00169.84           N
ATOM   4450  CA  ALA C 594      66.367  31.612 142.968  1.00169.84           C
ATOM   4451  CB  ALA C 594      67.671  31.217 143.681  1.00169.84           C
ATOM   4452  C   ALA C 594      65.707  32.631 143.857  1.00169.84           C
ATOM   4453  O   ALA C 594      65.250  32.195 144.912  1.00169.84           O
ATOM   4454  N   GLY C 595      65.884  33.957 143.621  1.00146.08           N
ATOM   4455  CA  GLY C 595      65.187  35.106 144.192  1.00146.08           C
ATOM   4456  C   GLY C 595      64.257  34.795 145.332  1.00146.08           C
ATOM   4457  O   GLY C 595      64.295  35.396 146.403  1.00146.08           O
ATOM   4458  N   ILE C 596      63.328  33.873 145.065  1.00158.79           N
ATOM   4459  CA  ILE C 596      62.272  33.414 145.899  1.00158.79           C
ATOM   4460  CB  ILE C 596      61.760  32.193 145.197  1.00158.79           C
ATOM   4461  CG1 ILE C 596      60.986  32.575 143.923  1.00158.79           C
ATOM   4462  CG2 ILE C 596      61.111  31.243 146.186  1.00158.79           C
ATOM   4463  CD1 ILE C 596      59.816  33.530 144.150  1.00158.79           C
ATOM   4464  C   ILE C 596      62.809  33.013 147.251  1.00158.79           C
ATOM   4465  O   ILE C 596      62.250  33.404 148.276  1.00158.79           O
ATOM   4466  N   PHE C 597      63.880  32.199 147.288  1.00 98.16           N
ATOM   4467  CA  PHE C 597      64.490  31.711 148.503  1.00 98.16           C
ATOM   4468  CB  PHE C 597      65.478  30.562 148.217  1.00 98.16           C
ATOM   4469  CG  PHE C 597      64.713  29.420 147.646  1.00 98.16           C
ATOM   4470  CD1 PHE C 597      64.303  29.442 146.333  1.00 98.16           C
ATOM   4471  CD2 PHE C 597      64.410  28.324 148.421  1.00 98.16           C
ATOM   4472  CE1 PHE C 597      63.594  28.391 145.802  1.00 98.16           C
ATOM   4473  CE2 PHE C 597      63.700  27.271 147.895  1.00 98.16           C
ATOM   4474  CZ  PHE C 597      63.289  27.303 146.584  1.00 98.16           C
ATOM   4475  C   PHE C 597      65.299  32.737 149.248  1.00 98.16           C
ATOM   4476  O   PHE C 597      65.186  32.857 150.468  1.00 98.16           O
ATOM   4477  N   ALA C 598      66.158  33.500 148.539  1.00 75.01           N
ATOM   4478  CA  ALA C 598      67.074  34.362 149.236  1.00 75.01           C
ATOM   4479  CB  ALA C 598      68.440  33.714 149.517  1.00 75.01           C
ATOM   4480  C   ALA C 598      67.321  35.608 148.440  1.00 75.01           C
ATOM   4481  O   ALA C 598      66.705  35.858 147.407  1.00 75.01           O
ATOM   4482  N   SER C 599      68.229  36.442 148.979  1.00129.06           N
ATOM   4483  CA  SER C 599      68.598  37.754 148.527  1.00129.06           C
ATOM   4484  CB  SER C 599      69.162  38.519 149.733  1.00129.06           C
ATOM   4485  OG  SER C 599      70.010  39.573 149.335  1.00129.06           O
ATOM   4486  C   SER C 599      69.622  37.763 147.423  1.00129.06           C
ATOM   4487  O   SER C 599      70.531  36.939 147.381  1.00129.06           O
ATOM   4488  N   TYR C 600      69.476  38.725 146.480  1.00 80.81           N
ATOM   4489  CA  TYR C 600      70.434  38.955 145.428  1.00 80.81           C
ATOM   4490  CB  TYR C 600      70.066  38.289 144.090  1.00 80.81           C
ATOM   4491  CG  TYR C 600      70.129  36.816 144.309  1.00 80.81           C
ATOM   4492  CD1 TYR C 600      69.026  36.128 144.760  1.00 80.81           C
ATOM   4493  CD2 TYR C 600      71.295  36.124 144.075  1.00 80.81           C
ATOM   4494  CE1 TYR C 600      69.084  34.770 144.968  1.00 80.81           C
ATOM   4495  CE2 TYR C 600      71.359  34.766 144.281  1.00 80.81           C
ATOM   4496  CZ  TYR C 600      70.252  34.087 144.729  1.00 80.81           C
ATOM   4497  OH  TYR C 600      70.314  32.693 144.943  1.00 80.81           O
ATOM   4498  C   TYR C 600      70.500  40.440 145.203  1.00 80.81           C
ATOM   4499  O   TYR C 600      69.513  41.147 145.394  1.00 80.81           O
ATOM   4500  N   PRO C 601      71.643  40.939 144.810  1.00 86.34           N
ATOM   4501  CA  PRO C 601      71.888  42.346 144.605  1.00 86.34           C
ATOM   4502  CD  PRO C 601      72.779  40.113 144.442  1.00 86.34           C
ATOM   4503  CB  PRO C 601      73.395  42.457 144.389  1.00 86.34           C
ATOM   4504  CG  PRO C 601      73.769  41.091 143.785  1.00 86.34           C
ATOM   4505  C   PRO C 601      71.158  42.896 143.422  1.00 86.34           C
ATOM   4506  O   PRO C 601      70.876  42.149 142.485  1.00 86.34           O
ATOM   4507  N   GLN C 602      70.862  44.213 143.449  1.00151.83           N
ATOM   4508  CA  GLN C 602      70.257  44.863 142.330  1.00151.83           C
ATOM   4509  CB  GLN C 602      69.912  46.339 142.582  1.00151.83           C
ATOM   4510  CG  GLN C 602      69.618  47.123 141.301  1.00151.83           C
ATOM   4511  CD  GLN C 602      68.473  46.465 140.545  1.00151.83           C
ATOM   4512  OE1 GLN C 602      68.245  46.762 139.374  1.00151.83           O
ATOM   4513  NE2 GLN C 602      67.723  45.555 141.221  1.00151.83           N
ATOM   4514  C   GLN C 602      71.255  44.804 141.224  1.00151.83           C
ATOM   4515  O   GLN C 602      72.461  44.773 141.458  1.00151.83           O
ATOM   4516  N   GLU C 603      70.763  44.781 139.974  1.00 78.20           N
ATOM   4517  CA  GLU C 603      71.631  44.634 138.844  1.00 78.20           C
ATOM   4518  CB  GLU C 603      70.875  44.550 137.505  1.00 78.20           C
ATOM   4519  CG  GLU C 603      70.127  43.231 137.291  1.00 78.20           C
ATOM   4520  CD  GLU C 603      68.820  43.273 138.070  1.00 78.20           C
ATOM   4521  OE1 GLU C 603      68.525  44.333 138.682  1.00 78.20           O
ATOM   4522  OE2 GLU C 603      68.097  42.241 138.060  1.00 78.20           O
ATOM   4523  C   GLU C 603      72.558  45.800 138.763  1.00 78.20           C
ATOM   4524  O   GLU C 603      73.717  45.660 138.374  1.00 78.20           O
ATOM   4525  N   PHE C 604      72.063  46.990 139.132  1.00124.55           N
ATOM   4526  CA  PHE C 604      72.803  48.199 138.950  1.00124.55           C
ATOM   4527  CB  PHE C 604      71.920  49.457 138.967  1.00124.55           C
ATOM   4528  CG  PHE C 604      72.589  50.392 138.017  1.00124.55           C
ATOM   4529  CD1 PHE C 604      72.434  50.213 136.661  1.00124.55           C
ATOM   4530  CD2 PHE C 604      73.360  51.436 138.447  1.00124.55           C
ATOM   4531  CE1 PHE C 604      73.042  51.057 135.761  1.00124.55           C
ATOM   4532  CE2 PHE C 604      73.973  52.287 137.559  1.00124.55           C
ATOM   4533  CZ  PHE C 604      73.816  52.099 136.208  1.00124.55           C
ATOM   4534  C   PHE C 604      73.944  48.322 139.931  1.00124.55           C
ATOM   4535  O   PHE C 604      74.836  49.143 139.723  1.00124.55           O
ATOM   4536  N   VAL C 605      73.934  47.577 141.061  1.00119.91           N
ATOM   4537  CA  VAL C 605      74.947  47.832 142.053  1.00119.91           C
ATOM   4538  CB  VAL C 605      74.264  48.225 143.320  1.00119.91           C
ATOM   4539  CG1 VAL C 605      74.258  47.050 144.311  1.00119.91           C
ATOM   4540  CG2 VAL C 605      74.749  49.629 143.708  1.00119.91           C
ATOM   4541  C   VAL C 605      75.875  46.644 142.246  1.00119.91           C
ATOM   4542  O   VAL C 605      75.534  45.504 141.934  1.00119.91           O
ATOM   4543  N   SER C 606      77.113  46.912 142.741  1.00 91.96           N
ATOM   4544  CA  SER C 606      78.170  45.936 142.906  1.00 91.96           C
ATOM   4545  CB  SER C 606      79.569  46.508 142.616  1.00 91.96           C
ATOM   4546  OG  SER C 606      79.659  46.908 141.256  1.00 91.96           O
ATOM   4547  C   SER C 606      78.218  45.342 144.291  1.00 91.96           C
ATOM   4548  O   SER C 606      77.393  45.622 145.158  1.00 91.96           O
ATOM   4549  N   THR C 607      79.223  44.465 144.513  1.00112.68           N
ATOM   4550  CA  THR C 607      79.399  43.754 145.750  1.00112.68           C
ATOM   4551  CB  THR C 607      80.546  42.788 145.702  1.00112.68           C
ATOM   4552  OG1 THR C 607      81.766  43.486 145.495  1.00112.68           O
ATOM   4553  CG2 THR C 607      80.306  41.791 144.557  1.00112.68           C
ATOM   4554  C   THR C 607      79.673  44.696 146.880  1.00112.68           C
ATOM   4555  O   THR C 607      79.056  44.597 147.941  1.00112.68           O
ATOM   4556  N   GLY C 608      80.602  45.647 146.681  1.00 28.13           N
ATOM   4557  CA  GLY C 608      80.982  46.509 147.761  1.00 28.13           C
ATOM   4558  C   GLY C 608      79.820  47.336 148.198  1.00 28.13           C
ATOM   4559  O   GLY C 608      79.585  47.494 149.396  1.00 28.13           O
ATOM   4560  N   ASN C 609      79.055  47.905 147.250  1.00120.06           N
ATOM   4561  CA  ASN C 609      78.008  48.757 147.725  1.00120.06           C
ATOM   4562  CB  ASN C 609      77.310  49.641 146.696  1.00120.06           C
ATOM   4563  CG  ASN C 609      76.333  48.752 145.992  1.00120.06           C
ATOM   4564  OD1 ASN C 609      76.695  48.047 145.057  1.00120.06           O
ATOM   4565  ND2 ASN C 609      75.045  48.802 146.432  1.00120.06           N
ATOM   4566  C   ASN C 609      76.952  47.912 148.363  1.00120.06           C
ATOM   4567  O   ASN C 609      76.248  48.367 149.259  1.00120.06           O
ATOM   4568  N   GLY C 610      76.766  46.669 147.881  1.00 25.87           N
ATOM   4569  CA  GLY C 610      75.769  45.811 148.460  1.00 25.87           C
ATOM   4570  C   GLY C 610      76.133  45.570 149.894  1.00 25.87           C
ATOM   4571  O   GLY C 610      75.264  45.472 150.759  1.00 25.87           O
ATOM   4572  N   LEU C 611      77.443  45.440 150.172  1.00135.01           N
ATOM   4573  CA  LEU C 611      77.910  45.185 151.507  1.00135.01           C
ATOM   4574  CB  LEU C 611      79.439  45.030 151.586  1.00135.01           C
ATOM   4575  CG  LEU C 611      79.979  43.753 150.920  1.00135.01           C
ATOM   4576  CD1 LEU C 611      81.509  43.664 151.041  1.00135.01           C
ATOM   4577  CD2 LEU C 611      79.279  42.505 151.480  1.00135.01           C
ATOM   4578  C   LEU C 611      77.552  46.338 152.390  1.00135.01           C
ATOM   4579  O   LEU C 611      77.115  46.140 153.523  1.00135.01           O
ATOM   4580  N   VAL C 612      77.729  47.580 151.897  1.00 84.28           N
ATOM   4581  CA  VAL C 612      77.476  48.726 152.724  1.00 84.28           C
ATOM   4582  CB  VAL C 612      77.854  50.041 152.099  1.00 84.28           C
ATOM   4583  CG1 VAL C 612      76.848  50.394 150.995  1.00 84.28           C
ATOM   4584  CG2 VAL C 612      77.931  51.096 153.216  1.00 84.28           C
ATOM   4585  C   VAL C 612      76.022  48.783 153.074  1.00 84.28           C
ATOM   4586  O   VAL C 612      75.663  49.134 154.196  1.00 84.28           O
ATOM   4587  N   ASP C 613      75.139  48.441 152.118  1.00 82.99           N
ATOM   4588  CA  ASP C 613      73.731  48.536 152.375  1.00 82.99           C
ATOM   4589  CB  ASP C 613      72.880  48.136 151.156  1.00 82.99           C
ATOM   4590  CG  ASP C 613      71.424  48.470 151.453  1.00 82.99           C
ATOM   4591  OD1 ASP C 613      71.142  48.962 152.579  1.00 82.99           O
ATOM   4592  OD2 ASP C 613      70.573  48.241 150.553  1.00 82.99           O
ATOM   4593  C   ASP C 613      73.353  47.622 153.501  1.00 82.99           C
ATOM   4594  O   ASP C 613      72.673  48.024 154.444  1.00 82.99           O
ATOM   4595  N   GLN C 614      73.813  46.364 153.452  1.00110.12           N
ATOM   4596  CA  GLN C 614      73.421  45.401 154.438  1.00110.12           C
ATOM   4597  CB  GLN C 614      73.847  43.986 154.038  1.00110.12           C
ATOM   4598  CG  GLN C 614      72.999  42.917 154.713  1.00110.12           C
ATOM   4599  CD  GLN C 614      73.064  41.675 153.843  1.00110.12           C
ATOM   4600  OE1 GLN C 614      73.582  41.704 152.728  1.00110.12           O
ATOM   4601  NE2 GLN C 614      72.499  40.552 154.358  1.00110.12           N
ATOM   4602  C   GLN C 614      73.974  45.797 155.776  1.00110.12           C
ATOM   4603  O   GLN C 614      73.348  45.560 156.809  1.00110.12           O
ATOM   4604  N   ILE C 615      75.179  46.400 155.792  1.00 88.76           N
ATOM   4605  CA  ILE C 615      75.791  46.813 157.024  1.00 88.76           C
ATOM   4606  CB  ILE C 615      77.140  47.439 156.806  1.00 88.76           C
ATOM   4607  CG1 ILE C 615      78.113  46.464 156.121  1.00 88.76           C
ATOM   4608  CG2 ILE C 615      77.639  47.951 158.167  1.00 88.76           C
ATOM   4609  CD1 ILE C 615      78.460  45.239 156.962  1.00 88.76           C
ATOM   4610  C   ILE C 615      74.953  47.885 157.663  1.00 88.76           C
ATOM   4611  O   ILE C 615      74.626  47.807 158.847  1.00 88.76           O
ATOM   4612  N   VAL C 616      74.569  48.914 156.880  1.00101.72           N
ATOM   4613  CA  VAL C 616      73.856  50.040 157.421  1.00101.72           C
ATOM   4614  CB  VAL C 616      73.650  51.151 156.427  1.00101.72           C
ATOM   4615  CG1 VAL C 616      75.029  51.685 156.009  1.00101.72           C
ATOM   4616  CG2 VAL C 616      72.799  50.642 155.253  1.00101.72           C
ATOM   4617  C   VAL C 616      72.509  49.627 157.932  1.00101.72           C
ATOM   4618  O   VAL C 616      72.110  50.022 159.026  1.00101.72           O
ATOM   4619  N   GLY C 617      71.770  48.817 157.152  1.00 43.40           N
ATOM   4620  CA  GLY C 617      70.438  48.436 157.528  1.00 43.40           C
ATOM   4621  C   GLY C 617      70.433  47.599 158.770  1.00 43.40           C
ATOM   4622  O   GLY C 617      69.553  47.758 159.612  1.00 43.40           O
ATOM   4623  N   THR C 618      71.390  46.660 158.902  1.00120.72           N
ATOM   4624  CA  THR C 618      71.429  45.790 160.049  1.00120.72           C
ATOM   4625  CB  THR C 618      72.484  44.717 159.969  1.00120.72           C
ATOM   4626  OG1 THR C 618      73.767  45.295 159.791  1.00120.72           O
ATOM   4627  CG2 THR C 618      72.172  43.759 158.812  1.00120.72           C
ATOM   4628  C   THR C 618      71.721  46.600 161.267  1.00120.72           C
ATOM   4629  O   THR C 618      71.206  46.315 162.347  1.00120.72           O
ATOM   4630  N   ALA C 619      72.581  47.624 161.132  1.00 27.89           N
ATOM   4631  CA  ALA C 619      72.899  48.424 162.275  1.00 27.89           C
ATOM   4632  CB  ALA C 619      73.889  49.557 161.954  1.00 27.89           C
ATOM   4633  C   ALA C 619      71.625  49.051 162.736  1.00 27.89           C
ATOM   4634  O   ALA C 619      71.324  49.067 163.926  1.00 27.89           O
ATOM   4635  N   LEU C 620      70.816  49.552 161.787  1.00 89.42           N
ATOM   4636  CA  LEU C 620      69.583  50.204 162.119  1.00 89.42           C
ATOM   4637  CB  LEU C 620      68.874  50.758 160.862  1.00 89.42           C
ATOM   4638  CG  LEU C 620      67.646  51.674 161.090  1.00 89.42           C
ATOM   4639  CD1 LEU C 620      67.068  52.132 159.741  1.00 89.42           C
ATOM   4640  CD2 LEU C 620      66.562  51.044 161.980  1.00 89.42           C
ATOM   4641  C   LEU C 620      68.692  49.190 162.776  1.00 89.42           C
ATOM   4642  O   LEU C 620      68.028  49.502 163.764  1.00 89.42           O
ATOM   4643  N   LEU C 621      68.652  47.941 162.257  1.00165.31           N
ATOM   4644  CA  LEU C 621      67.772  46.976 162.859  1.00165.31           C
ATOM   4645  CB  LEU C 621      67.809  45.545 162.282  1.00165.31           C
ATOM   4646  CG  LEU C 621      66.953  45.283 161.036  1.00165.31           C
ATOM   4647  CD1 LEU C 621      65.481  45.636 161.300  1.00165.31           C
ATOM   4648  CD2 LEU C 621      67.538  45.914 159.774  1.00165.31           C
ATOM   4649  C   LEU C 621      68.144  46.766 164.282  1.00165.31           C
ATOM   4650  O   LEU C 621      67.286  46.820 165.160  1.00165.31           O
ATOM   4651  N   VAL C 622      69.438  46.526 164.548  1.00 98.09           N
ATOM   4652  CA  VAL C 622      69.854  46.226 165.886  1.00 98.09           C
ATOM   4653  CB  VAL C 622      71.310  45.867 165.996  1.00 98.09           C
ATOM   4654  CG1 VAL C 622      72.164  47.090 165.629  1.00 98.09           C
ATOM   4655  CG2 VAL C 622      71.570  45.338 167.416  1.00 98.09           C
ATOM   4656  C   VAL C 622      69.589  47.398 166.788  1.00 98.09           C
ATOM   4657  O   VAL C 622      69.055  47.215 167.882  1.00 98.09           O
ATOM   4658  N   LEU C 623      69.914  48.640 166.358  1.00105.14           N
ATOM   4659  CA  LEU C 623      69.718  49.732 167.277  1.00105.14           C
ATOM   4660  CB  LEU C 623      70.021  51.172 166.790  1.00105.14           C
ATOM   4661  CG  LEU C 623      71.485  51.642 166.688  1.00105.14           C
ATOM   4662  CD1 LEU C 623      72.149  51.224 165.377  1.00105.14           C
ATOM   4663  CD2 LEU C 623      71.591  53.154 166.941  1.00105.14           C
ATOM   4664  C   LEU C 623      68.278  49.841 167.664  1.00105.14           C
ATOM   4665  O   LEU C 623      67.965  50.004 168.840  1.00105.14           O
ATOM   4666  N   ALA C 624      67.368  49.774 166.676  1.00 46.03           N
ATOM   4667  CA  ALA C 624      65.957  49.947 166.890  1.00 46.03           C
ATOM   4668  CB  ALA C 624      65.153  49.941 165.578  1.00 46.03           C
ATOM   4669  C   ALA C 624      65.418  48.848 167.748  1.00 46.03           C
ATOM   4670  O   ALA C 624      64.500  49.066 168.537  1.00 46.03           O
ATOM   4671  N   ILE C 625      65.941  47.620 167.588  1.00 96.26           N
ATOM   4672  CA  ILE C 625      65.437  46.517 168.352  1.00 96.26           C
ATOM   4673  CB  ILE C 625      66.104  45.213 168.012  1.00 96.26           C
ATOM   4674  CG1 ILE C 625      65.924  44.870 166.520  1.00 96.26           C
ATOM   4675  CG2 ILE C 625      65.549  44.142 168.965  1.00 96.26           C
ATOM   4676  CD1 ILE C 625      64.472  44.779 166.057  1.00 96.26           C
ATOM   4677  C   ILE C 625      65.701  46.794 169.800  1.00 96.26           C
ATOM   4678  O   ILE C 625      64.835  46.587 170.648  1.00 96.26           O
ATOM   4679  N   LEU C 626      66.916  47.277 170.121  1.00 45.71           N
ATOM   4680  CA  LEU C 626      67.275  47.557 171.482  1.00 45.71           C
ATOM   4681  CB  LEU C 626      68.738  48.010 171.626  1.00 45.71           C
ATOM   4682  CG  LEU C 626      69.759  46.931 171.218  1.00 45.71           C
ATOM   4683  CD1 LEU C 626      71.201  47.435 171.388  1.00 45.71           C
ATOM   4684  CD2 LEU C 626      69.501  45.608 171.955  1.00 45.71           C
ATOM   4685  C   LEU C 626      66.404  48.655 172.010  1.00 45.71           C
ATOM   4686  O   LEU C 626      65.932  48.590 173.144  1.00 45.71           O
ATOM   4687  N   ALA C 627      66.165  49.700 171.195  1.00 44.16           N
ATOM   4688  CA  ALA C 627      65.387  50.828 171.628  1.00 44.16           C
ATOM   4689  CB  ALA C 627      65.310  51.939 170.566  1.00 44.16           C
ATOM   4690  C   ALA C 627      63.982  50.404 171.935  1.00 44.16           C
ATOM   4691  O   ALA C 627      63.409  50.819 172.942  1.00 44.16           O
ATOM   4692  N   ILE C 628      63.385  49.560 171.072  1.00144.00           N
ATOM   4693  CA  ILE C 628      62.024  49.147 171.262  1.00144.00           C
ATOM   4694  CB  ILE C 628      61.463  48.396 170.078  1.00144.00           C
ATOM   4695  CG1 ILE C 628      62.182  47.060 169.815  1.00144.00           C
ATOM   4696  CG2 ILE C 628      61.510  49.357 168.880  1.00144.00           C
ATOM   4697  CD1 ILE C 628      61.720  45.911 170.710  1.00144.00           C
ATOM   4698  C   ILE C 628      61.914  48.320 172.509  1.00144.00           C
ATOM   4699  O   ILE C 628      60.930  48.420 173.239  1.00144.00           O
ATOM   4700  N   THR C 629      62.905  47.443 172.754  1.00 52.56           N
ATOM   4701  CA  THR C 629      62.922  46.582 173.905  1.00 52.56           C
ATOM   4702  CB  THR C 629      63.955  45.498 173.802  1.00 52.56           C
ATOM   4703  OG1 THR C 629      65.257  46.059 173.728  1.00 52.56           O
ATOM   4704  CG2 THR C 629      63.665  44.663 172.543  1.00 52.56           C
ATOM   4705  C   THR C 629      63.202  47.351 175.162  1.00 52.56           C
ATOM   4706  O   THR C 629      62.633  47.057 176.210  1.00 52.56           O
ATOM   4707  N   ASP C 630      64.089  48.362 175.089  1.00 57.59           N
ATOM   4708  CA  ASP C 630      64.531  49.074 176.257  1.00 57.59           C
ATOM   4709  CB  ASP C 630      65.543  50.183 175.917  1.00 57.59           C
ATOM   4710  CG  ASP C 630      66.153  50.718 177.203  1.00 57.59           C
ATOM   4711  OD1 ASP C 630      65.670  50.329 178.300  1.00 57.59           O
ATOM   4712  OD2 ASP C 630      67.115  51.527 177.103  1.00 57.59           O
ATOM   4713  C   ASP C 630      63.363  49.703 176.947  1.00 57.59           C
ATOM   4714  O   ASP C 630      62.785  50.678 176.471  1.00 57.59           O
ATOM   4715  N   SER C 631      62.987  49.142 178.113  1.00 75.22           N
ATOM   4716  CA  SER C 631      61.890  49.666 178.870  1.00 75.22           C
ATOM   4717  CB  SER C 631      61.516  48.777 180.069  1.00 75.22           C
ATOM   4718  OG  SER C 631      62.590  48.732 180.997  1.00 75.22           O
ATOM   4719  C   SER C 631      62.286  51.002 179.408  1.00 75.22           C
ATOM   4720  O   SER C 631      61.469  51.917 179.491  1.00 75.22           O
ATOM   4721  N   ARG C 632      63.567  51.138 179.797  1.00185.45           N
ATOM   4722  CA  ARG C 632      64.048  52.352 180.385  1.00185.45           C
ATOM   4723  CB  ARG C 632      65.533  52.248 180.771  1.00185.45           C
ATOM   4724  CG  ARG C 632      66.108  53.515 181.405  1.00185.45           C
ATOM   4725  CD  ARG C 632      65.735  53.692 182.877  1.00185.45           C
ATOM   4726  NE  ARG C 632      66.478  52.651 183.640  1.00185.45           N
ATOM   4727  CZ  ARG C 632      67.775  52.868 184.004  1.00185.45           C
ATOM   4728  NH1 ARG C 632      68.392  54.038 183.664  1.00185.45           N
ATOM   4729  NH2 ARG C 632      68.459  51.914 184.700  1.00185.45           N
ATOM   4730  C   ARG C 632      63.948  53.470 179.399  1.00185.45           C
ATOM   4731  O   ARG C 632      63.358  54.509 179.691  1.00185.45           O
ATOM   4732  N   ASN C 633      64.475  53.246 178.182  1.00117.52           N
ATOM   4733  CA  ASN C 633      64.594  54.264 177.175  1.00117.52           C
ATOM   4734  CB  ASN C 633      65.622  53.917 176.083  1.00117.52           C
ATOM   4735  CG  ASN C 633      66.013  55.191 175.344  1.00117.52           C
ATOM   4736  OD1 ASN C 633      65.686  56.299 175.765  1.00117.52           O
ATOM   4737  ND2 ASN C 633      66.740  55.031 174.205  1.00117.52           N
ATOM   4738  C   ASN C 633      63.285  54.452 176.516  1.00117.52           C
ATOM   4739  O   ASN C 633      62.314  53.763 176.818  1.00117.52           O
ATOM   4740  N   MET C 634      63.213  55.451 175.618  1.00274.32           N
ATOM   4741  CA  MET C 634      61.959  55.699 174.994  1.00274.32           C
ATOM   4742  CB  MET C 634      61.335  54.423 174.364  1.00274.32           C
ATOM   4743  CG  MET C 634      60.301  54.540 173.226  1.00274.32           C
ATOM   4744  SD  MET C 634      58.564  54.914 173.624  1.00274.32           S
ATOM   4745  CE  MET C 634      58.676  56.709 173.376  1.00274.32           C
ATOM   4746  C   MET C 634      61.134  56.177 176.134  1.00274.32           C
ATOM   4747  O   MET C 634      61.636  56.519 177.204  1.00274.32           O
ATOM   4748  N   ALA C 635      59.833  56.266 175.906  1.00208.67           N
ATOM   4749  CA  ALA C 635      58.903  56.645 176.901  1.00208.67           C
ATOM   4750  CB  ALA C 635      57.634  57.306 176.337  1.00208.67           C
ATOM   4751  C   ALA C 635      58.499  55.372 177.546  1.00208.67           C
ATOM   4752  O   ALA C 635      59.296  54.450 177.718  1.00208.67           O
ATOM   4753  N   VAL C 636      57.233  55.328 177.972  1.00144.38           N
ATOM   4754  CA  VAL C 636      56.686  54.165 178.593  1.00144.38           C
ATOM   4755  CB  VAL C 636      55.196  54.264 178.775  1.00144.38           C
ATOM   4756  CG1 VAL C 636      54.553  54.430 177.389  1.00144.38           C
ATOM   4757  CG2 VAL C 636      54.689  53.034 179.546  1.00144.38           C
ATOM   4758  C   VAL C 636      56.985  52.981 177.730  1.00144.38           C
ATOM   4759  O   VAL C 636      57.210  53.096 176.526  1.00144.38           O
ATOM   4760  N   PRO C 637      57.036  51.837 178.357  1.00142.20           N
ATOM   4761  CA  PRO C 637      57.347  50.627 177.657  1.00142.20           C
ATOM   4762  CD  PRO C 637      57.422  51.750 179.754  1.00142.20           C
ATOM   4763  CB  PRO C 637      57.597  49.561 178.729  1.00142.20           C
ATOM   4764  CG  PRO C 637      57.253  50.255 180.063  1.00142.20           C
ATOM   4765  C   PRO C 637      56.313  50.282 176.640  1.00142.20           C
ATOM   4766  O   PRO C 637      55.126  50.504 176.875  1.00142.20           O
ATOM   4767  N   GLN C 638      56.773  49.749 175.493  1.00 97.16           N
ATOM   4768  CA  GLN C 638      55.955  49.429 174.364  1.00 97.16           C
ATOM   4769  CB  GLN C 638      56.789  49.014 173.141  1.00 97.16           C
ATOM   4770  CG  GLN C 638      57.750  50.109 172.676  1.00 97.16           C
ATOM   4771  CD  GLN C 638      56.918  51.318 172.276  1.00 97.16           C
ATOM   4772  OE1 GLN C 638      55.692  51.249 172.214  1.00 97.16           O
ATOM   4773  NE2 GLN C 638      57.601  52.460 171.998  1.00 97.16           N
ATOM   4774  C   GLN C 638      55.033  48.306 174.668  1.00 97.16           C
ATOM   4775  O   GLN C 638      53.862  48.345 174.297  1.00 97.16           O
ATOM   4776  N   GLY C 639      55.518  47.280 175.383  1.00 55.67           N
ATOM   4777  CA  GLY C 639      54.655  46.157 175.561  1.00 55.67           C
ATOM   4778  C   GLY C 639      54.608  45.436 174.248  1.00 55.67           C
ATOM   4779  O   GLY C 639      55.278  44.418 174.084  1.00 55.67           O
ATOM   4780  N   VAL C 640      53.814  45.935 173.274  1.00144.83           N
ATOM   4781  CA  VAL C 640      53.688  45.221 172.037  1.00144.83           C
ATOM   4782  CB  VAL C 640      52.424  45.594 171.304  1.00144.83           C
ATOM   4783  CG1 VAL C 640      52.317  44.808 169.984  1.00144.83           C
ATOM   4784  CG2 VAL C 640      51.240  45.370 172.258  1.00144.83           C
ATOM   4785  C   VAL C 640      54.885  45.532 171.186  1.00144.83           C
ATOM   4786  O   VAL C 640      54.783  45.967 170.040  1.00144.83           O
ATOM   4787  N   GLN C 641      56.077  45.236 171.728  1.00146.78           N
ATOM   4788  CA  GLN C 641      57.307  45.434 171.023  1.00146.78           C
ATOM   4789  CB  GLN C 641      58.536  45.148 171.908  1.00146.78           C
ATOM   4790  CG  GLN C 641      58.649  43.698 172.386  1.00146.78           C
ATOM   4791  CD  GLN C 641      59.334  42.888 171.297  1.00146.78           C
ATOM   4792  OE1 GLN C 641      59.833  43.441 170.319  1.00146.78           O
ATOM   4793  NE2 GLN C 641      59.366  41.539 171.469  1.00146.78           N
ATOM   4794  C   GLN C 641      57.393  44.577 169.780  1.00146.78           C
ATOM   4795  O   GLN C 641      57.789  45.131 168.756  1.00146.78           O
ATOM   4796  N   PRO C 642      57.067  43.293 169.733  1.00158.98           N
ATOM   4797  CA  PRO C 642      57.251  42.521 168.531  1.00158.98           C
ATOM   4798  CD  PRO C 642      56.221  42.584 170.689  1.00158.98           C
ATOM   4799  CB  PRO C 642      56.682  41.136 168.830  1.00158.98           C
ATOM   4800  CG  PRO C 642      55.639  41.391 169.924  1.00158.98           C
ATOM   4801  C   PRO C 642      56.586  43.125 167.334  1.00158.98           C
ATOM   4802  O   PRO C 642      57.160  43.062 166.248  1.00158.98           O
ATOM   4803  N   LEU C 643      55.384  43.708 167.493  1.00 51.29           N
ATOM   4804  CA  LEU C 643      54.716  44.271 166.357  1.00 51.29           C
ATOM   4805  CB  LEU C 643      53.333  44.859 166.683  1.00 51.29           C
ATOM   4806  CG  LEU C 643      52.681  45.570 165.479  1.00 51.29           C
ATOM   4807  CD1 LEU C 643      52.447  44.603 164.308  1.00 51.29           C
ATOM   4808  CD2 LEU C 643      51.405  46.317 165.898  1.00 51.29           C
ATOM   4809  C   LEU C 643      55.550  45.393 165.835  1.00 51.29           C
ATOM   4810  O   LEU C 643      55.727  45.529 164.625  1.00 51.29           O
ATOM   4811  N   PHE C 644      56.111  46.211 166.748  1.00 66.79           N
ATOM   4812  CA  PHE C 644      56.894  47.347 166.353  1.00 66.79           C
ATOM   4813  CB  PHE C 644      57.559  48.107 167.519  1.00 66.79           C
ATOM   4814  CG  PHE C 644      56.589  48.936 168.283  1.00 66.79           C
ATOM   4815  CD1 PHE C 644      55.772  48.371 169.227  1.00 66.79           C
ATOM   4816  CD2 PHE C 644      56.520  50.293 168.081  1.00 66.79           C
ATOM   4817  CE1 PHE C 644      54.879  49.126 169.948  1.00 66.79           C
ATOM   4818  CE2 PHE C 644      55.632  51.058 168.798  1.00 66.79           C
ATOM   4819  CZ  PHE C 644      54.806  50.479 169.731  1.00 66.79           C
ATOM   4820  C   PHE C 644      58.057  46.868 165.558  1.00 66.79           C
ATOM   4821  O   PHE C 644      58.410  47.464 164.543  1.00 66.79           O
ATOM   4822  N   ILE C 645      58.701  45.783 166.018  1.00 51.49           N
ATOM   4823  CA  ILE C 645      59.866  45.296 165.343  1.00 51.49           C
ATOM   4824  CB  ILE C 645      60.504  44.108 166.005  1.00 51.49           C
ATOM   4825  CG1 ILE C 645      61.053  44.490 167.389  1.00 51.49           C
ATOM   4826  CG2 ILE C 645      61.577  43.554 165.053  1.00 51.49           C
ATOM   4827  CD1 ILE C 645      61.557  43.291 168.190  1.00 51.49           C
ATOM   4828  C   ILE C 645      59.480  44.890 163.963  1.00 51.49           C
ATOM   4829  O   ILE C 645      60.227  45.123 163.016  1.00 51.49           O
ATOM   4830  N   GLY C 646      58.307  44.253 163.807  1.00 42.13           N
ATOM   4831  CA  GLY C 646      57.926  43.820 162.497  1.00 42.13           C
ATOM   4832  C   GLY C 646      57.793  45.022 161.627  1.00 42.13           C
ATOM   4833  O   GLY C 646      58.312  45.049 160.519  1.00 42.13           O
ATOM   4834  N   LEU C 647      57.138  46.077 162.131  1.00104.12           N
ATOM   4835  CA  LEU C 647      56.859  47.243 161.345  1.00104.12           C
ATOM   4836  CB  LEU C 647      56.019  48.244 162.162  1.00104.12           C
ATOM   4837  CG  LEU C 647      55.321  49.353 161.355  1.00104.12           C
ATOM   4838  CD1 LEU C 647      54.525  50.279 162.287  1.00104.12           C
ATOM   4839  CD2 LEU C 647      56.287  50.119 160.443  1.00104.12           C
ATOM   4840  C   LEU C 647      58.171  47.861 160.947  1.00104.12           C
ATOM   4841  O   LEU C 647      58.316  48.382 159.841  1.00104.12           O
ATOM   4842  N   ALA C 648      59.171  47.815 161.850  1.00 42.66           N
ATOM   4843  CA  ALA C 648      60.462  48.387 161.579  1.00 42.66           C
ATOM   4844  CB  ALA C 648      61.427  48.258 162.769  1.00 42.66           C
ATOM   4845  C   ALA C 648      61.087  47.680 160.417  1.00 42.66           C
ATOM   4846  O   ALA C 648      61.668  48.299 159.528  1.00 42.66           O
ATOM   4847  N   LEU C 649      60.961  46.348 160.391  1.00 76.21           N
ATOM   4848  CA  LEU C 649      61.518  45.512 159.372  1.00 76.21           C
ATOM   4849  CB  LEU C 649      61.164  44.056 159.698  1.00 76.21           C
ATOM   4850  CG  LEU C 649      61.634  43.717 161.128  1.00 76.21           C
ATOM   4851  CD1 LEU C 649      61.087  42.375 161.628  1.00 76.21           C
ATOM   4852  CD2 LEU C 649      63.162  43.813 161.242  1.00 76.21           C
ATOM   4853  C   LEU C 649      60.871  45.918 158.092  1.00 76.21           C
ATOM   4854  O   LEU C 649      61.511  45.984 157.045  1.00 76.21           O
ATOM   4855  N   GLY C 650      59.568  46.226 158.149  1.00116.72           N
ATOM   4856  CA  GLY C 650      58.866  46.582 156.960  1.00116.72           C
ATOM   4857  C   GLY C 650      59.448  47.831 156.361  1.00116.72           C
ATOM   4858  O   GLY C 650      59.691  47.887 155.159  1.00116.72           O
ATOM   4859  N   ALA C 651      59.701  48.867 157.182  1.00 62.83           N
ATOM   4860  CA  ALA C 651      60.186  50.130 156.691  1.00 62.83           C
ATOM   4861  CB  ALA C 651      60.311  51.189 157.799  1.00 62.83           C
ATOM   4862  C   ALA C 651      61.538  49.966 156.078  1.00 62.83           C
ATOM   4863  O   ALA C 651      61.838  50.583 155.057  1.00 62.83           O
ATOM   4864  N   LEU C 652      62.410  49.157 156.708  1.00 94.52           N
ATOM   4865  CA  LEU C 652      63.725  48.985 156.167  1.00 94.52           C
ATOM   4866  CB  LEU C 652      64.693  48.248 157.107  1.00 94.52           C
ATOM   4867  CG  LEU C 652      65.185  49.155 158.255  1.00 94.52           C
ATOM   4868  CD1 LEU C 652      64.030  49.631 159.147  1.00 94.52           C
ATOM   4869  CD2 LEU C 652      66.318  48.495 159.051  1.00 94.52           C
ATOM   4870  C   LEU C 652      63.654  48.285 154.850  1.00 94.52           C
ATOM   4871  O   LEU C 652      64.326  48.672 153.896  1.00 94.52           O
ATOM   4872  N   ILE C 653      62.818  47.242 154.747  1.00114.71           N
ATOM   4873  CA  ILE C 653      62.731  46.543 153.501  1.00114.71           C
ATOM   4874  CB  ILE C 653      61.893  45.296 153.546  1.00114.71           C
ATOM   4875  CG1 ILE C 653      62.687  44.128 154.165  1.00114.71           C
ATOM   4876  CG2 ILE C 653      61.411  45.006 152.115  1.00114.71           C
ATOM   4877  CD1 ILE C 653      63.147  44.336 155.604  1.00114.71           C
ATOM   4878  C   ILE C 653      62.202  47.444 152.434  1.00114.71           C
ATOM   4879  O   ILE C 653      62.663  47.395 151.298  1.00114.71           O
ATOM   4880  N   LEU C 654      61.194  48.274 152.740  1.00138.56           N
ATOM   4881  CA  LEU C 654      60.677  49.124 151.711  1.00138.56           C
ATOM   4882  CB  LEU C 654      59.375  49.846 152.105  1.00138.56           C
ATOM   4883  CG  LEU C 654      58.111  48.967 151.995  1.00138.56           C
ATOM   4884  CD1 LEU C 654      58.185  47.717 152.880  1.00138.56           C
ATOM   4885  CD2 LEU C 654      56.843  49.798 152.247  1.00138.56           C
ATOM   4886  C   LEU C 654      61.661  50.162 151.268  1.00138.56           C
ATOM   4887  O   LEU C 654      61.768  50.448 150.078  1.00138.56           O
ATOM   4888  N   CYS C 655      62.367  50.813 152.205  1.00178.07           N
ATOM   4889  CA  CYS C 655      63.276  51.845 151.793  1.00178.07           C
ATOM   4890  CB  CYS C 655      63.737  52.724 152.970  1.00178.07           C
ATOM   4891  SG  CYS C 655      64.364  51.755 154.371  1.00178.07           S
ATOM   4892  C   CYS C 655      64.478  51.309 151.076  1.00178.07           C
ATOM   4893  O   CYS C 655      64.850  51.847 150.040  1.00178.07           O
ATOM   4894  N   PHE C 656      65.162  50.311 151.668  1.00180.77           N
ATOM   4895  CA  PHE C 656      66.367  49.663 151.196  1.00180.77           C
ATOM   4896  CB  PHE C 656      67.283  49.173 152.335  1.00180.77           C
ATOM   4897  CG  PHE C 656      67.888  50.339 153.039  1.00180.77           C
ATOM   4898  CD1 PHE C 656      69.056  50.903 152.582  1.00180.77           C
ATOM   4899  CD2 PHE C 656      67.291  50.868 154.158  1.00180.77           C
ATOM   4900  CE1 PHE C 656      69.616  51.979 153.231  1.00180.77           C
ATOM   4901  CE2 PHE C 656      67.845  51.943 154.812  1.00180.77           C
ATOM   4902  CZ  PHE C 656      69.011  52.501 154.349  1.00180.77           C
ATOM   4903  C   PHE C 656      66.211  48.459 150.296  1.00180.77           C
ATOM   4904  O   PHE C 656      67.135  48.113 149.562  1.00180.77           O
ATOM   4905  N   GLY C 657      65.073  47.751 150.361  1.00121.89           N
ATOM   4906  CA  GLY C 657      64.907  46.422 149.819  1.00121.89           C
ATOM   4907  C   GLY C 657      65.250  46.287 148.370  1.00121.89           C
ATOM   4908  O   GLY C 657      65.754  45.253 147.941  1.00121.89           O
ATOM   4909  N   TYR C 658      64.978  47.308 147.563  1.00156.43           N
ATOM   4910  CA  TYR C 658      65.193  47.214 146.156  1.00156.43           C
ATOM   4911  CB  TYR C 658      64.651  48.468 145.464  1.00156.43           C
ATOM   4912  CG  TYR C 658      63.196  48.299 145.741  1.00156.43           C
ATOM   4913  CD1 TYR C 658      62.647  48.756 146.919  1.00156.43           C
ATOM   4914  CD2 TYR C 658      62.388  47.644 144.842  1.00156.43           C
ATOM   4915  CE1 TYR C 658      61.312  48.577 147.189  1.00156.43           C
ATOM   4916  CE2 TYR C 658      61.051  47.461 145.106  1.00156.43           C
ATOM   4917  CZ  TYR C 658      60.513  47.926 146.281  1.00156.43           C
ATOM   4918  OH  TYR C 658      59.141  47.738 146.553  1.00156.43           O
ATOM   4919  C   TYR C 658      66.647  46.956 145.871  1.00156.43           C
ATOM   4920  O   TYR C 658      66.974  46.342 144.856  1.00156.43           O
ATOM   4921  N   ASN C 659      67.558  47.487 146.713  1.00 78.71           N
ATOM   4922  CA  ASN C 659      68.981  47.322 146.559  1.00 78.71           C
ATOM   4923  CB  ASN C 659      69.775  48.289 147.453  1.00 78.71           C
ATOM   4924  CG  ASN C 659      69.524  49.705 146.956  1.00 78.71           C
ATOM   4925  OD1 ASN C 659      69.431  49.947 145.753  1.00 78.71           O
ATOM   4926  ND2 ASN C 659      69.407  50.671 147.906  1.00 78.71           N
ATOM   4927  C   ASN C 659      69.512  45.936 146.848  1.00 78.71           C
ATOM   4928  O   ASN C 659      70.271  45.394 146.045  1.00 78.71           O
ATOM   4929  N   CYS C 660      69.142  45.311 147.989  1.00185.62           N
ATOM   4930  CA  CYS C 660      69.801  44.082 148.357  1.00185.62           C
ATOM   4931  CB  CYS C 660      70.808  44.350 149.499  1.00185.62           C
ATOM   4932  SG  CYS C 660      71.733  42.902 150.090  1.00185.62           S
ATOM   4933  C   CYS C 660      68.804  43.081 148.861  1.00185.62           C
ATOM   4934  O   CYS C 660      69.178  41.975 149.231  1.00185.62           O
ATOM   4935  N   GLY C 661      67.505  43.409 148.907  1.00 74.97           N
ATOM   4936  CA  GLY C 661      66.576  42.410 149.358  1.00 74.97           C
ATOM   4937  C   GLY C 661      66.551  42.401 150.856  1.00 74.97           C
ATOM   4938  O   GLY C 661      65.907  41.545 151.461  1.00 74.97           O
ATOM   4939  N   ALA C 662      67.273  43.349 151.485  1.00244.68           N
ATOM   4940  CA  ALA C 662      67.327  43.507 152.913  1.00244.68           C
ATOM   4941  CB  ALA C 662      66.119  44.270 153.484  1.00244.68           C
ATOM   4942  C   ALA C 662      67.437  42.194 153.637  1.00244.68           C
ATOM   4943  O   ALA C 662      66.537  41.880 154.418  1.00244.68           O
ATOM   4944  N   PRO C 663      68.458  41.392 153.436  1.00156.96           N
ATOM   4945  CA  PRO C 663      68.568  40.182 154.202  1.00156.96           C
ATOM   4946  CD  PRO C 663      69.123  41.247 152.152  1.00156.96           C
ATOM   4947  CB  PRO C 663      69.722  39.389 153.584  1.00156.96           C
ATOM   4948  CG  PRO C 663      70.274  40.286 152.458  1.00156.96           C
ATOM   4949  C   PRO C 663      68.670  40.408 155.679  1.00156.96           C
ATOM   4950  O   PRO C 663      67.871  39.846 156.425  1.00156.96           O
ATOM   4951  N   LEU C 664      69.663  41.197 156.126  1.00137.58           N
ATOM   4952  CA  LEU C 664      69.799  41.581 157.504  1.00137.58           C
ATOM   4953  CB  LEU C 664      68.596  42.378 158.052  1.00137.58           C
ATOM   4954  CG  LEU C 664      68.419  43.803 157.486  1.00137.58           C
ATOM   4955  CD1 LEU C 664      69.538  44.746 157.947  1.00137.58           C
ATOM   4956  CD2 LEU C 664      68.259  43.795 155.962  1.00137.58           C
ATOM   4957  C   LEU C 664      69.980  40.393 158.399  1.00137.58           C
ATOM   4958  O   LEU C 664      70.100  40.571 159.610  1.00137.58           O
ATOM   4959  N   ASN C 665      69.979  39.149 157.872  1.00178.85           N
ATOM   4960  CA  ASN C 665      70.292  38.083 158.785  1.00178.85           C
ATOM   4961  CB  ASN C 665      69.223  37.732 159.831  1.00178.85           C
ATOM   4962  CG  ASN C 665      68.074  36.924 159.294  1.00178.85           C
ATOM   4963  OD1 ASN C 665      68.241  35.748 158.989  1.00178.85           O
ATOM   4964  ND2 ASN C 665      66.864  37.539 159.244  1.00178.85           N
ATOM   4965  C   ASN C 665      70.791  36.896 158.027  1.00178.85           C
ATOM   4966  O   ASN C 665      70.208  36.427 157.050  1.00178.85           O
ATOM   4967  N   PRO C 666      71.912  36.428 158.500  1.00 84.92           N
ATOM   4968  CA  PRO C 666      72.635  35.370 157.851  1.00 84.92           C
ATOM   4969  CD  PRO C 666      72.768  37.246 159.344  1.00 84.92           C
ATOM   4970  CB  PRO C 666      73.960  35.258 158.602  1.00 84.92           C
ATOM   4971  CG  PRO C 666      74.185  36.680 159.153  1.00 84.92           C
ATOM   4972  C   PRO C 666      71.895  34.076 157.717  1.00 84.92           C
ATOM   4973  O   PRO C 666      72.042  33.414 156.690  1.00 84.92           O
ATOM   4974  N   ALA C 667      71.115  33.683 158.736  1.00 43.41           N
ATOM   4975  CA  ALA C 667      70.408  32.435 158.683  1.00 43.41           C
ATOM   4976  CB  ALA C 667      69.685  32.113 160.000  1.00 43.41           C
ATOM   4977  C   ALA C 667      69.369  32.498 157.610  1.00 43.41           C
ATOM   4978  O   ALA C 667      69.167  31.544 156.859  1.00 43.41           O
ATOM   4979  N   ARG C 668      68.687  33.649 157.511  1.00229.20           N
ATOM   4980  CA  ARG C 668      67.615  33.817 156.580  1.00229.20           C
ATOM   4981  CB  ARG C 668      66.991  35.219 156.602  1.00229.20           C
ATOM   4982  CG  ARG C 668      65.884  35.378 157.632  1.00229.20           C
ATOM   4983  CD  ARG C 668      64.508  35.139 157.025  1.00229.20           C
ATOM   4984  NE  ARG C 668      64.258  36.229 156.040  1.00229.20           N
ATOM   4985  CZ  ARG C 668      64.627  36.088 154.735  1.00229.20           C
ATOM   4986  NH1 ARG C 668      65.256  34.951 154.315  1.00229.20           N
ATOM   4987  NH2 ARG C 668      64.351  37.087 153.847  1.00229.20           N
ATOM   4988  C   ARG C 668      68.117  33.631 155.195  1.00229.20           C
ATOM   4989  O   ARG C 668      67.412  33.084 154.356  1.00229.20           O
ATOM   4990  N   ASP C 669      69.285  34.196 154.865  1.00158.44           N
ATOM   4991  CA  ASP C 669      69.776  34.018 153.530  1.00158.44           C
ATOM   4992  CB  ASP C 669      70.645  35.172 153.043  1.00158.44           C
ATOM   4993  CG  ASP C 669      69.650  36.139 152.440  1.00158.44           C
ATOM   4994  OD1 ASP C 669      68.857  36.739 153.208  1.00158.44           O
ATOM   4995  OD2 ASP C 669      69.629  36.249 151.188  1.00158.44           O
ATOM   4996  C   ASP C 669      70.484  32.729 153.229  1.00158.44           C
ATOM   4997  O   ASP C 669      70.207  32.087 152.216  1.00158.44           O
ATOM   4998  N   LEU C 670      71.422  32.313 154.098  1.00 59.73           N
ATOM   4999  CA  LEU C 670      72.263  31.182 153.806  1.00 59.73           C
ATOM   5000  CB  LEU C 670      73.366  30.977 154.860  1.00 59.73           C
ATOM   5001  CG  LEU C 670      74.279  29.771 154.569  1.00 59.73           C
ATOM   5002  CD1 LEU C 670      75.069  29.968 153.265  1.00 59.73           C
ATOM   5003  CD2 LEU C 670      75.183  29.450 155.770  1.00 59.73           C
ATOM   5004  C   LEU C 670      71.485  29.906 153.735  1.00 59.73           C
ATOM   5005  O   LEU C 670      71.677  29.107 152.818  1.00 59.73           O
ATOM   5006  N   ALA C 671      70.572  29.679 154.694  1.00 47.08           N
ATOM   5007  CA  ALA C 671      69.904  28.411 154.734  1.00 47.08           C
ATOM   5008  CB  ALA C 671      68.947  28.271 155.933  1.00 47.08           C
ATOM   5009  C   ALA C 671      69.117  28.196 153.472  1.00 47.08           C
ATOM   5010  O   ALA C 671      69.221  27.124 152.879  1.00 47.08           O
ATOM   5011  N   PRO C 672      68.345  29.140 153.001  1.00146.85           N
ATOM   5012  CA  PRO C 672      67.632  28.872 151.783  1.00146.85           C
ATOM   5013  CD  PRO C 672      67.551  29.987 153.869  1.00146.85           C
ATOM   5014  CB  PRO C 672      66.502  29.891 151.679  1.00146.85           C
ATOM   5015  CG  PRO C 672      66.709  30.814 152.882  1.00146.85           C
ATOM   5016  C   PRO C 672      68.517  28.800 150.587  1.00146.85           C
ATOM   5017  O   PRO C 672      68.113  28.197 149.594  1.00146.85           O
ATOM   5018  N   ARG C 673      69.704  29.428 150.640  1.00149.27           N
ATOM   5019  CA  ARG C 673      70.603  29.367 149.529  1.00149.27           C
ATOM   5020  CB  ARG C 673      71.905  30.127 149.760  1.00149.27           C
ATOM   5021  CG  ARG C 673      71.702  31.624 149.770  1.00149.27           C
ATOM   5022  CD  ARG C 673      72.242  32.328 148.534  1.00149.27           C
ATOM   5023  NE  ARG C 673      71.907  33.727 148.828  1.00149.27           N
ATOM   5024  CZ  ARG C 673      72.573  34.270 149.879  1.00149.27           C
ATOM   5025  NH1 ARG C 673      73.721  33.697 150.347  1.00149.27           N
ATOM   5026  NH2 ARG C 673      72.008  35.307 150.542  1.00149.27           N
ATOM   5027  C   ARG C 673      71.024  27.955 149.344  1.00149.27           C
ATOM   5028  O   ARG C 673      71.081  27.453 148.224  1.00149.27           O
ATOM   5029  N   VAL C 674      71.351  27.273 150.453  1.00111.07           N
ATOM   5030  CA  VAL C 674      71.812  25.927 150.321  1.00111.07           C
ATOM   5031  CB  VAL C 674      72.360  25.317 151.577  1.00111.07           C
ATOM   5032  CG1 VAL C 674      73.642  26.075 151.944  1.00111.07           C
ATOM   5033  CG2 VAL C 674      71.288  25.338 152.671  1.00111.07           C
ATOM   5034  C   VAL C 674      70.704  25.072 149.799  1.00111.07           C
ATOM   5035  O   VAL C 674      70.943  24.155 149.016  1.00111.07           O
ATOM   5036  N   PHE C 675      69.455  25.338 150.223  1.00 53.48           N
ATOM   5037  CA  PHE C 675      68.365  24.525 149.765  1.00 53.48           C
ATOM   5038  CB  PHE C 675      67.009  24.901 150.387  1.00 53.48           C
ATOM   5039  CG  PHE C 675      65.968  24.085 149.691  1.00 53.48           C
ATOM   5040  CD1 PHE C 675      65.757  22.768 150.025  1.00 53.48           C
ATOM   5041  CD2 PHE C 675      65.197  24.644 148.699  1.00 53.48           C
ATOM   5042  CE1 PHE C 675      64.797  22.024 149.380  1.00 53.48           C
ATOM   5043  CE2 PHE C 675      64.235  23.906 148.049  1.00 53.48           C
ATOM   5044  CZ  PHE C 675      64.032  22.591 148.388  1.00 53.48           C
ATOM   5045  C   PHE C 675      68.213  24.667 148.286  1.00 53.48           C
ATOM   5046  O   PHE C 675      68.101  23.676 147.565  1.00 53.48           O
ATOM   5047  N   THR C 676      68.230  25.915 147.791  1.00126.86           N
ATOM   5048  CA  THR C 676      68.029  26.156 146.397  1.00126.86           C
ATOM   5049  CB  THR C 676      67.865  27.612 146.079  1.00126.86           C
ATOM   5050  OG1 THR C 676      67.679  27.806 144.685  1.00126.86           O
ATOM   5051  CG2 THR C 676      69.068  28.385 146.605  1.00126.86           C
[truncated: 171,568 more chars]
