# Supplementary material for: Identification of Ixodid Tick-Specific Aquaporin-1 Potential Anti-tick Vaccine Epitopes: An in-silico Analysis
Source: Front Bioeng Biotechnol. 2019 Sep 26;7:236. doi: 10.3389/fbioe.2019.00236 (PMC6775757; doi:10.3389/fbioe.2019.00236)
Supplement: S1 Data — Fasta file of tick AQP1 sequences MK334175- MK334178 (R. appendiculatus). [file Data_Sheet_1.ZIP › Supplementary files/S3 Data.pdb]

EXPDTA    THEORETICAL MODEL, MODELLER 9.22 2019/07/22 20:17:29
REMARK   6 MODELLER OBJECTIVE FUNCTION:     28699.8066
REMARK   6 MODELLER BEST TEMPLATE % SEQ ID:  29.271
REMARK   6 SEQUENCE: tick_AQP1
REMARK   6 ALIGNMENT: ../pir/aqp1_msa.pir
REMARK   6 SCRIPT: ../scripts/model.py
REMARK   6 DOPE score: -128580.07031
REMARK   6 GA341 score: 0.87432
REMARK   6 TEMPLATE: 1fx8_tetramer_clean.pdb 9:A - 259:A MODELS 1:A - 240:A AT 29.3%
REMARK   6 TEMPLATE: 1fx8_tetramer_clean.pdb 9:B - 259:B MODELS 241:B - 480:B AT 29.3%
REMARK   6 TEMPLATE: 1fx8_tetramer_clean.pdb 9:C - 259:C MODELS 481:C - 720:C AT 29.3%
REMARK   6 TEMPLATE: 1fx8_tetramer_clean.pdb 10:D - 259:D MODELS 721:D - 959:D AT 29.3%
REMARK   6 TEMPLATE: 1ldf_tetramer_clean.pdb 9:A - 259:A MODELS 1:A - 240:A AT 29.0%
REMARK   6 TEMPLATE: 1ldf_tetramer_clean.pdb 9:B - 259:B MODELS 241:B - 480:B AT 29.0%
REMARK   6 TEMPLATE: 1ldf_tetramer_clean.pdb 9:C - 259:C MODELS 481:C - 720:C AT 29.0%
REMARK   6 TEMPLATE: 1ldf_tetramer_clean.pdb 10:D - 259:D MODELS 721:D - 959:D AT 29.0%
ATOM      1  N   GLY A   1      30.969  73.244 174.575  1.00 13.08           N
ATOM      2  CA  GLY A   1      32.328  72.703 174.352  1.00 13.08           C
ATOM      3  C   GLY A   1      32.257  71.424 173.584  1.00 13.08           C
ATOM      4  O   GLY A   1      33.077  71.167 172.705  1.00 13.08           O
ATOM      5  N   THR A   2      31.269  70.575 173.920  1.00100.57           N
ATOM      6  CA  THR A   2      31.104  69.319 173.251  1.00100.57           C
ATOM      7  CB  THR A   2      30.073  68.437 173.884  1.00100.57           C
ATOM      8  OG1 THR A   2      30.134  67.144 173.301  1.00100.57           O
ATOM      9  CG2 THR A   2      28.680  69.055 173.676  1.00100.57           C
ATOM     10  C   THR A   2      30.689  69.567 171.836  1.00100.57           C
ATOM     11  O   THR A   2      31.086  68.848 170.922  1.00100.57           O
ATOM     12  N   PHE A   3      29.859  70.602 171.627  1.00140.55           N
ATOM     13  CA  PHE A   3      29.350  70.949 170.333  1.00140.55           C
ATOM     14  CB  PHE A   3      28.456  72.199 170.418  1.00140.55           C
ATOM     15  CG  PHE A   3      27.973  72.577 169.062  1.00140.55           C
ATOM     16  CD1 PHE A   3      28.748  73.374 168.252  1.00140.55           C
ATOM     17  CD2 PHE A   3      26.754  72.140 168.600  1.00140.55           C
ATOM     18  CE1 PHE A   3      28.314  73.735 166.999  1.00140.55           C
ATOM     19  CE2 PHE A   3      26.313  72.500 167.348  1.00140.55           C
ATOM     20  CZ  PHE A   3      27.093  73.297 166.545  1.00140.55           C
ATOM     21  C   PHE A   3      30.508  71.297 169.460  1.00140.55           C
ATOM     22  O   PHE A   3      30.571  70.904 168.296  1.00140.55           O
ATOM     23  N   VAL A   4      31.459  72.075 170.000  1.00 93.10           N
ATOM     24  CA  VAL A   4      32.555  72.477 169.180  1.00 93.10           C
ATOM     25  CB  VAL A   4      33.418  73.526 169.798  1.00 93.10           C
ATOM     26  CG1 VAL A   4      34.253  72.900 170.928  1.00 93.10           C
ATOM     27  CG2 VAL A   4      34.208  74.179 168.653  1.00 93.10           C
ATOM     28  C   VAL A   4      33.396  71.290 168.822  1.00 93.10           C
ATOM     29  O   VAL A   4      33.849  71.178 167.685  1.00 93.10           O
ATOM     30  N   LEU A   5      33.653  70.369 169.775  1.00122.95           N
ATOM     31  CA  LEU A   5      34.469  69.246 169.411  1.00122.95           C
ATOM     32  CB  LEU A   5      35.153  68.496 170.565  1.00122.95           C
ATOM     33  CG  LEU A   5      36.367  69.324 171.047  1.00122.95           C
ATOM     34  CD1 LEU A   5      35.916  70.579 171.802  1.00122.95           C
ATOM     35  CD2 LEU A   5      37.430  68.486 171.774  1.00122.95           C
ATOM     36  C   LEU A   5      33.781  68.333 168.442  1.00122.95           C
ATOM     37  O   LEU A   5      34.441  67.741 167.592  1.00122.95           O
ATOM     38  N   VAL A   6      32.447  68.168 168.530  1.00110.33           N
ATOM     39  CA  VAL A   6      31.785  67.337 167.555  1.00110.33           C
ATOM     40  CB  VAL A   6      30.339  67.060 167.850  1.00110.33           C
ATOM     41  CG1 VAL A   6      29.571  68.383 167.911  1.00110.33           C
ATOM     42  CG2 VAL A   6      29.809  66.086 166.783  1.00110.33           C
ATOM     43  C   VAL A   6      31.915  67.984 166.208  1.00110.33           C
ATOM     44  O   VAL A   6      31.962  67.302 165.185  1.00110.33           O
ATOM     45  N   LEU A   7      31.938  69.329 166.173  1.00 54.92           N
ATOM     46  CA  LEU A   7      32.092  70.056 164.941  1.00 54.92           C
ATOM     47  CB  LEU A   7      32.079  71.576 165.188  1.00 54.92           C
ATOM     48  CG  LEU A   7      32.397  72.437 163.951  1.00 54.92           C
ATOM     49  CD1 LEU A   7      31.292  72.343 162.893  1.00 54.92           C
ATOM     50  CD2 LEU A   7      32.716  73.887 164.349  1.00 54.92           C
ATOM     51  C   LEU A   7      33.429  69.738 164.340  1.00 54.92           C
ATOM     52  O   LEU A   7      33.522  69.404 163.159  1.00 54.92           O
ATOM     53  N   PHE A   8      34.504  69.841 165.149  1.00 60.14           N
ATOM     54  CA  PHE A   8      35.844  69.619 164.680  1.00 60.14           C
ATOM     55  CB  PHE A   8      36.918  70.101 165.672  1.00 60.14           C
ATOM     56  CG  PHE A   8      36.883  71.589 165.598  1.00 60.14           C
ATOM     57  CD1 PHE A   8      35.911  72.299 166.262  1.00 60.14           C
ATOM     58  CD2 PHE A   8      37.820  72.273 164.858  1.00 60.14           C
ATOM     59  CE1 PHE A   8      35.873  73.671 166.191  1.00 60.14           C
ATOM     60  CE2 PHE A   8      37.789  73.645 164.783  1.00 60.14           C
ATOM     61  CZ  PHE A   8      36.810  74.344 165.447  1.00 60.14           C
ATOM     62  C   PHE A   8      36.086  68.176 164.357  1.00 60.14           C
ATOM     63  O   PHE A   8      36.719  67.856 163.354  1.00 60.14           O
ATOM     64  N   GLY A   9      35.610  67.249 165.202  1.00 45.13           N
ATOM     65  CA  GLY A   9      35.895  65.866 164.945  1.00 45.13           C
ATOM     66  C   GLY A   9      35.266  65.411 163.672  1.00 45.13           C
ATOM     67  O   GLY A   9      35.901  64.724 162.876  1.00 45.13           O
ATOM     68  N   ASN A  10      33.991  65.758 163.435  1.00140.02           N
ATOM     69  CA  ASN A  10      33.394  65.242 162.244  1.00140.02           C
ATOM     70  CB  ASN A  10      31.862  65.279 162.234  1.00140.02           C
ATOM     71  CG  ASN A  10      31.447  66.674 161.904  1.00140.02           C
ATOM     72  OD1 ASN A  10      31.238  67.534 162.758  1.00140.02           O
ATOM     73  ND2 ASN A  10      31.356  66.880 160.571  1.00140.02           N
ATOM     74  C   ASN A  10      34.000  65.945 161.065  1.00140.02           C
ATOM     75  O   ASN A  10      34.051  65.392 159.969  1.00140.02           O
ATOM     76  N   THR A  11      34.437  67.210 161.240  1.00107.31           N
ATOM     77  CA  THR A  11      35.043  67.914 160.145  1.00107.31           C
ATOM     78  CB  THR A  11      35.309  69.376 160.410  1.00107.31           C
ATOM     79  OG1 THR A  11      35.453  70.070 159.181  1.00107.31           O
ATOM     80  CG2 THR A  11      36.611  69.529 161.205  1.00107.31           C
ATOM     81  C   THR A  11      36.343  67.239 159.817  1.00107.31           C
ATOM     82  O   THR A  11      36.720  67.155 158.651  1.00107.31           O
ATOM     83  N   VAL A  12      37.067  66.744 160.845  1.00 62.25           N
ATOM     84  CA  VAL A  12      38.343  66.103 160.658  1.00 62.25           C
ATOM     85  CB  VAL A  12      38.990  65.700 161.950  1.00 62.25           C
ATOM     86  CG1 VAL A  12      40.263  64.900 161.627  1.00 62.25           C
ATOM     87  CG2 VAL A  12      39.252  66.965 162.785  1.00 62.25           C
ATOM     88  C   VAL A  12      38.200  64.851 159.826  1.00 62.25           C
ATOM     89  O   VAL A  12      38.979  64.638 158.900  1.00 62.25           O
ATOM     90  N   LEU A  13      37.203  63.983 160.103  1.00113.96           N
ATOM     91  CA  LEU A  13      37.081  62.763 159.338  1.00113.96           C
ATOM     92  CB  LEU A  13      35.808  61.939 159.586  1.00113.96           C
ATOM     93  CG  LEU A  13      35.638  61.193 160.907  1.00113.96           C
ATOM     94  CD1 LEU A  13      35.437  62.139 162.096  1.00113.96           C
ATOM     95  CD2 LEU A  13      34.498  60.175 160.747  1.00113.96           C
ATOM     96  C   LEU A  13      36.847  63.126 157.917  1.00113.96           C
ATOM     97  O   LEU A  13      37.334  62.454 157.011  1.00113.96           O
ATOM     98  N   ALA A  14      36.010  64.156 157.701  1.00 56.84           N
ATOM     99  CA  ALA A  14      35.652  64.586 156.384  1.00 56.84           C
ATOM    100  CB  ALA A  14      34.592  65.701 156.390  1.00 56.84           C
ATOM    101  C   ALA A  14      36.861  65.114 155.682  1.00 56.84           C
ATOM    102  O   ALA A  14      37.049  64.848 154.497  1.00 56.84           O
ATOM    103  N   ILE A  15      37.724  65.875 156.386  1.00154.24           N
ATOM    104  CA  ILE A  15      38.855  66.434 155.703  1.00154.24           C
ATOM    105  CB  ILE A  15      39.688  67.377 156.546  1.00154.24           C
ATOM    106  CG1 ILE A  15      40.636  68.217 155.667  1.00154.24           C
ATOM    107  CG2 ILE A  15      40.423  66.585 157.635  1.00154.24           C
ATOM    108  CD1 ILE A  15      41.723  67.424 154.938  1.00154.24           C
ATOM    109  C   ILE A  15      39.700  65.305 155.203  1.00154.24           C
ATOM    110  O   ILE A  15      40.108  65.312 154.048  1.00154.24           O
ATOM    111  N   VAL A  16      39.986  64.297 156.044  1.00 80.86           N
ATOM    112  CA  VAL A  16      40.781  63.175 155.623  1.00 80.86           C
ATOM    113  CB  VAL A  16      41.143  62.264 156.764  1.00 80.86           C
ATOM    114  CG1 VAL A  16      41.926  61.059 156.216  1.00 80.86           C
ATOM    115  CG2 VAL A  16      41.917  63.080 157.813  1.00 80.86           C
ATOM    116  C   VAL A  16      40.035  62.346 154.598  1.00 80.86           C
ATOM    117  O   VAL A  16      40.574  61.884 153.592  1.00 80.86           O
ATOM    118  N   THR A  17      38.747  62.090 154.832  1.00 85.56           N
ATOM    119  CA  THR A  17      38.046  61.240 153.918  1.00 85.56           C
ATOM    120  CB  THR A  17      36.649  60.963 154.372  1.00 85.56           C
ATOM    121  OG1 THR A  17      36.657  60.269 155.610  1.00 85.56           O
ATOM    122  CG2 THR A  17      35.933  60.157 153.283  1.00 85.56           C
ATOM    123  C   THR A  17      37.918  61.875 152.580  1.00 85.56           C
ATOM    124  O   THR A  17      38.298  61.310 151.555  1.00 85.56           O
ATOM    125  N   PHE A  18      37.381  63.101 152.585  1.00108.62           N
ATOM    126  CA  PHE A  18      37.111  63.829 151.401  1.00108.62           C
ATOM    127  CB  PHE A  18      36.351  65.143 151.661  1.00108.62           C
ATOM    128  CG  PHE A  18      36.148  65.860 150.366  1.00108.62           C
ATOM    129  CD1 PHE A  18      35.072  65.583 149.556  1.00108.62           C
ATOM    130  CD2 PHE A  18      37.042  66.821 149.955  1.00108.62           C
ATOM    131  CE1 PHE A  18      34.900  66.261 148.371  1.00108.62           C
ATOM    132  CE2 PHE A  18      36.877  67.502 148.774  1.00108.62           C
ATOM    133  CZ  PHE A  18      35.800  67.218 147.975  1.00108.62           C
ATOM    134  C   PHE A  18      38.378  64.131 150.731  1.00108.62           C
ATOM    135  O   PHE A  18      38.320  64.024 149.528  1.00108.62           O
ATOM    136  N   ASP A  19      39.484  64.504 151.443  1.00148.80           N
ATOM    137  CA  ASP A  19      40.753  64.954 150.888  1.00148.80           C
ATOM    138  CB  ASP A  19      41.647  65.764 151.849  1.00148.80           C
ATOM    139  CG  ASP A  19      42.496  66.754 151.055  1.00148.80           C
ATOM    140  OD1 ASP A  19      42.877  66.451 149.893  1.00148.80           O
ATOM    141  OD2 ASP A  19      42.758  67.852 151.612  1.00148.80           O
ATOM    142  C   ASP A  19      41.543  63.843 150.285  1.00148.80           C
ATOM    143  O   ASP A  19      42.333  64.041 149.365  1.00148.80           O
ATOM    144  N   ARG A  20      41.388  62.628 150.785  1.00272.57           N
ATOM    145  CA  ARG A  20      42.008  61.527 150.123  1.00272.57           C
ATOM    146  CB  ARG A  20      41.886  60.260 150.973  1.00272.57           C
ATOM    147  CG  ARG A  20      42.517  60.382 152.365  1.00272.57           C
ATOM    148  CD  ARG A  20      41.811  59.442 153.334  1.00272.57           C
ATOM    149  NE  ARG A  20      41.031  58.566 152.425  1.00272.57           N
ATOM    150  CZ  ARG A  20      41.634  57.464 151.906  1.00272.57           C
ATOM    151  NH1 ARG A  20      42.647  56.875 152.598  1.00272.57           N
ATOM    152  NH2 ARG A  20      41.247  56.974 150.694  1.00272.57           N
ATOM    153  C   ARG A  20      41.286  61.296 148.820  1.00272.57           C
ATOM    154  O   ARG A  20      41.905  60.940 147.822  1.00272.57           O
ATOM    155  N   ALA A  21      39.946  61.475 148.799  1.00104.07           N
ATOM    156  CA  ALA A  21      39.135  61.199 147.642  1.00104.07           C
ATOM    157  CB  ALA A  21      37.634  61.393 147.928  1.00104.07           C
ATOM    158  C   ALA A  21      39.502  62.102 146.490  1.00104.07           C
ATOM    159  O   ALA A  21      39.587  61.580 145.380  1.00104.07           O
ATOM    160  N   PRO A  22      39.675  63.410 146.587  1.00191.47           N
ATOM    161  CA  PRO A  22      40.062  64.129 145.451  1.00191.47           C
ATOM    162  CD  PRO A  22      40.184  64.140 147.680  1.00191.47           C
ATOM    163  CB  PRO A  22      40.259  65.589 145.827  1.00191.47           C
ATOM    164  CG  PRO A  22      40.862  65.426 147.204  1.00191.47           C
ATOM    165  C   PRO A  22      41.410  63.626 145.045  1.00191.47           C
ATOM    166  O   PRO A  22      41.689  63.682 143.857  1.00191.47           O
ATOM    167  N   ASN A  23      42.276  63.179 145.987  1.00 77.85           N
ATOM    168  CA  ASN A  23      43.584  62.716 145.630  1.00 77.85           C
ATOM    169  CB  ASN A  23      44.403  62.164 146.810  1.00 77.85           C
ATOM    170  CG  ASN A  23      44.882  63.341 147.632  1.00 77.85           C
ATOM    171  OD1 ASN A  23      44.212  64.370 147.694  1.00 77.85           O
ATOM    172  ND2 ASN A  23      46.074  63.195 148.269  1.00 77.85           N
ATOM    173  C   ASN A  23      43.385  61.572 144.700  1.00 77.85           C
ATOM    174  O   ASN A  23      44.033  61.485 143.659  1.00 77.85           O
ATOM    175  N   LEU A  24      42.462  60.664 145.052  1.00141.33           N
ATOM    176  CA  LEU A  24      42.233  59.526 144.218  1.00141.33           C
ATOM    177  CB  LEU A  24      41.160  58.587 144.822  1.00141.33           C
ATOM    178  CG  LEU A  24      40.888  57.251 144.088  1.00141.33           C
ATOM    179  CD1 LEU A  24      40.309  57.444 142.679  1.00141.33           C
ATOM    180  CD2 LEU A  24      42.117  56.334 144.113  1.00141.33           C
ATOM    181  C   LEU A  24      41.729  60.017 142.891  1.00141.33           C
ATOM    182  O   LEU A  24      42.269  59.640 141.854  1.00141.33           O
ATOM    183  N   GLY A  25      40.677  60.868 142.887  1.00 89.00           N
ATOM    184  CA  GLY A  25      40.080  61.291 141.643  1.00 89.00           C
ATOM    185  C   GLY A  25      40.886  62.249 140.782  1.00 89.00           C
ATOM    186  O   GLY A  25      41.121  61.964 139.608  1.00 89.00           O
ATOM    187  N   TYR A  26      41.257  63.452 141.290  1.00207.86           N
ATOM    188  CA  TYR A  26      41.998  64.390 140.466  1.00207.86           C
ATOM    189  CB  TYR A  26      41.871  65.901 140.811  1.00207.86           C
ATOM    190  CG  TYR A  26      42.768  66.501 139.772  1.00207.86           C
ATOM    191  CD1 TYR A  26      42.358  66.500 138.469  1.00207.86           C
ATOM    192  CD2 TYR A  26      44.049  66.953 140.029  1.00207.86           C
ATOM    193  CE1 TYR A  26      43.143  66.987 137.455  1.00207.86           C
ATOM    194  CE2 TYR A  26      44.854  67.448 139.028  1.00207.86           C
ATOM    195  CZ  TYR A  26      44.394  67.471 137.733  1.00207.86           C
ATOM    196  OH  TYR A  26      45.199  67.964 136.685  1.00207.86           O
ATOM    197  C   TYR A  26      43.476  64.111 140.424  1.00207.86           C
ATOM    198  O   TYR A  26      44.141  64.250 139.397  1.00207.86           O
ATOM    199  N   ALA A  27      44.028  63.825 141.609  1.00141.07           N
ATOM    200  CA  ALA A  27      45.421  63.627 141.903  1.00141.07           C
ATOM    201  CB  ALA A  27      45.712  63.640 143.415  1.00141.07           C
ATOM    202  C   ALA A  27      45.996  62.355 141.334  1.00141.07           C
ATOM    203  O   ALA A  27      47.200  62.298 141.087  1.00141.07           O
ATOM    204  N   ALA A  28      45.174  61.298 141.144  1.00278.07           N
ATOM    205  CA  ALA A  28      45.599  60.006 140.647  1.00278.07           C
ATOM    206  CB  ALA A  28      46.463  60.119 139.379  1.00278.07           C
ATOM    207  C   ALA A  28      46.358  59.142 141.644  1.00278.07           C
ATOM    208  O   ALA A  28      47.210  58.346 141.250  1.00278.07           O
ATOM    209  N   ALA A  29      46.075  59.258 142.961  1.00122.39           N
ATOM    210  CA  ALA A  29      46.654  58.404 143.983  1.00122.39           C
ATOM    211  CB  ALA A  29      46.835  59.125 145.326  1.00122.39           C
ATOM    212  C   ALA A  29      45.755  57.181 144.219  1.00122.39           C
ATOM    213  O   ALA A  29      44.703  57.078 143.595  1.00122.39           O
ATOM    214  N   PHE A  30      46.157  56.185 145.074  1.00149.71           N
ATOM    215  CA  PHE A  30      45.317  55.020 145.387  1.00149.71           C
ATOM    216  CB  PHE A  30      45.827  53.712 144.761  1.00149.71           C
ATOM    217  CG  PHE A  30      45.004  52.605 145.322  1.00149.71           C
ATOM    218  CD1 PHE A  30      43.765  52.307 144.803  1.00149.71           C
ATOM    219  CD2 PHE A  30      45.480  51.861 146.377  1.00149.71           C
ATOM    220  CE1 PHE A  30      43.015  51.283 145.333  1.00149.71           C
ATOM    221  CE2 PHE A  30      44.736  50.836 146.910  1.00149.71           C
ATOM    222  CZ  PHE A  30      43.499  50.545 146.387  1.00149.71           C
ATOM    223  C   PHE A  30      45.266  54.778 146.891  1.00149.71           C
ATOM    224  O   PHE A  30      46.328  54.771 147.512  1.00149.71           O
ATOM    225  N   TRP A  31      44.070  54.507 147.525  1.00205.93           N
ATOM    226  CA  TRP A  31      44.127  54.435 148.986  1.00205.93           C
ATOM    227  CB  TRP A  31      44.277  55.836 149.617  1.00205.93           C
ATOM    228  CG  TRP A  31      45.353  56.770 149.091  1.00205.93           C
ATOM    229  CD2 TRP A  31      46.715  56.885 149.549  1.00205.93           C
ATOM    230  CD1 TRP A  31      45.196  57.727 148.132  1.00205.93           C
ATOM    231  NE1 TRP A  31      46.358  58.440 147.977  1.00205.93           N
ATOM    232  CE2 TRP A  31      47.302  57.937 148.842  1.00205.93           C
ATOM    233  CE3 TRP A  31      47.422  56.182 150.483  1.00205.93           C
ATOM    234  CZ2 TRP A  31      48.599  58.306 149.061  1.00205.93           C
ATOM    235  CZ3 TRP A  31      48.722  56.571 150.711  1.00205.93           C
ATOM    236  CH2 TRP A  31      49.304  57.610 150.015  1.00205.93           C
ATOM    237  C   TRP A  31      42.867  53.872 149.741  1.00205.93           C
ATOM    238  O   TRP A  31      42.055  53.174 149.134  1.00205.93           O
ATOM    239  N   GLY A  32      42.722  54.201 151.106  1.00269.53           N
ATOM    240  CA  GLY A  32      41.800  53.797 152.229  1.00269.53           C
ATOM    241  C   GLY A  32      40.688  54.818 152.798  1.00269.53           C
ATOM    242  O   GLY A  32      39.814  55.164 152.007  1.00269.53           O
ATOM    243  N   TRP A  33      40.618  55.261 154.163  1.00462.80           N
ATOM    244  CA  TRP A  33      39.534  56.088 154.838  1.00462.80           C
ATOM    245  CB  TRP A  33      38.146  55.520 154.454  1.00462.80           C
ATOM    246  CG  TRP A  33      36.924  56.033 155.199  1.00462.80           C
ATOM    247  CD2 TRP A  33      35.797  56.690 154.592  1.00462.80           C
ATOM    248  CD1 TRP A  33      36.587  55.849 156.511  1.00462.80           C
ATOM    249  NE1 TRP A  33      35.344  56.373 156.763  1.00462.80           N
ATOM    250  CE2 TRP A  33      34.839  56.884 155.589  1.00462.80           C
ATOM    251  CE3 TRP A  33      35.566  57.083 153.307  1.00462.80           C
ATOM    252  CZ2 TRP A  33      33.639  57.477 155.317  1.00462.80           C
ATOM    253  CZ3 TRP A  33      34.357  57.689 153.042  1.00462.80           C
ATOM    254  CH2 TRP A  33      33.412  57.885 154.025  1.00462.80           C
ATOM    255  C   TRP A  33      39.518  56.034 156.394  1.00462.80           C
ATOM    256  O   TRP A  33      39.501  57.040 157.107  1.00462.80           O
ATOM    257  N   ALA A  34      39.467  54.816 156.970  1.00122.55           N
ATOM    258  CA  ALA A  34      39.160  54.443 158.342  1.00122.55           C
ATOM    259  CB  ALA A  34      39.372  52.939 158.442  1.00122.55           C
ATOM    260  C   ALA A  34      40.011  55.088 159.411  1.00122.55           C
ATOM    261  O   ALA A  34      39.505  55.468 160.470  1.00122.55           O
ATOM    262  N   LEU A  35      41.324  55.223 159.186  1.00 98.06           N
ATOM    263  CA  LEU A  35      42.212  55.747 160.190  1.00 98.06           C
ATOM    264  CB  LEU A  35      43.681  55.762 159.732  1.00 98.06           C
ATOM    265  CG  LEU A  35      44.270  54.356 159.519  1.00 98.06           C
ATOM    266  CD1 LEU A  35      44.366  53.585 160.845  1.00 98.06           C
ATOM    267  CD2 LEU A  35      43.499  53.580 158.440  1.00 98.06           C
ATOM    268  C   LEU A  35      41.831  57.156 160.534  1.00 98.06           C
ATOM    269  O   LEU A  35      42.042  57.605 161.660  1.00 98.06           O
ATOM    270  N   ALA A  36      41.285  57.907 159.563  1.00 39.30           N
ATOM    271  CA  ALA A  36      40.932  59.283 159.784  1.00 39.30           C
ATOM    272  CB  ALA A  36      40.327  59.949 158.536  1.00 39.30           C
ATOM    273  C   ALA A  36      39.909  59.368 160.872  1.00 39.30           C
ATOM    274  O   ALA A  36      39.948  60.279 161.698  1.00 39.30           O
ATOM    275  N   LEU A  37      38.950  58.426 160.891  1.00105.20           N
ATOM    276  CA  LEU A  37      37.923  58.421 161.893  1.00105.20           C
ATOM    277  CB  LEU A  37      36.906  57.279 161.675  1.00105.20           C
ATOM    278  CG  LEU A  37      35.815  57.113 162.762  1.00105.20           C
ATOM    279  CD1 LEU A  37      36.359  56.463 164.045  1.00105.20           C
ATOM    280  CD2 LEU A  37      35.096  58.439 163.048  1.00105.20           C
ATOM    281  C   LEU A  37      38.567  58.222 163.227  1.00105.20           C
ATOM    282  O   LEU A  37      38.189  58.862 164.207  1.00105.20           O
ATOM    283  N   THR A  38      39.572  57.331 163.296  1.00 39.13           N
ATOM    284  CA  THR A  38      40.201  57.015 164.548  1.00 39.13           C
ATOM    285  CB  THR A  38      41.303  56.009 164.393  1.00 39.13           C
ATOM    286  OG1 THR A  38      40.795  54.811 163.825  1.00 39.13           O
ATOM    287  CG2 THR A  38      41.911  55.724 165.776  1.00 39.13           C
ATOM    288  C   THR A  38      40.812  58.256 165.130  1.00 39.13           C
ATOM    289  O   THR A  38      40.701  58.516 166.327  1.00 39.13           O
ATOM    290  N   LEU A  39      41.480  59.068 164.297  1.00 52.82           N
ATOM    291  CA  LEU A  39      42.117  60.255 164.797  1.00 52.82           C
ATOM    292  CB  LEU A  39      42.899  61.017 163.712  1.00 52.82           C
ATOM    293  CG  LEU A  39      44.063  60.212 163.107  1.00 52.82           C
ATOM    294  CD1 LEU A  39      44.802  61.029 162.036  1.00 52.82           C
ATOM    295  CD2 LEU A  39      45.002  59.671 164.197  1.00 52.82           C
ATOM    296  C   LEU A  39      41.070  61.187 165.322  1.00 52.82           C
ATOM    297  O   LEU A  39      41.260  61.830 166.355  1.00 52.82           O
ATOM    298  N   GLY A  40      39.930  61.281 164.617  1.00 39.41           N
ATOM    299  CA  GLY A  40      38.885  62.184 165.009  1.00 39.41           C
ATOM    300  C   GLY A  40      38.386  61.794 166.364  1.00 39.41           C
ATOM    301  O   GLY A  40      38.030  62.654 167.168  1.00 39.41           O
ATOM    302  N   VAL A  41      38.273  60.480 166.641  1.00125.52           N
ATOM    303  CA  VAL A  41      37.803  60.095 167.941  1.00125.52           C
ATOM    304  CB  VAL A  41      37.315  58.678 168.046  1.00125.52           C
ATOM    305  CG1 VAL A  41      38.381  57.719 167.524  1.00125.52           C
ATOM    306  CG2 VAL A  41      36.910  58.424 169.508  1.00125.52           C
ATOM    307  C   VAL A  41      38.823  60.393 169.003  1.00125.52           C
ATOM    308  O   VAL A  41      38.475  60.847 170.093  1.00125.52           O
ATOM    309  N   LEU A  42      40.120  60.178 168.712  1.00 72.94           N
ATOM    310  CA  LEU A  42      41.131  60.427 169.705  1.00 72.94           C
ATOM    311  CB  LEU A  42      42.552  60.226 169.155  1.00 72.94           C
ATOM    312  CG  LEU A  42      42.886  58.771 168.800  1.00 72.94           C
ATOM    313  CD1 LEU A  42      44.319  58.649 168.257  1.00 72.94           C
ATOM    314  CD2 LEU A  42      42.633  57.852 170.003  1.00 72.94           C
ATOM    315  C   LEU A  42      41.054  61.869 170.099  1.00 72.94           C
ATOM    316  O   LEU A  42      41.248  62.230 171.261  1.00 72.94           O
ATOM    317  N   VAL A  43      40.828  62.747 169.111  1.00164.34           N
ATOM    318  CA  VAL A  43      40.797  64.147 169.396  1.00164.34           C
ATOM    319  CB  VAL A  43      40.823  64.950 168.109  1.00164.34           C
ATOM    320  CG1 VAL A  43      41.946  64.353 167.243  1.00164.34           C
ATOM    321  CG2 VAL A  43      39.465  64.972 167.392  1.00164.34           C
ATOM    322  C   VAL A  43      39.586  64.504 170.243  1.00164.34           C
ATOM    323  O   VAL A  43      39.710  65.173 171.261  1.00164.34           O
ATOM    324  N   ALA A  44      38.368  64.109 169.822  1.00148.62           N
ATOM    325  CA  ALA A  44      37.121  64.464 170.460  1.00148.62           C
ATOM    326  CB  ALA A  44      35.922  64.322 169.510  1.00148.62           C
ATOM    327  C   ALA A  44      36.770  63.723 171.694  1.00148.62           C
ATOM    328  O   ALA A  44      36.237  64.335 172.617  1.00148.62           O
ATOM    329  N   GLY A  45      36.838  62.371 171.633  1.00300.28           N
ATOM    330  CA  GLY A  45      36.854  61.458 172.740  1.00300.28           C
ATOM    331  C   GLY A  45      37.375  62.249 173.874  1.00300.28           C
ATOM    332  O   GLY A  45      38.374  62.934 173.744  1.00300.28           O
ATOM    333  N   GLY A  46      36.705  62.330 174.997  1.00304.91           N
ATOM    334  CA  GLY A  46      37.354  63.117 175.981  1.00304.91           C
ATOM    335  C   GLY A  46      36.426  64.205 176.309  1.00304.91           C
ATOM    336  O   GLY A  46      35.977  64.294 177.450  1.00304.91           O
ATOM    337  N   VAL A  47      36.176  65.110 175.348  1.00192.86           N
ATOM    338  CA  VAL A  47      35.179  66.084 175.631  1.00192.86           C
ATOM    339  CB  VAL A  47      35.390  67.403 174.938  1.00192.86           C
ATOM    340  CG1 VAL A  47      35.335  67.243 173.412  1.00192.86           C
ATOM    341  CG2 VAL A  47      34.332  68.367 175.491  1.00192.86           C
ATOM    342  C   VAL A  47      33.776  65.609 175.367  1.00192.86           C
ATOM    343  O   VAL A  47      32.938  65.584 176.267  1.00192.86           O
ATOM    344  N   SER A  48      33.503  65.234 174.097  1.00148.20           N
ATOM    345  CA  SER A  48      32.197  64.887 173.590  1.00148.20           C
ATOM    346  CB  SER A  48      32.078  65.095 172.073  1.00148.20           C
ATOM    347  OG  SER A  48      32.394  66.430 171.725  1.00148.20           O
ATOM    348  C   SER A  48      31.842  63.453 173.766  1.00148.20           C
ATOM    349  O   SER A  48      30.667  63.124 173.933  1.00148.20           O
ATOM    350  N   GLY A  49      32.845  62.558 173.702  1.00 51.06           N
ATOM    351  CA  GLY A  49      32.508  61.164 173.675  1.00 51.06           C
ATOM    352  C   GLY A  49      32.546  60.734 172.233  1.00 51.06           C
ATOM    353  O   GLY A  49      32.245  59.587 171.905  1.00 51.06           O
ATOM    354  N   ALA A  50      32.923  61.673 171.339  1.00 95.07           N
ATOM    355  CA  ALA A  50      33.129  61.459 169.925  1.00 95.07           C
ATOM    356  CB  ALA A  50      34.469  60.770 169.614  1.00 95.07           C
ATOM    357  C   ALA A  50      32.046  60.706 169.202  1.00 95.07           C
ATOM    358  O   ALA A  50      32.278  59.596 168.721  1.00 95.07           O
ATOM    359  N   HIS A  51      30.814  61.253 169.134  1.00103.21           N
ATOM    360  CA  HIS A  51      29.812  60.610 168.316  1.00103.21           C
ATOM    361  ND1 HIS A  51      26.734  61.639 170.370  1.00103.21           N
ATOM    362  CG  HIS A  51      27.917  61.097 169.921  1.00103.21           C
ATOM    363  CB  HIS A  51      28.414  61.217 168.512  1.00103.21           C
ATOM    364  NE2 HIS A  51      27.669  60.625 172.114  1.00103.21           N
ATOM    365  CD2 HIS A  51      28.476  60.481 170.999  1.00103.21           C
ATOM    366  CE1 HIS A  51      26.635  61.327 171.687  1.00103.21           C
ATOM    367  C   HIS A  51      30.169  60.788 166.861  1.00103.21           C
ATOM    368  O   HIS A  51      30.350  59.827 166.115  1.00103.21           O
ATOM    369  N   LEU A  52      30.277  62.059 166.421  1.00141.85           N
ATOM    370  CA  LEU A  52      30.669  62.382 165.075  1.00141.85           C
ATOM    371  CB  LEU A  52      32.122  61.983 164.787  1.00141.85           C
ATOM    372  CG  LEU A  52      33.140  62.882 165.513  1.00141.85           C
ATOM    373  CD1 LEU A  52      32.899  62.933 167.025  1.00141.85           C
ATOM    374  CD2 LEU A  52      34.574  62.459 165.179  1.00141.85           C
ATOM    375  C   LEU A  52      29.764  61.730 164.074  1.00141.85           C
ATOM    376  O   LEU A  52      30.138  61.596 162.909  1.00141.85           O
ATOM    377  N   ASN A  53      28.547  61.320 164.483  1.00 77.30           N
ATOM    378  CA  ASN A  53      27.647  60.686 163.557  1.00 77.30           C
ATOM    379  CB  ASN A  53      27.954  59.183 163.418  1.00 77.30           C
ATOM    380  CG  ASN A  53      27.101  58.571 162.320  1.00 77.30           C
ATOM    381  OD1 ASN A  53      26.006  59.044 162.021  1.00 77.30           O
ATOM    382  ND2 ASN A  53      27.617  57.472 161.707  1.00 77.30           N
ATOM    383  C   ASN A  53      26.267  60.811 164.129  1.00 77.30           C
ATOM    384  O   ASN A  53      26.028  60.380 165.256  1.00 77.30           O
ATOM    385  N   PRO A  54      25.330  61.362 163.405  1.00154.51           N
ATOM    386  CA  PRO A  54      23.993  61.540 163.900  1.00154.51           C
ATOM    387  CD  PRO A  54      25.570  62.050 162.149  1.00154.51           C
ATOM    388  CB  PRO A  54      23.269  62.388 162.850  1.00154.51           C
ATOM    389  CG  PRO A  54      24.159  62.299 161.595  1.00154.51           C
ATOM    390  C   PRO A  54      23.332  60.233 164.212  1.00154.51           C
ATOM    391  O   PRO A  54      22.527  60.178 165.141  1.00154.51           O
ATOM    392  N   ALA A  55      23.647  59.174 163.447  1.00 36.67           N
ATOM    393  CA  ALA A  55      23.043  57.893 163.666  1.00 36.67           C
ATOM    394  CB  ALA A  55      23.457  56.852 162.612  1.00 36.67           C
ATOM    395  C   ALA A  55      23.465  57.375 165.001  1.00 36.67           C
ATOM    396  O   ALA A  55      22.664  56.778 165.720  1.00 36.67           O
ATOM    397  N   ILE A  56      24.754  57.550 165.355  1.00122.30           N
ATOM    398  CA  ILE A  56      25.193  57.031 166.616  1.00122.30           C
ATOM    399  CB  ILE A  56      26.673  56.879 166.793  1.00122.30           C
ATOM    400  CG1 ILE A  56      27.416  58.210 166.843  1.00122.30           C
ATOM    401  CG2 ILE A  56      27.168  55.940 165.681  1.00122.30           C
ATOM    402  CD1 ILE A  56      28.808  57.993 167.425  1.00122.30           C
ATOM    403  C   ILE A  56      24.625  57.827 167.748  1.00122.30           C
ATOM    404  O   ILE A  56      24.285  57.272 168.791  1.00122.30           O
ATOM    405  N   THR A  57      24.523  59.160 167.589  1.00 45.77           N
ATOM    406  CA  THR A  57      24.033  59.974 168.664  1.00 45.77           C
ATOM    407  CB  THR A  57      24.031  61.438 168.329  1.00 45.77           C
ATOM    408  OG1 THR A  57      25.338  61.859 167.963  1.00 45.77           O
ATOM    409  CG2 THR A  57      23.578  62.213 169.576  1.00 45.77           C
ATOM    410  C   THR A  57      22.628  59.551 168.988  1.00 45.77           C
ATOM    411  O   THR A  57      22.268  59.402 170.155  1.00 45.77           O
ATOM    412  N   VAL A  58      21.787  59.333 167.961  1.00 86.54           N
ATOM    413  CA  VAL A  58      20.428  58.941 168.214  1.00 86.54           C
ATOM    414  CB  VAL A  58      19.585  58.868 166.975  1.00 86.54           C
ATOM    415  CG1 VAL A  58      20.122  57.751 166.065  1.00 86.54           C
ATOM    416  CG2 VAL A  58      18.123  58.668 167.409  1.00 86.54           C
ATOM    417  C   VAL A  58      20.401  57.591 168.868  1.00 86.54           C
ATOM    418  O   VAL A  58      19.614  57.350 169.780  1.00 86.54           O
ATOM    419  N   ALA A  59      21.254  56.657 168.414  1.00 34.48           N
ATOM    420  CA  ALA A  59      21.242  55.331 168.966  1.00 34.48           C
ATOM    421  CB  ALA A  59      22.216  54.381 168.248  1.00 34.48           C
ATOM    422  C   ALA A  59      21.634  55.366 170.412  1.00 34.48           C
ATOM    423  O   ALA A  59      21.035  54.680 171.238  1.00 34.48           O
ATOM    424  N   VAL A  60      22.656  56.170 170.759  1.00 92.18           N
ATOM    425  CA  VAL A  60      23.128  56.217 172.114  1.00 92.18           C
ATOM    426  CB  VAL A  60      24.358  57.060 172.305  1.00 92.18           C
ATOM    427  CG1 VAL A  60      23.999  58.538 172.092  1.00 92.18           C
ATOM    428  CG2 VAL A  60      24.933  56.763 173.701  1.00 92.18           C
ATOM    429  C   VAL A  60      22.048  56.767 172.985  1.00 92.18           C
ATOM    430  O   VAL A  60      21.925  56.392 174.151  1.00 92.18           O
ATOM    431  N   THR A  61      21.251  57.716 172.465  1.00104.95           N
ATOM    432  CA  THR A  61      20.234  58.227 173.330  1.00104.95           C
ATOM    433  CB  THR A  61      19.498  59.432 172.798  1.00104.95           C
ATOM    434  OG1 THR A  61      18.753  60.034 173.845  1.00104.95           O
ATOM    435  CG2 THR A  61      18.550  59.028 171.660  1.00104.95           C
ATOM    436  C   THR A  61      19.256  57.134 173.632  1.00104.95           C
ATOM    437  O   THR A  61      18.885  56.938 174.788  1.00104.95           O
ATOM    438  N   THR A  62      18.813  56.382 172.602  1.00124.15           N
ATOM    439  CA  THR A  62      17.843  55.353 172.843  1.00124.15           C
ATOM    440  CB  THR A  62      17.335  54.737 171.573  1.00124.15           C
ATOM    441  OG1 THR A  62      18.396  54.094 170.881  1.00124.15           O
ATOM    442  CG2 THR A  62      16.728  55.846 170.697  1.00124.15           C
ATOM    443  C   THR A  62      18.412  54.237 173.675  1.00124.15           C
ATOM    444  O   THR A  62      17.822  53.830 174.674  1.00124.15           O
ATOM    445  N   VAL A  63      19.551  53.667 173.245  1.00 90.88           N
ATOM    446  CA  VAL A  63      20.135  52.539 173.919  1.00 90.88           C
ATOM    447  CB  VAL A  63      21.083  51.784 173.037  1.00 90.88           C
ATOM    448  CG1 VAL A  63      21.725  50.653 173.859  1.00 90.88           C
ATOM    449  CG2 VAL A  63      20.309  51.299 171.801  1.00 90.88           C
ATOM    450  C   VAL A  63      20.882  52.878 175.162  1.00 90.88           C
ATOM    451  O   VAL A  63      20.693  52.228 176.186  1.00 90.88           O
ATOM    452  N   GLY A  64      21.806  53.855 175.076  1.00153.99           N
ATOM    453  CA  GLY A  64      22.599  54.246 176.201  1.00153.99           C
ATOM    454  C   GLY A  64      21.740  55.067 177.088  1.00153.99           C
ATOM    455  O   GLY A  64      20.557  54.808 177.287  1.00153.99           O
ATOM    456  N   LYS A  65      22.349  56.097 177.681  1.00251.62           N
ATOM    457  CA  LYS A  65      21.574  57.011 178.449  1.00251.62           C
ATOM    458  CB  LYS A  65      21.797  56.867 179.962  1.00251.62           C
ATOM    459  CG  LYS A  65      20.963  57.839 180.799  1.00251.62           C
ATOM    460  CD  LYS A  65      19.460  57.559 180.751  1.00251.62           C
ATOM    461  CE  LYS A  65      18.630  58.532 181.590  1.00251.62           C
ATOM    462  NZ  LYS A  65      17.193  58.191 181.488  1.00251.62           N
ATOM    463  C   LYS A  65      22.097  58.341 178.049  1.00251.62           C
ATOM    464  O   LYS A  65      22.460  59.162 178.889  1.00251.62           O
ATOM    465  N   PHE A  66      22.139  58.589 176.730  1.00 92.83           N
ATOM    466  CA  PHE A  66      22.676  59.832 176.274  1.00 92.83           C
ATOM    467  CB  PHE A  66      23.060  59.797 174.782  1.00 92.83           C
ATOM    468  CG  PHE A  66      23.747  61.071 174.423  1.00 92.83           C
ATOM    469  CD1 PHE A  66      25.038  61.310 174.835  1.00 92.83           C
ATOM    470  CD2 PHE A  66      23.110  62.015 173.651  1.00 92.83           C
ATOM    471  CE1 PHE A  66      25.679  62.480 174.501  1.00 92.83           C
ATOM    472  CE2 PHE A  66      23.746  63.187 173.313  1.00 92.83           C
ATOM    473  CZ  PHE A  66      25.031  63.422 173.739  1.00 92.83           C
ATOM    474  C   PHE A  66      21.620  60.864 176.495  1.00 92.83           C
ATOM    475  O   PHE A  66      20.437  60.617 176.266  1.00 92.83           O
ATOM    476  N   PRO A  67      22.024  62.018 176.951  1.00168.01           N
ATOM    477  CA  PRO A  67      21.063  63.048 177.225  1.00168.01           C
ATOM    478  CD  PRO A  67      23.189  62.121 177.815  1.00168.01           C
ATOM    479  CB  PRO A  67      21.819  64.130 177.993  1.00168.01           C
ATOM    480  CG  PRO A  67      22.921  63.335 178.723  1.00168.01           C
ATOM    481  C   PRO A  67      20.377  63.515 175.984  1.00168.01           C
ATOM    482  O   PRO A  67      21.046  63.908 175.030  1.00168.01           O
ATOM    483  N   TRP A  68      19.034  63.542 176.020  1.00 92.38           N
ATOM    484  CA  TRP A  68      18.203  63.902 174.909  1.00 92.38           C
ATOM    485  CB  TRP A  68      16.704  63.741 175.211  1.00 92.38           C
ATOM    486  CG  TRP A  68      16.212  64.611 176.342  1.00 92.38           C
ATOM    487  CD2 TRP A  68      15.749  65.959 176.173  1.00 92.38           C
ATOM    488  CD1 TRP A  68      16.111  64.331 177.673  1.00 92.38           C
ATOM    489  NE1 TRP A  68      15.612  65.421 178.346  1.00 92.38           N
ATOM    490  CE2 TRP A  68      15.385  66.431 177.434  1.00 92.38           C
ATOM    491  CE3 TRP A  68      15.636  66.740 175.059  1.00 92.38           C
ATOM    492  CZ2 TRP A  68      14.900  67.697 177.600  1.00 92.38           C
ATOM    493  CZ3 TRP A  68      15.147  68.016 175.230  1.00 92.38           C
ATOM    494  CH2 TRP A  68      14.786  68.485 176.476  1.00 92.38           C
ATOM    495  C   TRP A  68      18.435  65.337 174.566  1.00 92.38           C
ATOM    496  O   TRP A  68      18.316  65.735 173.410  1.00 92.38           O
ATOM    497  N   ARG A  69      18.755  66.166 175.570  1.00 69.87           N
ATOM    498  CA  ARG A  69      18.921  67.573 175.339  1.00 69.87           C
ATOM    499  CB  ARG A  69      19.341  68.322 176.614  1.00 69.87           C
ATOM    500  CG  ARG A  69      18.333  68.203 177.759  1.00 69.87           C
ATOM    501  CD  ARG A  69      18.803  68.868 179.055  1.00 69.87           C
ATOM    502  NE  ARG A  69      17.733  68.676 180.074  1.00 69.87           N
ATOM    503  CZ  ARG A  69      16.748  69.610 180.217  1.00 69.87           C
ATOM    504  NH1 ARG A  69      16.745  70.726 179.430  1.00 69.87           N
ATOM    505  NH2 ARG A  69      15.767  69.429 181.149  1.00 69.87           N
ATOM    506  C   ARG A  69      20.020  67.767 174.339  1.00 69.87           C
ATOM    507  O   ARG A  69      19.940  68.642 173.480  1.00 69.87           O
ATOM    508  N   LYS A  70      21.079  66.948 174.458  1.00152.16           N
ATOM    509  CA  LYS A  70      22.290  66.963 173.684  1.00152.16           C
ATOM    510  CB  LYS A  70      23.328  65.979 174.246  1.00152.16           C
ATOM    511  CG  LYS A  70      23.826  66.309 175.652  1.00152.16           C
ATOM    512  CD  LYS A  70      24.625  67.607 175.733  1.00152.16           C
ATOM    513  CE  LYS A  70      25.232  67.859 177.113  1.00152.16           C
ATOM    514  NZ  LYS A  70      26.369  66.940 177.342  1.00152.16           N
ATOM    515  C   LYS A  70      22.081  66.547 172.249  1.00152.16           C
ATOM    516  O   LYS A  70      22.869  66.921 171.382  1.00152.16           O
ATOM    517  N   ILE A  71      21.046  65.741 171.947  1.00138.86           N
ATOM    518  CA  ILE A  71      20.952  65.151 170.635  1.00138.86           C
ATOM    519  CB  ILE A  71      19.721  64.291 170.474  1.00138.86           C
ATOM    520  CG1 ILE A  71      19.695  63.609 169.095  1.00138.86           C
ATOM    521  CG2 ILE A  71      18.473  65.148 170.740  1.00138.86           C
ATOM    522  CD1 ILE A  71      20.722  62.496 168.927  1.00138.86           C
ATOM    523  C   ILE A  71      20.935  66.171 169.533  1.00138.86           C
ATOM    524  O   ILE A  71      21.737  66.073 168.603  1.00138.86           O
ATOM    525  N   VAL A  72      20.048  67.181 169.589  1.00117.66           N
ATOM    526  CA  VAL A  72      20.014  68.125 168.510  1.00117.66           C
ATOM    527  CB  VAL A  72      18.802  69.028 168.508  1.00117.66           C
ATOM    528  CG1 VAL A  72      17.565  68.145 168.276  1.00117.66           C
ATOM    529  CG2 VAL A  72      18.721  69.849 169.804  1.00117.66           C
ATOM    530  C   VAL A  72      21.277  68.940 168.433  1.00117.66           C
ATOM    531  O   VAL A  72      21.809  69.054 167.330  1.00117.66           O
ATOM    532  N   PRO A  73      21.833  69.524 169.474  1.00150.95           N
ATOM    533  CA  PRO A  73      23.029  70.301 169.323  1.00150.95           C
ATOM    534  CD  PRO A  73      21.489  69.322 170.875  1.00150.95           C
ATOM    535  CB  PRO A  73      23.381  70.815 170.719  1.00150.95           C
ATOM    536  CG  PRO A  73      22.721  69.796 171.662  1.00150.95           C
ATOM    537  C   PRO A  73      24.136  69.490 168.721  1.00150.95           C
ATOM    538  O   PRO A  73      24.925  70.051 167.963  1.00150.95           O
ATOM    539  N   TYR A  74      24.237  68.188 169.053  1.00144.52           N
ATOM    540  CA  TYR A  74      25.278  67.364 168.501  1.00144.52           C
ATOM    541  CB  TYR A  74      25.283  65.924 169.055  1.00144.52           C
ATOM    542  CG  TYR A  74      26.027  65.832 170.347  1.00144.52           C
ATOM    543  CD1 TYR A  74      25.554  66.408 171.501  1.00144.52           C
ATOM    544  CD2 TYR A  74      27.238  65.177 170.390  1.00144.52           C
ATOM    545  CE1 TYR A  74      26.255  66.310 172.680  1.00144.52           C
ATOM    546  CE2 TYR A  74      27.946  65.073 171.564  1.00144.52           C
ATOM    547  CZ  TYR A  74      27.452  65.638 172.715  1.00144.52           C
ATOM    548  OH  TYR A  74      28.168  65.535 173.926  1.00144.52           O
ATOM    549  C   TYR A  74      25.098  67.231 167.022  1.00144.52           C
ATOM    550  O   TYR A  74      26.050  67.382 166.258  1.00144.52           O
ATOM    551  N   MET A  75      23.859  66.955 166.579  1.00121.65           N
ATOM    552  CA  MET A  75      23.599  66.696 165.192  1.00121.65           C
ATOM    553  CB  MET A  75      22.137  66.303 164.921  1.00121.65           C
ATOM    554  CG  MET A  75      21.143  67.432 165.198  1.00121.65           C
ATOM    555  SD  MET A  75      19.405  66.998 164.885  1.00121.65           S
ATOM    556  CE  MET A  75      19.568  67.016 163.076  1.00121.65           C
ATOM    557  C   MET A  75      23.897  67.905 164.365  1.00121.65           C
ATOM    558  O   MET A  75      24.461  67.792 163.278  1.00121.65           O
ATOM    559  N   VAL A  76      23.515  69.098 164.854  1.00 87.53           N
ATOM    560  CA  VAL A  76      23.727  70.296 164.096  1.00 87.53           C
ATOM    561  CB  VAL A  76      23.115  71.508 164.740  1.00 87.53           C
ATOM    562  CG1 VAL A  76      23.745  71.718 166.126  1.00 87.53           C
ATOM    563  CG2 VAL A  76      23.299  72.700 163.788  1.00 87.53           C
ATOM    564  C   VAL A  76      25.196  70.536 163.934  1.00 87.53           C
ATOM    565  O   VAL A  76      25.654  70.909 162.855  1.00 87.53           O
ATOM    566  N   ALA A  77      25.976  70.328 165.010  1.00 37.82           N
ATOM    567  CA  ALA A  77      27.391  70.567 164.975  1.00 37.82           C
ATOM    568  CB  ALA A  77      28.067  70.360 166.336  1.00 37.82           C
ATOM    569  C   ALA A  77      28.038  69.625 164.010  1.00 37.82           C
ATOM    570  O   ALA A  77      28.971  69.976 163.292  1.00 37.82           O
ATOM    571  N   GLN A  78      27.556  68.379 163.994  1.00122.95           N
ATOM    572  CA  GLN A  78      28.118  67.333 163.201  1.00122.95           C
ATOM    573  CB  GLN A  78      27.358  66.060 163.596  1.00122.95           C
ATOM    574  CG  GLN A  78      28.139  64.757 163.597  1.00122.95           C
ATOM    575  CD  GLN A  78      27.402  63.918 164.638  1.00122.95           C
ATOM    576  OE1 GLN A  78      26.249  63.539 164.446  1.00122.95           O
ATOM    577  NE2 GLN A  78      28.062  63.671 165.802  1.00122.95           N
ATOM    578  C   GLN A  78      27.929  67.691 161.750  1.00122.95           C
ATOM    579  O   GLN A  78      28.860  67.639 160.952  1.00122.95           O
ATOM    580  N   TYR A  79      26.717  68.132 161.377  1.00149.37           N
ATOM    581  CA  TYR A  79      26.387  68.477 160.021  1.00149.37           C
ATOM    582  CB  TYR A  79      24.898  68.840 159.915  1.00149.37           C
ATOM    583  CG  TYR A  79      24.589  69.251 158.523  1.00149.37           C
ATOM    584  CD1 TYR A  79      24.352  68.309 157.550  1.00149.37           C
ATOM    585  CD2 TYR A  79      24.527  70.587 158.203  1.00149.37           C
ATOM    586  CE1 TYR A  79      24.060  68.699 156.266  1.00149.37           C
ATOM    587  CE2 TYR A  79      24.236  70.982 156.922  1.00149.37           C
ATOM    588  CZ  TYR A  79      24.003  70.036 155.956  1.00149.37           C
ATOM    589  OH  TYR A  79      23.703  70.441 154.642  1.00149.37           O
ATOM    590  C   TYR A  79      27.191  69.664 159.578  1.00149.37           C
ATOM    591  O   TYR A  79      27.706  69.694 158.460  1.00149.37           O
ATOM    592  N   ILE A  80      27.309  70.686 160.446  1.00121.33           N
ATOM    593  CA  ILE A  80      28.011  71.888 160.096  1.00121.33           C
ATOM    594  CB  ILE A  80      27.847  72.994 161.105  1.00121.33           C
ATOM    595  CG1 ILE A  80      28.493  74.289 160.587  1.00121.33           C
ATOM    596  CG2 ILE A  80      28.384  72.518 162.460  1.00121.33           C
ATOM    597  CD1 ILE A  80      27.783  74.884 159.372  1.00121.33           C
ATOM    598  C   ILE A  80      29.468  71.605 159.890  1.00121.33           C
ATOM    599  O   ILE A  80      30.086  72.147 158.976  1.00121.33           O
ATOM    600  N   GLY A  81      30.065  70.750 160.740  1.00 24.95           N
ATOM    601  CA  GLY A  81      31.470  70.470 160.626  1.00 24.95           C
ATOM    602  C   GLY A  81      31.764  69.826 159.308  1.00 24.95           C
ATOM    603  O   GLY A  81      32.783  70.112 158.681  1.00 24.95           O
ATOM    604  N   ALA A  82      30.885  68.912 158.868  1.00 39.76           N
ATOM    605  CA  ALA A  82      31.100  68.158 157.667  1.00 39.76           C
ATOM    606  CB  ALA A  82      30.013  67.098 157.426  1.00 39.76           C
ATOM    607  C   ALA A  82      31.075  69.099 156.509  1.00 39.76           C
ATOM    608  O   ALA A  82      31.874  68.990 155.581  1.00 39.76           O
ATOM    609  N   PHE A  83      30.136  70.059 156.551  1.00 47.60           N
ATOM    610  CA  PHE A  83      29.941  71.003 155.490  1.00 47.60           C
ATOM    611  CB  PHE A  83      28.775  71.958 155.807  1.00 47.60           C
ATOM    612  CG  PHE A  83      28.589  72.923 154.688  1.00 47.60           C
ATOM    613  CD1 PHE A  83      27.853  72.573 153.581  1.00 47.60           C
ATOM    614  CD2 PHE A  83      29.138  74.183 154.751  1.00 47.60           C
ATOM    615  CE1 PHE A  83      27.671  73.460 152.547  1.00 47.60           C
ATOM    616  CE2 PHE A  83      28.960  75.076 153.720  1.00 47.60           C
ATOM    617  CZ  PHE A  83      28.226  74.715 152.616  1.00 47.60           C
ATOM    618  C   PHE A  83      31.178  71.834 155.325  1.00 47.60           C
ATOM    619  O   PHE A  83      31.674  72.006 154.212  1.00 47.60           O
ATOM    620  N   LEU A  84      31.714  72.359 156.443  1.00122.45           N
ATOM    621  CA  LEU A  84      32.845  73.247 156.417  1.00122.45           C
ATOM    622  CB  LEU A  84      33.157  73.819 157.818  1.00122.45           C
ATOM    623  CG  LEU A  84      34.331  74.823 157.898  1.00122.45           C
ATOM    624  CD1 LEU A  84      35.704  74.153 157.721  1.00122.45           C
ATOM    625  CD2 LEU A  84      34.112  76.001 156.937  1.00122.45           C
ATOM    626  C   LEU A  84      34.058  72.530 155.908  1.00122.45           C
ATOM    627  O   LEU A  84      34.811  73.074 155.101  1.00122.45           O
ATOM    628  N   ALA A  85      34.281  71.283 156.362  1.00 39.45           N
ATOM    629  CA  ALA A  85      35.456  70.564 155.959  1.00 39.45           C
ATOM    630  CB  ALA A  85      35.536  69.150 156.558  1.00 39.45           C
ATOM    631  C   ALA A  85      35.412  70.393 154.479  1.00 39.45           C
ATOM    632  O   ALA A  85      36.412  70.585 153.795  1.00 39.45           O
ATOM    633  N   SER A  86      34.234  70.061 153.931  1.00 77.62           N
ATOM    634  CA  SER A  86      34.138  69.809 152.523  1.00 77.62           C
ATOM    635  CB  SER A  86      32.700  69.495 152.077  1.00 77.62           C
ATOM    636  OG  SER A  86      32.249  68.296 152.689  1.00 77.62           O
ATOM    637  C   SER A  86      34.578  71.033 151.787  1.00 77.62           C
ATOM    638  O   SER A  86      35.283  70.949 150.783  1.00 77.62           O
ATOM    639  N   VAL A  87      34.176  72.216 152.279  1.00 34.88           N
ATOM    640  CA  VAL A  87      34.526  73.438 151.621  1.00 34.88           C
ATOM    641  CB  VAL A  87      33.960  74.644 152.310  1.00 34.88           C
ATOM    642  CG1 VAL A  87      34.426  75.901 151.556  1.00 34.88           C
ATOM    643  CG2 VAL A  87      32.433  74.493 152.408  1.00 34.88           C
ATOM    644  C   VAL A  87      36.015  73.598 151.630  1.00 34.88           C
ATOM    645  O   VAL A  87      36.610  73.954 150.614  1.00 34.88           O
ATOM    646  N   ILE A  88      36.664  73.330 152.782  1.00144.49           N
ATOM    647  CA  ILE A  88      38.071  73.600 152.859  1.00144.49           C
ATOM    648  CB  ILE A  88      38.656  73.532 154.247  1.00144.49           C
ATOM    649  CG1 ILE A  88      38.845  72.103 154.760  1.00144.49           C
ATOM    650  CG2 ILE A  88      37.762  74.398 155.149  1.00144.49           C
ATOM    651  CD1 ILE A  88      40.181  71.530 154.285  1.00144.49           C
ATOM    652  C   ILE A  88      38.816  72.678 151.935  1.00144.49           C
ATOM    653  O   ILE A  88      39.768  73.089 151.278  1.00144.49           O
ATOM    654  N   LEU A  89      38.414  71.395 151.849  1.00108.84           N
ATOM    655  CA  LEU A  89      39.113  70.492 150.975  1.00108.84           C
ATOM    656  CB  LEU A  89      38.609  69.045 151.095  1.00108.84           C
ATOM    657  CG  LEU A  89      39.082  68.344 152.386  1.00108.84           C
ATOM    658  CD1 LEU A  89      38.682  69.097 153.646  1.00108.84           C
ATOM    659  CD2 LEU A  89      38.539  66.927 152.481  1.00108.84           C
ATOM    660  C   LEU A  89      38.986  70.959 149.553  1.00108.84           C
ATOM    661  O   LEU A  89      39.945  70.901 148.783  1.00108.84           O
ATOM    662  N   PHE A  90      37.799  71.458 149.171  1.00 60.16           N
ATOM    663  CA  PHE A  90      37.565  71.921 147.832  1.00 60.16           C
ATOM    664  CB  PHE A  90      36.114  72.409 147.650  1.00 60.16           C
ATOM    665  CG  PHE A  90      35.928  72.920 146.262  1.00 60.16           C
ATOM    666  CD1 PHE A  90      35.791  72.054 145.202  1.00 60.16           C
ATOM    667  CD2 PHE A  90      35.870  74.275 146.024  1.00 60.16           C
ATOM    668  CE1 PHE A  90      35.614  72.532 143.924  1.00 60.16           C
ATOM    669  CE2 PHE A  90      35.692  74.758 144.749  1.00 60.16           C
ATOM    670  CZ  PHE A  90      35.566  73.886 143.696  1.00 60.16           C
ATOM    671  C   PHE A  90      38.485  73.067 147.543  1.00 60.16           C
ATOM    672  O   PHE A  90      39.047  73.158 146.452  1.00 60.16           O
ATOM    673  N   VAL A  91      38.666  73.986 148.511  1.00106.55           N
ATOM    674  CA  VAL A  91      39.492  75.125 148.227  1.00106.55           C
ATOM    675  CB  VAL A  91      39.519  76.179 149.301  1.00106.55           C
ATOM    676  CG1 VAL A  91      38.076  76.645 149.554  1.00106.55           C
ATOM    677  CG2 VAL A  91      40.276  75.668 150.534  1.00106.55           C
ATOM    678  C   VAL A  91      40.906  74.691 147.971  1.00106.55           C
ATOM    679  O   VAL A  91      41.576  75.246 147.103  1.00106.55           O
ATOM    680  N   THR A  92      41.406  73.698 148.732  1.00 63.37           N
ATOM    681  CA  THR A  92      42.764  73.244 148.597  1.00 63.37           C
ATOM    682  CB  THR A  92      43.140  72.227 149.630  1.00 63.37           C
ATOM    683  OG1 THR A  92      42.981  72.770 150.932  1.00 63.37           O
ATOM    684  CG2 THR A  92      44.606  71.827 149.393  1.00 63.37           C
ATOM    685  C   THR A  92      42.991  72.599 147.258  1.00 63.37           C
ATOM    686  O   THR A  92      44.046  72.801 146.656  1.00 63.37           O
ATOM    687  N   TYR A  93      42.027  71.787 146.764  1.00178.04           N
ATOM    688  CA  TYR A  93      42.209  71.095 145.512  1.00178.04           C
ATOM    689  CB  TYR A  93      41.637  69.666 145.569  1.00178.04           C
ATOM    690  CG  TYR A  93      42.603  68.845 146.340  1.00178.04           C
ATOM    691  CD1 TYR A  93      43.007  69.239 147.594  1.00178.04           C
ATOM    692  CD2 TYR A  93      43.060  67.653 145.829  1.00178.04           C
ATOM    693  CE1 TYR A  93      43.907  68.488 148.309  1.00178.04           C
ATOM    694  CE2 TYR A  93      43.962  66.899 146.541  1.00178.04           C
ATOM    695  CZ  TYR A  93      44.390  67.319 147.777  1.00178.04           C
ATOM    696  OH  TYR A  93      45.317  66.549 148.509  1.00178.04           O
ATOM    697  C   TYR A  93      41.456  71.784 144.408  1.00178.04           C
ATOM    698  O   TYR A  93      41.172  71.173 143.380  1.00178.04           O
ATOM    699  N   ARG A  94      41.246  73.105 144.508  1.00102.06           N
ATOM    700  CA  ARG A  94      40.408  73.804 143.571  1.00102.06           C
ATOM    701  CB  ARG A  94      40.389  75.319 143.853  1.00102.06           C
ATOM    702  CG  ARG A  94      39.350  76.119 143.063  1.00102.06           C
ATOM    703  CD  ARG A  94      39.725  76.386 141.605  1.00102.06           C
ATOM    704  NE  ARG A  94      38.695  77.312 141.056  1.00102.06           N
ATOM    705  CZ  ARG A  94      37.512  76.821 140.586  1.00102.06           C
ATOM    706  NH1 ARG A  94      37.263  75.479 140.633  1.00102.06           N
ATOM    707  NH2 ARG A  94      36.582  77.672 140.063  1.00102.06           N
ATOM    708  C   ARG A  94      40.900  73.626 142.162  1.00102.06           C
ATOM    709  O   ARG A  94      40.123  73.276 141.274  1.00102.06           O
ATOM    710  N   GLY A  95      42.209  73.831 141.924  1.00 34.12           N
ATOM    711  CA  GLY A  95      42.763  73.805 140.596  1.00 34.12           C
ATOM    712  C   GLY A  95      42.649  72.444 139.989  1.00 34.12           C
ATOM    713  O   GLY A  95      42.415  72.305 138.790  1.00 34.12           O
ATOM    714  N   ALA A  96      42.835  71.404 140.813  1.00 62.69           N
ATOM    715  CA  ALA A  96      42.851  70.043 140.386  1.00 62.69           C
ATOM    716  CB  ALA A  96      43.006  69.152 141.624  1.00 62.69           C
ATOM    717  C   ALA A  96      41.536  69.703 139.764  1.00 62.69           C
ATOM    718  O   ALA A  96      41.486  69.080 138.705  1.00 62.69           O
ATOM    719  N   LEU A  97      40.431  70.117 140.406  1.00106.43           N
ATOM    720  CA  LEU A  97      39.137  69.770 139.902  1.00106.43           C
ATOM    721  CB  LEU A  97      37.971  70.243 140.790  1.00106.43           C
ATOM    722  CG  LEU A  97      37.782  69.439 142.090  1.00106.43           C
ATOM    723  CD1 LEU A  97      38.995  69.552 143.022  1.00106.43           C
ATOM    724  CD2 LEU A  97      36.471  69.829 142.789  1.00106.43           C
ATOM    725  C   LEU A  97      38.910  70.366 138.550  1.00106.43           C
ATOM    726  O   LEU A  97      38.449  69.676 137.642  1.00106.43           O
ATOM    727  N   ASP A  98      39.234  71.661 138.376  1.00 42.43           N
ATOM    728  CA  ASP A  98      38.971  72.329 137.131  1.00 42.43           C
ATOM    729  CB  ASP A  98      39.328  73.826 137.161  1.00 42.43           C
ATOM    730  CG  ASP A  98      38.306  74.553 138.023  1.00 42.43           C
ATOM    731  OD1 ASP A  98      37.326  73.897 138.465  1.00 42.43           O
ATOM    732  OD2 ASP A  98      38.489  75.780 138.242  1.00 42.43           O
ATOM    733  C   ASP A  98      39.776  71.719 136.028  1.00 42.43           C
ATOM    734  O   ASP A  98      39.256  71.475 134.940  1.00 42.43           O
ATOM    735  N   ASN A  99      41.070  71.447 136.279  1.00 48.22           N
ATOM    736  CA  ASN A  99      41.908  70.936 135.234  1.00 48.22           C
ATOM    737  CB  ASN A  99      43.374  70.808 135.666  1.00 48.22           C
ATOM    738  CG  ASN A  99      43.912  72.223 135.830  1.00 48.22           C
ATOM    739  OD1 ASN A  99      44.158  72.682 136.944  1.00 48.22           O
ATOM    740  ND2 ASN A  99      44.091  72.940 134.688  1.00 48.22           N
ATOM    741  C   ASN A  99      41.402  69.592 134.831  1.00 48.22           C
ATOM    742  O   ASN A  99      41.376  69.260 133.647  1.00 48.22           O
ATOM    743  N   TYR A 100      40.978  68.780 135.816  1.00 49.24           N
ATOM    744  CA  TYR A 100      40.466  67.473 135.523  1.00 49.24           C
ATOM    745  CB  TYR A 100      39.997  66.722 136.774  1.00 49.24           C
ATOM    746  CG  TYR A 100      39.479  65.387 136.370  1.00 49.24           C
ATOM    747  CD1 TYR A 100      40.339  64.336 136.160  1.00 49.24           C
ATOM    748  CD2 TYR A 100      38.130  65.188 136.194  1.00 49.24           C
ATOM    749  CE1 TYR A 100      39.858  63.104 135.784  1.00 49.24           C
ATOM    750  CE2 TYR A 100      37.642  63.959 135.819  1.00 49.24           C
ATOM    751  CZ  TYR A 100      38.508  62.913 135.614  1.00 49.24           C
ATOM    752  OH  TYR A 100      38.010  61.651 135.228  1.00 49.24           O
ATOM    753  C   TYR A 100      39.240  67.609 134.689  1.00 49.24           C
ATOM    754  O   TYR A 100      39.069  66.902 133.698  1.00 49.24           O
ATOM    755  N   ASP A 101      38.342  68.532 135.064  1.00 46.58           N
ATOM    756  CA  ASP A 101      37.102  68.590 134.348  1.00 46.58           C
ATOM    757  CB  ASP A 101      36.138  69.652 134.898  1.00 46.58           C
ATOM    758  CG  ASP A 101      35.678  69.197 136.273  1.00 46.58           C
ATOM    759  OD1 ASP A 101      35.994  68.038 136.652  1.00 46.58           O
ATOM    760  OD2 ASP A 101      35.003  70.006 136.963  1.00 46.58           O
ATOM    761  C   ASP A 101      37.394  68.942 132.934  1.00 46.58           C
ATOM    762  O   ASP A 101      36.802  68.379 132.012  1.00 46.58           O
ATOM    763  N   GLY A 102      38.316  69.903 132.744  1.00 24.13           N
ATOM    764  CA  GLY A 102      38.647  70.350 131.430  1.00 24.13           C
ATOM    765  C   GLY A 102      39.288  69.239 130.663  1.00 24.13           C
ATOM    766  O   GLY A 102      38.942  69.006 129.507  1.00 24.13           O
ATOM    767  N   GLY A 103      40.234  68.510 131.289  1.00 39.11           N
ATOM    768  CA  GLY A 103      40.967  67.501 130.574  1.00 39.11           C
ATOM    769  C   GLY A 103      40.036  66.446 130.085  1.00 39.11           C
ATOM    770  O   GLY A 103      40.087  66.062 128.918  1.00 39.11           O
ATOM    771  N   VAL A 104      39.160  65.937 130.968  1.00160.64           N
ATOM    772  CA  VAL A 104      38.216  64.968 130.506  1.00160.64           C
ATOM    773  CB  VAL A 104      38.117  63.771 131.400  1.00160.64           C
ATOM    774  CG1 VAL A 104      36.979  62.867 130.894  1.00160.64           C
ATOM    775  CG2 VAL A 104      39.499  63.098 131.474  1.00160.64           C
ATOM    776  C   VAL A 104      36.910  65.659 130.571  1.00160.64           C
ATOM    777  O   VAL A 104      36.190  65.485 131.550  1.00160.64           O
ATOM    778  N   ARG A 105      36.555  66.346 129.463  1.00149.73           N
ATOM    779  CA  ARG A 105      35.448  67.257 129.337  1.00149.73           C
ATOM    780  CB  ARG A 105      34.965  67.410 127.887  1.00149.73           C
ATOM    781  CG  ARG A 105      36.020  67.997 126.949  1.00149.73           C
ATOM    782  CD  ARG A 105      35.544  68.140 125.502  1.00149.73           C
ATOM    783  NE  ARG A 105      36.670  68.718 124.716  1.00149.73           N
ATOM    784  CZ  ARG A 105      36.874  68.313 123.429  1.00149.73           C
ATOM    785  NH1 ARG A 105      36.047  67.382 122.870  1.00149.73           N
ATOM    786  NH2 ARG A 105      37.908  68.832 122.704  1.00149.73           N
ATOM    787  C   ARG A 105      34.287  66.807 130.150  1.00149.73           C
ATOM    788  O   ARG A 105      33.463  65.996 129.729  1.00149.73           O
ATOM    789  N   ALA A 106      34.215  67.356 131.375  1.00 53.82           N
ATOM    790  CA  ALA A 106      33.142  67.024 132.255  1.00 53.82           C
ATOM    791  CB  ALA A 106      33.600  66.396 133.584  1.00 53.82           C
ATOM    792  C   ALA A 106      32.484  68.314 132.585  1.00 53.82           C
ATOM    793  O   ALA A 106      33.148  69.290 132.930  1.00 53.82           O
ATOM    794  N   VAL A 107      31.148  68.354 132.479  1.00106.34           N
ATOM    795  CA  VAL A 107      30.482  69.571 132.808  1.00106.34           C
ATOM    796  CB  VAL A 107      29.294  69.865 131.936  1.00106.34           C
ATOM    797  CG1 VAL A 107      28.207  68.802 132.166  1.00106.34           C
ATOM    798  CG2 VAL A 107      28.838  71.302 132.224  1.00106.34           C
ATOM    799  C   VAL A 107      30.031  69.420 134.217  1.00106.34           C
ATOM    800  O   VAL A 107      29.425  68.415 134.589  1.00106.34           O
ATOM    801  N   THR A 108      30.350  70.414 135.064  1.00 45.18           N
ATOM    802  CA  THR A 108      29.949  70.256 136.422  1.00 45.18           C
ATOM    803  CB  THR A 108      30.567  71.255 137.356  1.00 45.18           C
ATOM    804  OG1 THR A 108      31.983  71.160 137.311  1.00 45.18           O
ATOM    805  CG2 THR A 108      30.064  70.973 138.782  1.00 45.18           C
ATOM    806  C   THR A 108      28.472  70.444 136.472  1.00 45.18           C
ATOM    807  O   THR A 108      27.926  71.355 135.852  1.00 45.18           O
ATOM    808  N   GLY A 109      27.785  69.573 137.229  1.00 43.53           N
ATOM    809  CA  GLY A 109      26.367  69.707 137.358  1.00 43.53           C
ATOM    810  C   GLY A 109      25.660  68.700 136.510  1.00 43.53           C
ATOM    811  O   GLY A 109      24.444  68.551 136.628  1.00 43.53           O
ATOM    812  N   ALA A 110      26.363  67.971 135.623  1.00133.27           N
ATOM    813  CA  ALA A 110      25.560  67.057 134.865  1.00133.27           C
ATOM    814  CB  ALA A 110      25.321  67.516 133.417  1.00133.27           C
ATOM    815  C   ALA A 110      26.203  65.713 134.783  1.00133.27           C
ATOM    816  O   ALA A 110      27.401  65.613 134.554  1.00133.27           O
ATOM    817  N   ASN A 111      25.403  64.662 135.067  1.00259.05           N
ATOM    818  CA  ASN A 111      25.615  63.255 134.826  1.00259.05           C
ATOM    819  CB  ASN A 111      25.852  62.974 133.327  1.00259.05           C
ATOM    820  CG  ASN A 111      25.647  61.494 133.020  1.00259.05           C
ATOM    821  OD1 ASN A 111      24.750  61.134 132.259  1.00259.05           O
ATOM    822  ND2 ASN A 111      26.498  60.610 133.606  1.00259.05           N
ATOM    823  C   ASN A 111      26.763  62.654 135.591  1.00259.05           C
ATOM    824  O   ASN A 111      26.587  61.651 136.279  1.00259.05           O
ATOM    825  N   ALA A 112      27.958  63.269 135.532  1.00267.85           N
ATOM    826  CA  ALA A 112      29.113  62.748 136.208  1.00267.85           C
ATOM    827  CB  ALA A 112      30.253  62.338 135.260  1.00267.85           C
ATOM    828  C   ALA A 112      29.602  63.889 137.020  1.00267.85           C
ATOM    829  O   ALA A 112      29.771  64.984 136.489  1.00267.85           O
ATOM    830  N   THR A 113      29.886  63.669 138.317  1.00276.09           N
ATOM    831  CA  THR A 113      30.098  64.835 139.113  1.00276.09           C
ATOM    832  CB  THR A 113      28.782  65.440 139.536  1.00276.09           C
ATOM    833  OG1 THR A 113      27.976  64.466 140.184  1.00276.09           O
ATOM    834  CG2 THR A 113      28.038  66.025 138.325  1.00276.09           C
ATOM    835  C   THR A 113      30.906  64.612 140.398  1.00276.09           C
ATOM    836  O   THR A 113      32.085  64.277 140.362  1.00276.09           O
ATOM    837  N   ALA A 114      30.217  64.842 141.552  1.00168.11           N
ATOM    838  CA  ALA A 114      30.448  65.050 142.979  1.00168.11           C
ATOM    839  CB  ALA A 114      29.146  65.429 143.707  1.00168.11           C
ATOM    840  C   ALA A 114      31.111  64.013 143.846  1.00168.11           C
ATOM    841  O   ALA A 114      31.588  64.426 144.900  1.00168.11           O
ATOM    842  N   GLY A 115      30.940  62.693 143.600  1.00146.72           N
ATOM    843  CA  GLY A 115      31.676  61.572 144.173  1.00146.72           C
ATOM    844  C   GLY A 115      32.585  61.892 145.335  1.00146.72           C
ATOM    845  O   GLY A 115      32.497  61.306 146.411  1.00146.72           O
ATOM    846  N   ILE A 116      33.554  62.792 145.104  1.00144.01           N
ATOM    847  CA  ILE A 116      34.585  63.150 146.027  1.00144.01           C
ATOM    848  CB  ILE A 116      35.348  64.315 145.465  1.00144.01           C
ATOM    849  CG1 ILE A 116      36.485  64.768 146.381  1.00144.01           C
ATOM    850  CG2 ILE A 116      34.339  65.424 145.122  1.00144.01           C
ATOM    851  CD1 ILE A 116      37.262  65.928 145.767  1.00144.01           C
ATOM    852  C   ILE A 116      33.993  63.559 147.351  1.00144.01           C
ATOM    853  O   ILE A 116      34.506  63.156 148.395  1.00144.01           O
ATOM    854  N   PHE A 117      32.937  64.398 147.348  1.00 89.27           N
ATOM    855  CA  PHE A 117      32.302  64.890 148.548  1.00 89.27           C
ATOM    856  CB  PHE A 117      31.358  66.071 148.266  1.00 89.27           C
ATOM    857  CG  PHE A 117      32.172  67.200 147.743  1.00 89.27           C
ATOM    858  CD1 PHE A 117      32.448  67.296 146.398  1.00 89.27           C
ATOM    859  CD2 PHE A 117      32.658  68.162 148.597  1.00 89.27           C
ATOM    860  CE1 PHE A 117      33.199  68.340 145.913  1.00 89.27           C
ATOM    861  CE2 PHE A 117      33.409  69.208 148.116  1.00 89.27           C
ATOM    862  CZ  PHE A 117      33.681  69.297 146.772  1.00 89.27           C
ATOM    863  C   PHE A 117      31.456  63.881 149.274  1.00 89.27           C
ATOM    864  O   PHE A 117      31.550  63.759 150.495  1.00 89.27           O
ATOM    865  N   ALA A 118      30.591  63.136 148.552  1.00 69.91           N
ATOM    866  CA  ALA A 118      29.648  62.290 149.231  1.00 69.91           C
ATOM    867  CB  ALA A 118      28.270  62.945 149.445  1.00 69.91           C
ATOM    868  C   ALA A 118      29.425  61.034 148.446  1.00 69.91           C
ATOM    869  O   ALA A 118      30.078  60.770 147.438  1.00 69.91           O
ATOM    870  N   SER A 119      28.494  60.210 148.962  1.00126.54           N
ATOM    871  CA  SER A 119      28.149  58.899 148.492  1.00126.54           C
ATOM    872  CB  SER A 119      27.579  58.103 149.670  1.00126.54           C
ATOM    873  OG  SER A 119      26.755  57.055 149.208  1.00126.54           O
ATOM    874  C   SER A 119      27.119  58.891 147.393  1.00126.54           C
ATOM    875  O   SER A 119      26.194  59.698 147.367  1.00126.54           O
ATOM    876  N   TYR A 120      27.273  57.942 146.440  1.00 85.98           N
ATOM    877  CA  TYR A 120      26.310  57.717 145.393  1.00 85.98           C
ATOM    878  CB  TYR A 120      26.644  58.440 144.074  1.00 85.98           C
ATOM    879  CG  TYR A 120      26.544  59.898 144.379  1.00 85.98           C
ATOM    880  CD1 TYR A 120      27.641  60.596 144.829  1.00 85.98           C
ATOM    881  CD2 TYR A 120      25.350  60.567 144.233  1.00 85.98           C
ATOM    882  CE1 TYR A 120      27.551  61.938 145.121  1.00 85.98           C
ATOM    883  CE2 TYR A 120      25.253  61.908 144.524  1.00 85.98           C
ATOM    884  CZ  TYR A 120      26.355  62.598 144.970  1.00 85.98           C
ATOM    885  OH  TYR A 120      26.264  63.974 145.273  1.00 85.98           O
ATOM    886  C   TYR A 120      26.257  56.233 145.160  1.00 85.98           C
ATOM    887  O   TYR A 120      27.236  55.534 145.413  1.00 85.98           O
ATOM    888  N   PRO A 121      25.147  55.714 144.700  1.00 89.76           N
ATOM    889  CA  PRO A 121      25.018  54.289 144.514  1.00 89.76           C
ATOM    890  CD  PRO A 121      23.857  56.346 144.912  1.00 89.76           C
ATOM    891  CB  PRO A 121      23.519  53.986 144.501  1.00 89.76           C
ATOM    892  CG  PRO A 121      22.852  55.355 144.299  1.00 89.76           C
ATOM    893  C   PRO A 121      25.726  53.767 143.309  1.00 89.76           C
ATOM    894  O   PRO A 121      25.922  54.511 142.349  1.00 89.76           O
ATOM    895  N   GLN A 122      26.106  52.473 143.346  1.00138.54           N
ATOM    896  CA  GLN A 122      26.753  51.855 142.233  1.00138.54           C
ATOM    897  CB  GLN A 122      27.461  50.533 142.603  1.00138.54           C
ATOM    898  CG  GLN A 122      26.583  49.449 143.229  1.00138.54           C
ATOM    899  CD  GLN A 122      26.366  48.352 142.205  1.00138.54           C
ATOM    900  OE1 GLN A 122      25.403  48.381 141.446  1.00138.54           O
ATOM    901  NE2 GLN A 122      27.287  47.352 142.180  1.00138.54           N
ATOM    902  C   GLN A 122      25.729  51.723 141.149  1.00138.54           C
ATOM    903  O   GLN A 122      24.527  51.675 141.409  1.00138.54           O
ATOM    904  N   GLU A 123      26.194  51.682 139.887  1.00 87.41           N
ATOM    905  CA  GLU A 123      25.326  51.748 138.745  1.00 87.41           C
ATOM    906  CB  GLU A 123      26.085  51.693 137.406  1.00 87.41           C
ATOM    907  CG  GLU A 123      26.826  52.986 137.045  1.00 87.41           C
ATOM    908  CD  GLU A 123      28.122  53.067 137.841  1.00 87.41           C
ATOM    909  OE1 GLU A 123      28.054  53.335 139.070  1.00 87.41           O
ATOM    910  OE2 GLU A 123      29.202  52.869 137.224  1.00 87.41           O
ATOM    911  C   GLU A 123      24.330  50.630 138.743  1.00 87.41           C
ATOM    912  O   GLU A 123      23.172  50.841 138.386  1.00 87.41           O
ATOM    913  N   PHE A 124      24.734  49.410 139.134  1.00152.38           N
ATOM    914  CA  PHE A 124      23.799  48.315 139.078  1.00152.38           C
ATOM    915  CB  PHE A 124      24.381  46.896 139.384  1.00152.38           C
ATOM    916  CG  PHE A 124      23.163  46.030 139.496  1.00152.38           C
ATOM    917  CD1 PHE A 124      22.508  45.611 138.362  1.00152.38           C
ATOM    918  CD2 PHE A 124      22.630  45.689 140.727  1.00152.38           C
ATOM    919  CE1 PHE A 124      21.362  44.856 138.447  1.00152.38           C
ATOM    920  CE2 PHE A 124      21.481  44.944 140.820  1.00152.38           C
ATOM    921  CZ  PHE A 124      20.843  44.525 139.676  1.00152.38           C
ATOM    922  C   PHE A 124      22.639  48.509 140.020  1.00152.38           C
ATOM    923  O   PHE A 124      21.509  48.142 139.703  1.00152.38           O
ATOM    924  N   VAL A 125      22.883  49.049 141.223  1.00131.00           N
ATOM    925  CA  VAL A 125      21.900  49.013 142.277  1.00131.00           C
ATOM    926  CB  VAL A 125      22.561  49.078 143.622  1.00131.00           C
ATOM    927  CG1 VAL A 125      23.404  50.364 143.675  1.00131.00           C
ATOM    928  CG2 VAL A 125      21.489  49.029 144.715  1.00131.00           C
ATOM    929  C   VAL A 125      20.909  50.140 142.223  1.00131.00           C
ATOM    930  O   VAL A 125      21.205  51.233 141.746  1.00131.00           O
ATOM    931  N   SER A 126      19.675  49.860 142.714  1.00 89.03           N
ATOM    932  CA  SER A 126      18.593  50.800 142.799  1.00 89.03           C
ATOM    933  CB  SER A 126      17.222  50.190 142.469  1.00 89.03           C
ATOM    934  OG  SER A 126      17.194  49.756 141.118  1.00 89.03           O
ATOM    935  C   SER A 126      18.518  51.343 144.196  1.00 89.03           C
ATOM    936  O   SER A 126      19.315  50.989 145.064  1.00 89.03           O
ATOM    937  N   THR A 127      17.525  52.228 144.437  1.00113.95           N
ATOM    938  CA  THR A 127      17.364  52.904 145.692  1.00113.95           C
ATOM    939  CB  THR A 127      16.211  53.864 145.682  1.00113.95           C
ATOM    940  OG1 THR A 127      14.992  53.165 145.477  1.00113.95           O
ATOM    941  CG2 THR A 127      16.432  54.886 144.554  1.00113.95           C
ATOM    942  C   THR A 127      17.122  51.937 146.808  1.00113.95           C
ATOM    943  O   THR A 127      17.805  51.990 147.829  1.00113.95           O
ATOM    944  N   GLY A 128      16.171  51.000 146.640  1.00 19.36           N
ATOM    945  CA  GLY A 128      15.830  50.120 147.723  1.00 19.36           C
ATOM    946  C   GLY A 128      17.019  49.299 148.097  1.00 19.36           C
ATOM    947  O   GLY A 128      17.289  49.083 149.277  1.00 19.36           O
ATOM    948  N   ASN A 129      17.760  48.808 147.091  1.00 48.85           N
ATOM    949  CA  ASN A 129      18.886  47.970 147.369  1.00 48.85           C
ATOM    950  CB  ASN A 129      19.512  47.361 146.106  1.00 48.85           C
ATOM    951  CG  ASN A 129      18.521  46.358 145.532  1.00 48.85           C
ATOM    952  OD1 ASN A 129      18.578  46.017 144.352  1.00 48.85           O
ATOM    953  ND2 ASN A 129      17.583  45.874 146.389  1.00 48.85           N
ATOM    954  C   ASN A 129      19.923  48.773 148.094  1.00 48.85           C
ATOM    955  O   ASN A 129      20.610  48.259 148.974  1.00 48.85           O
ATOM    956  N   GLY A 130      20.082  50.057 147.729  1.00 26.64           N
ATOM    957  CA  GLY A 130      21.045  50.902 148.379  1.00 26.64           C
ATOM    958  C   GLY A 130      20.655  51.103 149.815  1.00 26.64           C
ATOM    959  O   GLY A 130      21.513  51.179 150.693  1.00 26.64           O
ATOM    960  N   LEU A 131      19.343  51.237 150.093  1.00 89.30           N
ATOM    961  CA  LEU A 131      18.919  51.456 151.450  1.00 89.30           C
ATOM    962  CB  LEU A 131      17.408  51.706 151.634  1.00 89.30           C
ATOM    963  CG  LEU A 131      16.937  53.154 151.383  1.00 89.30           C
ATOM    964  CD1 LEU A 131      17.139  53.601 149.932  1.00 89.30           C
ATOM    965  CD2 LEU A 131      15.491  53.349 151.863  1.00 89.30           C
ATOM    966  C   LEU A 131      19.265  50.278 152.301  1.00 89.30           C
ATOM    967  O   LEU A 131      19.696  50.447 153.440  1.00 89.30           O
ATOM    968  N   VAL A 132      19.084  49.051 151.779  1.00 92.98           N
ATOM    969  CA  VAL A 132      19.336  47.896 152.593  1.00 92.98           C
ATOM    970  CB  VAL A 132      18.980  46.588 151.942  1.00 92.98           C
ATOM    971  CG1 VAL A 132      17.489  46.618 151.571  1.00 92.98           C
ATOM    972  CG2 VAL A 132      19.936  46.312 150.773  1.00 92.98           C
ATOM    973  C   VAL A 132      20.788  47.850 152.951  1.00 92.98           C
ATOM    974  O   VAL A 132      21.143  47.501 154.075  1.00 92.98           O
ATOM    975  N   ASP A 133      21.680  48.195 152.005  1.00107.00           N
ATOM    976  CA  ASP A 133      23.076  48.102 152.316  1.00107.00           C
ATOM    977  CB  ASP A 133      23.998  48.295 151.088  1.00107.00           C
ATOM    978  CG  ASP A 133      23.759  49.633 150.400  1.00107.00           C
ATOM    979  OD1 ASP A 133      23.984  50.697 151.033  1.00107.00           O
ATOM    980  OD2 ASP A 133      23.366  49.603 149.203  1.00107.00           O
ATOM    981  C   ASP A 133      23.446  49.041 153.430  1.00107.00           C
ATOM    982  O   ASP A 133      24.144  48.653 154.365  1.00107.00           O
ATOM    983  N   GLN A 134      22.952  50.290 153.394  1.00 93.37           N
ATOM    984  CA  GLN A 134      23.291  51.267 154.392  1.00 93.37           C
ATOM    985  CB  GLN A 134      22.679  52.644 154.093  1.00 93.37           C
ATOM    986  CG  GLN A 134      23.367  53.360 152.933  1.00 93.37           C
ATOM    987  CD  GLN A 134      24.655  53.942 153.491  1.00 93.37           C
ATOM    988  OE1 GLN A 134      24.677  55.079 153.956  1.00 93.37           O
ATOM    989  NE2 GLN A 134      25.753  53.141 153.472  1.00 93.37           N
ATOM    990  C   GLN A 134      22.777  50.825 155.725  1.00 93.37           C
ATOM    991  O   GLN A 134      23.434  51.027 156.747  1.00 93.37           O
ATOM    992  N   ILE A 135      21.570  50.231 155.758  1.00132.78           N
ATOM    993  CA  ILE A 135      21.012  49.835 157.017  1.00132.78           C
ATOM    994  CB  ILE A 135      19.565  49.408 156.920  1.00132.78           C
ATOM    995  CG1 ILE A 135      18.887  49.394 158.305  1.00132.78           C
ATOM    996  CG2 ILE A 135      19.484  48.064 156.183  1.00132.78           C
ATOM    997  CD1 ILE A 135      19.440  48.362 159.288  1.00132.78           C
ATOM    998  C   ILE A 135      21.834  48.732 157.619  1.00132.78           C
ATOM    999  O   ILE A 135      22.155  48.771 158.806  1.00132.78           O
ATOM   1000  N   VAL A 136      22.213  47.721 156.814  1.00 35.29           N
ATOM   1001  CA  VAL A 136      22.925  46.585 157.332  1.00 35.29           C
ATOM   1002  CB  VAL A 136      23.172  45.535 156.288  1.00 35.29           C
ATOM   1003  CG1 VAL A 136      24.028  44.418 156.910  1.00 35.29           C
ATOM   1004  CG2 VAL A 136      21.817  45.053 155.743  1.00 35.29           C
ATOM   1005  C   VAL A 136      24.263  46.996 157.867  1.00 35.29           C
ATOM   1006  O   VAL A 136      24.648  46.598 158.966  1.00 35.29           O
ATOM   1007  N   GLY A 137      25.012  47.809 157.101  1.00 37.19           N
ATOM   1008  CA  GLY A 137      26.343  48.194 157.483  1.00 37.19           C
ATOM   1009  C   GLY A 137      26.343  49.034 158.723  1.00 37.19           C
ATOM   1010  O   GLY A 137      27.246  48.922 159.549  1.00 37.19           O
ATOM   1011  N   THR A 138      25.359  49.941 158.860  1.00 41.77           N
ATOM   1012  CA  THR A 138      25.316  50.826 159.991  1.00 41.77           C
ATOM   1013  CB  THR A 138      24.229  51.857 159.890  1.00 41.77           C
ATOM   1014  OG1 THR A 138      24.382  52.627 158.707  1.00 41.77           O
ATOM   1015  CG2 THR A 138      24.316  52.773 161.123  1.00 41.77           C
ATOM   1016  C   THR A 138      25.039  50.024 161.216  1.00 41.77           C
ATOM   1017  O   THR A 138      25.558  50.315 162.293  1.00 41.77           O
ATOM   1018  N   ALA A 139      24.183  48.994 161.087  1.00 27.70           N
ATOM   1019  CA  ALA A 139      23.859  48.201 162.233  1.00 27.70           C
ATOM   1020  CB  ALA A 139      22.867  47.069 161.916  1.00 27.70           C
ATOM   1021  C   ALA A 139      25.127  47.576 162.711  1.00 27.70           C
ATOM   1022  O   ALA A 139      25.422  47.587 163.903  1.00 27.70           O
ATOM   1023  N   LEU A 140      25.938  47.055 161.773  1.00 85.27           N
ATOM   1024  CA  LEU A 140      27.160  46.388 162.118  1.00 85.27           C
ATOM   1025  CB  LEU A 140      27.866  45.813 160.868  1.00 85.27           C
ATOM   1026  CG  LEU A 140      29.082  44.882 161.108  1.00 85.27           C
ATOM   1027  CD1 LEU A 140      29.658  44.405 159.765  1.00 85.27           C
ATOM   1028  CD2 LEU A 140      30.173  45.506 161.995  1.00 85.27           C
ATOM   1029  C   LEU A 140      28.062  47.390 162.771  1.00 85.27           C
ATOM   1030  O   LEU A 140      28.738  47.077 163.750  1.00 85.27           O
ATOM   1031  N   LEU A 141      28.094  48.628 162.244  1.00 46.58           N
ATOM   1032  CA  LEU A 141      28.974  49.633 162.767  1.00 46.58           C
ATOM   1033  CB  LEU A 141      28.855  50.962 162.000  1.00 46.58           C
ATOM   1034  CG  LEU A 141      29.782  52.073 162.525  1.00 46.58           C
ATOM   1035  CD1 LEU A 141      31.262  51.699 162.346  1.00 46.58           C
ATOM   1036  CD2 LEU A 141      29.429  53.432 161.897  1.00 46.58           C
ATOM   1037  C   LEU A 141      28.626  49.904 164.196  1.00 46.58           C
ATOM   1038  O   LEU A 141      29.497  49.921 165.064  1.00 46.58           O
ATOM   1039  N   VAL A 142      27.328  50.105 164.479  1.00 41.42           N
ATOM   1040  CA  VAL A 142      26.893  50.406 165.810  1.00 41.42           C
ATOM   1041  CB  VAL A 142      25.419  50.674 165.889  1.00 41.42           C
ATOM   1042  CG1 VAL A 142      25.037  50.887 167.363  1.00 41.42           C
ATOM   1043  CG2 VAL A 142      25.090  51.869 164.978  1.00 41.42           C
ATOM   1044  C   VAL A 142      27.184  49.244 166.716  1.00 41.42           C
ATOM   1045  O   VAL A 142      27.741  49.436 167.795  1.00 41.42           O
ATOM   1046  N   LEU A 143      26.860  47.997 166.300  1.00104.23           N
ATOM   1047  CA  LEU A 143      27.056  46.908 167.224  1.00104.23           C
ATOM   1048  CB  LEU A 143      26.756  45.466 166.741  1.00104.23           C
ATOM   1049  CG  LEU A 143      25.291  44.994 166.648  1.00104.23           C
ATOM   1050  CD1 LEU A 143      24.617  45.417 165.344  1.00104.23           C
ATOM   1051  CD2 LEU A 143      25.189  43.481 166.896  1.00104.23           C
ATOM   1052  C   LEU A 143      28.495  46.803 167.615  1.00104.23           C
ATOM   1053  O   LEU A 143      28.804  46.633 168.792  1.00104.23           O
ATOM   1054  N   ALA A 144      29.407  46.880 166.631  1.00 45.09           N
ATOM   1055  CA  ALA A 144      30.817  46.714 166.854  1.00 45.09           C
ATOM   1056  CB  ALA A 144      31.631  46.730 165.548  1.00 45.09           C
ATOM   1057  C   ALA A 144      31.348  47.810 167.723  1.00 45.09           C
ATOM   1058  O   ALA A 144      32.264  47.586 168.512  1.00 45.09           O
ATOM   1059  N   ILE A 145      30.826  49.042 167.570  1.00 39.33           N
ATOM   1060  CA  ILE A 145      31.327  50.128 168.364  1.00 39.33           C
ATOM   1061  CB  ILE A 145      30.717  51.456 168.023  1.00 39.33           C
ATOM   1062  CG1 ILE A 145      31.085  51.859 166.585  1.00 39.33           C
ATOM   1063  CG2 ILE A 145      31.179  52.472 169.083  1.00 39.33           C
ATOM   1064  CD1 ILE A 145      30.295  53.060 166.067  1.00 39.33           C
ATOM   1065  C   ILE A 145      31.037  49.845 169.805  1.00 39.33           C
ATOM   1066  O   ILE A 145      31.886  50.058 170.667  1.00 39.33           O
ATOM   1067  N   LEU A 146      29.819  49.361 170.109  1.00 95.13           N
ATOM   1068  CA  LEU A 146      29.468  49.051 171.465  1.00 95.13           C
ATOM   1069  CB  LEU A 146      28.013  48.568 171.603  1.00 95.13           C
ATOM   1070  CG  LEU A 146      26.946  49.673 171.482  1.00 95.13           C
ATOM   1071  CD1 LEU A 146      26.878  50.514 172.763  1.00 95.13           C
ATOM   1072  CD2 LEU A 146      27.160  50.541 170.235  1.00 95.13           C
ATOM   1073  C   LEU A 146      30.351  47.948 171.970  1.00 95.13           C
ATOM   1074  O   LEU A 146      30.817  47.983 173.108  1.00 95.13           O
ATOM   1075  N   ALA A 147      30.603  46.925 171.136  1.00 42.87           N
ATOM   1076  CA  ALA A 147      31.394  45.804 171.564  1.00 42.87           C
ATOM   1077  CB  ALA A 147      31.492  44.706 170.491  1.00 42.87           C
ATOM   1078  C   ALA A 147      32.794  46.243 171.879  1.00 42.87           C
ATOM   1079  O   ALA A 147      33.369  45.829 172.885  1.00 42.87           O
ATOM   1080  N   ILE A 148      33.384  47.092 171.017  1.00132.53           N
ATOM   1081  CA  ILE A 148      34.737  47.528 171.211  1.00132.53           C
ATOM   1082  CB  ILE A 148      35.279  48.321 170.052  1.00132.53           C
ATOM   1083  CG1 ILE A 148      36.799  48.504 170.198  1.00132.53           C
ATOM   1084  CG2 ILE A 148      34.502  49.643 169.951  1.00132.53           C
ATOM   1085  CD1 ILE A 148      37.584  47.199 170.068  1.00132.53           C
ATOM   1086  C   ILE A 148      34.831  48.369 172.447  1.00132.53           C
ATOM   1087  O   ILE A 148      35.807  48.287 173.189  1.00132.53           O
ATOM   1088  N   THR A 149      33.840  49.248 172.669  1.00117.89           N
ATOM   1089  CA  THR A 149      33.826  50.119 173.809  1.00117.89           C
ATOM   1090  CB  THR A 149      32.809  51.218 173.678  1.00117.89           C
ATOM   1091  OG1 THR A 149      32.880  52.082 174.798  1.00117.89           O
ATOM   1092  CG2 THR A 149      31.405  50.617 173.557  1.00117.89           C
ATOM   1093  C   THR A 149      33.563  49.362 175.076  1.00117.89           C
ATOM   1094  O   THR A 149      34.127  49.685 176.119  1.00117.89           O
ATOM   1095  N   ASP A 150      32.702  48.329 175.023  1.00 58.19           N
ATOM   1096  CA  ASP A 150      32.309  47.613 176.206  1.00 58.19           C
ATOM   1097  CB  ASP A 150      31.322  46.474 175.898  1.00 58.19           C
ATOM   1098  CG  ASP A 150      30.738  45.972 177.206  1.00 58.19           C
ATOM   1099  OD1 ASP A 150      31.191  46.454 178.278  1.00 58.19           O
ATOM   1100  OD2 ASP A 150      29.829  45.100 177.149  1.00 58.19           O
ATOM   1101  C   ASP A 150      33.524  47.019 176.851  1.00 58.19           C
ATOM   1102  O   ASP A 150      34.102  46.052 176.359  1.00 58.19           O
ATOM   1103  N   SER A 151      33.938  47.597 177.996  1.00 37.56           N
ATOM   1104  CA  SER A 151      35.107  47.134 178.683  1.00 37.56           C
ATOM   1105  CB  SER A 151      35.474  48.015 179.890  1.00 37.56           C
ATOM   1106  OG  SER A 151      35.815  49.322 179.453  1.00 37.56           O
ATOM   1107  C   SER A 151      34.861  45.754 179.197  1.00 37.56           C
ATOM   1108  O   SER A 151      35.718  44.878 179.088  1.00 37.56           O
ATOM   1109  N   ARG A 152      33.675  45.530 179.788  1.00142.70           N
ATOM   1110  CA  ARG A 152      33.372  44.257 180.369  1.00142.70           C
ATOM   1111  CB  ARG A 152      32.040  44.258 181.140  1.00142.70           C
ATOM   1112  CG  ARG A 152      30.833  44.598 180.266  1.00142.70           C
ATOM   1113  CD  ARG A 152      29.511  44.664 181.032  1.00142.70           C
ATOM   1114  NE  ARG A 152      29.211  43.293 181.533  1.00142.70           N
ATOM   1115  CZ  ARG A 152      28.066  43.064 182.238  1.00142.70           C
ATOM   1116  NH1 ARG A 152      27.195  44.088 182.476  1.00142.70           N
ATOM   1117  NH2 ARG A 152      27.790  41.811 182.704  1.00142.70           N
ATOM   1118  C   ARG A 152      33.274  43.208 179.312  1.00142.70           C
ATOM   1119  O   ARG A 152      33.779  42.099 179.480  1.00142.70           O
ATOM   1120  N   ASN A 153      32.619  43.529 178.182  1.00113.00           N
ATOM   1121  CA  ASN A 153      32.338  42.539 177.181  1.00113.00           C
ATOM   1122  CB  ASN A 153      31.370  43.019 176.086  1.00113.00           C
ATOM   1123  CG  ASN A 153      30.845  41.796 175.345  1.00113.00           C
ATOM   1124  OD1 ASN A 153      30.922  40.672 175.838  1.00113.00           O
ATOM   1125  ND2 ASN A 153      30.293  42.018 174.122  1.00113.00           N
ATOM   1126  C   ASN A 153      33.593  42.139 176.520  1.00113.00           C
ATOM   1127  O   ASN A 153      34.625  42.795 176.644  1.00113.00           O
ATOM   1128  N   MET A 154      33.520  41.005 175.807  1.00266.33           N
ATOM   1129  CA  MET A 154      34.677  40.474 175.183  1.00266.33           C
ATOM   1130  CB  MET A 154      35.205  41.241 173.946  1.00266.33           C
ATOM   1131  CG  MET A 154      35.631  42.703 174.108  1.00266.33           C
ATOM   1132  SD  MET A 154      37.231  42.970 174.923  1.00266.33           S
ATOM   1133  CE  MET A 154      38.219  42.225 173.595  1.00266.33           C
ATOM   1134  C   MET A 154      35.694  40.309 176.249  1.00266.33           C
ATOM   1135  O   MET A 154      35.380  40.272 177.438  1.00266.33           O
ATOM   1136  N   ALA A 155      36.949  40.179 175.835  1.00207.92           N
ATOM   1137  CA  ALA A 155      38.016  39.938 176.735  1.00207.92           C
ATOM   1138  CB  ALA A 155      39.277  39.383 176.051  1.00207.92           C
ATOM   1139  C   ALA A 155      38.388  41.223 177.383  1.00207.92           C
ATOM   1140  O   ALA A 155      37.568  42.106 177.629  1.00207.92           O
ATOM   1141  N   VAL A 156      39.669  41.302 177.754  1.00139.16           N
ATOM   1142  CA  VAL A 156      40.202  42.451 178.408  1.00139.16           C
ATOM   1143  CB  VAL A 156      41.696  42.383 178.563  1.00139.16           C
ATOM   1144  CG1 VAL A 156      42.327  42.386 177.161  1.00139.16           C
ATOM   1145  CG2 VAL A 156      42.172  43.538 179.460  1.00139.16           C
ATOM   1146  C   VAL A 156      39.872  43.663 177.601  1.00139.16           C
ATOM   1147  O   VAL A 156      39.613  43.597 176.400  1.00139.16           O
ATOM   1148  N   PRO A 157      39.837  44.776 178.283  1.00 72.97           N
ATOM   1149  CA  PRO A 157      39.527  46.014 177.631  1.00 72.97           C
ATOM   1150  CD  PRO A 157      39.421  44.785 179.676  1.00 72.97           C
ATOM   1151  CB  PRO A 157      39.330  47.035 178.747  1.00 72.97           C
ATOM   1152  CG  PRO A 157      38.811  46.178 179.917  1.00 72.97           C
ATOM   1153  C   PRO A 157      40.561  46.371 176.617  1.00 72.97           C
ATOM   1154  O   PRO A 157      41.749  46.152 176.851  1.00 72.97           O
ATOM   1155  N   GLN A 158      40.099  46.913 175.478  1.00112.49           N
ATOM   1156  CA  GLN A 158      40.899  47.251 174.342  1.00112.49           C
ATOM   1157  CB  GLN A 158      40.051  47.629 173.112  1.00112.49           C
ATOM   1158  CG  GLN A 158      39.394  46.437 172.403  1.00112.49           C
ATOM   1159  CD  GLN A 158      38.159  45.953 173.159  1.00112.49           C
ATOM   1160  OE1 GLN A 158      37.601  44.906 172.837  1.00112.49           O
ATOM   1161  NE2 GLN A 158      37.706  46.725 174.181  1.00112.49           N
ATOM   1162  C   GLN A 158      41.823  48.381 174.625  1.00112.49           C
ATOM   1163  O   GLN A 158      42.989  48.335 174.237  1.00112.49           O
ATOM   1164  N   GLY A 159      41.357  49.416 175.342  1.00 56.40           N
ATOM   1165  CA  GLY A 159      42.235  50.533 175.487  1.00 56.40           C
ATOM   1166  C   GLY A 159      42.248  51.242 174.166  1.00 56.40           C
ATOM   1167  O   GLY A 159      41.592  52.271 174.018  1.00 56.40           O
ATOM   1168  N   VAL A 160      43.002  50.724 173.170  1.00142.38           N
ATOM   1169  CA  VAL A 160      43.066  51.412 171.913  1.00142.38           C
ATOM   1170  CB  VAL A 160      44.276  51.025 171.103  1.00142.38           C
ATOM   1171  CG1 VAL A 160      44.278  51.795 169.769  1.00142.38           C
ATOM   1172  CG2 VAL A 160      45.527  51.272 171.962  1.00142.38           C
ATOM   1173  C   VAL A 160      41.827  51.082 171.137  1.00142.38           C
ATOM   1174  O   VAL A 160      41.864  50.547 170.029  1.00142.38           O
ATOM   1175  N   GLN A 161      40.670  51.446 171.712  1.00 70.92           N
ATOM   1176  CA  GLN A 161      39.411  51.261 171.059  1.00 70.92           C
ATOM   1177  CB  GLN A 161      38.225  51.651 171.955  1.00 70.92           C
ATOM   1178  CG  GLN A 161      36.870  51.459 171.275  1.00 70.92           C
ATOM   1179  CD  GLN A 161      35.779  51.874 172.250  1.00 70.92           C
ATOM   1180  OE1 GLN A 161      35.971  51.859 173.464  1.00 70.92           O
ATOM   1181  NE2 GLN A 161      34.599  52.265 171.699  1.00 70.92           N
ATOM   1182  C   GLN A 161      39.320  52.102 169.809  1.00 70.92           C
ATOM   1183  O   GLN A 161      38.971  51.538 168.774  1.00 70.92           O
ATOM   1184  N   PRO A 162      39.621  53.391 169.779  1.00155.63           N
ATOM   1185  CA  PRO A 162      39.444  54.177 168.586  1.00155.63           C
ATOM   1186  CD  PRO A 162      40.336  54.134 170.809  1.00155.63           C
ATOM   1187  CB  PRO A 162      39.968  55.571 168.921  1.00155.63           C
ATOM   1188  CG  PRO A 162      40.933  55.346 170.091  1.00155.63           C
ATOM   1189  C   PRO A 162      40.139  53.600 167.397  1.00155.63           C
ATOM   1190  O   PRO A 162      39.583  53.666 166.302  1.00155.63           O
ATOM   1191  N   LEU A 163      41.345  53.035 167.573  1.00 43.46           N
ATOM   1192  CA  LEU A 163      42.043  52.507 166.439  1.00 43.46           C
ATOM   1193  CB  LEU A 163      43.436  51.958 166.793  1.00 43.46           C
ATOM   1194  CG  LEU A 163      44.195  51.388 165.581  1.00 43.46           C
ATOM   1195  CD1 LEU A 163      44.475  52.472 164.529  1.00 43.46           C
ATOM   1196  CD2 LEU A 163      45.467  50.645 166.023  1.00 43.46           C
ATOM   1197  C   LEU A 163      41.242  51.377 165.879  1.00 43.46           C
ATOM   1198  O   LEU A 163      41.074  51.268 164.666  1.00 43.46           O
ATOM   1199  N   PHE A 164      40.702  50.519 166.765  1.00 51.69           N
ATOM   1200  CA  PHE A 164      39.949  49.377 166.332  1.00 51.69           C
ATOM   1201  CB  PHE A 164      39.487  48.452 167.474  1.00 51.69           C
ATOM   1202  CG  PHE A 164      40.650  47.630 167.916  1.00 51.69           C
ATOM   1203  CD1 PHE A 164      41.527  48.090 168.869  1.00 51.69           C
ATOM   1204  CD2 PHE A 164      40.863  46.385 167.370  1.00 51.69           C
ATOM   1205  CE1 PHE A 164      42.596  47.325 169.273  1.00 51.69           C
ATOM   1206  CE2 PHE A 164      41.930  45.614 167.768  1.00 51.69           C
ATOM   1207  CZ  PHE A 164      42.801  46.084 168.721  1.00 51.69           C
ATOM   1208  C   PHE A 164      38.731  49.829 165.596  1.00 51.69           C
ATOM   1209  O   PHE A 164      38.354  49.220 164.596  1.00 51.69           O
ATOM   1210  N   ILE A 165      38.064  50.895 166.075  1.00 96.38           N
ATOM   1211  CA  ILE A 165      36.897  51.360 165.381  1.00 96.38           C
ATOM   1212  CB  ILE A 165      36.182  52.506 166.043  1.00 96.38           C
ATOM   1213  CG1 ILE A 165      35.398  52.019 167.274  1.00 96.38           C
ATOM   1214  CG2 ILE A 165      35.279  53.168 164.988  1.00 96.38           C
ATOM   1215  CD1 ILE A 165      36.259  51.452 168.393  1.00 96.38           C
ATOM   1216  C   ILE A 165      37.305  51.790 164.014  1.00 96.38           C
ATOM   1217  O   ILE A 165      36.580  51.553 163.052  1.00 96.38           O
ATOM   1218  N   GLY A 166      38.472  52.441 163.878  1.00 38.65           N
ATOM   1219  CA  GLY A 166      38.856  52.873 162.568  1.00 38.65           C
ATOM   1220  C   GLY A 166      38.981  51.666 161.700  1.00 38.65           C
ATOM   1221  O   GLY A 166      38.433  51.638 160.606  1.00 38.65           O
ATOM   1222  N   LEU A 167      39.647  50.603 162.184  1.00 57.55           N
ATOM   1223  CA  LEU A 167      39.867  49.441 161.367  1.00 57.55           C
ATOM   1224  CB  LEU A 167      40.677  48.341 162.076  1.00 57.55           C
ATOM   1225  CG  LEU A 167      42.143  48.730 162.349  1.00 57.55           C
ATOM   1226  CD1 LEU A 167      42.903  47.592 163.052  1.00 57.55           C
ATOM   1227  CD2 LEU A 167      42.841  49.201 161.061  1.00 57.55           C
ATOM   1228  C   LEU A 167      38.544  48.852 160.987  1.00 57.55           C
ATOM   1229  O   LEU A 167      38.398  48.301 159.897  1.00 57.55           O
ATOM   1230  N   ALA A 168      37.552  48.923 161.894  1.00 40.54           N
ATOM   1231  CA  ALA A 168      36.254  48.373 161.622  1.00 40.54           C
ATOM   1232  CB  ALA A 168      35.286  48.528 162.808  1.00 40.54           C
ATOM   1233  C   ALA A 168      35.644  49.082 160.449  1.00 40.54           C
ATOM   1234  O   ALA A 168      35.086  48.446 159.557  1.00 40.54           O
ATOM   1235  N   LEU A 169      35.756  50.424 160.408  1.00102.06           N
ATOM   1236  CA  LEU A 169      35.204  51.178 159.318  1.00102.06           C
ATOM   1237  CB  LEU A 169      35.360  52.705 159.455  1.00102.06           C
ATOM   1238  CG  LEU A 169      34.352  53.365 160.417  1.00102.06           C
ATOM   1239  CD1 LEU A 169      34.483  52.837 161.851  1.00102.06           C
ATOM   1240  CD2 LEU A 169      34.440  54.898 160.340  1.00102.06           C
ATOM   1241  C   LEU A 169      35.900  50.758 158.074  1.00102.06           C
ATOM   1242  O   LEU A 169      35.296  50.708 157.005  1.00102.06           O
ATOM   1243  N   GLY A 170      37.202  50.449 158.186  1.00116.59           N
ATOM   1244  CA  GLY A 170      37.965  50.072 157.040  1.00116.59           C
ATOM   1245  C   GLY A 170      37.403  48.822 156.417  1.00116.59           C
ATOM   1246  O   GLY A 170      37.246  48.739 155.199  1.00116.59           O
ATOM   1247  N   ALA A 171      37.091  47.804 157.239  1.00 66.72           N
ATOM   1248  CA  ALA A 171      36.590  46.548 156.749  1.00 66.72           C
ATOM   1249  CB  ALA A 171      36.433  45.497 157.862  1.00 66.72           C
ATOM   1250  C   ALA A 171      35.251  46.736 156.120  1.00 66.72           C
ATOM   1251  O   ALA A 171      34.930  46.102 155.116  1.00 66.72           O
ATOM   1252  N   LEU A 172      34.407  47.586 156.727  1.00 50.66           N
ATOM   1253  CA  LEU A 172      33.092  47.789 156.203  1.00 50.66           C
ATOM   1254  CB  LEU A 172      32.231  48.699 157.095  1.00 50.66           C
ATOM   1255  CG  LEU A 172      31.955  48.110 158.491  1.00 50.66           C
ATOM   1256  CD1 LEU A 172      31.090  49.059 159.337  1.00 50.66           C
ATOM   1257  CD2 LEU A 172      31.367  46.693 158.395  1.00 50.66           C
ATOM   1258  C   LEU A 172      33.184  48.442 154.864  1.00 50.66           C
ATOM   1259  O   LEU A 172      32.522  48.021 153.916  1.00 50.66           O
ATOM   1260  N   ILE A 173      34.019  49.490 154.730  1.00198.14           N
ATOM   1261  CA  ILE A 173      33.998  50.129 153.449  1.00198.14           C
ATOM   1262  CB  ILE A 173      34.642  51.486 153.261  1.00198.14           C
ATOM   1263  CG1 ILE A 173      36.171  51.486 153.342  1.00198.14           C
ATOM   1264  CG2 ILE A 173      33.977  52.433 154.272  1.00198.14           C
ATOM   1265  CD1 ILE A 173      36.703  51.389 154.754  1.00198.14           C
ATOM   1266  C   ILE A 173      34.566  49.211 152.422  1.00198.14           C
ATOM   1267  O   ILE A 173      34.174  49.262 151.262  1.00198.14           O
ATOM   1268  N   LEU A 174      35.564  48.393 152.783  1.00178.61           N
ATOM   1269  CA  LEU A 174      36.130  47.526 151.798  1.00178.61           C
ATOM   1270  CB  LEU A 174      37.437  46.860 152.288  1.00178.61           C
ATOM   1271  CG  LEU A 174      37.349  46.106 153.633  1.00178.61           C
ATOM   1272  CD1 LEU A 174      36.659  44.740 153.496  1.00178.61           C
ATOM   1273  CD2 LEU A 174      38.726  46.018 154.310  1.00178.61           C
ATOM   1274  C   LEU A 174      35.147  46.480 151.340  1.00178.61           C
ATOM   1275  O   LEU A 174      35.068  46.172 150.153  1.00178.61           O
ATOM   1276  N   CYS A 175      34.388  45.877 152.268  1.00132.08           N
ATOM   1277  CA  CYS A 175      33.459  44.823 151.954  1.00132.08           C
ATOM   1278  CB  CYS A 175      32.980  44.076 153.210  1.00132.08           C
ATOM   1279  SG  CYS A 175      32.135  45.171 154.389  1.00132.08           S
ATOM   1280  C   CYS A 175      32.246  45.306 151.226  1.00132.08           C
ATOM   1281  O   CYS A 175      31.745  44.593 150.359  1.00132.08           O
ATOM   1282  N   PHE A 176      31.709  46.497 151.577  1.00205.81           N
ATOM   1283  CA  PHE A 176      30.484  46.932 150.953  1.00205.81           C
ATOM   1284  CB  PHE A 176      29.328  47.198 151.936  1.00205.81           C
ATOM   1285  CG  PHE A 176      28.714  45.950 152.465  1.00205.81           C
ATOM   1286  CD1 PHE A 176      27.666  45.365 151.794  1.00205.81           C
ATOM   1287  CD2 PHE A 176      29.164  45.380 153.632  1.00205.81           C
ATOM   1288  CE1 PHE A 176      27.076  44.220 152.273  1.00205.81           C
ATOM   1289  CE2 PHE A 176      28.578  44.235 154.116  1.00205.81           C
ATOM   1290  CZ  PHE A 176      27.533  43.654 153.438  1.00205.81           C
ATOM   1291  C   PHE A 176      30.619  48.273 150.282  1.00205.81           C
ATOM   1292  O   PHE A 176      29.649  48.771 149.721  1.00205.81           O
ATOM   1293  N   GLY A 177      31.809  48.880 150.261  1.00123.51           N
ATOM   1294  CA  GLY A 177      31.979  50.231 149.786  1.00123.51           C
ATOM   1295  C   GLY A 177      31.610  50.385 148.346  1.00123.51           C
ATOM   1296  O   GLY A 177      31.065  51.410 147.943  1.00123.51           O
ATOM   1297  N   TYR A 178      31.904  49.381 147.514  1.00152.84           N
ATOM   1298  CA  TYR A 178      31.649  49.518 146.116  1.00152.84           C
ATOM   1299  CB  TYR A 178      32.222  48.360 145.294  1.00152.84           C
ATOM   1300  CG  TYR A 178      33.680  48.665 145.296  1.00152.84           C
ATOM   1301  CD1 TYR A 178      34.405  48.583 146.462  1.00152.84           C
ATOM   1302  CD2 TYR A 178      34.322  49.036 144.137  1.00152.84           C
ATOM   1303  CE1 TYR A 178      35.751  48.865 146.474  1.00152.84           C
ATOM   1304  CE2 TYR A 178      35.668  49.319 144.142  1.00152.84           C
ATOM   1305  CZ  TYR A 178      36.383  49.236 145.312  1.00152.84           C
ATOM   1306  OH  TYR A 178      37.764  49.526 145.321  1.00152.84           O
ATOM   1307  C   TYR A 178      30.184  49.726 145.853  1.00152.84           C
ATOM   1308  O   TYR A 178      29.833  50.323 144.837  1.00152.84           O
ATOM   1309  N   ASN A 179      29.286  49.163 146.691  1.00143.69           N
ATOM   1310  CA  ASN A 179      27.870  49.333 146.482  1.00143.69           C
ATOM   1311  CB  ASN A 179      26.991  48.261 147.168  1.00143.69           C
ATOM   1312  CG  ASN A 179      27.172  48.258 148.678  1.00143.69           C
ATOM   1313  OD1 ASN A 179      26.971  49.265 149.354  1.00143.69           O
ATOM   1314  ND2 ASN A 179      27.557  47.076 149.231  1.00143.69           N
ATOM   1315  C   ASN A 179      27.317  50.706 146.791  1.00143.69           C
ATOM   1316  O   ASN A 179      26.542  51.231 145.992  1.00143.69           O
ATOM   1317  N   CYS A 180      27.673  51.345 147.930  1.00182.47           N
ATOM   1318  CA  CYS A 180      27.027  52.599 148.229  1.00182.47           C
ATOM   1319  CB  CYS A 180      25.912  52.449 149.274  1.00182.47           C
ATOM   1320  SG  CYS A 180      26.573  51.909 150.877  1.00182.47           S
ATOM   1321  C   CYS A 180      27.994  53.584 148.808  1.00182.47           C
ATOM   1322  O   CYS A 180      27.573  54.645 149.256  1.00182.47           O
ATOM   1323  N   GLY A 181      29.303  53.286 148.845  1.00 74.99           N
ATOM   1324  CA  GLY A 181      30.224  54.274 149.338  1.00 74.99           C
ATOM   1325  C   GLY A 181      30.237  54.270 150.838  1.00 74.99           C
ATOM   1326  O   GLY A 181      30.883  55.118 151.453  1.00 74.99           O
ATOM   1327  N   ALA A 182      29.508  53.323 151.459  1.00241.59           N
ATOM   1328  CA  ALA A 182      29.450  53.156 152.886  1.00241.59           C
ATOM   1329  CB  ALA A 182      30.663  52.399 153.457  1.00241.59           C
ATOM   1330  C   ALA A 182      29.332  54.467 153.613  1.00241.59           C
ATOM   1331  O   ALA A 182      30.223  54.773 154.406  1.00241.59           O
ATOM   1332  N   PRO A 183      28.318  55.279 153.408  1.00151.76           N
ATOM   1333  CA  PRO A 183      28.226  56.481 154.187  1.00151.76           C
ATOM   1334  CD  PRO A 183      27.673  55.453 152.117  1.00151.76           C
ATOM   1335  CB  PRO A 183      27.151  57.354 153.531  1.00151.76           C
ATOM   1336  CG  PRO A 183      26.568  56.480 152.403  1.00151.76           C
ATOM   1337  C   PRO A 183      28.075  56.251 155.663  1.00151.76           C
ATOM   1338  O   PRO A 183      28.860  56.802 156.432  1.00151.76           O
ATOM   1339  N   LEU A 184      27.060  55.470 156.083  1.00124.58           N
ATOM   1340  CA  LEU A 184      26.870  55.077 157.455  1.00124.58           C
ATOM   1341  CB  LEU A 184      27.999  54.191 158.021  1.00124.58           C
ATOM   1342  CG  LEU A 184      28.126  52.789 157.395  1.00124.58           C
ATOM   1343  CD1 LEU A 184      26.849  51.972 157.599  1.00124.58           C
ATOM   1344  CD2 LEU A 184      28.562  52.839 155.930  1.00124.58           C
ATOM   1345  C   LEU A 184      26.790  56.270 158.361  1.00124.58           C
ATOM   1346  O   LEU A 184      26.801  56.097 159.579  1.00124.58           O
ATOM   1347  N   ASN A 185      26.688  57.500 157.818  1.00 84.38           N
ATOM   1348  CA  ASN A 185      26.691  58.656 158.681  1.00 84.38           C
ATOM   1349  CB  ASN A 185      28.133  59.149 158.919  1.00 84.38           C
ATOM   1350  CG  ASN A 185      28.165  60.309 159.902  1.00 84.38           C
ATOM   1351  OD1 ASN A 185      27.269  61.150 159.930  1.00 84.38           O
ATOM   1352  ND2 ASN A 185      29.247  60.363 160.724  1.00 84.38           N
ATOM   1353  C   ASN A 185      25.952  59.753 157.969  1.00 84.38           C
ATOM   1354  O   ASN A 185      26.415  60.240 156.939  1.00 84.38           O
ATOM   1355  N   PRO A 186      24.832  60.189 158.482  1.00153.70           N
ATOM   1356  CA  PRO A 186      24.087  61.220 157.810  1.00153.70           C
ATOM   1357  CD  PRO A 186      23.963  59.331 159.264  1.00153.70           C
ATOM   1358  CB  PRO A 186      22.706  61.253 158.476  1.00153.70           C
ATOM   1359  CG  PRO A 186      22.810  60.267 159.658  1.00153.70           C
ATOM   1360  C   PRO A 186      24.785  62.543 157.695  1.00153.70           C
ATOM   1361  O   PRO A 186      24.630  63.211 156.674  1.00153.70           O
ATOM   1362  N   ALA A 187      25.549  62.954 158.720  1.00 38.31           N
ATOM   1363  CA  ALA A 187      26.235  64.214 158.661  1.00 38.31           C
ATOM   1364  CB  ALA A 187      26.933  64.572 159.983  1.00 38.31           C
ATOM   1365  C   ALA A 187      27.287  64.147 157.601  1.00 38.31           C
ATOM   1366  O   ALA A 187      27.497  65.100 156.851  1.00 38.31           O
ATOM   1367  N   ARG A 188      27.980  62.997 157.512  1.00164.69           N
ATOM   1368  CA  ARG A 188      29.073  62.872 156.598  1.00164.69           C
ATOM   1369  CB  ARG A 188      29.797  61.518 156.707  1.00164.69           C
ATOM   1370  CG  ARG A 188      31.161  61.526 156.017  1.00164.69           C
ATOM   1371  CD  ARG A 188      31.083  61.393 154.498  1.00164.69           C
ATOM   1372  NE  ARG A 188      30.825  59.960 154.192  1.00164.69           N
ATOM   1373  CZ  ARG A 188      30.708  59.562 152.893  1.00164.69           C
ATOM   1374  NH1 ARG A 188      30.758  60.491 151.894  1.00164.69           N
ATOM   1375  NH2 ARG A 188      30.551  58.238 152.599  1.00164.69           N
ATOM   1376  C   ARG A 188      28.581  63.040 155.187  1.00164.69           C
ATOM   1377  O   ARG A 188      29.271  63.631 154.358  1.00164.69           O
ATOM   1378  N   ASP A 189      27.425  62.444 154.835  1.00138.25           N
ATOM   1379  CA  ASP A 189      26.913  62.608 153.496  1.00138.25           C
ATOM   1380  CB  ASP A 189      25.912  61.535 153.043  1.00138.25           C
ATOM   1381  CG  ASP A 189      26.685  60.397 152.406  1.00138.25           C
ATOM   1382  OD1 ASP A 189      27.930  60.338 152.576  1.00138.25           O
ATOM   1383  OD2 ASP A 189      26.036  59.582 151.703  1.00138.25           O
ATOM   1384  C   ASP A 189      26.242  63.914 153.200  1.00138.25           C
ATOM   1385  O   ASP A 189      26.574  64.577 152.219  1.00138.25           O
ATOM   1386  N   LEU A 190      25.271  64.317 154.042  1.00109.00           N
ATOM   1387  CA  LEU A 190      24.443  65.454 153.737  1.00109.00           C
ATOM   1388  CB  LEU A 190      23.266  65.631 154.713  1.00109.00           C
ATOM   1389  CG  LEU A 190      22.145  64.590 154.526  1.00109.00           C
ATOM   1390  CD1 LEU A 190      22.640  63.160 154.789  1.00109.00           C
ATOM   1391  CD2 LEU A 190      20.906  64.957 155.358  1.00109.00           C
ATOM   1392  C   LEU A 190      25.205  66.739 153.707  1.00109.00           C
ATOM   1393  O   LEU A 190      25.015  67.552 152.803  1.00109.00           O
ATOM   1394  N   ALA A 191      26.098  66.969 154.682  1.00 45.13           N
ATOM   1395  CA  ALA A 191      26.747  68.247 154.712  1.00 45.13           C
ATOM   1396  CB  ALA A 191      27.681  68.427 155.924  1.00 45.13           C
ATOM   1397  C   ALA A 191      27.548  68.443 153.456  1.00 45.13           C
ATOM   1398  O   ALA A 191      27.464  69.505 152.842  1.00 45.13           O
ATOM   1399  N   PRO A 192      28.313  67.477 153.022  1.00 76.33           N
ATOM   1400  CA  PRO A 192      29.085  67.668 151.822  1.00 76.33           C
ATOM   1401  CD  PRO A 192      28.954  66.541 153.933  1.00 76.33           C
ATOM   1402  CB  PRO A 192      30.076  66.506 151.778  1.00 76.33           C
ATOM   1403  CG  PRO A 192      30.281  66.149 153.260  1.00 76.33           C
ATOM   1404  C   PRO A 192      28.230  67.777 150.602  1.00 76.33           C
ATOM   1405  O   PRO A 192      28.646  68.419 149.639  1.00 76.33           O
ATOM   1406  N   ARG A 193      27.054  67.126 150.598  1.00184.57           N
ATOM   1407  CA  ARG A 193      26.202  67.204 149.455  1.00184.57           C
ATOM   1408  CB  ARG A 193      25.097  66.130 149.426  1.00184.57           C
ATOM   1409  CG  ARG A 193      24.198  66.055 150.655  1.00184.57           C
ATOM   1410  CD  ARG A 193      23.496  64.704 150.756  1.00184.57           C
ATOM   1411  NE  ARG A 193      24.584  63.695 150.698  1.00184.57           N
ATOM   1412  CZ  ARG A 193      24.358  62.450 150.196  1.00184.57           C
ATOM   1413  NH1 ARG A 193      23.103  62.084 149.806  1.00184.57           N
ATOM   1414  NH2 ARG A 193      25.409  61.589 150.077  1.00184.57           N
ATOM   1415  C   ARG A 193      25.661  68.592 149.315  1.00184.57           C
ATOM   1416  O   ARG A 193      25.512  69.100 148.206  1.00184.57           O
ATOM   1417  N   VAL A 194      25.342  69.266 150.432  1.00112.23           N
ATOM   1418  CA  VAL A 194      24.849  70.604 150.278  1.00112.23           C
ATOM   1419  CB  VAL A 194      24.299  71.224 151.527  1.00112.23           C
ATOM   1420  CG1 VAL A 194      23.054  70.429 151.940  1.00112.23           C
ATOM   1421  CG2 VAL A 194      25.393  71.282 152.596  1.00112.23           C
ATOM   1422  C   VAL A 194      25.944  71.475 149.742  1.00112.23           C
ATOM   1423  O   VAL A 194      25.691  72.370 148.938  1.00112.23           O
ATOM   1424  N   PHE A 195      27.197  71.246 150.178  1.00 53.27           N
ATOM   1425  CA  PHE A 195      28.281  72.072 149.720  1.00 53.27           C
ATOM   1426  CB  PHE A 195      29.633  71.733 150.369  1.00 53.27           C
ATOM   1427  CG  PHE A 195      30.667  72.559 149.677  1.00 53.27           C
ATOM   1428  CD1 PHE A 195      30.848  73.885 149.997  1.00 53.27           C
ATOM   1429  CD2 PHE A 195      31.462  72.003 148.702  1.00 53.27           C
ATOM   1430  CE1 PHE A 195      31.803  74.639 149.355  1.00 53.27           C
ATOM   1431  CE2 PHE A 195      32.418  72.751 148.056  1.00 53.27           C
ATOM   1432  CZ  PHE A 195      32.592  74.073 148.382  1.00 53.27           C
ATOM   1433  C   PHE A 195      28.461  71.911 148.245  1.00 53.27           C
ATOM   1434  O   PHE A 195      28.585  72.893 147.516  1.00 53.27           O
ATOM   1435  N   THR A 196      28.463  70.655 147.767  1.00122.15           N
ATOM   1436  CA  THR A 196      28.696  70.376 146.384  1.00122.15           C
ATOM   1437  CB  THR A 196      28.791  68.897 146.111  1.00122.15           C
ATOM   1438  OG1 THR A 196      29.022  68.657 144.732  1.00122.15           O
ATOM   1439  CG2 THR A 196      27.515  68.192 146.581  1.00122.15           C
ATOM   1440  C   THR A 196      27.600  70.987 145.579  1.00122.15           C
ATOM   1441  O   THR A 196      27.831  71.499 144.484  1.00122.15           O
ATOM   1442  N   ALA A 197      26.366  70.963 146.107  1.00 36.88           N
ATOM   1443  CA  ALA A 197      25.296  71.542 145.359  1.00 36.88           C
ATOM   1444  CB  ALA A 197      23.949  71.472 146.098  1.00 36.88           C
ATOM   1445  C   ALA A 197      25.622  72.983 145.157  1.00 36.88           C
ATOM   1446  O   ALA A 197      25.519  73.511 144.051  1.00 36.88           O
ATOM   1447  N   MET A 198      26.062  73.658 146.229  1.00 78.24           N
ATOM   1448  CA  MET A 198      26.347  75.050 146.093  1.00 78.24           C
ATOM   1449  CB  MET A 198      26.713  75.713 147.432  1.00 78.24           C
ATOM   1450  CG  MET A 198      25.557  75.741 148.435  1.00 78.24           C
ATOM   1451  SD  MET A 198      25.959  76.517 150.030  1.00 78.24           S
ATOM   1452  CE  MET A 198      24.311  76.267 150.750  1.00 78.24           C
ATOM   1453  C   MET A 198      27.501  75.255 145.161  1.00 78.24           C
ATOM   1454  O   MET A 198      27.458  76.148 144.316  1.00 78.24           O
ATOM   1455  N   ALA A 199      28.582  74.455 145.285  1.00118.11           N
ATOM   1456  CA  ALA A 199      29.701  74.870 144.494  1.00118.11           C
ATOM   1457  CB  ALA A 199      30.981  74.093 144.842  1.00118.11           C
ATOM   1458  C   ALA A 199      29.508  74.765 143.005  1.00118.11           C
ATOM   1459  O   ALA A 199      29.366  75.775 142.334  1.00118.11           O
ATOM   1460  N   GLY A 200      29.598  73.572 142.392  1.00139.69           N
ATOM   1461  CA  GLY A 200      29.340  73.491 140.972  1.00139.69           C
ATOM   1462  C   GLY A 200      28.097  72.761 140.573  1.00139.69           C
ATOM   1463  O   GLY A 200      27.381  73.108 139.634  1.00139.69           O
ATOM   1464  N   TRP A 201      27.900  71.656 141.310  1.00132.75           N
ATOM   1465  CA  TRP A 201      27.115  70.518 140.938  1.00132.75           C
ATOM   1466  CB  TRP A 201      27.463  69.343 141.847  1.00132.75           C
ATOM   1467  CG  TRP A 201      28.911  68.935 141.691  1.00132.75           C
ATOM   1468  CD2 TRP A 201      30.026  69.605 142.306  1.00132.75           C
ATOM   1469  CD1 TRP A 201      29.440  67.933 140.939  1.00132.75           C
ATOM   1470  NE1 TRP A 201      30.809  67.927 141.047  1.00132.75           N
ATOM   1471  CE2 TRP A 201      31.184  68.953 141.885  1.00132.75           C
ATOM   1472  CE3 TRP A 201      30.084  70.680 143.146  1.00132.75           C
ATOM   1473  CZ2 TRP A 201      32.419  69.366 142.297  1.00132.75           C
ATOM   1474  CZ3 TRP A 201      31.330  71.087 143.569  1.00132.75           C
ATOM   1475  CH2 TRP A 201      32.475  70.444 143.152  1.00132.75           C
ATOM   1476  C   TRP A 201      25.635  70.706 140.790  1.00132.75           C
ATOM   1477  O   TRP A 201      25.031  70.104 139.905  1.00132.75           O
ATOM   1478  N   GLY A 202      24.972  71.492 141.645  1.00 39.55           N
ATOM   1479  CA  GLY A 202      23.567  71.673 141.406  1.00 39.55           C
ATOM   1480  C   GLY A 202      22.779  70.517 141.954  1.00 39.55           C
ATOM   1481  O   GLY A 202      23.158  69.890 142.941  1.00 39.55           O
ATOM   1482  N   VAL A 203      21.643  70.219 141.290  1.00100.53           N
ATOM   1483  CA  VAL A 203      20.652  69.256 141.696  1.00100.53           C
ATOM   1484  CB  VAL A 203      19.468  69.228 140.775  1.00100.53           C
ATOM   1485  CG1 VAL A 203      19.939  68.759 139.388  1.00100.53           C
ATOM   1486  CG2 VAL A 203      18.386  68.330 141.399  1.00100.53           C
ATOM   1487  C   VAL A 203      21.202  67.864 141.746  1.00100.53           C
ATOM   1488  O   VAL A 203      20.825  67.081 142.617  1.00100.53           O
ATOM   1489  N   GLU A 204      22.120  67.519 140.829  1.00 91.95           N
ATOM   1490  CA  GLU A 204      22.607  66.173 140.735  1.00 91.95           C
ATOM   1491  CB  GLU A 204      23.678  66.001 139.646  1.00 91.95           C
ATOM   1492  CG  GLU A 204      24.168  64.559 139.496  1.00 91.95           C
ATOM   1493  CD  GLU A 204      25.191  64.527 138.370  1.00 91.95           C
ATOM   1494  OE1 GLU A 204      25.393  65.591 137.727  1.00 91.95           O
ATOM   1495  OE2 GLU A 204      25.782  63.439 138.137  1.00 91.95           O
ATOM   1496  C   GLU A 204      23.209  65.769 142.043  1.00 91.95           C
ATOM   1497  O   GLU A 204      23.187  64.589 142.392  1.00 91.95           O
ATOM   1498  N   VAL A 205      23.759  66.730 142.810  1.00117.67           N
ATOM   1499  CA  VAL A 205      24.395  66.376 144.050  1.00117.67           C
ATOM   1500  CB  VAL A 205      24.848  67.551 144.874  1.00117.67           C
ATOM   1501  CG1 VAL A 205      25.937  68.281 144.099  1.00117.67           C
ATOM   1502  CG2 VAL A 205      23.654  68.454 145.225  1.00117.67           C
ATOM   1503  C   VAL A 205      23.427  65.632 144.912  1.00117.67           C
ATOM   1504  O   VAL A 205      23.809  64.693 145.607  1.00117.67           O
ATOM   1505  N   PHE A 206      22.163  66.085 144.947  1.00146.19           N
ATOM   1506  CA  PHE A 206      21.152  65.450 145.738  1.00146.19           C
ATOM   1507  CB  PHE A 206      19.948  66.367 146.011  1.00146.19           C
ATOM   1508  CG  PHE A 206      20.454  67.480 146.867  1.00146.19           C
ATOM   1509  CD1 PHE A 206      20.489  67.352 148.238  1.00146.19           C
ATOM   1510  CD2 PHE A 206      20.913  68.647 146.301  1.00146.19           C
ATOM   1511  CE1 PHE A 206      20.962  68.374 149.030  1.00146.19           C
ATOM   1512  CE2 PHE A 206      21.386  69.671 147.087  1.00146.19           C
ATOM   1513  CZ  PHE A 206      21.411  69.538 148.455  1.00146.19           C
ATOM   1514  C   PHE A 206      20.652  64.166 145.127  1.00146.19           C
ATOM   1515  O   PHE A 206      20.409  63.201 145.851  1.00146.19           O
ATOM   1516  N   SER A 207      20.502  64.099 143.783  1.00154.02           N
ATOM   1517  CA  SER A 207      19.798  62.974 143.213  1.00154.02           C
ATOM   1518  CB  SER A 207      18.388  63.360 142.721  1.00154.02           C
ATOM   1519  OG  SER A 207      18.450  64.443 141.804  1.00154.02           O
ATOM   1520  C   SER A 207      20.536  62.314 142.075  1.00154.02           C
ATOM   1521  O   SER A 207      21.394  61.462 142.302  1.00154.02           O
ATOM   1522  N   TYR A 208      20.169  62.676 140.821  1.00354.09           N
ATOM   1523  CA  TYR A 208      20.637  62.142 139.566  1.00354.09           C
ATOM   1524  CB  TYR A 208      22.172  61.965 139.530  1.00354.09           C
ATOM   1525  CG  TYR A 208      22.551  61.495 138.166  1.00354.09           C
ATOM   1526  CD1 TYR A 208      22.549  62.366 137.101  1.00354.09           C
ATOM   1527  CD2 TYR A 208      22.909  60.184 137.955  1.00354.09           C
ATOM   1528  CE1 TYR A 208      22.891  61.932 135.841  1.00354.09           C
ATOM   1529  CE2 TYR A 208      23.252  59.744 136.699  1.00354.09           C
ATOM   1530  CZ  TYR A 208      23.242  60.619 135.641  1.00354.09           C
ATOM   1531  OH  TYR A 208      23.592  60.166 134.352  1.00354.09           O
ATOM   1532  C   TYR A 208      19.953  60.826 139.336  1.00354.09           C
ATOM   1533  O   TYR A 208      20.196  60.128 138.353  1.00354.09           O
ATOM   1534  N   ARG A 209      19.004  60.487 140.221  1.00210.71           N
ATOM   1535  CA  ARG A 209      18.240  59.289 140.055  1.00210.71           C
ATOM   1536  CB  ARG A 209      18.590  58.193 141.078  1.00210.71           C
ATOM   1537  CG  ARG A 209      19.839  57.415 140.655  1.00210.71           C
ATOM   1538  CD  ARG A 209      21.057  58.307 140.401  1.00210.71           C
ATOM   1539  NE  ARG A 209      22.104  57.988 141.410  1.00210.71           N
ATOM   1540  CZ  ARG A 209      23.006  57.000 141.139  1.00210.71           C
ATOM   1541  NH1 ARG A 209      22.885  56.264 139.996  1.00210.71           N
ATOM   1542  NH2 ARG A 209      24.039  56.757 141.996  1.00210.71           N
ATOM   1543  C   ARG A 209      16.809  59.686 140.196  1.00210.71           C
ATOM   1544  O   ARG A 209      16.506  60.785 140.658  1.00210.71           O
ATOM   1545  N   ASP A 210      15.881  58.806 139.777  1.00 79.99           N
ATOM   1546  CA  ASP A 210      14.497  59.172 139.829  1.00 79.99           C
ATOM   1547  CB  ASP A 210      13.557  58.060 139.322  1.00 79.99           C
ATOM   1548  CG  ASP A 210      13.717  56.826 140.201  1.00 79.99           C
ATOM   1549  OD1 ASP A 210      14.869  56.537 140.620  1.00 79.99           O
ATOM   1550  OD2 ASP A 210      12.683  56.156 140.468  1.00 79.99           O
ATOM   1551  C   ASP A 210      14.156  59.477 141.249  1.00 79.99           C
ATOM   1552  O   ASP A 210      13.499  60.475 141.538  1.00 79.99           O
ATOM   1553  N   TYR A 211      14.619  58.629 142.182  1.00137.42           N
ATOM   1554  CA  TYR A 211      14.361  58.870 143.568  1.00137.42           C
ATOM   1555  CB  TYR A 211      14.218  57.561 144.367  1.00137.42           C
ATOM   1556  CG  TYR A 211      13.892  57.865 145.788  1.00137.42           C
ATOM   1557  CD1 TYR A 211      12.594  58.132 146.158  1.00137.42           C
ATOM   1558  CD2 TYR A 211      14.873  57.868 146.753  1.00137.42           C
ATOM   1559  CE1 TYR A 211      12.278  58.404 147.468  1.00137.42           C
ATOM   1560  CE2 TYR A 211      14.564  58.139 148.065  1.00137.42           C
ATOM   1561  CZ  TYR A 211      13.264  58.408 148.424  1.00137.42           C
ATOM   1562  OH  TYR A 211      12.941  58.686 149.769  1.00137.42           O
ATOM   1563  C   TYR A 211      15.576  59.586 144.056  1.00137.42           C
ATOM   1564  O   TYR A 211      16.694  59.132 143.818  1.00137.42           O
ATOM   1565  N   ASN A 212      15.399  60.737 144.739  1.00104.80           N
ATOM   1566  CA  ASN A 212      16.572  61.450 145.150  1.00104.80           C
ATOM   1567  CB  ASN A 212      16.296  62.793 145.851  1.00104.80           C
ATOM   1568  CG  ASN A 212      15.626  62.517 147.183  1.00104.80           C
ATOM   1569  OD1 ASN A 212      16.300  62.253 148.177  1.00104.80           O
ATOM   1570  ND2 ASN A 212      14.268  62.588 147.209  1.00104.80           N
ATOM   1571  C   ASN A 212      17.321  60.551 146.077  1.00104.80           C
ATOM   1572  O   ASN A 212      16.784  60.033 147.054  1.00104.80           O
ATOM   1573  N   TRP A 213      18.605  60.337 145.756  1.00147.14           N
ATOM   1574  CA  TRP A 213      19.425  59.404 146.462  1.00147.14           C
ATOM   1575  CB  TRP A 213      20.705  59.004 145.724  1.00147.14           C
ATOM   1576  CG  TRP A 213      21.435  57.966 146.526  1.00147.14           C
ATOM   1577  CD2 TRP A 213      22.430  58.304 147.491  1.00147.14           C
ATOM   1578  CD1 TRP A 213      21.294  56.611 146.565  1.00147.14           C
ATOM   1579  NE1 TRP A 213      22.145  56.081 147.505  1.00147.14           N
ATOM   1580  CE2 TRP A 213      22.848  57.115 148.085  1.00147.14           C
ATOM   1581  CE3 TRP A 213      22.939  59.512 147.854  1.00147.14           C
ATOM   1582  CZ2 TRP A 213      23.794  57.117 149.067  1.00147.14           C
ATOM   1583  CZ3 TRP A 213      23.895  59.507 148.833  1.00147.14           C
ATOM   1584  CH2 TRP A 213      24.312  58.339 149.429  1.00147.14           C
ATOM   1585  C   TRP A 213      19.778  59.855 147.851  1.00147.14           C
ATOM   1586  O   TRP A 213      20.007  59.023 148.727  1.00147.14           O
ATOM   1587  N   PHE A 214      19.804  61.174 148.112  1.00 90.00           N
ATOM   1588  CA  PHE A 214      20.284  61.673 149.372  1.00 90.00           C
ATOM   1589  CB  PHE A 214      20.258  63.211 149.518  1.00 90.00           C
ATOM   1590  CG  PHE A 214      18.866  63.744 149.560  1.00 90.00           C
ATOM   1591  CD1 PHE A 214      18.119  63.661 150.713  1.00 90.00           C
ATOM   1592  CD2 PHE A 214      18.319  64.360 148.459  1.00 90.00           C
ATOM   1593  CE1 PHE A 214      16.840  64.164 150.759  1.00 90.00           C
ATOM   1594  CE2 PHE A 214      17.041  64.867 148.499  1.00 90.00           C
ATOM   1595  CZ  PHE A 214      16.298  64.767 149.650  1.00 90.00           C
ATOM   1596  C   PHE A 214      19.506  61.062 150.498  1.00 90.00           C
ATOM   1597  O   PHE A 214      20.018  60.963 151.612  1.00 90.00           O
ATOM   1598  N   TRP A 215      18.241  60.664 150.266  1.00166.12           N
ATOM   1599  CA  TRP A 215      17.467  60.085 151.334  1.00166.12           C
ATOM   1600  CB  TRP A 215      16.039  59.644 150.951  1.00166.12           C
ATOM   1601  CG  TRP A 215      15.019  60.744 150.773  1.00166.12           C
ATOM   1602  CD2 TRP A 215      14.612  61.639 151.821  1.00166.12           C
ATOM   1603  CD1 TRP A 215      14.314  61.106 149.664  1.00166.12           C
ATOM   1604  NE1 TRP A 215      13.492  62.169 149.953  1.00166.12           N
ATOM   1605  CE2 TRP A 215      13.666  62.507 151.278  1.00166.12           C
ATOM   1606  CE3 TRP A 215      14.996  61.728 153.128  1.00166.12           C
ATOM   1607  CZ2 TRP A 215      13.086  63.483 152.038  1.00166.12           C
ATOM   1608  CZ3 TRP A 215      14.410  62.713 153.892  1.00166.12           C
ATOM   1609  CH2 TRP A 215      13.474  63.574 153.357  1.00166.12           C
ATOM   1610  C   TRP A 215      18.132  58.847 151.873  1.00166.12           C
ATOM   1611  O   TRP A 215      18.064  58.588 153.072  1.00166.12           O
ATOM   1612  N   VAL A 216      18.764  58.020 151.019  1.00 59.76           N
ATOM   1613  CA  VAL A 216      19.344  56.795 151.514  1.00 59.76           C
ATOM   1614  CB  VAL A 216      20.032  56.014 150.432  1.00 59.76           C
ATOM   1615  CG1 VAL A 216      20.619  54.734 151.049  1.00 59.76           C
ATOM   1616  CG2 VAL A 216      19.034  55.766 149.288  1.00 59.76           C
ATOM   1617  C   VAL A 216      20.377  57.055 152.579  1.00 59.76           C
ATOM   1618  O   VAL A 216      20.240  56.531 153.684  1.00 59.76           O
ATOM   1619  N   PRO A 217      21.409  57.827 152.338  1.00177.19           N
ATOM   1620  CA  PRO A 217      22.419  58.074 153.329  1.00177.19           C
ATOM   1621  CD  PRO A 217      21.582  58.659 151.160  1.00177.19           C
ATOM   1622  CB  PRO A 217      23.458  58.957 152.655  1.00177.19           C
ATOM   1623  CG  PRO A 217      22.650  59.686 151.573  1.00177.19           C
ATOM   1624  C   PRO A 217      21.848  58.770 154.522  1.00177.19           C
ATOM   1625  O   PRO A 217      22.497  58.757 155.567  1.00177.19           O
ATOM   1626  N   ILE A 218      20.726  59.503 154.375  1.00155.44           N
ATOM   1627  CA  ILE A 218      20.209  60.139 155.550  1.00155.44           C
ATOM   1628  CB  ILE A 218      19.321  61.327 155.276  1.00155.44           C
ATOM   1629  CG1 ILE A 218      19.063  62.086 156.589  1.00155.44           C
ATOM   1630  CG2 ILE A 218      18.033  60.872 154.576  1.00155.44           C
ATOM   1631  CD1 ILE A 218      20.319  62.717 157.187  1.00155.44           C
ATOM   1632  C   ILE A 218      19.489  59.182 156.464  1.00155.44           C
ATOM   1633  O   ILE A 218      19.780  59.129 157.658  1.00155.44           O
ATOM   1634  N   VAL A 219      18.498  58.436 155.926  1.00 63.23           N
ATOM   1635  CA  VAL A 219      17.651  57.533 156.669  1.00 63.23           C
ATOM   1636  CB  VAL A 219      16.354  57.267 155.963  1.00 63.23           C
ATOM   1637  CG1 VAL A 219      15.549  56.246 156.785  1.00 63.23           C
ATOM   1638  CG2 VAL A 219      15.631  58.607 155.746  1.00 63.23           C
ATOM   1639  C   VAL A 219      18.254  56.192 156.967  1.00 63.23           C
ATOM   1640  O   VAL A 219      18.116  55.675 158.075  1.00 63.23           O
ATOM   1641  N   GLY A 220      18.946  55.589 155.982  1.00 38.33           N
ATOM   1642  CA  GLY A 220      19.362  54.222 156.112  1.00 38.33           C
ATOM   1643  C   GLY A 220      20.229  54.040 157.316  1.00 38.33           C
ATOM   1644  O   GLY A 220      20.058  53.066 158.049  1.00 38.33           O
ATOM   1645  N   PRO A 221      21.168  54.907 157.553  1.00147.26           N
ATOM   1646  CA  PRO A 221      22.020  54.739 158.696  1.00147.26           C
ATOM   1647  CD  PRO A 221      21.832  55.640 156.492  1.00147.26           C
ATOM   1648  CB  PRO A 221      23.211  55.679 158.489  1.00147.26           C
ATOM   1649  CG  PRO A 221      22.839  56.517 157.251  1.00147.26           C
ATOM   1650  C   PRO A 221      21.324  54.872 160.014  1.00147.26           C
ATOM   1651  O   PRO A 221      21.686  54.157 160.948  1.00147.26           O
ATOM   1652  N   HIS A 222      20.324  55.767 160.118  1.00103.48           N
ATOM   1653  CA  HIS A 222      19.636  55.972 161.360  1.00103.48           C
ATOM   1654  ND1 HIS A 222      18.281  58.184 163.536  1.00103.48           N
ATOM   1655  CG  HIS A 222      17.850  57.329 162.546  1.00103.48           C
ATOM   1656  CB  HIS A 222      18.583  57.089 161.262  1.00103.48           C
ATOM   1657  NE2 HIS A 222      16.362  57.309 164.242  1.00103.48           N
ATOM   1658  CD2 HIS A 222      16.677  56.803 162.994  1.00103.48           C
ATOM   1659  CE1 HIS A 222      17.354  58.133 164.526  1.00103.48           C
ATOM   1660  C   HIS A 222      18.919  54.712 161.716  1.00103.48           C
ATOM   1661  O   HIS A 222      18.998  54.230 162.844  1.00103.48           O
ATOM   1662  N   ILE A 223      18.215  54.127 160.734  1.00 33.69           N
ATOM   1663  CA  ILE A 223      17.457  52.940 160.982  1.00 33.69           C
ATOM   1664  CB  ILE A 223      16.715  52.462 159.768  1.00 33.69           C
ATOM   1665  CG1 ILE A 223      15.699  53.521 159.310  1.00 33.69           C
ATOM   1666  CG2 ILE A 223      16.082  51.101 160.101  1.00 33.69           C
ATOM   1667  CD1 ILE A 223      15.117  53.248 157.923  1.00 33.69           C
ATOM   1668  C   ILE A 223      18.410  51.858 161.379  1.00 33.69           C
ATOM   1669  O   ILE A 223      18.133  51.074 162.283  1.00 33.69           O
ATOM   1670  N   GLY A 224      19.560  51.785 160.688  1.00 30.72           N
ATOM   1671  CA  GLY A 224      20.527  50.746 160.913  1.00 30.72           C
ATOM   1672  C   GLY A 224      21.159  50.824 162.272  1.00 30.72           C
ATOM   1673  O   GLY A 224      21.362  49.802 162.926  1.00 30.72           O
ATOM   1674  N   ALA A 225      21.511  52.034 162.736  1.00 33.74           N
ATOM   1675  CA  ALA A 225      22.200  52.163 163.991  1.00 33.74           C
ATOM   1676  CB  ALA A 225      22.564  53.620 164.324  1.00 33.74           C
ATOM   1677  C   ALA A 225      21.328  51.655 165.097  1.00 33.74           C
ATOM   1678  O   ALA A 225      21.808  51.017 166.033  1.00 33.74           O
ATOM   1679  N   ILE A 226      20.015  51.942 165.023  1.00 33.91           N
ATOM   1680  CA  ILE A 226      19.105  51.542 166.056  1.00 33.91           C
ATOM   1681  CB  ILE A 226      17.708  52.034 165.815  1.00 33.91           C
ATOM   1682  CG1 ILE A 226      17.679  53.571 165.795  1.00 33.91           C
ATOM   1683  CG2 ILE A 226      16.792  51.413 166.883  1.00 33.91           C
ATOM   1684  CD1 ILE A 226      16.366  54.149 165.268  1.00 33.91           C
ATOM   1685  C   ILE A 226      19.047  50.047 166.126  1.00 33.91           C
ATOM   1686  O   ILE A 226      19.089  49.468 167.211  1.00 33.91           O
ATOM   1687  N   VAL A 227      18.949  49.371 164.966  1.00 93.71           N
ATOM   1688  CA  VAL A 227      18.840  47.941 164.992  1.00 93.71           C
ATOM   1689  CB  VAL A 227      18.624  47.312 163.641  1.00 93.71           C
ATOM   1690  CG1 VAL A 227      17.323  47.874 163.047  1.00 93.71           C
ATOM   1691  CG2 VAL A 227      19.865  47.516 162.761  1.00 93.71           C
ATOM   1692  C   VAL A 227      20.100  47.376 165.563  1.00 93.71           C
ATOM   1693  O   VAL A 227      20.068  46.423 166.340  1.00 93.71           O
ATOM   1694  N   GLY A 228      21.252  47.960 165.189  1.00 27.78           N
ATOM   1695  CA  GLY A 228      22.514  47.445 165.632  1.00 27.78           C
ATOM   1696  C   GLY A 228      22.638  47.535 167.122  1.00 27.78           C
ATOM   1697  O   GLY A 228      23.097  46.591 167.765  1.00 27.78           O
ATOM   1698  N   ALA A 229      22.245  48.680 167.714  1.00 31.60           N
ATOM   1699  CA  ALA A 229      22.391  48.850 169.131  1.00 31.60           C
ATOM   1700  CB  ALA A 229      21.981  50.253 169.608  1.00 31.60           C
ATOM   1701  C   ALA A 229      21.530  47.853 169.838  1.00 31.60           C
ATOM   1702  O   ALA A 229      21.952  47.226 170.808  1.00 31.60           O
ATOM   1703  N   TRP A 230      20.295  47.664 169.341  1.00 44.72           N
ATOM   1704  CA  TRP A 230      19.347  46.776 169.950  1.00 44.72           C
ATOM   1705  CB  TRP A 230      18.011  46.775 169.185  1.00 44.72           C
ATOM   1706  CG  TRP A 230      16.942  45.863 169.735  1.00 44.72           C
ATOM   1707  CD2 TRP A 230      16.602  44.596 169.152  1.00 44.72           C
ATOM   1708  CD1 TRP A 230      16.099  46.041 170.793  1.00 44.72           C
ATOM   1709  NE1 TRP A 230      15.254  44.962 170.906  1.00 44.72           N
ATOM   1710  CE2 TRP A 230      15.552  44.065 169.901  1.00 44.72           C
ATOM   1711  CE3 TRP A 230      17.118  43.933 168.076  1.00 44.72           C
ATOM   1712  CZ2 TRP A 230      14.999  42.858 169.581  1.00 44.72           C
ATOM   1713  CZ3 TRP A 230      16.564  42.711 167.762  1.00 44.72           C
ATOM   1714  CH2 TRP A 230      15.525  42.185 168.500  1.00 44.72           C
ATOM   1715  C   TRP A 230      19.894  45.383 169.937  1.00 44.72           C
ATOM   1716  O   TRP A 230      19.850  44.677 170.943  1.00 44.72           O
ATOM   1717  N   LEU A 231      20.455  44.963 168.792  1.00 76.79           N
ATOM   1718  CA  LEU A 231      20.932  43.619 168.641  1.00 76.79           C
ATOM   1719  CB  LEU A 231      21.480  43.341 167.230  1.00 76.79           C
ATOM   1720  CG  LEU A 231      22.000  41.905 167.043  1.00 76.79           C
ATOM   1721  CD1 LEU A 231      20.867  40.878 167.191  1.00 76.79           C
ATOM   1722  CD2 LEU A 231      22.769  41.756 165.720  1.00 76.79           C
ATOM   1723  C   LEU A 231      22.041  43.352 169.611  1.00 76.79           C
ATOM   1724  O   LEU A 231      22.119  42.269 170.187  1.00 76.79           O
ATOM   1725  N   TYR A 232      22.933  44.336 169.819  1.00 69.48           N
ATOM   1726  CA  TYR A 232      24.083  44.132 170.655  1.00 69.48           C
ATOM   1727  CB  TYR A 232      24.976  45.392 170.670  1.00 69.48           C
ATOM   1728  CG  TYR A 232      26.191  45.192 171.513  1.00 69.48           C
ATOM   1729  CD1 TYR A 232      27.268  44.484 171.029  1.00 69.48           C
ATOM   1730  CD2 TYR A 232      26.269  45.738 172.774  1.00 69.48           C
ATOM   1731  CE1 TYR A 232      28.397  44.307 171.796  1.00 69.48           C
ATOM   1732  CE2 TYR A 232      27.394  45.563 173.544  1.00 69.48           C
ATOM   1733  CZ  TYR A 232      28.459  44.846 173.059  1.00 69.48           C
ATOM   1734  OH  TYR A 232      29.612  44.671 173.853  1.00 69.48           O
ATOM   1735  C   TYR A 232      23.645  43.840 172.059  1.00 69.48           C
ATOM   1736  O   TYR A 232      24.087  42.865 172.667  1.00 69.48           O
ATOM   1737  N   THR A 233      22.729  44.654 172.610  1.00108.73           N
ATOM   1738  CA  THR A 233      22.356  44.448 173.978  1.00108.73           C
ATOM   1739  CB  THR A 233      21.421  45.509 174.494  1.00108.73           C
ATOM   1740  OG1 THR A 233      21.163  45.302 175.875  1.00108.73           O
ATOM   1741  CG2 THR A 233      20.111  45.484 173.689  1.00108.73           C
ATOM   1742  C   THR A 233      21.705  43.111 174.149  1.00108.73           C
ATOM   1743  O   THR A 233      22.043  42.370 175.070  1.00108.73           O
ATOM   1744  N   LEU A 234      20.739  42.764 173.279  1.00 54.56           N
ATOM   1745  CA  LEU A 234      20.059  41.514 173.460  1.00 54.56           C
ATOM   1746  CB  LEU A 234      18.821  41.372 172.560  1.00 54.56           C
ATOM   1747  CG  LEU A 234      17.714  42.388 172.895  1.00 54.56           C
ATOM   1748  CD1 LEU A 234      16.460  42.146 172.042  1.00 54.56           C
ATOM   1749  CD2 LEU A 234      17.413  42.411 174.402  1.00 54.56           C
ATOM   1750  C   LEU A 234      20.957  40.344 173.179  1.00 54.56           C
ATOM   1751  O   LEU A 234      21.044  39.414 173.979  1.00 54.56           O
ATOM   1752  N   ALA A 235      21.636  40.364 172.016  1.00 62.91           N
ATOM   1753  CA  ALA A 235      22.451  39.275 171.546  1.00 62.91           C
ATOM   1754  CB  ALA A 235      22.881  39.457 170.080  1.00 62.91           C
ATOM   1755  C   ALA A 235      23.704  39.060 172.342  1.00 62.91           C
ATOM   1756  O   ALA A 235      24.062  37.916 172.624  1.00 62.91           O
ATOM   1757  N   VAL A 236      24.421  40.137 172.727  1.00160.15           N
ATOM   1758  CA  VAL A 236      25.698  39.897 173.341  1.00160.15           C
ATOM   1759  CB  VAL A 236      26.846  40.504 172.585  1.00160.15           C
ATOM   1760  CG1 VAL A 236      26.901  39.863 171.188  1.00160.15           C
ATOM   1761  CG2 VAL A 236      26.694  42.031 172.569  1.00160.15           C
ATOM   1762  C   VAL A 236      25.745  40.446 174.733  1.00160.15           C
ATOM   1763  O   VAL A 236      26.252  39.788 175.640  1.00160.15           O
ATOM   1764  N   GLU A 237      25.219  41.664 174.951  1.00 43.06           N
ATOM   1765  CA  GLU A 237      25.300  42.258 176.255  1.00 43.06           C
ATOM   1766  CB  GLU A 237      24.657  43.653 176.330  1.00 43.06           C
ATOM   1767  CG  GLU A 237      25.428  44.731 175.571  1.00 43.06           C
ATOM   1768  CD  GLU A 237      24.683  46.049 175.731  1.00 43.06           C
ATOM   1769  OE1 GLU A 237      23.591  46.039 176.358  1.00 43.06           O
ATOM   1770  OE2 GLU A 237      25.198  47.083 175.227  1.00 43.06           O
ATOM   1771  C   GLU A 237      24.563  41.406 177.233  1.00 43.06           C
ATOM   1772  O   GLU A 237      25.023  41.194 178.354  1.00 43.06           O
ATOM   1773  N   LEU A 238      23.405  40.867 176.818  1.00 53.80           N
ATOM   1774  CA  LEU A 238      22.575  40.128 177.722  1.00 53.80           C
ATOM   1775  CB  LEU A 238      21.307  39.578 177.048  1.00 53.80           C
ATOM   1776  CG  LEU A 238      20.360  40.675 176.529  1.00 53.80           C
ATOM   1777  CD1 LEU A 238      19.110  40.071 175.871  1.00 53.80           C
ATOM   1778  CD2 LEU A 238      20.024  41.690 177.631  1.00 53.80           C
ATOM   1779  C   LEU A 238      23.342  38.962 178.249  1.00 53.80           C
ATOM   1780  O   LEU A 238      23.299  38.682 179.445  1.00 53.80           O
ATOM   1781  N   HIS A 239      24.079  38.247 177.381  1.00140.01           N
ATOM   1782  CA  HIS A 239      24.771  37.102 177.886  1.00140.01           C
ATOM   1783  ND1 HIS A 239      22.908  34.740 175.598  1.00140.01           N
ATOM   1784  CG  HIS A 239      23.351  35.400 176.722  1.00140.01           C
ATOM   1785  CB  HIS A 239      24.745  35.919 176.909  1.00140.01           C
ATOM   1786  NE2 HIS A 239      21.184  34.834 176.999  1.00140.01           N
ATOM   1787  CD2 HIS A 239      22.285  35.448 177.568  1.00140.01           C
ATOM   1788  CE1 HIS A 239      21.606  34.425 175.816  1.00140.01           C
ATOM   1789  C   HIS A 239      26.184  37.484 178.129  1.00140.01           C
ATOM   1790  O   HIS A 239      27.083  37.086 177.393  1.00140.01           O
ATOM   1791  N   TRP A 240      26.428  38.250 179.203  1.00121.22           N
ATOM   1792  CA  TRP A 240      27.777  38.633 179.450  1.00121.22           C
ATOM   1793  CB  TRP A 240      27.931  39.907 180.283  1.00121.22           C
ATOM   1794  CG  TRP A 240      29.365  40.348 180.280  1.00121.22           C
ATOM   1795  CD2 TRP A 240      30.409  39.773 181.081  1.00121.22           C
ATOM   1796  CD1 TRP A 240      29.951  41.292 179.495  1.00121.22           C
ATOM   1797  NE1 TRP A 240      31.295  41.333 179.748  1.00121.22           N
ATOM   1798  CE2 TRP A 240      31.595  40.409 180.722  1.00121.22           C
ATOM   1799  CE3 TRP A 240      30.386  38.791 182.029  1.00121.22           C
ATOM   1800  CZ2 TRP A 240      32.783  40.075 181.305  1.00121.22           C
ATOM   1801  CZ3 TRP A 240      31.585  38.461 182.622  1.00121.22           C
ATOM   1802  CH2 TRP A 240      32.760  39.090 182.267  1.00121.22           C
ATOM   1803  C   TRP A 240      28.403  37.509 180.261  1.00121.22           C
ATOM   1804  O   TRP A 240      28.001  37.347 181.446  1.00121.22           O
ATOM   1805  OXT TRP A 240      29.292  36.803 179.715  1.00121.22           O
TER    1806      TRP A 240
ATOM   1807  N   GLY B 241      23.785  31.116 174.986  1.00 15.89           N
ATOM   1808  CA  GLY B 241      24.217  32.443 174.496  1.00 15.89           C
ATOM   1809  C   GLY B 241      25.494  32.328 173.732  1.00 15.89           C
ATOM   1810  O   GLY B 241      25.800  33.161 172.882  1.00 15.89           O
ATOM   1811  N   THR B 242      26.289  31.289 174.039  1.00101.88           N
ATOM   1812  CA  THR B 242      27.534  31.072 173.363  1.00101.88           C
ATOM   1813  CB  THR B 242      28.324  29.941 173.953  1.00101.88           C
ATOM   1814  OG1 THR B 242      27.608  28.722 173.823  1.00101.88           O
ATOM   1815  CG2 THR B 242      28.588  30.246 175.437  1.00101.88           C
ATOM   1816  C   THR B 242      27.254  30.721 171.934  1.00101.88           C
ATOM   1817  O   THR B 242      27.969  31.136 171.024  1.00101.88           O
ATOM   1818  N   PHE B 243      26.190  29.932 171.710  1.00137.42           N
ATOM   1819  CA  PHE B 243      25.816  29.457 170.407  1.00137.42           C
ATOM   1820  CB  PHE B 243      24.561  28.569 170.486  1.00137.42           C
ATOM   1821  CG  PHE B 243      24.191  28.078 169.128  1.00137.42           C
ATOM   1822  CD1 PHE B 243      23.376  28.827 168.313  1.00137.42           C
ATOM   1823  CD2 PHE B 243      24.657  26.865 168.672  1.00137.42           C
ATOM   1824  CE1 PHE B 243      23.029  28.375 167.061  1.00137.42           C
ATOM   1825  CE2 PHE B 243      24.312  26.407 167.422  1.00137.42           C
ATOM   1826  CZ  PHE B 243      23.498  27.163 166.614  1.00137.42           C
ATOM   1827  C   PHE B 243      25.480  30.630 169.540  1.00137.42           C
ATOM   1828  O   PHE B 243      25.876  30.685 168.376  1.00137.42           O
ATOM   1829  N   VAL B 244      24.719  31.599 170.079  1.00 92.25           N
ATOM   1830  CA  VAL B 244      24.332  32.724 169.279  1.00 92.25           C
ATOM   1831  CB  VAL B 244      23.361  33.655 169.951  1.00 92.25           C
ATOM   1832  CG1 VAL B 244      22.090  32.861 170.298  1.00 92.25           C
ATOM   1833  CG2 VAL B 244      24.040  34.335 171.148  1.00 92.25           C
ATOM   1834  C   VAL B 244      25.556  33.507 168.926  1.00 92.25           C
ATOM   1835  O   VAL B 244      25.698  33.973 167.798  1.00 92.25           O
ATOM   1836  N   LEU B 245      26.481  33.662 169.889  1.00 85.12           N
ATOM   1837  CA  LEU B 245      27.670  34.434 169.680  1.00 85.12           C
ATOM   1838  CB  LEU B 245      28.489  34.533 170.981  1.00 85.12           C
ATOM   1839  CG  LEU B 245      29.867  35.181 170.817  1.00 85.12           C
ATOM   1840  CD1 LEU B 245      30.887  34.172 170.262  1.00 85.12           C
ATOM   1841  CD2 LEU B 245      29.753  36.458 169.968  1.00 85.12           C
ATOM   1842  C   LEU B 245      28.500  33.822 168.592  1.00 85.12           C
ATOM   1843  O   LEU B 245      29.015  34.525 167.723  1.00 85.12           O
ATOM   1844  N   VAL B 246      28.662  32.489 168.610  1.00105.80           N
ATOM   1845  CA  VAL B 246      29.460  31.838 167.611  1.00105.80           C
ATOM   1846  CB  VAL B 246      29.737  30.398 167.924  1.00105.80           C
ATOM   1847  CG1 VAL B 246      28.411  29.666 168.143  1.00105.80           C
ATOM   1848  CG2 VAL B 246      30.604  29.820 166.796  1.00105.80           C
ATOM   1849  C   VAL B 246      28.799  31.981 166.275  1.00105.80           C
ATOM   1850  O   VAL B 246      29.468  32.040 165.244  1.00105.80           O
ATOM   1851  N   LEU B 247      27.454  32.007 166.258  1.00 48.93           N
ATOM   1852  CA  LEU B 247      26.716  32.168 165.038  1.00 48.93           C
ATOM   1853  CB  LEU B 247      25.200  32.140 165.299  1.00 48.93           C
ATOM   1854  CG  LEU B 247      24.338  32.352 164.045  1.00 48.93           C
ATOM   1855  CD1 LEU B 247      24.519  31.200 163.052  1.00 48.93           C
ATOM   1856  CD2 LEU B 247      22.865  32.598 164.412  1.00 48.93           C
ATOM   1857  C   LEU B 247      27.024  33.512 164.444  1.00 48.93           C
ATOM   1858  O   LEU B 247      27.343  33.615 163.261  1.00 48.93           O
ATOM   1859  N   PHE B 248      26.941  34.579 165.265  1.00 49.41           N
ATOM   1860  CA  PHE B 248      27.152  35.923 164.798  1.00 49.41           C
ATOM   1861  CB  PHE B 248      26.801  37.005 165.838  1.00 49.41           C
ATOM   1862  CG  PHE B 248      25.316  37.096 165.951  1.00 49.41           C
ATOM   1863  CD1 PHE B 248      24.623  36.300 166.831  1.00 49.41           C
ATOM   1864  CD2 PHE B 248      24.615  37.985 165.170  1.00 49.41           C
ATOM   1865  CE1 PHE B 248      23.254  36.387 166.934  1.00 49.41           C
ATOM   1866  CE2 PHE B 248      23.246  38.078 165.266  1.00 49.41           C
ATOM   1867  CZ  PHE B 248      22.563  37.277 166.149  1.00 49.41           C
ATOM   1868  C   PHE B 248      28.577  36.150 164.401  1.00 49.41           C
ATOM   1869  O   PHE B 248      28.846  36.758 163.367  1.00 49.41           O
ATOM   1870  N   GLY B 249      29.535  35.680 165.222  1.00 31.27           N
ATOM   1871  CA  GLY B 249      30.923  35.936 164.953  1.00 31.27           C
ATOM   1872  C   GLY B 249      31.351  35.299 163.669  1.00 31.27           C
ATOM   1873  O   GLY B 249      32.079  35.904 162.885  1.00 31.27           O
ATOM   1874  N   ASN B 250      30.932  34.046 163.427  1.00 92.96           N
ATOM   1875  CA  ASN B 250      31.339  33.353 162.238  1.00 92.96           C
ATOM   1876  CB  ASN B 250      30.910  31.878 162.221  1.00 92.96           C
ATOM   1877  CG  ASN B 250      31.655  31.165 161.100  1.00 92.96           C
ATOM   1878  OD1 ASN B 250      31.372  30.009 160.790  1.00 92.96           O
ATOM   1879  ND2 ASN B 250      32.641  31.866 160.479  1.00 92.96           N
ATOM   1880  C   ASN B 250      30.712  34.032 161.067  1.00 92.96           C
ATOM   1881  O   ASN B 250      31.301  34.114 159.991  1.00 92.96           O
ATOM   1882  N   THR B 251      29.474  34.518 161.248  1.00 37.96           N
ATOM   1883  CA  THR B 251      28.764  35.184 160.196  1.00 37.96           C
ATOM   1884  CB  THR B 251      27.358  35.547 160.576  1.00 37.96           C
ATOM   1885  OG1 THR B 251      26.621  34.379 160.905  1.00 37.96           O
ATOM   1886  CG2 THR B 251      26.699  36.274 159.393  1.00 37.96           C
ATOM   1887  C   THR B 251      29.475  36.457 159.854  1.00 37.96           C
ATOM   1888  O   THR B 251      29.566  36.820 158.684  1.00 37.96           O
ATOM   1889  N   VAL B 252      29.986  37.173 160.875  1.00 52.07           N
ATOM   1890  CA  VAL B 252      30.628  38.446 160.678  1.00 52.07           C
ATOM   1891  CB  VAL B 252      31.049  39.083 161.970  1.00 52.07           C
ATOM   1892  CG1 VAL B 252      31.805  40.384 161.651  1.00 52.07           C
ATOM   1893  CG2 VAL B 252      29.802  39.283 162.848  1.00 52.07           C
ATOM   1894  C   VAL B 252      31.865  38.293 159.836  1.00 52.07           C
ATOM   1895  O   VAL B 252      32.096  39.054 158.902  1.00 52.07           O
ATOM   1896  N   LEU B 253      32.704  37.291 160.125  1.00154.14           N
ATOM   1897  CA  LEU B 253      33.909  37.109 159.368  1.00154.14           C
ATOM   1898  CB  LEU B 253      34.668  35.857 159.817  1.00154.14           C
ATOM   1899  CG  LEU B 253      35.726  35.466 158.783  1.00154.14           C
ATOM   1900  CD1 LEU B 253      36.710  36.614 158.582  1.00154.14           C
ATOM   1901  CD2 LEU B 253      36.401  34.127 159.109  1.00154.14           C
ATOM   1902  C   LEU B 253      33.567  36.860 157.936  1.00154.14           C
ATOM   1903  O   LEU B 253      34.261  37.332 157.037  1.00154.14           O
ATOM   1904  N   ALA B 254      32.515  36.056 157.702  1.00 50.25           N
ATOM   1905  CA  ALA B 254      32.083  35.703 156.382  1.00 50.25           C
ATOM   1906  CB  ALA B 254      30.948  34.663 156.385  1.00 50.25           C
ATOM   1907  C   ALA B 254      31.579  36.914 155.664  1.00 50.25           C
ATOM   1908  O   ALA B 254      31.853  37.089 154.477  1.00 50.25           O
ATOM   1909  N   ILE B 255      30.828  37.790 156.366  1.00101.82           N
ATOM   1910  CA  ILE B 255      30.253  38.919 155.697  1.00101.82           C
ATOM   1911  CB  ILE B 255      29.345  39.760 156.579  1.00101.82           C
ATOM   1912  CG1 ILE B 255      28.533  40.749 155.737  1.00101.82           C
ATOM   1913  CG2 ILE B 255      30.149  40.490 157.658  1.00101.82           C
ATOM   1914  CD1 ILE B 255      27.394  41.414 156.508  1.00101.82           C
ATOM   1915  C   ILE B 255      31.363  39.763 155.156  1.00101.82           C
ATOM   1916  O   ILE B 255      31.353  40.126 153.984  1.00101.82           O
ATOM   1917  N   VAL B 256      32.376  40.072 155.982  1.00 52.32           N
ATOM   1918  CA  VAL B 256      33.465  40.888 155.535  1.00 52.32           C
ATOM   1919  CB  VAL B 256      34.410  41.245 156.645  1.00 52.32           C
ATOM   1920  CG1 VAL B 256      35.588  42.035 156.049  1.00 52.32           C
ATOM   1921  CG2 VAL B 256      33.628  42.008 157.727  1.00 52.32           C
ATOM   1922  C   VAL B 256      34.264  40.161 154.488  1.00 52.32           C
ATOM   1923  O   VAL B 256      34.628  40.738 153.464  1.00 52.32           O
ATOM   1924  N   THR B 257      34.569  38.870 154.733  1.00142.22           N
ATOM   1925  CA  THR B 257      35.405  38.099 153.851  1.00142.22           C
ATOM   1926  CB  THR B 257      35.747  36.741 154.417  1.00142.22           C
ATOM   1927  OG1 THR B 257      36.571  36.028 153.513  1.00142.22           O
ATOM   1928  CG2 THR B 257      34.476  35.930 154.691  1.00142.22           C
ATOM   1929  C   THR B 257      34.773  37.919 152.505  1.00142.22           C
ATOM   1930  O   THR B 257      35.360  38.253 151.476  1.00142.22           O
ATOM   1931  N   PHE B 258      33.537  37.406 152.490  1.00138.98           N
ATOM   1932  CA  PHE B 258      32.785  37.161 151.306  1.00138.98           C
ATOM   1933  CB  PHE B 258      31.442  36.503 151.649  1.00138.98           C
ATOM   1934  CG  PHE B 258      30.640  36.313 150.413  1.00138.98           C
ATOM   1935  CD1 PHE B 258      29.911  37.356 149.900  1.00138.98           C
ATOM   1936  CD2 PHE B 258      30.620  35.112 149.756  1.00138.98           C
ATOM   1937  CE1 PHE B 258      29.146  37.232 148.769  1.00138.98           C
ATOM   1938  CE2 PHE B 258      29.856  34.984 148.624  1.00138.98           C
ATOM   1939  CZ  PHE B 258      29.115  36.026 148.125  1.00138.98           C
ATOM   1940  C   PHE B 258      32.494  38.489 150.702  1.00138.98           C
ATOM   1941  O   PHE B 258      32.573  38.633 149.498  1.00138.98           O
ATOM   1942  N   ASP B 259      32.150  39.520 151.484  1.00 69.41           N
ATOM   1943  CA  ASP B 259      31.757  40.750 150.848  1.00 69.41           C
ATOM   1944  CB  ASP B 259      31.318  41.851 151.825  1.00 69.41           C
ATOM   1945  CG  ASP B 259      29.871  41.575 152.192  1.00 69.41           C
ATOM   1946  OD1 ASP B 259      29.102  41.163 151.282  1.00 69.41           O
ATOM   1947  OD2 ASP B 259      29.517  41.765 153.385  1.00 69.41           O
ATOM   1948  C   ASP B 259      32.858  41.306 150.016  1.00 69.41           C
ATOM   1949  O   ASP B 259      32.641  41.763 148.896  1.00 69.41           O
ATOM   1950  N   ARG B 260      34.081  41.264 150.543  1.00242.18           N
ATOM   1951  CA  ARG B 260      35.226  41.795 149.875  1.00242.18           C
ATOM   1952  CB  ARG B 260      36.488  41.577 150.722  1.00242.18           C
ATOM   1953  CG  ARG B 260      37.678  42.461 150.366  1.00242.18           C
ATOM   1954  CD  ARG B 260      37.447  43.908 150.788  1.00242.18           C
ATOM   1955  NE  ARG B 260      38.776  44.553 150.946  1.00242.18           N
ATOM   1956  CZ  ARG B 260      39.526  44.292 152.057  1.00242.18           C
ATOM   1957  NH1 ARG B 260      39.109  43.354 152.957  1.00242.18           N
ATOM   1958  NH2 ARG B 260      40.691  44.969 152.277  1.00242.18           N
ATOM   1959  C   ARG B 260      35.446  41.046 148.588  1.00242.18           C
ATOM   1960  O   ARG B 260      35.745  41.658 147.568  1.00242.18           O
ATOM   1961  N   ALA B 261      35.316  39.701 148.587  1.00 83.42           N
ATOM   1962  CA  ALA B 261      35.617  38.932 147.402  1.00 83.42           C
ATOM   1963  CB  ALA B 261      35.573  37.410 147.643  1.00 83.42           C
ATOM   1964  C   ALA B 261      34.667  39.293 146.292  1.00 83.42           C
ATOM   1965  O   ALA B 261      35.087  39.428 145.146  1.00 83.42           O
ATOM   1966  N   PRO B 262      33.395  39.394 146.563  1.00136.17           N
ATOM   1967  CA  PRO B 262      32.555  39.937 145.560  1.00136.17           C
ATOM   1968  CD  PRO B 262      32.756  38.134 146.838  1.00136.17           C
ATOM   1969  CB  PRO B 262      31.125  39.745 146.052  1.00136.17           C
ATOM   1970  CG  PRO B 262      31.270  38.533 146.991  1.00136.17           C
ATOM   1971  C   PRO B 262      32.917  41.294 145.080  1.00136.17           C
ATOM   1972  O   PRO B 262      32.756  41.545 143.889  1.00136.17           O
ATOM   1973  N   ASN B 263      33.419  42.165 145.962  1.00116.88           N
ATOM   1974  CA  ASN B 263      33.861  43.470 145.575  1.00116.88           C
ATOM   1975  CB  ASN B 263      34.486  44.180 146.796  1.00116.88           C
ATOM   1976  CG  ASN B 263      34.992  45.580 146.476  1.00116.88           C
ATOM   1977  OD1 ASN B 263      35.546  46.250 147.346  1.00116.88           O
ATOM   1978  ND2 ASN B 263      34.820  46.040 145.211  1.00116.88           N
ATOM   1979  C   ASN B 263      34.939  43.265 144.554  1.00116.88           C
ATOM   1980  O   ASN B 263      34.940  43.895 143.497  1.00116.88           O
ATOM   1981  N   LEU B 264      35.886  42.356 144.844  1.00175.97           N
ATOM   1982  CA  LEU B 264      36.976  42.144 143.940  1.00175.97           C
ATOM   1983  CB  LEU B 264      37.989  41.118 144.471  1.00175.97           C
ATOM   1984  CG  LEU B 264      38.672  41.551 145.777  1.00175.97           C
ATOM   1985  CD1 LEU B 264      39.676  40.494 146.258  1.00175.97           C
ATOM   1986  CD2 LEU B 264      39.289  42.950 145.640  1.00175.97           C
ATOM   1987  C   LEU B 264      36.460  41.600 142.645  1.00175.97           C
ATOM   1988  O   LEU B 264      36.801  42.106 141.578  1.00175.97           O
ATOM   1989  N   GLY B 265      35.637  40.533 142.702  1.00 82.69           N
ATOM   1990  CA  GLY B 265      35.203  39.910 141.483  1.00 82.69           C
ATOM   1991  C   GLY B 265      34.234  40.720 140.647  1.00 82.69           C
ATOM   1992  O   GLY B 265      34.494  40.954 139.468  1.00 82.69           O
ATOM   1993  N   TYR B 266      33.056  41.110 141.194  1.00191.15           N
ATOM   1994  CA  TYR B 266      32.107  41.843 140.384  1.00191.15           C
ATOM   1995  CB  TYR B 266      30.630  41.766 140.826  1.00191.15           C
ATOM   1996  CG  TYR B 266      29.968  42.724 139.887  1.00191.15           C
ATOM   1997  CD1 TYR B 266      29.866  42.401 138.558  1.00191.15           C
ATOM   1998  CD2 TYR B 266      29.551  43.980 140.279  1.00191.15           C
ATOM   1999  CE1 TYR B 266      29.286  43.261 137.655  1.00191.15           C
ATOM   2000  CE2 TYR B 266      28.969  44.849 139.388  1.00191.15           C
ATOM   2001  CZ  TYR B 266      28.826  44.486 138.072  1.00191.15           C
ATOM   2002  OH  TYR B 266      28.229  45.372 137.150  1.00191.15           O
ATOM   2003  C   TYR B 266      32.403  43.309 140.281  1.00191.15           C
ATOM   2004  O   TYR B 266      32.263  43.931 139.228  1.00191.15           O
ATOM   2005  N   ALA B 267      32.697  43.901 141.445  1.00136.22           N
ATOM   2006  CA  ALA B 267      32.913  45.295 141.708  1.00136.22           C
ATOM   2007  CB  ALA B 267      32.833  45.629 143.202  1.00136.22           C
ATOM   2008  C   ALA B 267      34.206  45.844 141.157  1.00136.22           C
ATOM   2009  O   ALA B 267      34.293  47.046 140.919  1.00136.22           O
ATOM   2010  N   ALA B 268      35.249  45.002 140.978  1.00280.27           N
ATOM   2011  CA  ALA B 268      36.555  45.398 140.493  1.00280.27           C
ATOM   2012  CB  ALA B 268      36.475  46.273 139.229  1.00280.27           C
ATOM   2013  C   ALA B 268      37.453  46.121 141.488  1.00280.27           C
ATOM   2014  O   ALA B 268      38.273  46.945 141.085  1.00280.27           O
ATOM   2015  N   ALA B 269      37.346  45.844 142.808  1.00127.65           N
ATOM   2016  CA  ALA B 269      38.263  46.383 143.803  1.00127.65           C
ATOM   2017  CB  ALA B 269      37.633  46.566 145.193  1.00127.65           C
ATOM   2018  C   ALA B 269      39.454  45.429 143.982  1.00127.65           C
ATOM   2019  O   ALA B 269      39.506  44.396 143.318  1.00127.65           O
ATOM   2020  N   PHE B 270      40.484  45.764 144.828  1.00151.53           N
ATOM   2021  CA  PHE B 270      41.611  44.857 145.087  1.00151.53           C
ATOM   2022  CB  PHE B 270      42.860  45.203 144.258  1.00151.53           C
ATOM   2023  CG  PHE B 270      43.937  44.246 144.636  1.00151.53           C
ATOM   2024  CD1 PHE B 270      44.007  42.999 144.059  1.00151.53           C
ATOM   2025  CD2 PHE B 270      44.881  44.601 145.572  1.00151.53           C
ATOM   2026  CE1 PHE B 270      45.005  42.120 144.413  1.00151.53           C
ATOM   2027  CE2 PHE B 270      45.881  43.727 145.929  1.00151.53           C
ATOM   2028  CZ  PHE B 270      45.944  42.484 145.348  1.00151.53           C
ATOM   2029  C   PHE B 270      42.038  44.899 146.555  1.00151.53           C
ATOM   2030  O   PHE B 270      42.334  45.992 147.034  1.00151.53           O
ATOM   2031  N   TRP B 271      42.157  43.730 147.287  1.00191.69           N
ATOM   2032  CA  TRP B 271      42.465  43.777 148.728  1.00191.69           C
ATOM   2033  CB  TRP B 271      41.271  44.298 149.553  1.00191.69           C
ATOM   2034  CG  TRP B 271      40.757  45.681 149.225  1.00191.69           C
ATOM   2035  CD2 TRP B 271      41.151  46.895 149.884  1.00191.69           C
ATOM   2036  CD1 TRP B 271      39.841  46.037 148.278  1.00191.69           C
ATOM   2037  NE1 TRP B 271      39.639  47.395 148.304  1.00191.69           N
ATOM   2038  CE2 TRP B 271      40.439  47.937 149.287  1.00191.69           C
ATOM   2039  CE3 TRP B 271      42.031  47.124 150.901  1.00191.69           C
ATOM   2040  CZ2 TRP B 271      40.597  49.228 149.702  1.00191.69           C
ATOM   2041  CZ3 TRP B 271      42.189  48.428 151.316  1.00191.69           C
ATOM   2042  CH2 TRP B 271      41.486  49.459 150.728  1.00191.69           C
ATOM   2043  C   TRP B 271      42.749  42.381 149.411  1.00191.69           C
ATOM   2044  O   TRP B 271      43.210  41.468 148.726  1.00191.69           O
ATOM   2045  N   GLY B 272      42.512  42.217 150.798  1.00297.68           N
ATOM   2046  CA  GLY B 272      42.663  41.013 151.699  1.00297.68           C
ATOM   2047  C   GLY B 272      41.786  41.068 153.053  1.00297.68           C
ATOM   2048  O   GLY B 272      41.634  42.182 153.533  1.00297.68           O
ATOM   2049  N   TRP B 273      41.275  39.927 153.757  1.00366.15           N
ATOM   2050  CA  TRP B 273      40.284  39.793 154.907  1.00366.15           C
ATOM   2051  CB  TRP B 273      39.158  38.778 154.593  1.00366.15           C
ATOM   2052  CG  TRP B 273      39.500  37.296 154.698  1.00366.15           C
ATOM   2053  CD2 TRP B 273      39.370  36.320 153.645  1.00366.15           C
ATOM   2054  CD1 TRP B 273      39.862  36.594 155.812  1.00366.15           C
ATOM   2055  NE1 TRP B 273      39.956  35.255 155.528  1.00366.15           N
ATOM   2056  CE2 TRP B 273      39.653  35.068 154.200  1.00366.15           C
ATOM   2057  CE3 TRP B 273      39.037  36.447 152.328  1.00366.15           C
ATOM   2058  CZ2 TRP B 273      39.601  33.926 153.452  1.00366.15           C
ATOM   2059  CZ3 TRP B 273      38.984  35.287 151.582  1.00366.15           C
ATOM   2060  CH2 TRP B 273      39.257  34.051 152.128  1.00366.15           C
ATOM   2061  C   TRP B 273      40.695  39.408 156.363  1.00366.15           C
ATOM   2062  O   TRP B 273      39.838  38.976 157.144  1.00366.15           O
ATOM   2063  N   ALA B 274      41.936  39.606 156.848  1.00106.34           N
ATOM   2064  CA  ALA B 274      42.352  39.213 158.193  1.00106.34           C
ATOM   2065  CB  ALA B 274      43.853  39.472 158.329  1.00106.34           C
ATOM   2066  C   ALA B 274      41.661  39.976 159.307  1.00106.34           C
ATOM   2067  O   ALA B 274      41.269  39.407 160.329  1.00106.34           O
ATOM   2068  N   LEU B 275      41.503  41.301 159.141  1.00107.29           N
ATOM   2069  CA  LEU B 275      40.952  42.161 160.158  1.00107.29           C
ATOM   2070  CB  LEU B 275      40.976  43.656 159.789  1.00107.29           C
ATOM   2071  CG  LEU B 275      42.378  44.293 159.841  1.00107.29           C
ATOM   2072  CD1 LEU B 275      42.924  44.311 161.277  1.00107.29           C
ATOM   2073  CD2 LEU B 275      43.344  43.631 158.852  1.00107.29           C
ATOM   2074  C   LEU B 275      39.532  41.795 160.444  1.00107.29           C
ATOM   2075  O   LEU B 275      39.038  42.015 161.547  1.00107.29           O
ATOM   2076  N   ALA B 276      38.810  41.263 159.451  1.00 36.10           N
ATOM   2077  CA  ALA B 276      37.432  40.944 159.686  1.00 36.10           C
ATOM   2078  CB  ALA B 276      36.747  40.326 158.456  1.00 36.10           C
ATOM   2079  C   ALA B 276      37.349  39.944 160.795  1.00 36.10           C
ATOM   2080  O   ALA B 276      36.453  40.014 161.635  1.00 36.10           O
ATOM   2081  N   LEU B 277      38.276  38.971 160.822  1.00110.51           N
ATOM   2082  CA  LEU B 277      38.226  37.974 161.849  1.00110.51           C
ATOM   2083  CB  LEU B 277      39.233  36.829 161.659  1.00110.51           C
ATOM   2084  CG  LEU B 277      39.019  36.087 160.330  1.00110.51           C
ATOM   2085  CD1 LEU B 277      39.590  36.887 159.148  1.00110.51           C
ATOM   2086  CD2 LEU B 277      39.483  34.628 160.395  1.00110.51           C
ATOM   2087  C   LEU B 277      38.485  38.608 163.178  1.00110.51           C
ATOM   2088  O   LEU B 277      37.857  38.242 164.170  1.00110.51           O
ATOM   2089  N   THR B 278      39.407  39.589 163.242  1.00111.44           N
ATOM   2090  CA  THR B 278      39.720  40.163 164.521  1.00111.44           C
ATOM   2091  CB  THR B 278      40.820  41.194 164.502  1.00111.44           C
ATOM   2092  OG1 THR B 278      41.269  41.429 165.827  1.00111.44           O
ATOM   2093  CG2 THR B 278      40.301  42.514 163.915  1.00111.44           C
ATOM   2094  C   THR B 278      38.488  40.802 165.087  1.00111.44           C
ATOM   2095  O   THR B 278      38.212  40.690 166.278  1.00111.44           O
ATOM   2096  N   LEU B 279      37.690  41.488 164.254  1.00 46.48           N
ATOM   2097  CA  LEU B 279      36.516  42.142 164.762  1.00 46.48           C
ATOM   2098  CB  LEU B 279      35.763  42.932 163.678  1.00 46.48           C
ATOM   2099  CG  LEU B 279      36.578  44.098 163.089  1.00 46.48           C
ATOM   2100  CD1 LEU B 279      35.776  44.854 162.019  1.00 46.48           C
ATOM   2101  CD2 LEU B 279      37.114  45.019 164.196  1.00 46.48           C
ATOM   2102  C   LEU B 279      35.574  41.112 165.301  1.00 46.48           C
ATOM   2103  O   LEU B 279      34.933  41.322 166.330  1.00 46.48           O
ATOM   2104  N   GLY B 280      35.464  39.963 164.611  1.00 34.45           N
ATOM   2105  CA  GLY B 280      34.557  38.931 165.021  1.00 34.45           C
ATOM   2106  C   GLY B 280      34.951  38.439 166.377  1.00 34.45           C
ATOM   2107  O   GLY B 280      34.092  38.098 167.188  1.00 34.45           O
ATOM   2108  N   VAL B 281      36.266  38.320 166.642  1.00121.99           N
ATOM   2109  CA  VAL B 281      36.674  37.851 167.933  1.00121.99           C
ATOM   2110  CB  VAL B 281      38.091  37.349 168.004  1.00121.99           C
ATOM   2111  CG1 VAL B 281      39.063  38.434 167.549  1.00121.99           C
ATOM   2112  CG2 VAL B 281      38.346  36.844 169.434  1.00121.99           C
ATOM   2113  C   VAL B 281      36.397  38.877 168.997  1.00121.99           C
ATOM   2114  O   VAL B 281      35.949  38.529 170.088  1.00121.99           O
ATOM   2115  N   LEU B 282      36.615  40.177 168.713  1.00110.72           N
ATOM   2116  CA  LEU B 282      36.374  41.175 169.722  1.00110.72           C
ATOM   2117  CB  LEU B 282      36.710  42.615 169.286  1.00110.72           C
ATOM   2118  CG  LEU B 282      38.208  42.982 169.347  1.00110.72           C
ATOM   2119  CD1 LEU B 282      38.700  43.041 170.801  1.00110.72           C
ATOM   2120  CD2 LEU B 282      39.073  42.058 168.483  1.00110.72           C
ATOM   2121  C   LEU B 282      34.932  41.152 170.121  1.00110.72           C
ATOM   2122  O   LEU B 282      34.606  41.395 171.280  1.00110.72           O
ATOM   2123  N   VAL B 283      34.012  40.921 169.169  1.00133.16           N
ATOM   2124  CA  VAL B 283      32.624  40.923 169.536  1.00133.16           C
ATOM   2125  CB  VAL B 283      31.692  40.938 168.355  1.00133.16           C
ATOM   2126  CG1 VAL B 283      31.953  42.223 167.551  1.00133.16           C
ATOM   2127  CG2 VAL B 283      31.859  39.643 167.547  1.00133.16           C
ATOM   2128  C   VAL B 283      32.262  39.739 170.398  1.00133.16           C
ATOM   2129  O   VAL B 283      31.473  39.853 171.332  1.00133.16           O
ATOM   2130  N   ALA B 284      32.745  38.551 169.999  1.00105.03           N
ATOM   2131  CA  ALA B 284      32.533  37.230 170.543  1.00105.03           C
ATOM   2132  CB  ALA B 284      32.867  36.179 169.477  1.00105.03           C
ATOM   2133  C   ALA B 284      33.273  36.799 171.779  1.00105.03           C
ATOM   2134  O   ALA B 284      32.737  36.031 172.577  1.00105.03           O
ATOM   2135  N   GLY B 285      34.534  37.230 171.956  1.00 50.03           N
ATOM   2136  CA  GLY B 285      35.408  36.608 172.922  1.00 50.03           C
ATOM   2137  C   GLY B 285      34.849  36.601 174.309  1.00 50.03           C
ATOM   2138  O   GLY B 285      34.968  35.605 175.022  1.00 50.03           O
ATOM   2139  N   GLY B 286      34.212  37.700 174.728  1.00 60.27           N
ATOM   2140  CA  GLY B 286      33.725  37.839 176.069  1.00 60.27           C
ATOM   2141  C   GLY B 286      32.717  36.779 176.373  1.00 60.27           C
ATOM   2142  O   GLY B 286      32.539  36.421 177.536  1.00 60.27           O
ATOM   2143  N   VAL B 287      31.998  36.279 175.351  1.00101.10           N
ATOM   2144  CA  VAL B 287      30.938  35.344 175.597  1.00101.10           C
ATOM   2145  CB  VAL B 287      29.749  35.568 174.706  1.00101.10           C
ATOM   2146  CG1 VAL B 287      28.710  34.470 174.988  1.00101.10           C
ATOM   2147  CG2 VAL B 287      29.224  36.995 174.941  1.00101.10           C
ATOM   2148  C   VAL B 287      31.405  33.934 175.366  1.00101.10           C
ATOM   2149  O   VAL B 287      31.582  33.175 176.316  1.00101.10           O
ATOM   2150  N   SER B 288      31.527  33.529 174.086  1.00131.84           N
ATOM   2151  CA  SER B 288      31.865  32.186 173.685  1.00131.84           C
ATOM   2152  CB  SER B 288      31.550  31.913 172.210  1.00131.84           C
ATOM   2153  OG  SER B 288      30.169  32.097 171.967  1.00131.84           O
ATOM   2154  C   SER B 288      33.317  31.849 173.813  1.00131.84           C
ATOM   2155  O   SER B 288      33.658  30.678 173.974  1.00131.84           O
ATOM   2156  N   GLY B 289      34.219  32.841 173.724  1.00 41.80           N
ATOM   2157  CA  GLY B 289      35.608  32.486 173.699  1.00 41.80           C
ATOM   2158  C   GLY B 289      36.044  32.540 172.262  1.00 41.80           C
ATOM   2159  O   GLY B 289      37.198  32.270 171.937  1.00 41.80           O
ATOM   2160  N   ALA B 290      35.101  32.903 171.371  1.00 90.03           N
ATOM   2161  CA  ALA B 290      35.314  33.123 169.965  1.00 90.03           C
ATOM   2162  CB  ALA B 290      36.003  34.467 169.670  1.00 90.03           C
ATOM   2163  C   ALA B 290      36.079  32.046 169.249  1.00 90.03           C
ATOM   2164  O   ALA B 290      37.194  32.289 168.786  1.00 90.03           O
ATOM   2165  N   HIS B 291      35.532  30.814 169.161  1.00 95.24           N
ATOM   2166  CA  HIS B 291      36.176  29.808 168.353  1.00 95.24           C
ATOM   2167  ND1 HIS B 291      35.155  26.675 170.323  1.00 95.24           N
ATOM   2168  CG  HIS B 291      35.648  27.894 169.917  1.00 95.24           C
ATOM   2169  CB  HIS B 291      35.539  28.420 168.519  1.00 95.24           C
ATOM   2170  NE2 HIS B 291      36.079  27.615 172.113  1.00 95.24           N
ATOM   2171  CD2 HIS B 291      36.209  28.456 171.023  1.00 95.24           C
ATOM   2172  CE1 HIS B 291      35.441  26.558 171.644  1.00 95.24           C
ATOM   2173  C   HIS B 291      36.037  30.187 166.904  1.00 95.24           C
ATOM   2174  O   HIS B 291      37.021  30.340 166.183  1.00 95.24           O
ATOM   2175  N   LEU B 292      34.780  30.355 166.445  1.00157.33           N
ATOM   2176  CA  LEU B 292      34.474  30.766 165.101  1.00157.33           C
ATOM   2177  CB  LEU B 292      35.067  32.134 164.702  1.00157.33           C
ATOM   2178  CG  LEU B 292      34.481  33.346 165.450  1.00157.33           C
ATOM   2179  CD1 LEU B 292      32.966  33.420 165.271  1.00157.33           C
ATOM   2180  CD2 LEU B 292      34.892  33.398 166.918  1.00157.33           C
ATOM   2181  C   LEU B 292      34.993  29.779 164.103  1.00157.33           C
ATOM   2182  O   LEU B 292      35.021  30.093 162.913  1.00157.33           O
ATOM   2183  N   ASN B 293      35.453  28.584 164.531  1.00163.96           N
ATOM   2184  CA  ASN B 293      35.804  27.606 163.537  1.00163.96           C
ATOM   2185  CB  ASN B 293      37.067  27.884 162.692  1.00163.96           C
ATOM   2186  CG  ASN B 293      38.378  27.676 163.401  1.00163.96           C
ATOM   2187  OD1 ASN B 293      38.433  27.062 164.459  1.00163.96           O
ATOM   2188  ND2 ASN B 293      39.477  28.183 162.780  1.00163.96           N
ATOM   2189  C   ASN B 293      35.825  26.252 164.176  1.00163.96           C
ATOM   2190  O   ASN B 293      36.279  26.057 165.303  1.00163.96           O
ATOM   2191  N   PRO B 294      35.304  25.298 163.464  1.00152.03           N
ATOM   2192  CA  PRO B 294      35.176  23.964 163.972  1.00152.03           C
ATOM   2193  CD  PRO B 294      34.481  25.534 162.292  1.00152.03           C
ATOM   2194  CB  PRO B 294      34.322  23.205 162.950  1.00152.03           C
ATOM   2195  CG  PRO B 294      34.269  24.127 161.716  1.00152.03           C
ATOM   2196  C   PRO B 294      36.496  23.333 164.282  1.00152.03           C
ATOM   2197  O   PRO B 294      36.560  22.522 165.205  1.00152.03           O
ATOM   2198  N   ALA B 295      37.554  23.678 163.529  1.00 41.26           N
ATOM   2199  CA  ALA B 295      38.844  23.086 163.743  1.00 41.26           C
ATOM   2200  CB  ALA B 295      39.883  23.546 162.706  1.00 41.26           C
ATOM   2201  C   ALA B 295      39.356  23.478 165.092  1.00 41.26           C
ATOM   2202  O   ALA B 295      39.934  22.660 165.806  1.00 41.26           O
ATOM   2203  N   ILE B 296      39.186  24.761 165.459  1.00102.36           N
ATOM   2204  CA  ILE B 296      39.632  25.229 166.739  1.00102.36           C
ATOM   2205  CB  ILE B 296      39.669  26.723 166.884  1.00102.36           C
ATOM   2206  CG1 ILE B 296      40.955  27.282 166.238  1.00102.36           C
ATOM   2207  CG2 ILE B 296      39.549  27.057 168.380  1.00102.36           C
ATOM   2208  CD1 ILE B 296      41.148  26.955 164.759  1.00102.36           C
ATOM   2209  C   ILE B 296      38.824  24.627 167.841  1.00102.36           C
ATOM   2210  O   ILE B 296      39.369  24.273 168.886  1.00102.36           O
ATOM   2211  N   THR B 297      37.499  24.496 167.650  1.00 40.64           N
ATOM   2212  CA  THR B 297      36.680  23.963 168.703  1.00 40.64           C
ATOM   2213  CB  THR B 297      35.227  23.897 168.329  1.00 40.64           C
ATOM   2214  OG1 THR B 297      34.737  25.196 168.030  1.00 40.64           O
ATOM   2215  CG2 THR B 297      34.442  23.287 169.502  1.00 40.64           C
ATOM   2216  C   THR B 297      37.128  22.567 169.025  1.00 40.64           C
ATOM   2217  O   THR B 297      37.289  22.211 170.191  1.00 40.64           O
ATOM   2218  N   VAL B 298      37.353  21.731 167.997  1.00 92.20           N
ATOM   2219  CA  VAL B 298      37.748  20.374 168.249  1.00 92.20           C
ATOM   2220  CB  VAL B 298      37.842  19.542 167.002  1.00 92.20           C
ATOM   2221  CG1 VAL B 298      36.450  19.480 166.351  1.00 92.20           C
ATOM   2222  CG2 VAL B 298      38.937  20.122 166.094  1.00 92.20           C
ATOM   2223  C   VAL B 298      39.093  20.355 168.913  1.00 92.20           C
ATOM   2224  O   VAL B 298      39.332  19.567 169.826  1.00 92.20           O
ATOM   2225  N   ALA B 299      40.022  21.216 168.466  1.00 37.08           N
ATOM   2226  CA  ALA B 299      41.345  21.210 169.024  1.00 37.08           C
ATOM   2227  CB  ALA B 299      42.291  22.198 168.319  1.00 37.08           C
ATOM   2228  C   ALA B 299      41.303  21.587 170.471  1.00 37.08           C
ATOM   2229  O   ALA B 299      41.978  20.968 171.290  1.00 37.08           O
ATOM   2230  N   VAL B 300      40.503  22.608 170.829  1.00105.31           N
ATOM   2231  CA  VAL B 300      40.455  23.069 172.190  1.00105.31           C
ATOM   2232  CB  VAL B 300      39.617  24.301 172.392  1.00105.31           C
ATOM   2233  CG1 VAL B 300      40.208  25.436 171.538  1.00105.31           C
ATOM   2234  CG2 VAL B 300      38.146  23.978 172.098  1.00105.31           C
ATOM   2235  C   VAL B 300      39.899  21.983 173.054  1.00105.31           C
ATOM   2236  O   VAL B 300      40.249  21.875 174.229  1.00105.31           O
ATOM   2237  N   THR B 301      38.971  21.168 172.522  1.00102.91           N
ATOM   2238  CA  THR B 301      38.448  20.153 173.385  1.00102.91           C
ATOM   2239  CB  THR B 301      37.269  19.396 172.827  1.00102.91           C
ATOM   2240  OG1 THR B 301      36.641  18.661 173.867  1.00102.91           O
ATOM   2241  CG2 THR B 301      37.722  18.431 171.722  1.00102.91           C
ATOM   2242  C   THR B 301      39.542  19.186 173.729  1.00102.91           C
ATOM   2243  O   THR B 301      39.687  18.798 174.886  1.00102.91           O
ATOM   2244  N   THR B 302      40.338  18.756 172.728  1.00 49.48           N
ATOM   2245  CA  THR B 302      41.393  17.814 172.978  1.00 49.48           C
ATOM   2246  CB  THR B 302      41.997  17.281 171.713  1.00 49.48           C
ATOM   2247  OG1 THR B 302      41.001  16.644 170.925  1.00 49.48           O
ATOM   2248  CG2 THR B 302      43.101  16.276 172.081  1.00 49.48           C
ATOM   2249  C   THR B 302      42.510  18.442 173.768  1.00 49.48           C
ATOM   2250  O   THR B 302      43.051  17.842 174.695  1.00 49.48           O
ATOM   2251  N   VAL B 303      42.915  19.654 173.353  1.00151.05           N
ATOM   2252  CA  VAL B 303      44.022  20.411 173.872  1.00151.05           C
ATOM   2253  CB  VAL B 303      44.498  21.477 172.929  1.00151.05           C
ATOM   2254  CG1 VAL B 303      43.460  22.613 172.905  1.00151.05           C
ATOM   2255  CG2 VAL B 303      45.897  21.933 173.375  1.00151.05           C
ATOM   2256  C   VAL B 303      43.777  21.100 175.162  1.00151.05           C
ATOM   2257  O   VAL B 303      44.712  21.244 175.948  1.00151.05           O
ATOM   2258  N   GLY B 304      42.546  21.561 175.456  1.00185.96           N
ATOM   2259  CA  GLY B 304      42.564  22.311 176.670  1.00185.96           C
ATOM   2260  C   GLY B 304      41.204  22.522 177.249  1.00185.96           C
ATOM   2261  O   GLY B 304      40.682  23.633 177.333  1.00185.96           O
ATOM   2262  N   LYS B 305      40.662  21.398 177.751  1.00 84.43           N
ATOM   2263  CA  LYS B 305      39.478  21.284 178.547  1.00 84.43           C
ATOM   2264  CB  LYS B 305      39.686  21.714 180.010  1.00 84.43           C
ATOM   2265  CG  LYS B 305      40.604  20.779 180.800  1.00 84.43           C
ATOM   2266  CD  LYS B 305      41.037  21.346 182.153  1.00 84.43           C
ATOM   2267  CE  LYS B 305      41.953  20.410 182.945  1.00 84.43           C
ATOM   2268  NZ  LYS B 305      42.321  21.035 184.235  1.00 84.43           N
ATOM   2269  C   LYS B 305      38.315  22.047 178.009  1.00 84.43           C
ATOM   2270  O   LYS B 305      37.622  22.725 178.766  1.00 84.43           O
ATOM   2271  N   PHE B 306      38.039  21.963 176.701  1.00 68.24           N
ATOM   2272  CA  PHE B 306      36.858  22.633 176.250  1.00 68.24           C
ATOM   2273  CB  PHE B 306      36.929  23.002 174.752  1.00 68.24           C
ATOM   2274  CG  PHE B 306      35.678  23.703 174.347  1.00 68.24           C
ATOM   2275  CD1 PHE B 306      35.472  25.020 174.692  1.00 68.24           C
ATOM   2276  CD2 PHE B 306      34.717  23.053 173.608  1.00 68.24           C
ATOM   2277  CE1 PHE B 306      34.321  25.673 174.318  1.00 68.24           C
ATOM   2278  CE2 PHE B 306      33.564  23.701 173.231  1.00 68.24           C
ATOM   2279  CZ  PHE B 306      33.364  25.013 173.587  1.00 68.24           C
ATOM   2280  C   PHE B 306      35.737  21.659 176.469  1.00 68.24           C
ATOM   2281  O   PHE B 306      35.871  20.484 176.129  1.00 68.24           O
ATOM   2282  N   PRO B 307      34.639  22.094 177.042  1.00 82.94           N
ATOM   2283  CA  PRO B 307      33.533  21.216 177.327  1.00 82.94           C
ATOM   2284  CD  PRO B 307      34.231  23.488 176.994  1.00 82.94           C
ATOM   2285  CB  PRO B 307      32.411  22.123 177.828  1.00 82.94           C
ATOM   2286  CG  PRO B 307      32.698  23.459 177.118  1.00 82.94           C
ATOM   2287  C   PRO B 307      33.125  20.464 176.099  1.00 82.94           C
ATOM   2288  O   PRO B 307      32.743  21.082 175.107  1.00 82.94           O
ATOM   2289  N   TRP B 308      33.126  19.122 176.185  1.00104.12           N
ATOM   2290  CA  TRP B 308      32.839  18.252 175.082  1.00104.12           C
ATOM   2291  CB  TRP B 308      33.038  16.767 175.430  1.00104.12           C
ATOM   2292  CG  TRP B 308      32.113  16.259 176.510  1.00104.12           C
ATOM   2293  CD2 TRP B 308      30.810  15.711 176.256  1.00104.12           C
ATOM   2294  CD1 TRP B 308      32.296  16.209 177.861  1.00104.12           C
ATOM   2295  NE1 TRP B 308      31.188  15.665 178.465  1.00104.12           N
ATOM   2296  CE2 TRP B 308      30.265  15.354 177.489  1.00104.12           C
ATOM   2297  CE3 TRP B 308      30.124  15.522 175.090  1.00104.12           C
ATOM   2298  CZ2 TRP B 308      29.020  14.799 177.575  1.00104.12           C
ATOM   2299  CZ3 TRP B 308      28.869  14.963 175.180  1.00104.12           C
ATOM   2300  CH2 TRP B 308      28.328  14.608 176.399  1.00104.12           C
ATOM   2301  C   TRP B 308      31.421  18.408 174.633  1.00104.12           C
ATOM   2302  O   TRP B 308      31.140  18.335 173.438  1.00104.12           O
ATOM   2303  N   ARG B 309      30.469  18.604 175.563  1.00253.26           N
ATOM   2304  CA  ARG B 309      29.117  18.639 175.084  1.00253.26           C
ATOM   2305  CB  ARG B 309      28.093  18.190 176.145  1.00253.26           C
ATOM   2306  CG  ARG B 309      28.098  18.988 177.454  1.00253.26           C
ATOM   2307  CD  ARG B 309      27.471  20.380 177.356  1.00253.26           C
ATOM   2308  NE  ARG B 309      27.373  20.924 178.740  1.00253.26           N
ATOM   2309  CZ  ARG B 309      28.434  21.576 179.298  1.00253.26           C
ATOM   2310  NH1 ARG B 309      29.587  21.735 178.585  1.00253.26           N
ATOM   2311  NH2 ARG B 309      28.343  22.069 180.567  1.00253.26           N
ATOM   2312  C   ARG B 309      28.776  20.020 174.626  1.00253.26           C
ATOM   2313  O   ARG B 309      27.614  20.422 174.619  1.00253.26           O
ATOM   2314  N   LYS B 310      29.782  20.769 174.149  1.00153.31           N
ATOM   2315  CA  LYS B 310      29.494  22.088 173.683  1.00153.31           C
ATOM   2316  CB  LYS B 310      30.202  23.131 174.560  1.00153.31           C
ATOM   2317  CG  LYS B 310      29.557  24.512 174.552  1.00153.31           C
ATOM   2318  CD  LYS B 310      30.053  25.395 175.700  1.00153.31           C
ATOM   2319  CE  LYS B 310      29.428  26.790 175.727  1.00153.31           C
ATOM   2320  NZ  LYS B 310      29.968  27.564 176.867  1.00153.31           N
ATOM   2321  C   LYS B 310      30.076  22.144 172.310  1.00153.31           C
ATOM   2322  O   LYS B 310      29.840  23.078 171.546  1.00153.31           O
ATOM   2323  N   ILE B 311      30.833  21.089 171.955  1.00 97.03           N
ATOM   2324  CA  ILE B 311      31.509  21.056 170.694  1.00 97.03           C
ATOM   2325  CB  ILE B 311      32.423  19.867 170.554  1.00 97.03           C
ATOM   2326  CG1 ILE B 311      33.246  19.978 169.260  1.00 97.03           C
ATOM   2327  CG2 ILE B 311      31.596  18.576 170.675  1.00 97.03           C
ATOM   2328  CD1 ILE B 311      34.400  18.980 169.186  1.00 97.03           C
ATOM   2329  C   ILE B 311      30.524  21.043 169.567  1.00 97.03           C
ATOM   2330  O   ILE B 311      30.646  21.835 168.632  1.00 97.03           O
ATOM   2331  N   VAL B 312      29.512  20.156 169.618  1.00119.52           N
ATOM   2332  CA  VAL B 312      28.583  20.100 168.529  1.00119.52           C
ATOM   2333  CB  VAL B 312      27.768  18.824 168.446  1.00119.52           C
ATOM   2334  CG1 VAL B 312      27.111  18.464 169.787  1.00119.52           C
ATOM   2335  CG2 VAL B 312      26.764  18.994 167.295  1.00119.52           C
ATOM   2336  C   VAL B 312      27.722  21.329 168.474  1.00119.52           C
ATOM   2337  O   VAL B 312      27.434  21.789 167.369  1.00119.52           O
ATOM   2338  N   PRO B 313      27.283  21.919 169.561  1.00 67.25           N
ATOM   2339  CA  PRO B 313      26.456  23.084 169.439  1.00 67.25           C
ATOM   2340  CD  PRO B 313      27.131  21.273 170.854  1.00 67.25           C
ATOM   2341  CB  PRO B 313      25.963  23.401 170.849  1.00 67.25           C
ATOM   2342  CG  PRO B 313      26.000  22.038 171.562  1.00 67.25           C
ATOM   2343  C   PRO B 313      27.223  24.199 168.809  1.00 67.25           C
ATOM   2344  O   PRO B 313      26.636  24.987 168.069  1.00 67.25           O
ATOM   2345  N   TYR B 314      28.531  24.292 169.108  1.00141.53           N
ATOM   2346  CA  TYR B 314      29.365  25.316 168.546  1.00141.53           C
ATOM   2347  CB  TYR B 314      30.799  25.303 169.112  1.00141.53           C
ATOM   2348  CG  TYR B 314      30.876  26.142 170.341  1.00141.53           C
ATOM   2349  CD1 TYR B 314      30.244  25.789 171.509  1.00141.53           C
ATOM   2350  CD2 TYR B 314      31.573  27.328 170.297  1.00141.53           C
ATOM   2351  CE1 TYR B 314      30.334  26.596 172.619  1.00141.53           C
ATOM   2352  CE2 TYR B 314      31.667  28.137 171.403  1.00141.53           C
ATOM   2353  CZ  TYR B 314      31.047  27.769 172.570  1.00141.53           C
ATOM   2354  OH  TYR B 314      31.136  28.592 173.713  1.00141.53           O
ATOM   2355  C   TYR B 314      29.493  25.132 167.070  1.00141.53           C
ATOM   2356  O   TYR B 314      29.356  26.086 166.306  1.00141.53           O
ATOM   2357  N   MET B 315      29.751  23.887 166.631  1.00114.99           N
ATOM   2358  CA  MET B 315      30.004  23.636 165.240  1.00114.99           C
ATOM   2359  CB  MET B 315      30.396  22.178 164.944  1.00114.99           C
ATOM   2360  CG  MET B 315      29.242  21.183 165.072  1.00114.99           C
ATOM   2361  SD  MET B 315      29.705  19.459 164.722  1.00114.99           S
ATOM   2362  CE  MET B 315      27.999  18.846 164.620  1.00114.99           C
ATOM   2363  C   MET B 315      28.789  23.948 164.429  1.00114.99           C
ATOM   2364  O   MET B 315      28.895  24.518 163.344  1.00114.99           O
ATOM   2365  N   VAL B 316      27.600  23.573 164.933  1.00 23.89           N
ATOM   2366  CA  VAL B 316      26.393  23.805 164.196  1.00 23.89           C
ATOM   2367  CB  VAL B 316      25.176  23.265 164.891  1.00 23.89           C
ATOM   2368  CG1 VAL B 316      23.932  23.656 164.075  1.00 23.89           C
ATOM   2369  CG2 VAL B 316      25.350  21.748 165.076  1.00 23.89           C
ATOM   2370  C   VAL B 316      26.207  25.278 164.049  1.00 23.89           C
ATOM   2371  O   VAL B 316      25.845  25.759 162.977  1.00 23.89           O
ATOM   2372  N   ALA B 317      26.464  26.032 165.135  1.00 30.57           N
ATOM   2373  CA  ALA B 317      26.269  27.453 165.140  1.00 30.57           C
ATOM   2374  CB  ALA B 317      26.553  28.087 166.506  1.00 30.57           C
ATOM   2375  C   ALA B 317      27.178  28.099 164.143  1.00 30.57           C
ATOM   2376  O   ALA B 317      26.780  29.009 163.416  1.00 30.57           O
ATOM   2377  N   GLN B 318      28.435  27.634 164.081  1.00 54.81           N
ATOM   2378  CA  GLN B 318      29.410  28.223 163.212  1.00 54.81           C
ATOM   2379  CB  GLN B 318      30.783  27.555 163.400  1.00 54.81           C
ATOM   2380  CG  GLN B 318      31.329  27.765 164.814  1.00 54.81           C
ATOM   2381  CD  GLN B 318      32.470  26.793 165.072  1.00 54.81           C
ATOM   2382  OE1 GLN B 318      32.606  25.779 164.391  1.00 54.81           O
ATOM   2383  NE2 GLN B 318      33.303  27.100 166.103  1.00 54.81           N
ATOM   2384  C   GLN B 318      28.987  28.043 161.786  1.00 54.81           C
ATOM   2385  O   GLN B 318      29.031  28.983 160.994  1.00 54.81           O
ATOM   2386  N   TYR B 319      28.538  26.825 161.433  1.00147.82           N
ATOM   2387  CA  TYR B 319      28.172  26.499 160.086  1.00147.82           C
ATOM   2388  CB  TYR B 319      27.814  25.010 159.938  1.00147.82           C
ATOM   2389  CG  TYR B 319      27.448  24.745 158.519  1.00147.82           C
ATOM   2390  CD1 TYR B 319      28.430  24.530 157.580  1.00147.82           C
ATOM   2391  CD2 TYR B 319      26.130  24.706 158.128  1.00147.82           C
ATOM   2392  CE1 TYR B 319      28.103  24.280 156.269  1.00147.82           C
ATOM   2393  CE2 TYR B 319      25.796  24.455 156.818  1.00147.82           C
ATOM   2394  CZ  TYR B 319      26.784  24.244 155.886  1.00147.82           C
ATOM   2395  OH  TYR B 319      26.447  23.987 154.541  1.00147.82           O
ATOM   2396  C   TYR B 319      26.980  27.301 159.658  1.00147.82           C
ATOM   2397  O   TYR B 319      26.963  27.822 158.543  1.00147.82           O
ATOM   2398  N   ILE B 320      25.934  27.418 160.508  1.00176.08           N
ATOM   2399  CA  ILE B 320      24.797  28.144 160.014  1.00176.08           C
ATOM   2400  CB  ILE B 320      23.460  28.005 160.708  1.00176.08           C
ATOM   2401  CG1 ILE B 320      23.387  28.660 162.086  1.00176.08           C
ATOM   2402  CG2 ILE B 320      23.127  26.505 160.728  1.00176.08           C
ATOM   2403  CD1 ILE B 320      24.204  27.947 163.136  1.00176.08           C
ATOM   2404  C   ILE B 320      25.126  29.597 159.879  1.00176.08           C
ATOM   2405  O   ILE B 320      24.620  30.261 158.978  1.00176.08           O
ATOM   2406  N   GLY B 321      25.954  30.149 160.787  1.00 23.02           N
ATOM   2407  CA  GLY B 321      26.267  31.549 160.708  1.00 23.02           C
ATOM   2408  C   GLY B 321      26.940  31.845 159.400  1.00 23.02           C
ATOM   2409  O   GLY B 321      26.642  32.851 158.759  1.00 23.02           O
ATOM   2410  N   ALA B 322      27.878  30.978 158.975  1.00 31.43           N
ATOM   2411  CA  ALA B 322      28.594  31.189 157.747  1.00 31.43           C
ATOM   2412  CB  ALA B 322      29.667  30.117 157.493  1.00 31.43           C
ATOM   2413  C   ALA B 322      27.631  31.142 156.597  1.00 31.43           C
ATOM   2414  O   ALA B 322      27.726  31.932 155.659  1.00 31.43           O
ATOM   2415  N   PHE B 323      26.672  30.199 156.645  1.00 46.48           N
ATOM   2416  CA  PHE B 323      25.714  30.011 155.590  1.00 46.48           C
ATOM   2417  CB  PHE B 323      24.767  28.836 155.894  1.00 46.48           C
ATOM   2418  CG  PHE B 323      23.719  28.768 154.837  1.00 46.48           C
ATOM   2419  CD1 PHE B 323      23.960  28.135 153.641  1.00 46.48           C
ATOM   2420  CD2 PHE B 323      22.483  29.333 155.053  1.00 46.48           C
ATOM   2421  CE1 PHE B 323      22.985  28.073 152.674  1.00 46.48           C
ATOM   2422  CE2 PHE B 323      21.504  29.274 154.090  1.00 46.48           C
ATOM   2423  CZ  PHE B 323      21.754  28.643 152.896  1.00 46.48           C
ATOM   2424  C   PHE B 323      24.870  31.241 155.431  1.00 46.48           C
ATOM   2425  O   PHE B 323      24.667  31.720 154.316  1.00 46.48           O
ATOM   2426  N   LEU B 324      24.357  31.787 156.549  1.00 36.99           N
ATOM   2427  CA  LEU B 324      23.467  32.916 156.504  1.00 36.99           C
ATOM   2428  CB  LEU B 324      22.916  33.290 157.891  1.00 36.99           C
ATOM   2429  CG  LEU B 324      22.044  32.190 158.524  1.00 36.99           C
ATOM   2430  CD1 LEU B 324      21.518  32.618 159.903  1.00 36.99           C
ATOM   2431  CD2 LEU B 324      20.925  31.745 157.569  1.00 36.99           C
ATOM   2432  C   LEU B 324      24.171  34.124 155.967  1.00 36.99           C
ATOM   2433  O   LEU B 324      23.617  34.863 155.155  1.00 36.99           O
ATOM   2434  N   ALA B 325      25.420  34.353 156.409  1.00 31.53           N
ATOM   2435  CA  ALA B 325      26.153  35.516 155.999  1.00 31.53           C
ATOM   2436  CB  ALA B 325      27.545  35.601 156.647  1.00 31.53           C
ATOM   2437  C   ALA B 325      26.351  35.466 154.517  1.00 31.53           C
ATOM   2438  O   ALA B 325      26.254  36.484 153.834  1.00 31.53           O
ATOM   2439  N   SER B 326      26.636  34.273 153.969  1.00 34.08           N
ATOM   2440  CA  SER B 326      26.879  34.180 152.558  1.00 34.08           C
ATOM   2441  CB  SER B 326      27.246  32.759 152.093  1.00 34.08           C
ATOM   2442  OG  SER B 326      26.125  31.896 152.199  1.00 34.08           O
ATOM   2443  C   SER B 326      25.640  34.595 151.827  1.00 34.08           C
ATOM   2444  O   SER B 326      25.707  35.278 150.806  1.00 34.08           O
ATOM   2445  N   VAL B 327      24.464  34.194 152.340  1.00 30.54           N
ATOM   2446  CA  VAL B 327      23.224  34.517 151.696  1.00 30.54           C
ATOM   2447  CB  VAL B 327      22.038  33.937 152.409  1.00 30.54           C
ATOM   2448  CG1 VAL B 327      20.761  34.374 151.672  1.00 30.54           C
ATOM   2449  CG2 VAL B 327      22.218  32.414 152.515  1.00 30.54           C
ATOM   2450  C   VAL B 327      23.040  36.003 151.695  1.00 30.54           C
ATOM   2451  O   VAL B 327      22.646  36.586 150.685  1.00 30.54           O
ATOM   2452  N   ILE B 328      23.334  36.660 152.833  1.00130.57           N
ATOM   2453  CA  ILE B 328      23.084  38.069 152.934  1.00130.57           C
ATOM   2454  CB  ILE B 328      23.310  38.627 154.320  1.00130.57           C
ATOM   2455  CG1 ILE B 328      22.618  39.993 154.489  1.00130.57           C
ATOM   2456  CG2 ILE B 328      24.818  38.684 154.602  1.00130.57           C
ATOM   2457  CD1 ILE B 328      23.181  41.108 153.608  1.00130.57           C
ATOM   2458  C   ILE B 328      23.942  38.796 151.946  1.00130.57           C
ATOM   2459  O   ILE B 328      23.480  39.710 151.267  1.00130.57           O
ATOM   2460  N   LEU B 329      25.219  38.395 151.822  1.00162.38           N
ATOM   2461  CA  LEU B 329      26.111  39.089 150.942  1.00162.38           C
ATOM   2462  CB  LEU B 329      27.534  38.576 151.069  1.00162.38           C
ATOM   2463  CG  LEU B 329      28.012  38.704 152.516  1.00162.38           C
ATOM   2464  CD1 LEU B 329      29.535  38.541 152.649  1.00162.38           C
ATOM   2465  CD2 LEU B 329      27.442  39.990 153.124  1.00162.38           C
ATOM   2466  C   LEU B 329      25.653  38.951 149.524  1.00162.38           C
ATOM   2467  O   LEU B 329      25.726  39.898 148.741  1.00162.38           O
ATOM   2468  N   PHE B 330      25.155  37.760 149.157  1.00 52.74           N
ATOM   2469  CA  PHE B 330      24.692  37.515 147.822  1.00 52.74           C
ATOM   2470  CB  PHE B 330      24.183  36.069 147.662  1.00 52.74           C
ATOM   2471  CG  PHE B 330      23.659  35.874 146.281  1.00 52.74           C
ATOM   2472  CD1 PHE B 330      24.515  35.727 145.215  1.00 52.74           C
ATOM   2473  CD2 PHE B 330      22.303  35.816 146.059  1.00 52.74           C
ATOM   2474  CE1 PHE B 330      24.023  35.541 143.944  1.00 52.74           C
ATOM   2475  CE2 PHE B 330      21.806  35.630 144.791  1.00 52.74           C
ATOM   2476  CZ  PHE B 330      22.667  35.494 143.729  1.00 52.74           C
ATOM   2477  C   PHE B 330      23.559  38.453 147.549  1.00 52.74           C
ATOM   2478  O   PHE B 330      23.449  39.011 146.458  1.00 52.74           O
ATOM   2479  N   VAL B 331      22.682  38.654 148.548  1.00 34.79           N
ATOM   2480  CA  VAL B 331      21.536  39.495 148.362  1.00 34.79           C
ATOM   2481  CB  VAL B 331      20.671  39.566 149.587  1.00 34.79           C
ATOM   2482  CG1 VAL B 331      19.528  40.560 149.322  1.00 34.79           C
ATOM   2483  CG2 VAL B 331      20.197  38.145 149.935  1.00 34.79           C
ATOM   2484  C   VAL B 331      21.958  40.901 148.039  1.00 34.79           C
ATOM   2485  O   VAL B 331      21.412  41.519 147.127  1.00 34.79           O
ATOM   2486  N   THR B 332      22.936  41.455 148.782  1.00123.80           N
ATOM   2487  CA  THR B 332      23.341  42.822 148.573  1.00123.80           C
ATOM   2488  CB  THR B 332      24.327  43.292 149.602  1.00123.80           C
ATOM   2489  OG1 THR B 332      25.524  42.532 149.518  1.00123.80           O
ATOM   2490  CG2 THR B 332      23.696  43.135 150.996  1.00123.80           C
ATOM   2491  C   THR B 332      23.987  43.010 147.226  1.00123.80           C
ATOM   2492  O   THR B 332      23.710  43.982 146.526  1.00123.80           O
ATOM   2493  N   TYR B 333      24.901  42.091 146.867  1.00132.53           N
ATOM   2494  CA  TYR B 333      25.677  42.032 145.659  1.00132.53           C
ATOM   2495  CB  TYR B 333      26.908  41.112 145.738  1.00132.53           C
ATOM   2496  CG  TYR B 333      28.009  41.911 146.344  1.00132.53           C
ATOM   2497  CD1 TYR B 333      28.164  42.032 147.705  1.00132.53           C
ATOM   2498  CD2 TYR B 333      28.895  42.553 145.509  1.00132.53           C
ATOM   2499  CE1 TYR B 333      29.197  42.784 148.218  1.00132.53           C
ATOM   2500  CE2 TYR B 333      29.926  43.304 146.014  1.00132.53           C
ATOM   2501  CZ  TYR B 333      30.078  43.419 147.372  1.00132.53           C
ATOM   2502  OH  TYR B 333      31.139  44.191 147.888  1.00132.53           O
ATOM   2503  C   TYR B 333      24.894  41.642 144.464  1.00132.53           C
ATOM   2504  O   TYR B 333      25.367  41.888 143.356  1.00132.53           O
ATOM   2505  N   ARG B 334      23.764  40.928 144.658  1.00324.12           N
ATOM   2506  CA  ARG B 334      22.931  40.458 143.585  1.00324.12           C
ATOM   2507  CB  ARG B 334      21.521  40.039 144.035  1.00324.12           C
ATOM   2508  CG  ARG B 334      20.662  39.467 142.905  1.00324.12           C
ATOM   2509  CD  ARG B 334      19.322  38.901 143.382  1.00324.12           C
ATOM   2510  NE  ARG B 334      18.410  40.049 143.643  1.00324.12           N
ATOM   2511  CZ  ARG B 334      17.647  40.556 142.631  1.00324.12           C
ATOM   2512  NH1 ARG B 334      17.722  40.011 141.382  1.00324.12           N
ATOM   2513  NH2 ARG B 334      16.806  41.605 142.869  1.00324.12           N
ATOM   2514  C   ARG B 334      22.810  41.572 142.595  1.00324.12           C
ATOM   2515  O   ARG B 334      22.914  42.742 142.919  1.00324.12           O
ATOM   2516  N   GLY B 335      22.752  41.261 141.311  1.00251.70           N
ATOM   2517  CA  GLY B 335      22.648  42.312 140.356  1.00251.70           C
ATOM   2518  C   GLY B 335      24.010  42.543 139.799  1.00251.70           C
ATOM   2519  O   GLY B 335      24.208  42.568 138.586  1.00251.70           O
ATOM   2520  N   ALA B 336      24.988  42.719 140.699  1.00 97.10           N
ATOM   2521  CA  ALA B 336      26.358  42.851 140.344  1.00 97.10           C
ATOM   2522  CB  ALA B 336      27.172  43.018 141.633  1.00 97.10           C
ATOM   2523  C   ALA B 336      26.728  41.544 139.736  1.00 97.10           C
ATOM   2524  O   ALA B 336      27.323  41.468 138.664  1.00 97.10           O
ATOM   2525  N   LEU B 337      26.314  40.457 140.403  1.00105.44           N
ATOM   2526  CA  LEU B 337      26.681  39.151 139.942  1.00105.44           C
ATOM   2527  CB  LEU B 337      26.195  38.029 140.876  1.00105.44           C
ATOM   2528  CG  LEU B 337      26.835  38.083 142.275  1.00105.44           C
ATOM   2529  CD1 LEU B 337      26.428  39.361 143.026  1.00105.44           C
ATOM   2530  CD2 LEU B 337      26.545  36.802 143.074  1.00105.44           C
ATOM   2531  C   LEU B 337      26.083  38.909 138.592  1.00105.44           C
ATOM   2532  O   LEU B 337      26.763  38.429 137.684  1.00105.44           O
ATOM   2533  N   ASP B 338      24.790  39.250 138.424  1.00 48.97           N
ATOM   2534  CA  ASP B 338      24.120  38.978 137.181  1.00 48.97           C
ATOM   2535  CB  ASP B 338      22.620  39.315 137.230  1.00 48.97           C
ATOM   2536  CG  ASP B 338      21.943  38.317 138.159  1.00 48.97           C
ATOM   2537  OD1 ASP B 338      22.617  37.330 138.559  1.00 48.97           O
ATOM   2538  OD2 ASP B 338      20.745  38.531 138.485  1.00 48.97           O
ATOM   2539  C   ASP B 338      24.726  39.791 136.077  1.00 48.97           C
ATOM   2540  O   ASP B 338      24.981  39.277 134.987  1.00 48.97           O
ATOM   2541  N   ASN B 339      24.988  41.089 136.334  1.00 41.11           N
ATOM   2542  CA  ASN B 339      25.514  41.914 135.282  1.00 41.11           C
ATOM   2543  CB  ASN B 339      25.708  43.382 135.695  1.00 41.11           C
ATOM   2544  CG  ASN B 339      24.335  44.023 135.821  1.00 41.11           C
ATOM   2545  OD1 ASN B 339      23.310  43.375 135.616  1.00 41.11           O
ATOM   2546  ND2 ASN B 339      24.314  45.342 136.152  1.00 41.11           N
ATOM   2547  C   ASN B 339      26.848  41.379 134.886  1.00 41.11           C
ATOM   2548  O   ASN B 339      27.181  41.322 133.702  1.00 41.11           O
ATOM   2549  N   TYR B 340      27.651  40.963 135.881  1.00 51.86           N
ATOM   2550  CA  TYR B 340      28.958  40.461 135.569  1.00 51.86           C
ATOM   2551  CB  TYR B 340      29.755  40.038 136.813  1.00 51.86           C
ATOM   2552  CG  TYR B 340      31.100  39.581 136.362  1.00 51.86           C
ATOM   2553  CD1 TYR B 340      32.102  40.497 136.133  1.00 51.86           C
ATOM   2554  CD2 TYR B 340      31.364  38.244 136.168  1.00 51.86           C
ATOM   2555  CE1 TYR B 340      33.347  40.087 135.717  1.00 51.86           C
ATOM   2556  CE2 TYR B 340      32.607  37.828 135.752  1.00 51.86           C
ATOM   2557  CZ  TYR B 340      33.601  38.751 135.527  1.00 51.86           C
ATOM   2558  OH  TYR B 340      34.877  38.327 135.100  1.00 51.86           O
ATOM   2559  C   TYR B 340      28.804  39.230 134.735  1.00 51.86           C
ATOM   2560  O   TYR B 340      29.511  39.067 133.739  1.00 51.86           O
ATOM   2561  N   ASP B 341      27.863  38.336 135.117  1.00 76.77           N
ATOM   2562  CA  ASP B 341      27.736  37.095 134.396  1.00 76.77           C
ATOM   2563  CB  ASP B 341      26.577  36.222 134.906  1.00 76.77           C
ATOM   2564  CG  ASP B 341      26.944  35.715 136.293  1.00 76.77           C
ATOM   2565  OD1 ASP B 341      28.119  35.913 136.704  1.00 76.77           O
ATOM   2566  OD2 ASP B 341      26.053  35.128 136.963  1.00 76.77           O
ATOM   2567  C   ASP B 341      27.456  37.434 132.978  1.00 76.77           C
ATOM   2568  O   ASP B 341      28.145  36.913 132.099  1.00 76.77           O
ATOM   2569  N   GLY B 342      26.388  38.242 132.756  1.00112.33           N
ATOM   2570  CA  GLY B 342      26.064  38.910 131.520  1.00112.33           C
ATOM   2571  C   GLY B 342      27.342  39.163 130.801  1.00112.33           C
ATOM   2572  O   GLY B 342      27.802  38.320 130.030  1.00112.33           O
ATOM   2573  N   GLY B 343      27.825  40.420 130.968  1.00132.25           N
ATOM   2574  CA  GLY B 343      29.125  40.961 130.657  1.00132.25           C
ATOM   2575  C   GLY B 343      29.952  39.958 129.944  1.00132.25           C
ATOM   2576  O   GLY B 343      29.852  39.780 128.731  1.00132.25           O
ATOM   2577  N   VAL B 344      30.815  39.279 130.725  1.00182.76           N
ATOM   2578  CA  VAL B 344      31.620  38.239 130.170  1.00182.76           C
ATOM   2579  CB  VAL B 344      32.950  38.088 130.846  1.00182.76           C
ATOM   2580  CG1 VAL B 344      33.664  36.863 130.251  1.00182.76           C
ATOM   2581  CG2 VAL B 344      33.731  39.403 130.691  1.00182.76           C
ATOM   2582  C   VAL B 344      30.862  36.993 130.418  1.00182.76           C
ATOM   2583  O   VAL B 344      30.957  36.437 131.508  1.00182.76           O
ATOM   2584  N   ARG B 345      30.172  36.502 129.367  1.00149.27           N
ATOM   2585  CA  ARG B 345      29.227  35.423 129.427  1.00149.27           C
ATOM   2586  CB  ARG B 345      28.932  34.795 128.055  1.00149.27           C
ATOM   2587  CG  ARG B 345      28.334  35.759 127.029  1.00149.27           C
ATOM   2588  CD  ARG B 345      26.841  36.031 127.220  1.00149.27           C
ATOM   2589  NE  ARG B 345      26.423  36.969 126.141  1.00149.27           N
ATOM   2590  CZ  ARG B 345      26.574  38.315 126.305  1.00149.27           C
ATOM   2591  NH1 ARG B 345      27.111  38.807 127.459  1.00149.27           N
ATOM   2592  NH2 ARG B 345      26.192  39.170 125.311  1.00149.27           N
ATOM   2593  C   ARG B 345      29.749  34.332 130.291  1.00149.27           C
ATOM   2594  O   ARG B 345      30.678  33.607 129.938  1.00149.27           O
ATOM   2595  N   ALA B 346      29.136  34.213 131.480  1.00 53.99           N
ATOM   2596  CA  ALA B 346      29.510  33.190 132.396  1.00 53.99           C
ATOM   2597  CB  ALA B 346      30.089  33.722 133.717  1.00 53.99           C
ATOM   2598  C   ALA B 346      28.245  32.485 132.723  1.00 53.99           C
ATOM   2599  O   ALA B 346      27.231  33.116 133.017  1.00 53.99           O
ATOM   2600  N   VAL B 347      28.272  31.144 132.674  1.00 39.80           N
ATOM   2601  CA  VAL B 347      27.081  30.423 132.986  1.00 39.80           C
ATOM   2602  CB  VAL B 347      26.900  29.182 132.160  1.00 39.80           C
ATOM   2603  CG1 VAL B 347      25.645  28.441 132.649  1.00 39.80           C
ATOM   2604  CG2 VAL B 347      26.847  29.585 130.676  1.00 39.80           C
ATOM   2605  C   VAL B 347      27.222  30.004 134.405  1.00 39.80           C
ATOM   2606  O   VAL B 347      28.245  29.447 134.800  1.00 39.80           O
ATOM   2607  N   THR B 348      26.195  30.284 135.226  1.00114.50           N
ATOM   2608  CA  THR B 348      26.323  29.890 136.592  1.00114.50           C
ATOM   2609  CB  THR B 348      25.245  30.427 137.488  1.00114.50           C
ATOM   2610  OG1 THR B 348      23.979  29.925 137.087  1.00114.50           O
ATOM   2611  CG2 THR B 348      25.257  31.963 137.407  1.00114.50           C
ATOM   2612  C   THR B 348      26.242  28.401 136.622  1.00114.50           C
ATOM   2613  O   THR B 348      25.390  27.799 135.972  1.00114.50           O
ATOM   2614  N   GLY B 349      27.132  27.766 137.405  1.00 29.80           N
ATOM   2615  CA  GLY B 349      27.154  26.334 137.465  1.00 29.80           C
ATOM   2616  C   GLY B 349      28.292  25.858 136.621  1.00 29.80           C
ATOM   2617  O   GLY B 349      28.632  24.676 136.633  1.00 29.80           O
ATOM   2618  N   ALA B 350      28.910  26.785 135.866  1.00 45.83           N
ATOM   2619  CA  ALA B 350      30.018  26.484 135.007  1.00 45.83           C
ATOM   2620  CB  ALA B 350      30.232  27.519 133.889  1.00 45.83           C
ATOM   2621  C   ALA B 350      31.261  26.451 135.834  1.00 45.83           C
ATOM   2622  O   ALA B 350      31.236  26.716 137.035  1.00 45.83           O
ATOM   2623  N   ASN B 351      32.391  26.112 135.185  1.00115.79           N
ATOM   2624  CA  ASN B 351      33.660  25.974 135.838  1.00115.79           C
ATOM   2625  CB  ASN B 351      34.802  25.734 134.836  1.00115.79           C
ATOM   2626  CG  ASN B 351      36.115  25.604 135.597  1.00115.79           C
ATOM   2627  OD1 ASN B 351      36.143  25.562 136.826  1.00115.79           O
ATOM   2628  ND2 ASN B 351      37.244  25.531 134.842  1.00115.79           N
ATOM   2629  C   ASN B 351      33.996  27.243 136.554  1.00115.79           C
ATOM   2630  O   ASN B 351      34.359  27.210 137.729  1.00115.79           O
ATOM   2631  N   ALA B 352      33.883  28.403 135.883  1.00225.22           N
ATOM   2632  CA  ALA B 352      34.238  29.609 136.573  1.00225.22           C
ATOM   2633  CB  ALA B 352      34.780  30.711 135.647  1.00225.22           C
ATOM   2634  C   ALA B 352      32.990  30.128 137.199  1.00225.22           C
ATOM   2635  O   ALA B 352      31.997  30.335 136.507  1.00225.22           O
ATOM   2636  N   THR B 353      32.987  30.345 138.532  1.00323.70           N
ATOM   2637  CA  THR B 353      31.746  30.793 139.075  1.00323.70           C
ATOM   2638  CB  THR B 353      30.658  29.762 138.878  1.00323.70           C
ATOM   2639  OG1 THR B 353      29.394  30.301 139.226  1.00323.70           O
ATOM   2640  CG2 THR B 353      30.969  28.468 139.650  1.00323.70           C
ATOM   2641  C   THR B 353      31.841  31.297 140.535  1.00323.70           C
ATOM   2642  O   THR B 353      31.911  32.498 140.765  1.00323.70           O
ATOM   2643  N   ALA B 354      31.821  30.373 141.533  1.00152.22           N
ATOM   2644  CA  ALA B 354      31.688  30.311 142.991  1.00152.22           C
ATOM   2645  CB  ALA B 354      31.449  28.870 143.474  1.00152.22           C
ATOM   2646  C   ALA B 354      32.736  30.880 143.927  1.00152.22           C
ATOM   2647  O   ALA B 354      32.418  31.087 145.099  1.00152.22           O
ATOM   2648  N   GLY B 355      33.995  31.101 143.507  1.00 74.03           N
ATOM   2649  CA  GLY B 355      35.101  31.398 144.398  1.00 74.03           C
ATOM   2650  C   GLY B 355      34.763  32.491 145.365  1.00 74.03           C
ATOM   2651  O   GLY B 355      35.397  32.636 146.408  1.00 74.03           O
ATOM   2652  N   ILE B 356      33.781  33.324 145.023  1.00142.29           N
ATOM   2653  CA  ILE B 356      33.354  34.416 145.836  1.00142.29           C
ATOM   2654  CB  ILE B 356      32.136  34.942 145.136  1.00142.29           C
ATOM   2655  CG1 ILE B 356      32.539  35.712 143.868  1.00142.29           C
ATOM   2656  CG2 ILE B 356      31.217  35.651 146.109  1.00142.29           C
ATOM   2657  CD1 ILE B 356      33.441  36.914 144.142  1.00142.29           C
ATOM   2658  C   ILE B 356      33.003  33.920 147.225  1.00142.29           C
ATOM   2659  O   ILE B 356      33.419  34.512 148.221  1.00142.29           O
ATOM   2660  N   PHE B 357      32.200  32.844 147.327  1.00102.40           N
ATOM   2661  CA  PHE B 357      31.757  32.267 148.577  1.00102.40           C
ATOM   2662  CB  PHE B 357      30.546  31.345 148.372  1.00102.40           C
ATOM   2663  CG  PHE B 357      29.422  32.179 147.865  1.00102.40           C
ATOM   2664  CD1 PHE B 357      29.430  32.634 146.567  1.00102.40           C
ATOM   2665  CD2 PHE B 357      28.343  32.470 148.669  1.00102.40           C
ATOM   2666  CE1 PHE B 357      28.396  33.399 146.083  1.00102.40           C
ATOM   2667  CE2 PHE B 357      27.307  33.236 148.189  1.00102.40           C
ATOM   2668  CZ  PHE B 357      27.333  33.704 146.897  1.00102.40           C
ATOM   2669  C   PHE B 357      32.783  31.436 149.311  1.00102.40           C
ATOM   2670  O   PHE B 357      32.910  31.548 150.531  1.00102.40           O
ATOM   2671  N   ALA B 358      33.529  30.556 148.605  1.00 60.72           N
ATOM   2672  CA  ALA B 358      34.384  29.621 149.296  1.00 60.72           C
ATOM   2673  CB  ALA B 358      33.734  28.244 149.509  1.00 60.72           C
ATOM   2674  C   ALA B 358      35.639  29.401 148.504  1.00 60.72           C
ATOM   2675  O   ALA B 358      35.849  30.014 147.459  1.00 60.72           O
ATOM   2676  N   SER B 359      36.536  28.531 149.020  1.00 95.24           N
ATOM   2677  CA  SER B 359      37.808  28.325 148.382  1.00 95.24           C
ATOM   2678  CB  SER B 359      38.952  28.018 149.370  1.00 95.24           C
ATOM   2679  OG  SER B 359      38.666  26.856 150.132  1.00 95.24           O
ATOM   2680  C   SER B 359      37.766  27.263 147.325  1.00 95.24           C
ATOM   2681  O   SER B 359      36.826  26.479 147.236  1.00 95.24           O
ATOM   2682  N   TYR B 360      38.780  27.282 146.432  1.00 84.54           N
ATOM   2683  CA  TYR B 360      38.988  26.285 145.416  1.00 84.54           C
ATOM   2684  CB  TYR B 360      38.319  26.615 144.069  1.00 84.54           C
ATOM   2685  CG  TYR B 360      36.846  26.551 144.298  1.00 84.54           C
ATOM   2686  CD1 TYR B 360      36.150  27.659 144.725  1.00 84.54           C
ATOM   2687  CD2 TYR B 360      36.161  25.375 144.093  1.00 84.54           C
ATOM   2688  CE1 TYR B 360      34.793  27.595 144.940  1.00 84.54           C
ATOM   2689  CE2 TYR B 360      34.805  25.305 144.307  1.00 84.54           C
ATOM   2690  CZ  TYR B 360      34.118  26.416 144.732  1.00 84.54           C
ATOM   2691  OH  TYR B 360      32.726  26.347 144.953  1.00 84.54           O
ATOM   2692  C   TYR B 360      40.474  26.209 145.207  1.00 84.54           C
ATOM   2693  O   TYR B 360      41.185  27.169 145.493  1.00 84.54           O
ATOM   2694  N   PRO B 361      40.979  25.106 144.725  1.00 90.88           N
ATOM   2695  CA  PRO B 361      42.398  24.906 144.555  1.00 90.88           C
ATOM   2696  CD  PRO B 361      40.227  23.868 144.650  1.00 90.88           C
ATOM   2697  CB  PRO B 361      42.593  23.395 144.459  1.00 90.88           C
ATOM   2698  CG  PRO B 361      41.215  22.868 144.025  1.00 90.88           C
ATOM   2699  C   PRO B 361      42.967  25.608 143.358  1.00 90.88           C
ATOM   2700  O   PRO B 361      42.228  25.871 142.410  1.00 90.88           O
ATOM   2701  N   GLN B 362      44.289  25.897 143.384  1.00114.07           N
ATOM   2702  CA  GLN B 362      44.953  26.474 142.250  1.00114.07           C
ATOM   2703  CB  GLN B 362      46.463  26.721 142.398  1.00114.07           C
ATOM   2704  CG  GLN B 362      46.840  28.046 143.031  1.00114.07           C
ATOM   2705  CD  GLN B 362      46.382  29.143 142.076  1.00114.07           C
ATOM   2706  OE1 GLN B 362      45.728  28.871 141.071  1.00114.07           O
ATOM   2707  NE2 GLN B 362      46.732  30.418 142.394  1.00114.07           N
ATOM   2708  C   GLN B 362      44.889  25.469 141.157  1.00114.07           C
ATOM   2709  O   GLN B 362      44.768  24.268 141.395  1.00114.07           O
ATOM   2710  N   GLU B 363      44.996  25.957 139.912  1.00 73.33           N
ATOM   2711  CA  GLU B 363      44.908  25.105 138.768  1.00 73.33           C
ATOM   2712  CB  GLU B 363      45.016  25.877 137.441  1.00 73.33           C
ATOM   2713  CG  GLU B 363      43.824  26.796 137.165  1.00 73.33           C
ATOM   2714  CD  GLU B 363      43.976  28.049 138.017  1.00 73.33           C
ATOM   2715  OE1 GLU B 363      45.070  28.234 138.613  1.00 73.33           O
ATOM   2716  OE2 GLU B 363      42.996  28.838 138.083  1.00 73.33           O
ATOM   2717  C   GLU B 363      46.024  24.103 138.792  1.00 73.33           C
ATOM   2718  O   GLU B 363      45.809  22.939 138.459  1.00 73.33           O
ATOM   2719  N   PHE B 364      47.250  24.512 139.181  1.00147.32           N
ATOM   2720  CA  PHE B 364      48.331  23.563 139.103  1.00147.32           C
ATOM   2721  CB  PHE B 364      49.774  24.101 139.250  1.00147.32           C
ATOM   2722  CG  PHE B 364      50.588  22.898 138.877  1.00147.32           C
ATOM   2723  CD1 PHE B 364      50.744  22.572 137.550  1.00147.32           C
ATOM   2724  CD2 PHE B 364      51.169  22.072 139.818  1.00147.32           C
ATOM   2725  CE1 PHE B 364      51.458  21.464 137.159  1.00147.32           C
ATOM   2726  CE2 PHE B 364      51.876  20.955 139.429  1.00147.32           C
ATOM   2727  CZ  PHE B 364      52.027  20.647 138.102  1.00147.32           C
ATOM   2728  C   PHE B 364      48.200  22.454 140.108  1.00147.32           C
ATOM   2729  O   PHE B 364      48.570  21.319 139.825  1.00147.32           O
ATOM   2730  N   VAL B 365      47.690  22.740 141.318  1.00 69.15           N
ATOM   2731  CA  VAL B 365      47.726  21.775 142.393  1.00 69.15           C
ATOM   2732  CB  VAL B 365      47.674  22.464 143.728  1.00 69.15           C
ATOM   2733  CG1 VAL B 365      47.533  21.426 144.850  1.00 69.15           C
ATOM   2734  CG2 VAL B 365      48.920  23.358 143.854  1.00 69.15           C
ATOM   2735  C   VAL B 365      46.594  20.779 142.351  1.00 69.15           C
ATOM   2736  O   VAL B 365      45.497  21.068 141.877  1.00 69.15           O
ATOM   2737  N   SER B 366      46.876  19.548 142.851  1.00 81.25           N
ATOM   2738  CA  SER B 366      45.945  18.451 142.939  1.00 81.25           C
ATOM   2739  CB  SER B 366      46.607  17.091 142.639  1.00 81.25           C
ATOM   2740  OG  SER B 366      45.648  16.045 142.644  1.00 81.25           O
ATOM   2741  C   SER B 366      45.366  18.403 144.331  1.00 81.25           C
ATOM   2742  O   SER B 366      45.706  19.215 145.190  1.00 81.25           O
ATOM   2743  N   THR B 367      44.464  17.427 144.578  1.00109.39           N
ATOM   2744  CA  THR B 367      43.766  17.284 145.826  1.00109.39           C
ATOM   2745  CB  THR B 367      42.741  16.182 145.795  1.00109.39           C
ATOM   2746  OG1 THR B 367      41.990  16.180 147.000  1.00109.39           O
ATOM   2747  CG2 THR B 367      43.445  14.829 145.595  1.00109.39           C
ATOM   2748  C   THR B 367      44.710  17.019 146.962  1.00109.39           C
ATOM   2749  O   THR B 367      44.602  17.650 148.013  1.00109.39           O
ATOM   2750  N   GLY B 368      45.670  16.091 146.789  1.00 18.89           N
ATOM   2751  CA  GLY B 368      46.553  15.752 147.869  1.00 18.89           C
ATOM   2752  C   GLY B 368      47.374  16.945 148.234  1.00 18.89           C
ATOM   2753  O   GLY B 368      47.598  17.220 149.412  1.00 18.89           O
ATOM   2754  N   ASN B 369      47.856  17.683 147.219  1.00 72.51           N
ATOM   2755  CA  ASN B 369      48.700  18.812 147.472  1.00 72.51           C
ATOM   2756  CB  ASN B 369      49.254  19.448 146.188  1.00 72.51           C
ATOM   2757  CG  ASN B 369      50.275  20.503 146.589  1.00 72.51           C
ATOM   2758  OD1 ASN B 369      51.371  20.182 147.047  1.00 72.51           O
ATOM   2759  ND2 ASN B 369      49.913  21.802 146.407  1.00 72.51           N
ATOM   2760  C   ASN B 369      47.920  19.850 148.218  1.00 72.51           C
ATOM   2761  O   ASN B 369      48.446  20.499 149.121  1.00 72.51           O
ATOM   2762  N   GLY B 370      46.640  20.040 147.848  1.00 27.15           N
ATOM   2763  CA  GLY B 370      45.796  21.016 148.481  1.00 27.15           C
ATOM   2764  C   GLY B 370      45.580  20.639 149.914  1.00 27.15           C
ATOM   2765  O   GLY B 370      45.487  21.501 150.787  1.00 27.15           O
ATOM   2766  N   LEU B 371      45.457  19.328 150.185  1.00 91.26           N
ATOM   2767  CA  LEU B 371      45.192  18.849 151.512  1.00 91.26           C
ATOM   2768  CB  LEU B 371      44.991  17.318 151.546  1.00 91.26           C
ATOM   2769  CG  LEU B 371      44.682  16.709 152.933  1.00 91.26           C
ATOM   2770  CD1 LEU B 371      45.903  16.703 153.868  1.00 91.26           C
ATOM   2771  CD2 LEU B 371      43.452  17.379 153.563  1.00 91.26           C
ATOM   2772  C   LEU B 371      46.351  19.203 152.388  1.00 91.26           C
ATOM   2773  O   LEU B 371      46.170  19.619 153.531  1.00 91.26           O
ATOM   2774  N   VAL B 372      47.581  19.045 151.866  1.00 25.80           N
ATOM   2775  CA  VAL B 372      48.764  19.301 152.635  1.00 25.80           C
ATOM   2776  CB  VAL B 372      50.022  19.007 151.871  1.00 25.80           C
ATOM   2777  CG1 VAL B 372      51.227  19.404 152.741  1.00 25.80           C
ATOM   2778  CG2 VAL B 372      50.009  17.525 151.459  1.00 25.80           C
ATOM   2779  C   VAL B 372      48.803  20.747 153.016  1.00 25.80           C
ATOM   2780  O   VAL B 372      49.159  21.090 154.142  1.00 25.80           O
ATOM   2781  N   ASP B 373      48.436  21.642 152.082  1.00 79.95           N
ATOM   2782  CA  ASP B 373      48.516  23.046 152.359  1.00 79.95           C
ATOM   2783  CB  ASP B 373      48.086  23.908 151.157  1.00 79.95           C
ATOM   2784  CG  ASP B 373      48.398  25.366 151.467  1.00 79.95           C
ATOM   2785  OD1 ASP B 373      48.895  25.645 152.591  1.00 79.95           O
ATOM   2786  OD2 ASP B 373      48.148  26.222 150.577  1.00 79.95           O
ATOM   2787  C   ASP B 373      47.614  23.398 153.505  1.00 79.95           C
ATOM   2788  O   ASP B 373      48.034  24.059 154.453  1.00 79.95           O
ATOM   2789  N   GLN B 374      46.354  22.930 153.467  1.00 94.12           N
ATOM   2790  CA  GLN B 374      45.393  23.272 154.481  1.00 94.12           C
ATOM   2791  CB  GLN B 374      43.996  22.687 154.211  1.00 94.12           C
ATOM   2792  CG  GLN B 374      43.300  23.315 153.004  1.00 94.12           C
ATOM   2793  CD  GLN B 374      42.994  24.764 153.356  1.00 94.12           C
ATOM   2794  OE1 GLN B 374      43.469  25.688 152.699  1.00 94.12           O
ATOM   2795  NE2 GLN B 374      42.184  24.970 154.429  1.00 94.12           N
ATOM   2796  C   GLN B 374      45.845  22.746 155.806  1.00 94.12           C
ATOM   2797  O   GLN B 374      45.648  23.392 156.834  1.00 94.12           O
ATOM   2798  N   ILE B 375      46.437  21.538 155.825  1.00129.67           N
ATOM   2799  CA  ILE B 375      46.845  20.970 157.076  1.00129.67           C
ATOM   2800  CB  ILE B 375      47.242  19.515 156.967  1.00129.67           C
ATOM   2801  CG1 ILE B 375      48.483  19.276 156.088  1.00129.67           C
ATOM   2802  CG2 ILE B 375      45.999  18.759 156.471  1.00129.67           C
ATOM   2803  CD1 ILE B 375      49.819  19.499 156.797  1.00129.67           C
ATOM   2804  C   ILE B 375      47.955  21.781 157.681  1.00129.67           C
ATOM   2805  O   ILE B 375      47.927  22.085 158.873  1.00129.67           O
ATOM   2806  N   VAL B 376      48.955  22.175 156.870  1.00 36.32           N
ATOM   2807  CA  VAL B 376      50.094  22.882 157.387  1.00 36.32           C
ATOM   2808  CB  VAL B 376      51.142  23.130 156.342  1.00 36.32           C
ATOM   2809  CG1 VAL B 376      52.263  23.979 156.966  1.00 36.32           C
ATOM   2810  CG2 VAL B 376      51.619  21.774 155.793  1.00 36.32           C
ATOM   2811  C   VAL B 376      49.681  24.219 157.925  1.00 36.32           C
ATOM   2812  O   VAL B 376      50.075  24.601 159.025  1.00 36.32           O
ATOM   2813  N   GLY B 377      48.867  24.967 157.156  1.00 41.47           N
ATOM   2814  CA  GLY B 377      48.487  26.296 157.544  1.00 41.47           C
ATOM   2815  C   GLY B 377      47.660  26.300 158.792  1.00 41.47           C
ATOM   2816  O   GLY B 377      47.830  27.175 159.638  1.00 41.47           O
ATOM   2817  N   THR B 378      46.716  25.350 158.928  1.00119.60           N
ATOM   2818  CA  THR B 378      45.859  25.319 160.083  1.00119.60           C
ATOM   2819  CB  THR B 378      44.742  24.318 159.981  1.00119.60           C
ATOM   2820  OG1 THR B 378      45.253  23.015 159.751  1.00119.60           O
ATOM   2821  CG2 THR B 378      43.804  24.735 158.840  1.00119.60           C
ATOM   2822  C   THR B 378      46.668  25.005 161.299  1.00119.60           C
ATOM   2823  O   THR B 378      46.382  25.506 162.386  1.00119.60           O
ATOM   2824  N   ALA B 379      47.692  24.146 161.156  1.00 23.74           N
ATOM   2825  CA  ALA B 379      48.506  23.807 162.286  1.00 23.74           C
ATOM   2826  CB  ALA B 379      49.628  22.815 161.936  1.00 23.74           C
ATOM   2827  C   ALA B 379      49.152  25.068 162.761  1.00 23.74           C
ATOM   2828  O   ALA B 379      49.246  25.321 163.962  1.00 23.74           O
ATOM   2829  N   LEU B 380      49.617  25.900 161.812  1.00 42.25           N
ATOM   2830  CA  LEU B 380      50.253  27.139 162.147  1.00 42.25           C
ATOM   2831  CB  LEU B 380      50.788  27.886 160.914  1.00 42.25           C
ATOM   2832  CG  LEU B 380      51.901  27.125 160.170  1.00 42.25           C
ATOM   2833  CD1 LEU B 380      52.399  27.914 158.948  1.00 42.25           C
ATOM   2834  CD2 LEU B 380      53.036  26.722 161.126  1.00 42.25           C
ATOM   2835  C   LEU B 380      49.244  28.031 162.810  1.00 42.25           C
ATOM   2836  O   LEU B 380      49.566  28.699 163.791  1.00 42.25           O
ATOM   2837  N   LEU B 381      47.989  28.067 162.302  1.00130.87           N
ATOM   2838  CA  LEU B 381      47.027  28.942 162.919  1.00130.87           C
ATOM   2839  CB  LEU B 381      45.578  28.878 162.395  1.00130.87           C
ATOM   2840  CG  LEU B 381      45.247  29.689 161.139  1.00130.87           C
ATOM   2841  CD1 LEU B 381      45.889  29.087 159.896  1.00130.87           C
ATOM   2842  CD2 LEU B 381      43.728  29.870 160.991  1.00130.87           C
ATOM   2843  C   LEU B 381      46.842  28.556 164.341  1.00130.87           C
ATOM   2844  O   LEU B 381      46.959  29.392 165.230  1.00130.87           O
ATOM   2845  N   VAL B 382      46.576  27.267 164.600  1.00 98.83           N
ATOM   2846  CA  VAL B 382      46.269  26.855 165.938  1.00 98.83           C
ATOM   2847  CB  VAL B 382      45.946  25.391 166.042  1.00 98.83           C
ATOM   2848  CG1 VAL B 382      44.673  25.117 165.224  1.00 98.83           C
ATOM   2849  CG2 VAL B 382      47.164  24.571 165.586  1.00 98.83           C
ATOM   2850  C   VAL B 382      47.434  27.141 166.839  1.00 98.83           C
ATOM   2851  O   VAL B 382      47.257  27.679 167.931  1.00 98.83           O
ATOM   2852  N   LEU B 383      48.665  26.827 166.389  1.00 71.02           N
ATOM   2853  CA  LEU B 383      49.829  27.020 167.211  1.00 71.02           C
ATOM   2854  CB  LEU B 383      51.144  26.733 166.458  1.00 71.02           C
ATOM   2855  CG  LEU B 383      51.620  25.274 166.448  1.00 71.02           C
ATOM   2856  CD1 LEU B 383      52.766  25.071 165.443  1.00 71.02           C
ATOM   2857  CD2 LEU B 383      52.077  24.873 167.860  1.00 71.02           C
ATOM   2858  C   LEU B 383      49.950  28.453 167.626  1.00 71.02           C
ATOM   2859  O   LEU B 383      50.143  28.746 168.804  1.00 71.02           O
ATOM   2860  N   ALA B 384      49.846  29.379 166.658  1.00 45.97           N
ATOM   2861  CA  ALA B 384      50.013  30.789 166.884  1.00 45.97           C
ATOM   2862  CB  ALA B 384      49.991  31.604 165.579  1.00 45.97           C
ATOM   2863  C   ALA B 384      48.926  31.326 167.761  1.00 45.97           C
ATOM   2864  O   ALA B 384      49.167  32.225 168.564  1.00 45.97           O
ATOM   2865  N   ILE B 385      47.685  30.832 167.600  1.00105.37           N
ATOM   2866  CA  ILE B 385      46.617  31.329 168.420  1.00105.37           C
ATOM   2867  CB  ILE B 385      45.248  30.828 168.035  1.00105.37           C
ATOM   2868  CG1 ILE B 385      44.656  31.640 166.857  1.00105.37           C
ATOM   2869  CG2 ILE B 385      44.368  30.884 169.295  1.00105.37           C
ATOM   2870  CD1 ILE B 385      45.424  31.618 165.539  1.00105.37           C
ATOM   2871  C   ILE B 385      46.893  31.004 169.856  1.00105.37           C
ATOM   2872  O   ILE B 385      46.668  31.835 170.734  1.00105.37           O
ATOM   2873  N   LEU B 386      47.385  29.787 170.146  1.00 46.62           N
ATOM   2874  CA  LEU B 386      47.666  29.432 171.508  1.00 46.62           C
ATOM   2875  CB  LEU B 386      48.133  27.974 171.658  1.00 46.62           C
ATOM   2876  CG  LEU B 386      47.064  26.941 171.257  1.00 46.62           C
ATOM   2877  CD1 LEU B 386      47.581  25.505 171.430  1.00 46.62           C
ATOM   2878  CD2 LEU B 386      45.740  27.190 171.994  1.00 46.62           C
ATOM   2879  C   LEU B 386      48.759  30.317 172.033  1.00 46.62           C
ATOM   2880  O   LEU B 386      48.688  30.800 173.162  1.00 46.62           O
ATOM   2881  N   ALA B 387      49.803  30.559 171.216  1.00 41.93           N
ATOM   2882  CA  ALA B 387      50.933  31.342 171.633  1.00 41.93           C
ATOM   2883  CB  ALA B 387      52.030  31.415 170.557  1.00 41.93           C
ATOM   2884  C   ALA B 387      50.516  32.750 171.939  1.00 41.93           C
ATOM   2885  O   ALA B 387      50.946  33.328 172.937  1.00 41.93           O
ATOM   2886  N   ILE B 388      49.666  33.346 171.083  1.00129.83           N
ATOM   2887  CA  ILE B 388      49.250  34.706 171.273  1.00129.83           C
ATOM   2888  CB  ILE B 388      48.437  35.243 170.127  1.00129.83           C
ATOM   2889  CG1 ILE B 388      48.242  36.760 170.278  1.00129.83           C
ATOM   2890  CG2 ILE B 388      47.124  34.449 170.042  1.00129.83           C
ATOM   2891  CD1 ILE B 388      49.538  37.559 170.139  1.00129.83           C
ATOM   2892  C   ILE B 388      48.435  34.819 172.526  1.00129.83           C
ATOM   2893  O   ILE B 388      48.555  35.793 173.265  1.00129.83           O
ATOM   2894  N   THR B 389      47.541  33.842 172.769  1.00 50.94           N
ATOM   2895  CA  THR B 389      46.684  33.835 173.921  1.00 50.94           C
ATOM   2896  CB  THR B 389      45.591  32.812 173.821  1.00 50.94           C
ATOM   2897  OG1 THR B 389      46.140  31.504 173.756  1.00 50.94           O
ATOM   2898  CG2 THR B 389      44.767  33.105 172.556  1.00 50.94           C
ATOM   2899  C   THR B 389      47.459  33.553 175.173  1.00 50.94           C
ATOM   2900  O   THR B 389      47.170  34.119 176.225  1.00 50.94           O
ATOM   2901  N   ASP B 390      48.469  32.668 175.093  1.00 58.35           N
ATOM   2902  CA  ASP B 390      49.190  32.226 176.255  1.00 58.35           C
ATOM   2903  CB  ASP B 390      50.320  31.240 175.902  1.00 58.35           C
ATOM   2904  CG  ASP B 390      50.866  30.625 177.181  1.00 58.35           C
ATOM   2905  OD1 ASP B 390      50.430  31.052 178.283  1.00 58.35           O
ATOM   2906  OD2 ASP B 390      51.733  29.717 177.071  1.00 58.35           O
ATOM   2907  C   ASP B 390      49.797  33.399 176.956  1.00 58.35           C
ATOM   2908  O   ASP B 390      50.780  33.982 176.500  1.00 58.35           O
ATOM   2909  N   SER B 391      49.206  33.775 178.107  1.00 72.75           N
ATOM   2910  CA  SER B 391      49.711  34.865 178.886  1.00 72.75           C
ATOM   2911  CB  SER B 391      48.776  35.255 180.044  1.00 72.75           C
ATOM   2912  OG  SER B 391      48.674  34.184 180.971  1.00 72.75           O
ATOM   2913  C   SER B 391      51.009  34.434 179.482  1.00 72.75           C
ATOM   2914  O   SER B 391      51.897  35.250 179.724  1.00 72.75           O
ATOM   2915  N   ARG B 392      51.143  33.119 179.733  1.00128.20           N
ATOM   2916  CA  ARG B 392      52.317  32.598 180.362  1.00128.20           C
ATOM   2917  CB  ARG B 392      52.233  31.090 180.652  1.00128.20           C
ATOM   2918  CG  ARG B 392      51.240  30.741 181.762  1.00128.20           C
ATOM   2919  CD  ARG B 392      51.293  29.273 182.187  1.00128.20           C
ATOM   2920  NE  ARG B 392      52.675  29.004 182.677  1.00128.20           N
ATOM   2921  CZ  ARG B 392      53.013  29.288 183.969  1.00128.20           C
ATOM   2922  NH1 ARG B 392      52.085  29.821 184.817  1.00128.20           N
ATOM   2923  NH2 ARG B 392      54.280  29.041 184.412  1.00128.20           N
ATOM   2924  C   ARG B 392      53.511  32.826 179.500  1.00128.20           C
ATOM   2925  O   ARG B 392      54.528  33.287 180.015  1.00128.20           O
ATOM   2926  N   ASN B 393      53.388  32.558 178.175  1.00106.39           N
ATOM   2927  CA  ASN B 393      54.477  32.624 177.229  1.00106.39           C
ATOM   2928  CB  ASN B 393      54.008  32.576 175.764  1.00106.39           C
ATOM   2929  CG  ASN B 393      55.226  32.405 174.870  1.00106.39           C
ATOM   2930  OD1 ASN B 393      56.346  32.738 175.252  1.00106.39           O
ATOM   2931  ND2 ASN B 393      55.000  31.873 173.638  1.00106.39           N
ATOM   2932  C   ASN B 393      55.162  33.913 177.453  1.00106.39           C
ATOM   2933  O   ASN B 393      54.572  34.954 177.166  1.00106.39           O
ATOM   2934  N   MET B 394      56.428  33.795 177.940  1.00257.69           N
ATOM   2935  CA  MET B 394      57.309  34.789 178.503  1.00257.69           C
ATOM   2936  CB  MET B 394      58.677  34.196 178.901  1.00257.69           C
ATOM   2937  CG  MET B 394      59.500  35.002 179.917  1.00257.69           C
ATOM   2938  SD  MET B 394      60.308  36.518 179.313  1.00257.69           S
ATOM   2939  CE  MET B 394      58.875  37.612 179.530  1.00257.69           C
ATOM   2940  C   MET B 394      57.539  35.896 177.545  1.00257.69           C
ATOM   2941  O   MET B 394      58.627  36.135 177.027  1.00257.69           O
ATOM   2942  N   ALA B 395      56.476  36.666 177.370  1.00293.34           N
ATOM   2943  CA  ALA B 395      56.441  37.792 176.526  1.00293.34           C
ATOM   2944  CB  ALA B 395      55.969  37.487 175.095  1.00293.34           C
ATOM   2945  C   ALA B 395      55.388  38.603 177.175  1.00293.34           C
ATOM   2946  O   ALA B 395      54.615  38.088 177.982  1.00293.34           O
ATOM   2947  N   VAL B 396      55.334  39.900 176.869  1.00153.81           N
ATOM   2948  CA  VAL B 396      54.323  40.664 177.521  1.00153.81           C
ATOM   2949  CB  VAL B 396      54.454  42.138 177.236  1.00153.81           C
ATOM   2950  CG1 VAL B 396      54.227  42.362 175.732  1.00153.81           C
ATOM   2951  CG2 VAL B 396      53.494  42.934 178.135  1.00153.81           C
ATOM   2952  C   VAL B 396      53.014  40.186 176.984  1.00153.81           C
ATOM   2953  O   VAL B 396      52.886  39.967 175.780  1.00153.81           O
ATOM   2954  N   PRO B 397      52.049  39.963 177.846  1.00159.34           N
ATOM   2955  CA  PRO B 397      50.741  39.561 177.409  1.00159.34           C
ATOM   2956  CD  PRO B 397      52.037  40.505 179.194  1.00159.34           C
ATOM   2957  CB  PRO B 397      49.872  39.548 178.664  1.00159.34           C
ATOM   2958  CG  PRO B 397      50.547  40.597 179.568  1.00159.34           C
ATOM   2959  C   PRO B 397      50.315  40.620 176.446  1.00159.34           C
ATOM   2960  O   PRO B 397      50.370  41.795 176.802  1.00159.34           O
ATOM   2961  N   GLN B 398      49.894  40.237 175.228  1.00107.13           N
ATOM   2962  CA  GLN B 398      49.579  41.246 174.263  1.00107.13           C
ATOM   2963  CB  GLN B 398      49.280  40.674 172.865  1.00107.13           C
ATOM   2964  CG  GLN B 398      50.507  40.076 172.171  1.00107.13           C
ATOM   2965  CD  GLN B 398      50.839  38.745 172.830  1.00107.13           C
ATOM   2966  OE1 GLN B 398      51.970  38.268 172.759  1.00107.13           O
ATOM   2967  NE2 GLN B 398      49.824  38.122 173.484  1.00107.13           N
ATOM   2968  C   GLN B 398      48.387  42.024 174.695  1.00107.13           C
ATOM   2969  O   GLN B 398      48.408  43.252 174.716  1.00107.13           O
ATOM   2970  N   GLY B 399      47.308  41.321 175.064  1.00 63.09           N
ATOM   2971  CA  GLY B 399      46.123  42.009 175.465  1.00 63.09           C
ATOM   2972  C   GLY B 399      45.377  42.305 174.204  1.00 63.09           C
ATOM   2973  O   GLY B 399      44.149  42.252 174.173  1.00 63.09           O
ATOM   2974  N   VAL B 400      46.117  42.611 173.115  1.00131.59           N
ATOM   2975  CA  VAL B 400      45.472  42.867 171.862  1.00131.59           C
ATOM   2976  CB  VAL B 400      46.091  44.016 171.113  1.00131.59           C
ATOM   2977  CG1 VAL B 400      45.344  44.226 169.783  1.00131.59           C
ATOM   2978  CG2 VAL B 400      46.076  45.250 172.031  1.00131.59           C
ATOM   2979  C   VAL B 400      45.668  41.616 171.075  1.00131.59           C
ATOM   2980  O   VAL B 400      46.146  41.616 169.940  1.00131.59           O
ATOM   2981  N   GLN B 401      45.247  40.494 171.675  1.00108.62           N
ATOM   2982  CA  GLN B 401      45.423  39.222 171.054  1.00108.62           C
ATOM   2983  CB  GLN B 401      44.976  38.061 171.961  1.00108.62           C
ATOM   2984  CG  GLN B 401      45.802  37.928 173.243  1.00108.62           C
ATOM   2985  CD  GLN B 401      45.186  36.817 174.081  1.00108.62           C
ATOM   2986  OE1 GLN B 401      45.840  36.240 174.948  1.00108.62           O
ATOM   2987  NE2 GLN B 401      43.887  36.510 173.821  1.00108.62           N
ATOM   2988  C   GLN B 401      44.607  39.163 169.801  1.00108.62           C
ATOM   2989  O   GLN B 401      45.113  38.736 168.767  1.00108.62           O
ATOM   2990  N   PRO B 402      43.382  39.610 169.816  1.00 76.95           N
ATOM   2991  CA  PRO B 402      42.578  39.478 168.636  1.00 76.95           C
ATOM   2992  CD  PRO B 402      42.564  39.629 171.021  1.00 76.95           C
ATOM   2993  CB  PRO B 402      41.193  39.964 169.044  1.00 76.95           C
ATOM   2994  CG  PRO B 402      41.107  39.587 170.533  1.00 76.95           C
ATOM   2995  C   PRO B 402      43.145  40.144 167.429  1.00 76.95           C
ATOM   2996  O   PRO B 402      43.056  39.574 166.342  1.00 76.95           O
ATOM   2997  N   LEU B 403      43.735  41.338 167.582  1.00 96.25           N
ATOM   2998  CA  LEU B 403      44.260  42.018 166.438  1.00 96.25           C
ATOM   2999  CB  LEU B 403      44.767  43.436 166.789  1.00 96.25           C
ATOM   3000  CG  LEU B 403      45.358  44.262 165.624  1.00 96.25           C
ATOM   3001  CD1 LEU B 403      45.530  45.731 166.036  1.00 96.25           C
ATOM   3002  CD2 LEU B 403      46.703  43.699 165.138  1.00 96.25           C
ATOM   3003  C   LEU B 403      45.376  41.189 165.891  1.00 96.25           C
ATOM   3004  O   LEU B 403      45.471  40.990 164.681  1.00 96.25           O
ATOM   3005  N   PHE B 404      46.227  40.646 166.779  1.00 54.01           N
ATOM   3006  CA  PHE B 404      47.356  39.882 166.338  1.00 54.01           C
ATOM   3007  CB  PHE B 404      48.281  39.404 167.474  1.00 54.01           C
ATOM   3008  CG  PHE B 404      49.114  40.559 167.918  1.00 54.01           C
ATOM   3009  CD1 PHE B 404      48.658  41.444 168.865  1.00 54.01           C
ATOM   3010  CD2 PHE B 404      50.365  40.754 167.379  1.00 54.01           C
ATOM   3011  CE1 PHE B 404      49.433  42.505 169.270  1.00 54.01           C
ATOM   3012  CE2 PHE B 404      51.146  41.813 167.778  1.00 54.01           C
ATOM   3013  CZ  PHE B 404      50.680  42.692 168.726  1.00 54.01           C
ATOM   3014  C   PHE B 404      46.890  38.672 165.597  1.00 54.01           C
ATOM   3015  O   PHE B 404      47.490  38.297 164.592  1.00 54.01           O
ATOM   3016  N   ILE B 405      45.820  38.011 166.076  1.00 99.08           N
ATOM   3017  CA  ILE B 405      45.344  36.853 165.374  1.00 99.08           C
ATOM   3018  CB  ILE B 405      44.196  36.135 166.032  1.00 99.08           C
ATOM   3019  CG1 ILE B 405      44.679  35.271 167.212  1.00 99.08           C
ATOM   3020  CG2 ILE B 405      43.481  35.313 164.947  1.00 99.08           C
ATOM   3021  CD1 ILE B 405      45.260  36.033 168.393  1.00 99.08           C
ATOM   3022  C   ILE B 405      44.911  37.256 164.004  1.00 99.08           C
ATOM   3023  O   ILE B 405      45.139  36.522 163.046  1.00 99.08           O
ATOM   3024  N   GLY B 406      44.262  38.424 163.857  1.00 37.08           N
ATOM   3025  CA  GLY B 406      43.813  38.802 162.548  1.00 37.08           C
ATOM   3026  C   GLY B 406      45.001  38.932 161.654  1.00 37.08           C
ATOM   3027  O   GLY B 406      45.000  38.412 160.544  1.00 37.08           O
ATOM   3028  N   LEU B 407      46.068  39.595 162.134  1.00 97.72           N
ATOM   3029  CA  LEU B 407      47.242  39.820 161.338  1.00 97.72           C
ATOM   3030  CB  LEU B 407      48.286  40.683 162.068  1.00 97.72           C
ATOM   3031  CG  LEU B 407      47.913  42.179 162.122  1.00 97.72           C
ATOM   3032  CD1 LEU B 407      48.207  42.880 160.788  1.00 97.72           C
ATOM   3033  CD2 LEU B 407      46.446  42.370 162.524  1.00 97.72           C
ATOM   3034  C   LEU B 407      47.856  38.502 160.983  1.00 97.72           C
ATOM   3035  O   LEU B 407      48.419  38.349 159.899  1.00 97.72           O
ATOM   3036  N   ALA B 408      47.787  37.519 161.899  1.00 39.66           N
ATOM   3037  CA  ALA B 408      48.358  36.229 161.640  1.00 39.66           C
ATOM   3038  CB  ALA B 408      48.213  35.267 162.831  1.00 39.66           C
ATOM   3039  C   ALA B 408      47.662  35.603 160.471  1.00 39.66           C
ATOM   3040  O   ALA B 408      48.303  35.048 159.581  1.00 39.66           O
ATOM   3041  N   LEU B 409      46.320  35.690 160.433  1.00112.74           N
ATOM   3042  CA  LEU B 409      45.590  35.107 159.348  1.00112.74           C
ATOM   3043  CB  LEU B 409      44.073  35.040 159.570  1.00112.74           C
ATOM   3044  CG  LEU B 409      43.725  33.903 160.552  1.00112.74           C
ATOM   3045  CD1 LEU B 409      44.297  34.156 161.953  1.00112.74           C
ATOM   3046  CD2 LEU B 409      42.226  33.592 160.563  1.00112.74           C
ATOM   3047  C   LEU B 409      45.938  35.820 158.088  1.00112.74           C
ATOM   3048  O   LEU B 409      45.948  35.225 157.012  1.00112.74           O
ATOM   3049  N   GLY B 410      46.227  37.125 158.186  1.00112.94           N
ATOM   3050  CA  GLY B 410      46.572  37.866 157.016  1.00112.94           C
ATOM   3051  C   GLY B 410      47.841  37.323 156.412  1.00112.94           C
ATOM   3052  O   GLY B 410      47.943  37.167 155.197  1.00112.94           O
ATOM   3053  N   ALA B 411      48.857  37.031 157.244  1.00 67.52           N
ATOM   3054  CA  ALA B 411      50.126  36.551 156.763  1.00 67.52           C
ATOM   3055  CB  ALA B 411      51.169  36.404 157.884  1.00 67.52           C
ATOM   3056  C   ALA B 411      49.962  35.209 156.128  1.00 67.52           C
ATOM   3057  O   ALA B 411      50.596  34.921 155.112  1.00 67.52           O
ATOM   3058  N   LEU B 412      49.135  34.334 156.735  1.00103.03           N
ATOM   3059  CA  LEU B 412      48.990  33.023 156.179  1.00103.03           C
ATOM   3060  CB  LEU B 412      48.236  32.026 157.085  1.00103.03           C
ATOM   3061  CG  LEU B 412      48.275  30.555 156.596  1.00103.03           C
ATOM   3062  CD1 LEU B 412      47.738  29.611 157.674  1.00103.03           C
ATOM   3063  CD2 LEU B 412      47.531  30.327 155.268  1.00103.03           C
ATOM   3064  C   LEU B 412      48.296  33.124 154.861  1.00103.03           C
ATOM   3065  O   LEU B 412      48.672  32.457 153.900  1.00103.03           O
ATOM   3066  N   ILE B 413      47.259  33.973 154.773  1.00156.63           N
ATOM   3067  CA  ILE B 413      46.514  34.050 153.554  1.00156.63           C
ATOM   3068  CB  ILE B 413      45.297  34.939 153.654  1.00156.63           C
ATOM   3069  CG1 ILE B 413      44.312  34.679 152.500  1.00156.63           C
ATOM   3070  CG2 ILE B 413      45.758  36.401 153.735  1.00156.63           C
ATOM   3071  CD1 ILE B 413      44.840  35.062 151.118  1.00156.63           C
ATOM   3072  C   ILE B 413      47.421  34.546 152.473  1.00156.63           C
ATOM   3073  O   ILE B 413      47.382  34.068 151.345  1.00156.63           O
ATOM   3074  N   LEU B 414      48.271  35.536 152.780  1.00195.72           N
ATOM   3075  CA  LEU B 414      49.171  36.054 151.793  1.00195.72           C
ATOM   3076  CB  LEU B 414      49.982  37.238 152.339  1.00195.72           C
ATOM   3077  CG  LEU B 414      51.213  37.528 151.475  1.00195.72           C
ATOM   3078  CD1 LEU B 414      50.818  37.602 150.002  1.00195.72           C
ATOM   3079  CD2 LEU B 414      51.970  38.774 151.962  1.00195.72           C
ATOM   3080  C   LEU B 414      50.166  35.035 151.323  1.00195.72           C
ATOM   3081  O   LEU B 414      50.447  34.890 150.136  1.00195.72           O
ATOM   3082  N   CYS B 415      50.754  34.323 152.277  1.00166.70           N
ATOM   3083  CA  CYS B 415      51.801  33.360 152.107  1.00166.70           C
ATOM   3084  CB  CYS B 415      52.001  32.863 153.559  1.00166.70           C
ATOM   3085  SG  CYS B 415      53.477  31.950 154.055  1.00166.70           S
ATOM   3086  C   CYS B 415      51.325  32.230 151.239  1.00166.70           C
ATOM   3087  O   CYS B 415      51.889  31.964 150.182  1.00166.70           O
ATOM   3088  N   PHE B 416      50.304  31.510 151.740  1.00132.24           N
ATOM   3089  CA  PHE B 416      49.650  30.335 151.215  1.00132.24           C
ATOM   3090  CB  PHE B 416      49.131  29.416 152.334  1.00132.24           C
ATOM   3091  CG  PHE B 416      50.287  28.865 153.093  1.00132.24           C
ATOM   3092  CD1 PHE B 416      50.861  29.586 154.114  1.00132.24           C
ATOM   3093  CD2 PHE B 416      50.791  27.622 152.788  1.00132.24           C
ATOM   3094  CE1 PHE B 416      51.926  29.076 154.818  1.00132.24           C
ATOM   3095  CE2 PHE B 416      51.855  27.105 153.489  1.00132.24           C
ATOM   3096  CZ  PHE B 416      52.423  27.833 154.506  1.00132.24           C
ATOM   3097  C   PHE B 416      48.458  30.533 150.306  1.00132.24           C
ATOM   3098  O   PHE B 416      48.109  29.633 149.545  1.00132.24           O
ATOM   3099  N   GLY B 417      47.759  31.677 150.397  1.00131.13           N
ATOM   3100  CA  GLY B 417      46.435  31.865 149.851  1.00131.13           C
ATOM   3101  C   GLY B 417      46.300  31.560 148.394  1.00131.13           C
ATOM   3102  O   GLY B 417      45.274  31.033 147.970  1.00131.13           O
ATOM   3103  N   TYR B 418      47.301  31.875 147.571  1.00162.70           N
ATOM   3104  CA  TYR B 418      47.136  31.632 146.174  1.00162.70           C
ATOM   3105  CB  TYR B 418      48.293  32.189 145.335  1.00162.70           C
ATOM   3106  CG  TYR B 418      47.991  33.650 145.240  1.00162.70           C
ATOM   3107  CD1 TYR B 418      47.882  34.426 146.373  1.00162.70           C
ATOM   3108  CD2 TYR B 418      47.821  34.249 144.013  1.00162.70           C
ATOM   3109  CE1 TYR B 418      47.606  35.770 146.288  1.00162.70           C
ATOM   3110  CE2 TYR B 418      47.545  35.594 143.920  1.00162.70           C
ATOM   3111  CZ  TYR B 418      47.435  36.356 145.058  1.00162.70           C
ATOM   3112  OH  TYR B 418      47.152  37.735 144.964  1.00162.70           O
ATOM   3113  C   TYR B 418      46.875  30.176 145.913  1.00162.70           C
ATOM   3114  O   TYR B 418      46.194  29.864 144.942  1.00162.70           O
ATOM   3115  N   ASN B 419      47.442  29.252 146.720  1.00100.82           N
ATOM   3116  CA  ASN B 419      47.295  27.823 146.563  1.00100.82           C
ATOM   3117  CB  ASN B 419      48.251  27.032 147.469  1.00100.82           C
ATOM   3118  CG  ASN B 419      49.670  27.295 146.999  1.00100.82           C
ATOM   3119  OD1 ASN B 419      50.493  27.811 147.753  1.00100.82           O
ATOM   3120  ND2 ASN B 419      49.969  26.933 145.723  1.00100.82           N
ATOM   3121  C   ASN B 419      45.918  27.265 146.841  1.00100.82           C
ATOM   3122  O   ASN B 419      45.402  26.494 146.031  1.00100.82           O
ATOM   3123  N   CYS B 420      45.277  27.612 147.981  1.00176.59           N
ATOM   3124  CA  CYS B 420      44.054  26.930 148.331  1.00176.59           C
ATOM   3125  CB  CYS B 420      44.332  25.898 149.442  1.00176.59           C
ATOM   3126  SG  CYS B 420      42.882  24.954 149.988  1.00176.59           S
ATOM   3127  C   CYS B 420      43.033  27.902 148.852  1.00176.59           C
ATOM   3128  O   CYS B 420      41.915  27.517 149.193  1.00176.59           O
ATOM   3129  N   GLY B 421      43.371  29.198 148.932  1.00 76.51           N
ATOM   3130  CA  GLY B 421      42.390  30.136 149.393  1.00 76.51           C
ATOM   3131  C   GLY B 421      42.398  30.159 150.890  1.00 76.51           C
ATOM   3132  O   GLY B 421      41.555  30.813 151.501  1.00 76.51           O
ATOM   3133  N   ALA B 422      43.345  29.423 151.507  1.00249.11           N
ATOM   3134  CA  ALA B 422      43.532  29.370 152.933  1.00249.11           C
ATOM   3135  CB  ALA B 422      44.320  30.571 153.486  1.00249.11           C
ATOM   3136  C   ALA B 422      42.228  29.285 153.666  1.00249.11           C
ATOM   3137  O   ALA B 422      41.910  30.214 154.406  1.00249.11           O
ATOM   3138  N   PRO B 423      41.420  28.269 153.490  1.00153.39           N
ATOM   3139  CA  PRO B 423      40.207  28.185 154.253  1.00153.39           C
ATOM   3140  CD  PRO B 423      41.336  27.489 152.268  1.00153.39           C
ATOM   3141  CB  PRO B 423      39.380  27.056 153.629  1.00153.39           C
ATOM   3142  CG  PRO B 423      40.330  26.383 152.620  1.00153.39           C
ATOM   3143  C   PRO B 423      40.432  28.063 155.734  1.00153.39           C
ATOM   3144  O   PRO B 423      39.864  28.847 156.491  1.00153.39           O
ATOM   3145  N   LEU B 424      41.219  27.056 156.159  1.00189.98           N
ATOM   3146  CA  LEU B 424      41.611  26.794 157.521  1.00189.98           C
ATOM   3147  CB  LEU B 424      42.727  27.700 158.112  1.00189.98           C
ATOM   3148  CG  LEU B 424      42.437  29.197 158.393  1.00189.98           C
ATOM   3149  CD1 LEU B 424      42.271  30.003 157.105  1.00189.98           C
ATOM   3150  CD2 LEU B 424      41.289  29.415 159.391  1.00189.98           C
ATOM   3151  C   LEU B 424      40.430  26.764 158.442  1.00189.98           C
ATOM   3152  O   LEU B 424      40.605  26.777 159.660  1.00189.98           O
ATOM   3153  N   ASN B 425      39.200  26.680 157.899  1.00 99.08           N
ATOM   3154  CA  ASN B 425      38.039  26.716 158.750  1.00 99.08           C
ATOM   3155  CB  ASN B 425      37.583  28.174 158.970  1.00 99.08           C
ATOM   3156  CG  ASN B 425      36.362  28.262 159.870  1.00 99.08           C
ATOM   3157  OD1 ASN B 425      35.609  27.304 160.036  1.00 99.08           O
ATOM   3158  ND2 ASN B 425      36.159  29.463 160.477  1.00 99.08           N
ATOM   3159  C   ASN B 425      36.939  25.982 158.037  1.00 99.08           C
ATOM   3160  O   ASN B 425      36.465  26.430 156.995  1.00 99.08           O
ATOM   3161  N   PRO B 426      36.492  24.879 158.574  1.00 85.16           N
ATOM   3162  CA  PRO B 426      35.467  24.100 157.926  1.00 85.16           C
ATOM   3163  CD  PRO B 426      37.304  24.087 159.483  1.00 85.16           C
ATOM   3164  CB  PRO B 426      35.368  22.809 158.737  1.00 85.16           C
ATOM   3165  CG  PRO B 426      36.777  22.648 159.344  1.00 85.16           C
ATOM   3166  C   PRO B 426      34.165  24.827 157.769  1.00 85.16           C
ATOM   3167  O   PRO B 426      33.512  24.681 156.737  1.00 85.16           O
ATOM   3168  N   ALA B 427      33.754  25.605 158.783  1.00 40.43           N
ATOM   3169  CA  ALA B 427      32.508  26.311 158.718  1.00 40.43           C
ATOM   3170  CB  ALA B 427      32.155  27.016 160.038  1.00 40.43           C
ATOM   3171  C   ALA B 427      32.586  27.361 157.656  1.00 40.43           C
ATOM   3172  O   ALA B 427      31.629  27.574 156.912  1.00 40.43           O
ATOM   3173  N   ARG B 428      33.739  28.053 157.557  1.00236.69           N
ATOM   3174  CA  ARG B 428      33.809  29.140 156.626  1.00236.69           C
ATOM   3175  CB  ARG B 428      35.076  30.029 156.709  1.00236.69           C
ATOM   3176  CG  ARG B 428      36.417  29.425 156.280  1.00236.69           C
ATOM   3177  CD  ARG B 428      36.617  29.386 154.763  1.00236.69           C
ATOM   3178  NE  ARG B 428      35.903  30.560 154.184  1.00236.69           N
ATOM   3179  CZ  ARG B 428      36.330  31.132 153.021  1.00236.69           C
ATOM   3180  NH1 ARG B 428      37.525  30.768 152.471  1.00236.69           N
ATOM   3181  NH2 ARG B 428      35.542  32.056 152.401  1.00236.69           N
ATOM   3182  C   ARG B 428      33.680  28.619 155.228  1.00236.69           C
ATOM   3183  O   ARG B 428      33.166  29.317 154.361  1.00236.69           O
ATOM   3184  N   ASP B 429      34.243  27.435 154.928  1.00102.65           N
ATOM   3185  CA  ASP B 429      34.144  26.912 153.590  1.00102.65           C
ATOM   3186  CB  ASP B 429      35.269  25.908 153.286  1.00102.65           C
ATOM   3187  CG  ASP B 429      35.398  25.785 151.776  1.00102.65           C
ATOM   3188  OD1 ASP B 429      34.364  25.537 151.104  1.00102.65           O
ATOM   3189  OD2 ASP B 429      36.540  25.941 151.272  1.00102.65           O
ATOM   3190  C   ASP B 429      32.830  26.244 153.268  1.00102.65           C
ATOM   3191  O   ASP B 429      32.195  26.555 152.260  1.00102.65           O
ATOM   3192  N   LEU B 430      32.386  25.303 154.131  1.00161.07           N
ATOM   3193  CA  LEU B 430      31.231  24.480 153.863  1.00161.07           C
ATOM   3194  CB  LEU B 430      30.990  23.390 154.925  1.00161.07           C
ATOM   3195  CG  LEU B 430      31.926  22.174 154.827  1.00161.07           C
ATOM   3196  CD1 LEU B 430      31.653  21.392 153.533  1.00161.07           C
ATOM   3197  CD2 LEU B 430      33.402  22.560 155.005  1.00161.07           C
ATOM   3198  C   LEU B 430      29.963  25.263 153.799  1.00161.07           C
ATOM   3199  O   LEU B 430      29.163  25.079 152.882  1.00161.07           O
ATOM   3200  N   ALA B 431      29.740  26.167 154.765  1.00 47.03           N
ATOM   3201  CA  ALA B 431      28.467  26.821 154.804  1.00 47.03           C
ATOM   3202  CB  ALA B 431      28.315  27.779 156.001  1.00 47.03           C
ATOM   3203  C   ALA B 431      28.252  27.600 153.541  1.00 47.03           C
ATOM   3204  O   ALA B 431      27.185  27.484 152.941  1.00 47.03           O
ATOM   3205  N   PRO B 432      29.190  28.379 153.072  1.00151.92           N
ATOM   3206  CA  PRO B 432      28.920  29.085 151.852  1.00151.92           C
ATOM   3207  CD  PRO B 432      30.037  29.174 153.943  1.00151.92           C
ATOM   3208  CB  PRO B 432      29.906  30.250 151.770  1.00151.92           C
ATOM   3209  CG  PRO B 432      30.846  30.039 152.962  1.00151.92           C
ATOM   3210  C   PRO B 432      28.873  28.198 150.653  1.00151.92           C
ATOM   3211  O   PRO B 432      28.264  28.591 149.659  1.00151.92           O
ATOM   3212  N   ARG B 433      29.523  27.020 150.701  1.00108.66           N
ATOM   3213  CA  ARG B 433      29.461  26.135 149.579  1.00108.66           C
ATOM   3214  CB  ARG B 433      30.340  24.878 149.701  1.00108.66           C
ATOM   3215  CG  ARG B 433      31.812  25.122 149.372  1.00108.66           C
ATOM   3216  CD  ARG B 433      32.604  23.829 149.168  1.00108.66           C
ATOM   3217  NE  ARG B 433      32.706  23.151 150.489  1.00108.66           N
ATOM   3218  CZ  ARG B 433      33.936  22.833 150.987  1.00108.66           C
ATOM   3219  NH1 ARG B 433      35.057  23.092 150.255  1.00108.66           N
ATOM   3220  NH2 ARG B 433      34.049  22.277 152.226  1.00108.66           N
ATOM   3221  C   ARG B 433      28.054  25.668 149.427  1.00108.66           C
ATOM   3222  O   ARG B 433      27.540  25.563 148.315  1.00108.66           O
ATOM   3223  N   VAL B 434      27.389  25.367 150.554  1.00 93.29           N
ATOM   3224  CA  VAL B 434      26.048  24.871 150.473  1.00 93.29           C
ATOM   3225  CB  VAL B 434      25.484  24.413 151.788  1.00 93.29           C
ATOM   3226  CG1 VAL B 434      25.186  25.629 152.677  1.00 93.29           C
ATOM   3227  CG2 VAL B 434      24.257  23.539 151.493  1.00 93.29           C
ATOM   3228  C   VAL B 434      25.164  25.946 149.918  1.00 93.29           C
ATOM   3229  O   VAL B 434      24.252  25.665 149.143  1.00 93.29           O
ATOM   3230  N   PHE B 435      25.406  27.215 150.305  1.00 51.41           N
ATOM   3231  CA  PHE B 435      24.581  28.294 149.837  1.00 51.41           C
ATOM   3232  CB  PHE B 435      24.949  29.661 150.441  1.00 51.41           C
ATOM   3233  CG  PHE B 435      24.128  30.687 149.731  1.00 51.41           C
ATOM   3234  CD1 PHE B 435      22.808  30.893 150.059  1.00 51.41           C
ATOM   3235  CD2 PHE B 435      24.684  31.451 148.731  1.00 51.41           C
ATOM   3236  CE1 PHE B 435      22.059  31.841 149.400  1.00 51.41           C
ATOM   3237  CE2 PHE B 435      23.941  32.400 148.068  1.00 51.41           C
ATOM   3238  CZ  PHE B 435      22.624  32.598 148.402  1.00 51.41           C
ATOM   3239  C   PHE B 435      24.715  28.429 148.357  1.00 51.41           C
ATOM   3240  O   PHE B 435      23.722  28.552 147.641  1.00 51.41           O
ATOM   3241  N   THR B 436      25.961  28.388 147.858  1.00116.47           N
ATOM   3242  CA  THR B 436      26.203  28.572 146.460  1.00116.47           C
ATOM   3243  CB  THR B 436      27.650  28.527 146.111  1.00116.47           C
ATOM   3244  OG1 THR B 436      28.191  27.283 146.504  1.00116.47           O
ATOM   3245  CG2 THR B 436      28.369  29.645 146.855  1.00116.47           C
ATOM   3246  C   THR B 436      25.529  27.475 145.707  1.00116.47           C
ATOM   3247  O   THR B 436      25.025  27.688 144.606  1.00116.47           O
ATOM   3248  N   ALA B 437      25.515  26.258 146.277  1.00 31.13           N
ATOM   3249  CA  ALA B 437      24.899  25.159 145.597  1.00 31.13           C
ATOM   3250  CB  ALA B 437      24.965  23.851 146.403  1.00 31.13           C
ATOM   3251  C   ALA B 437      23.450  25.485 145.388  1.00 31.13           C
ATOM   3252  O   ALA B 437      22.908  25.264 144.306  1.00 31.13           O
ATOM   3253  N   MET B 438      22.790  26.036 146.425  1.00 63.89           N
ATOM   3254  CA  MET B 438      21.391  26.372 146.379  1.00 63.89           C
ATOM   3255  CB  MET B 438      20.852  26.844 147.740  1.00 63.89           C
ATOM   3256  CG  MET B 438      20.878  25.759 148.818  1.00 63.89           C
ATOM   3257  SD  MET B 438      20.247  26.291 150.438  1.00 63.89           S
ATOM   3258  CE  MET B 438      20.511  24.687 151.247  1.00 63.89           C
ATOM   3259  C   MET B 438      21.161  27.488 145.401  1.00 63.89           C
ATOM   3260  O   MET B 438      20.147  27.524 144.704  1.00 63.89           O
ATOM   3261  N   ALA B 439      22.119  28.427 145.339  1.00 75.72           N
ATOM   3262  CA  ALA B 439      22.089  29.637 144.563  1.00 75.72           C
ATOM   3263  CB  ALA B 439      23.286  30.556 144.852  1.00 75.72           C
ATOM   3264  C   ALA B 439      22.033  29.369 143.086  1.00 75.72           C
ATOM   3265  O   ALA B 439      21.585  30.236 142.338  1.00 75.72           O
ATOM   3266  N   GLY B 440      22.519  28.207 142.598  1.00 47.27           N
ATOM   3267  CA  GLY B 440      22.474  27.996 141.174  1.00 47.27           C
ATOM   3268  C   GLY B 440      23.816  27.558 140.666  1.00 47.27           C
ATOM   3269  O   GLY B 440      23.950  27.180 139.503  1.00 47.27           O
ATOM   3270  N   TRP B 441      24.852  27.610 141.519  1.00 99.93           N
ATOM   3271  CA  TRP B 441      26.154  27.133 141.148  1.00 99.93           C
ATOM   3272  CB  TRP B 441      27.211  27.434 142.222  1.00 99.93           C
ATOM   3273  CG  TRP B 441      27.787  28.830 142.173  1.00 99.93           C
ATOM   3274  CD2 TRP B 441      27.112  30.052 142.521  1.00 99.93           C
ATOM   3275  CD1 TRP B 441      29.030  29.192 141.751  1.00 99.93           C
ATOM   3276  NE1 TRP B 441      29.176  30.555 141.820  1.00 99.93           N
ATOM   3277  CE2 TRP B 441      28.004  31.099 142.288  1.00 99.93           C
ATOM   3278  CE3 TRP B 441      25.855  30.288 142.992  1.00 99.93           C
ATOM   3279  CZ2 TRP B 441      27.655  32.398 142.520  1.00 99.93           C
ATOM   3280  CZ3 TRP B 441      25.510  31.602 143.228  1.00 99.93           C
ATOM   3281  CH2 TRP B 441      26.388  32.637 142.998  1.00 99.93           C
ATOM   3282  C   TRP B 441      26.092  25.650 140.913  1.00 99.93           C
ATOM   3283  O   TRP B 441      26.792  25.118 140.054  1.00 99.93           O
ATOM   3284  N   GLY B 442      25.281  24.919 141.698  1.00 32.98           N
ATOM   3285  CA  GLY B 442      25.130  23.517 141.429  1.00 32.98           C
ATOM   3286  C   GLY B 442      26.223  22.717 142.071  1.00 32.98           C
ATOM   3287  O   GLY B 442      26.837  23.126 143.055  1.00 32.98           O
ATOM   3288  N   VAL B 443      26.475  21.529 141.487  1.00 43.19           N
ATOM   3289  CA  VAL B 443      27.386  20.526 141.967  1.00 43.19           C
ATOM   3290  CB  VAL B 443      27.376  19.287 141.120  1.00 43.19           C
ATOM   3291  CG1 VAL B 443      28.441  18.317 141.660  1.00 43.19           C
ATOM   3292  CG2 VAL B 443      25.951  18.710 141.114  1.00 43.19           C
ATOM   3293  C   VAL B 443      28.789  21.039 141.986  1.00 43.19           C
ATOM   3294  O   VAL B 443      29.570  20.685 142.867  1.00 43.19           O
ATOM   3295  N   GLU B 444      29.147  21.904 141.024  1.00 58.18           N
ATOM   3296  CA  GLU B 444      30.499  22.366 140.911  1.00 58.18           C
ATOM   3297  CB  GLU B 444      30.724  23.321 139.728  1.00 58.18           C
ATOM   3298  CG  GLU B 444      30.549  22.617 138.379  1.00 58.18           C
ATOM   3299  CD  GLU B 444      31.125  23.508 137.291  1.00 58.18           C
ATOM   3300  OE1 GLU B 444      31.984  24.365 137.628  1.00 58.18           O
ATOM   3301  OE2 GLU B 444      30.725  23.336 136.108  1.00 58.18           O
ATOM   3302  C   GLU B 444      30.884  23.049 142.183  1.00 58.18           C
ATOM   3303  O   GLU B 444      32.064  23.109 142.523  1.00 58.18           O
ATOM   3304  N   VAL B 445      29.896  23.584 142.923  1.00 68.20           N
ATOM   3305  CA  VAL B 445      30.189  24.250 144.160  1.00 68.20           C
ATOM   3306  CB  VAL B 445      28.974  24.494 144.986  1.00 68.20           C
ATOM   3307  CG1 VAL B 445      29.463  24.834 146.403  1.00 68.20           C
ATOM   3308  CG2 VAL B 445      28.106  25.567 144.315  1.00 68.20           C
ATOM   3309  C   VAL B 445      30.986  23.340 145.029  1.00 68.20           C
ATOM   3310  O   VAL B 445      31.940  23.768 145.677  1.00 68.20           O
ATOM   3311  N   PHE B 446      30.547  22.077 145.122  1.00142.38           N
ATOM   3312  CA  PHE B 446      31.207  21.098 145.928  1.00142.38           C
ATOM   3313  CB  PHE B 446      30.312  19.887 146.238  1.00142.38           C
ATOM   3314  CG  PHE B 446      29.197  20.409 147.080  1.00142.38           C
ATOM   3315  CD1 PHE B 446      29.327  20.481 148.449  1.00142.38           C
ATOM   3316  CD2 PHE B 446      28.029  20.846 146.501  1.00142.38           C
ATOM   3317  CE1 PHE B 446      28.303  20.968 149.227  1.00142.38           C
ATOM   3318  CE2 PHE B 446      27.001  21.332 147.274  1.00142.38           C
ATOM   3319  CZ  PHE B 446      27.136  21.393 148.640  1.00142.38           C
ATOM   3320  C   PHE B 446      32.487  20.609 145.310  1.00142.38           C
ATOM   3321  O   PHE B 446      33.465  20.391 146.023  1.00142.38           O
ATOM   3322  N   SER B 447      32.539  20.437 143.970  1.00187.67           N
ATOM   3323  CA  SER B 447      33.671  19.734 143.422  1.00187.67           C
ATOM   3324  CB  SER B 447      33.290  18.332 142.922  1.00187.67           C
ATOM   3325  OG  SER B 447      34.433  17.681 142.393  1.00187.67           O
ATOM   3326  C   SER B 447      34.300  20.455 142.261  1.00187.67           C
ATOM   3327  O   SER B 447      35.130  21.343 142.445  1.00187.67           O
ATOM   3328  N   TYR B 448      33.925  20.027 141.034  1.00352.06           N
ATOM   3329  CA  TYR B 448      34.414  20.447 139.744  1.00352.06           C
ATOM   3330  CB  TYR B 448      34.557  21.978 139.603  1.00352.06           C
ATOM   3331  CG  TYR B 448      34.910  22.243 138.179  1.00352.06           C
ATOM   3332  CD1 TYR B 448      33.949  22.133 137.200  1.00352.06           C
ATOM   3333  CD2 TYR B 448      36.189  22.601 137.820  1.00352.06           C
ATOM   3334  CE1 TYR B 448      34.259  22.365 135.881  1.00352.06           C
ATOM   3335  CE2 TYR B 448      36.506  22.832 136.503  1.00352.06           C
ATOM   3336  CZ  TYR B 448      35.541  22.713 135.531  1.00352.06           C
ATOM   3337  OH  TYR B 448      35.865  22.951 134.179  1.00352.06           O
ATOM   3338  C   TYR B 448      35.742  19.795 139.524  1.00352.06           C
ATOM   3339  O   TYR B 448      36.389  19.961 138.491  1.00352.06           O
ATOM   3340  N   ARG B 449      36.152  18.947 140.477  1.00152.57           N
ATOM   3341  CA  ARG B 449      37.377  18.239 140.295  1.00152.57           C
ATOM   3342  CB  ARG B 449      38.414  18.487 141.402  1.00152.57           C
ATOM   3343  CG  ARG B 449      38.915  19.932 141.416  1.00152.57           C
ATOM   3344  CD  ARG B 449      40.158  20.154 142.277  1.00152.57           C
ATOM   3345  NE  ARG B 449      41.304  19.518 141.567  1.00152.57           N
ATOM   3346  CZ  ARG B 449      42.455  20.221 141.357  1.00152.57           C
ATOM   3347  NH1 ARG B 449      42.548  21.520 141.764  1.00152.57           N
ATOM   3348  NH2 ARG B 449      43.513  19.628 140.730  1.00152.57           N
ATOM   3349  C   ARG B 449      37.000  16.802 140.313  1.00152.57           C
ATOM   3350  O   ARG B 449      35.870  16.451 140.645  1.00152.57           O
ATOM   3351  N   ASP B 450      37.929  15.920 139.923  1.00 30.14           N
ATOM   3352  CA  ASP B 450      37.568  14.541 139.893  1.00 30.14           C
ATOM   3353  CB  ASP B 450      38.713  13.632 139.416  1.00 30.14           C
ATOM   3354  CG  ASP B 450      38.918  13.885 137.929  1.00 30.14           C
ATOM   3355  OD1 ASP B 450      38.069  14.595 137.326  1.00 30.14           O
ATOM   3356  OD2 ASP B 450      39.924  13.367 137.375  1.00 30.14           O
ATOM   3357  C   ASP B 450      37.205  14.130 141.281  1.00 30.14           C
ATOM   3358  O   ASP B 450      36.218  13.424 141.483  1.00 30.14           O
ATOM   3359  N   TYR B 451      37.977  14.578 142.289  1.00198.15           N
ATOM   3360  CA  TYR B 451      37.680  14.097 143.605  1.00198.15           C
ATOM   3361  CB  TYR B 451      38.909  13.425 144.248  1.00198.15           C
ATOM   3362  CG  TYR B 451      38.608  13.063 145.661  1.00198.15           C
ATOM   3363  CD1 TYR B 451      37.907  11.919 145.964  1.00198.15           C
ATOM   3364  CD2 TYR B 451      39.048  13.866 146.689  1.00198.15           C
ATOM   3365  CE1 TYR B 451      37.640  11.589 147.272  1.00198.15           C
ATOM   3366  CE2 TYR B 451      38.785  13.542 147.998  1.00198.15           C
ATOM   3367  CZ  TYR B 451      38.078  12.401 148.291  1.00198.15           C
ATOM   3368  OH  TYR B 451      37.806  12.064 149.634  1.00198.15           O
ATOM   3369  C   TYR B 451      37.247  15.198 144.522  1.00198.15           C
ATOM   3370  O   TYR B 451      38.104  15.879 145.079  1.00198.15           O
ATOM   3371  N   ASN B 452      35.912  15.432 144.617  1.00106.99           N
ATOM   3372  CA  ASN B 452      35.198  16.196 145.622  1.00106.99           C
ATOM   3373  CB  ASN B 452      34.449  15.311 146.631  1.00106.99           C
ATOM   3374  CG  ASN B 452      33.331  14.595 145.888  1.00106.99           C
ATOM   3375  OD1 ASN B 452      32.577  15.208 145.134  1.00106.99           O
ATOM   3376  ND2 ASN B 452      33.224  13.256 146.099  1.00106.99           N
ATOM   3377  C   ASN B 452      36.089  17.135 146.377  1.00106.99           C
ATOM   3378  O   ASN B 452      36.596  16.775 147.436  1.00106.99           O
ATOM   3379  N   TRP B 453      36.316  18.355 145.867  1.00161.50           N
ATOM   3380  CA  TRP B 453      37.258  19.247 146.482  1.00161.50           C
ATOM   3381  CB  TRP B 453      37.608  20.437 145.596  1.00161.50           C
ATOM   3382  CG  TRP B 453      38.609  21.316 146.272  1.00161.50           C
ATOM   3383  CD2 TRP B 453      38.213  22.409 147.093  1.00161.50           C
ATOM   3384  CD1 TRP B 453      39.971  21.285 146.280  1.00161.50           C
ATOM   3385  NE1 TRP B 453      40.454  22.317 147.048  1.00161.50           N
ATOM   3386  CE2 TRP B 453      39.379  23.016 147.554  1.00161.50           C
ATOM   3387  CE3 TRP B 453      36.972  22.860 147.426  1.00161.50           C
ATOM   3388  CZ2 TRP B 453      39.323  24.107 148.362  1.00161.50           C
ATOM   3389  CZ3 TRP B 453      36.914  23.953 148.245  1.00161.50           C
ATOM   3390  CH2 TRP B 453      38.068  24.558 148.688  1.00161.50           C
ATOM   3391  C   TRP B 453      36.838  19.726 147.847  1.00161.50           C
ATOM   3392  O   TRP B 453      37.689  20.004 148.693  1.00161.50           O
ATOM   3393  N   PHE B 454      35.523  19.803 148.126  1.00 85.36           N
ATOM   3394  CA  PHE B 454      35.040  20.366 149.359  1.00 85.36           C
ATOM   3395  CB  PHE B 454      33.506  20.299 149.517  1.00 85.36           C
ATOM   3396  CG  PHE B 454      33.057  18.881 149.637  1.00 85.36           C
ATOM   3397  CD1 PHE B 454      33.038  18.255 150.863  1.00 85.36           C
ATOM   3398  CD2 PHE B 454      32.641  18.180 148.529  1.00 85.36           C
ATOM   3399  CE1 PHE B 454      32.620  16.950 150.980  1.00 85.36           C
ATOM   3400  CE2 PHE B 454      32.221  16.875 148.640  1.00 85.36           C
ATOM   3401  CZ  PHE B 454      32.210  16.257 149.867  1.00 85.36           C
ATOM   3402  C   PHE B 454      35.671  19.649 150.507  1.00 85.36           C
ATOM   3403  O   PHE B 454      35.915  20.252 151.548  1.00 85.36           O
ATOM   3404  N   TRP B 455      35.985  18.353 150.344  1.00175.89           N
ATOM   3405  CA  TRP B 455      36.517  17.558 151.417  1.00175.89           C
ATOM   3406  CB  TRP B 455      36.868  16.121 150.994  1.00175.89           C
ATOM   3407  CG  TRP B 455      35.672  15.252 150.689  1.00175.89           C
ATOM   3408  CD2 TRP B 455      34.932  14.526 151.683  1.00175.89           C
ATOM   3409  CD1 TRP B 455      35.076  14.986 149.493  1.00175.89           C
ATOM   3410  NE1 TRP B 455      34.011  14.137 149.677  1.00175.89           N
ATOM   3411  CE2 TRP B 455      33.910  13.846 151.021  1.00175.89           C
ATOM   3412  CE3 TRP B 455      35.091  14.434 153.036  1.00175.89           C
ATOM   3413  CZ2 TRP B 455      33.028  13.060 151.705  1.00175.89           C
ATOM   3414  CZ3 TRP B 455      34.200  13.640 153.723  1.00175.89           C
ATOM   3415  CH2 TRP B 455      33.188  12.966 153.070  1.00175.89           C
ATOM   3416  C   TRP B 455      37.773  18.169 151.969  1.00175.89           C
ATOM   3417  O   TRP B 455      38.005  18.087 153.174  1.00175.89           O
ATOM   3418  N   VAL B 456      38.636  18.773 151.127  1.00 51.79           N
ATOM   3419  CA  VAL B 456      39.871  19.282 151.660  1.00 51.79           C
ATOM   3420  CB  VAL B 456      40.787  19.840 150.605  1.00 51.79           C
ATOM   3421  CG1 VAL B 456      42.023  20.439 151.296  1.00 51.79           C
ATOM   3422  CG2 VAL B 456      41.113  18.724 149.597  1.00 51.79           C
ATOM   3423  C   VAL B 456      39.611  20.345 152.694  1.00 51.79           C
ATOM   3424  O   VAL B 456      40.177  20.265 153.784  1.00 51.79           O
ATOM   3425  N   PRO B 457      38.789  21.334 152.450  1.00 96.85           N
ATOM   3426  CA  PRO B 457      38.574  22.308 153.483  1.00 96.85           C
ATOM   3427  CD  PRO B 457      38.688  21.944 151.140  1.00 96.85           C
ATOM   3428  CB  PRO B 457      37.893  23.498 152.842  1.00 96.85           C
ATOM   3429  CG  PRO B 457      38.444  23.433 151.422  1.00 96.85           C
ATOM   3430  C   PRO B 457      37.840  21.761 154.657  1.00 96.85           C
ATOM   3431  O   PRO B 457      37.848  22.421 155.696  1.00 96.85           O
ATOM   3432  N   ILE B 458      37.103  20.641 154.506  1.00121.94           N
ATOM   3433  CA  ILE B 458      36.495  20.125 155.698  1.00121.94           C
ATOM   3434  CB  ILE B 458      35.448  19.050 155.530  1.00121.94           C
ATOM   3435  CG1 ILE B 458      34.110  19.566 154.977  1.00121.94           C
ATOM   3436  CG2 ILE B 458      35.299  18.372 156.902  1.00121.94           C
ATOM   3437  CD1 ILE B 458      34.061  19.697 153.466  1.00121.94           C
ATOM   3438  C   ILE B 458      37.502  19.468 156.597  1.00121.94           C
ATOM   3439  O   ILE B 458      37.599  19.803 157.774  1.00121.94           O
ATOM   3440  N   VAL B 459      38.232  18.469 156.052  1.00 63.63           N
ATOM   3441  CA  VAL B 459      39.155  17.628 156.777  1.00 63.63           C
ATOM   3442  CB  VAL B 459      39.418  16.335 156.063  1.00 63.63           C
ATOM   3443  CG1 VAL B 459      40.457  15.535 156.866  1.00 63.63           C
ATOM   3444  CG2 VAL B 459      38.079  15.604 155.863  1.00 63.63           C
ATOM   3445  C   VAL B 459      40.495  18.234 157.061  1.00 63.63           C
ATOM   3446  O   VAL B 459      41.019  18.101 158.166  1.00 63.63           O
ATOM   3447  N   GLY B 460      41.089  18.923 156.069  1.00 37.49           N
ATOM   3448  CA  GLY B 460      42.456  19.338 156.198  1.00 37.49           C
ATOM   3449  C   GLY B 460      42.637  20.208 157.400  1.00 37.49           C
ATOM   3450  O   GLY B 460      43.609  20.041 158.134  1.00 37.49           O
ATOM   3451  N   PRO B 461      41.768  21.145 157.631  1.00149.25           N
ATOM   3452  CA  PRO B 461      41.933  21.996 158.774  1.00149.25           C
ATOM   3453  CD  PRO B 461      41.051  21.813 156.563  1.00149.25           C
ATOM   3454  CB  PRO B 461      40.988  23.183 158.565  1.00149.25           C
ATOM   3455  CG  PRO B 461      40.163  22.816 157.314  1.00149.25           C
ATOM   3456  C   PRO B 461      41.803  21.298 160.093  1.00149.25           C
ATOM   3457  O   PRO B 461      42.523  21.657 161.023  1.00149.25           O
ATOM   3458  N   HIS B 462      40.907  20.301 160.202  1.00101.90           N
ATOM   3459  CA  HIS B 462      40.710  19.623 161.451  1.00101.90           C
ATOM   3460  ND1 HIS B 462      38.557  18.356 163.707  1.00101.90           N
ATOM   3461  CG  HIS B 462      39.355  17.876 162.693  1.00101.90           C
ATOM   3462  CB  HIS B 462      39.576  18.585 161.390  1.00101.90           C
ATOM   3463  NE2 HIS B 462      39.379  16.414 164.411  1.00101.90           N
ATOM   3464  CD2 HIS B 462      39.849  16.689 163.139  1.00101.90           C
ATOM   3465  CE1 HIS B 462      38.607  17.443 164.710  1.00101.90           C
ATOM   3466  C   HIS B 462      41.967  18.897 161.802  1.00101.90           C
ATOM   3467  O   HIS B 462      42.453  18.977 162.928  1.00101.90           O
ATOM   3468  N   ILE B 463      42.544  18.181 160.822  1.00 81.48           N
ATOM   3469  CA  ILE B 463      43.728  17.424 161.085  1.00 81.48           C
ATOM   3470  CB  ILE B 463      44.187  16.607 159.907  1.00 81.48           C
ATOM   3471  CG1 ILE B 463      45.300  15.636 160.334  1.00 81.48           C
ATOM   3472  CG2 ILE B 463      44.586  17.556 158.767  1.00 81.48           C
ATOM   3473  CD1 ILE B 463      45.616  14.572 159.284  1.00 81.48           C
ATOM   3474  C   ILE B 463      44.821  18.374 161.463  1.00 81.48           C
ATOM   3475  O   ILE B 463      45.616  18.093 162.357  1.00 81.48           O
ATOM   3476  N   GLY B 464      44.894  19.524 160.770  1.00 30.47           N
ATOM   3477  CA  GLY B 464      45.938  20.487 160.986  1.00 30.47           C
ATOM   3478  C   GLY B 464      45.871  21.122 162.345  1.00 30.47           C
ATOM   3479  O   GLY B 464      46.896  21.318 162.994  1.00 30.47           O
ATOM   3480  N   ALA B 465      44.663  21.482 162.811  1.00 36.55           N
ATOM   3481  CA  ALA B 465      44.533  22.172 164.065  1.00 36.55           C
ATOM   3482  CB  ALA B 465      43.077  22.555 164.381  1.00 36.55           C
ATOM   3483  C   ALA B 465      45.029  21.296 165.175  1.00 36.55           C
ATOM   3484  O   ALA B 465      45.659  21.773 166.119  1.00 36.55           O
ATOM   3485  N   ILE B 466      44.739  19.985 165.097  1.00 34.38           N
ATOM   3486  CA  ILE B 466      45.130  19.074 166.134  1.00 34.38           C
ATOM   3487  CB  ILE B 466      44.636  17.677 165.893  1.00 34.38           C
ATOM   3488  CG1 ILE B 466      43.099  17.650 165.865  1.00 34.38           C
ATOM   3489  CG2 ILE B 466      45.250  16.762 166.965  1.00 34.38           C
ATOM   3490  CD1 ILE B 466      42.522  16.337 165.338  1.00 34.38           C
ATOM   3491  C   ILE B 466      46.623  19.013 166.208  1.00 34.38           C
ATOM   3492  O   ILE B 466      47.201  19.055 167.294  1.00 34.38           O
ATOM   3493  N   VAL B 467      47.296  18.910 165.048  1.00 86.87           N
ATOM   3494  CA  VAL B 467      48.725  18.801 165.068  1.00 86.87           C
ATOM   3495  CB  VAL B 467      49.337  18.541 163.720  1.00 86.87           C
ATOM   3496  CG1 VAL B 467      49.146  19.765 162.814  1.00 86.87           C
ATOM   3497  CG2 VAL B 467      50.809  18.156 163.935  1.00 86.87           C
ATOM   3498  C   VAL B 467      49.304  20.063 165.627  1.00 86.87           C
ATOM   3499  O   VAL B 467      50.261  20.026 166.398  1.00 86.87           O
ATOM   3500  N   GLY B 468      48.730  21.223 165.254  1.00 26.74           N
ATOM   3501  CA  GLY B 468      49.252  22.481 165.707  1.00 26.74           C
ATOM   3502  C   GLY B 468      49.138  22.583 167.198  1.00 26.74           C
ATOM   3503  O   GLY B 468      50.070  23.023 167.865  1.00 26.74           O
ATOM   3504  N   ALA B 469      47.990  22.185 167.774  1.00 29.99           N
ATOM   3505  CA  ALA B 469      47.822  22.329 169.193  1.00 29.99           C
ATOM   3506  CB  ALA B 469      46.430  21.886 169.673  1.00 29.99           C
ATOM   3507  C   ALA B 469      48.831  21.478 169.899  1.00 29.99           C
ATOM   3508  O   ALA B 469      49.454  21.909 170.869  1.00 29.99           O
ATOM   3509  N   TRP B 470      49.029  20.244 169.407  1.00 42.26           N
ATOM   3510  CA  TRP B 470      49.924  19.311 170.026  1.00 42.26           C
ATOM   3511  CB  TRP B 470      49.928  17.956 169.296  1.00 42.26           C
ATOM   3512  CG  TRP B 470      50.845  16.908 169.881  1.00 42.26           C
ATOM   3513  CD2 TRP B 470      52.130  16.576 169.332  1.00 42.26           C
ATOM   3514  CD1 TRP B 470      50.657  16.085 170.952  1.00 42.26           C
ATOM   3515  NE1 TRP B 470      51.746  15.259 171.106  1.00 42.26           N
ATOM   3516  CE2 TRP B 470      52.659  15.550 170.114  1.00 42.26           C
ATOM   3517  CE3 TRP B 470      52.808  17.080 168.259  1.00 42.26           C
ATOM   3518  CZ2 TRP B 470      53.882  15.010 169.833  1.00 42.26           C
ATOM   3519  CZ3 TRP B 470      54.044  16.538 167.983  1.00 42.26           C
ATOM   3520  CH2 TRP B 470      54.570  15.523 168.755  1.00 42.26           C
ATOM   3521  C   TRP B 470      51.317  19.858 169.998  1.00 42.26           C
ATOM   3522  O   TRP B 470      52.028  19.826 171.001  1.00 42.26           O
ATOM   3523  N   LEU B 471      51.731  20.409 168.845  1.00 48.30           N
ATOM   3524  CA  LEU B 471      53.075  20.876 168.659  1.00 48.30           C
ATOM   3525  CB  LEU B 471      53.298  21.396 167.219  1.00 48.30           C
ATOM   3526  CG  LEU B 471      54.753  21.719 166.793  1.00 48.30           C
ATOM   3527  CD1 LEU B 471      54.781  22.216 165.340  1.00 48.30           C
ATOM   3528  CD2 LEU B 471      55.469  22.704 167.731  1.00 48.30           C
ATOM   3529  C   LEU B 471      53.352  21.986 169.629  1.00 48.30           C
ATOM   3530  O   LEU B 471      54.441  22.057 170.196  1.00 48.30           O
ATOM   3531  N   TYR B 472      52.377  22.885 169.851  1.00 55.13           N
ATOM   3532  CA  TYR B 472      52.607  24.024 170.696  1.00 55.13           C
ATOM   3533  CB  TYR B 472      51.367  24.936 170.766  1.00 55.13           C
ATOM   3534  CG  TYR B 472      51.637  26.116 171.641  1.00 55.13           C
ATOM   3535  CD1 TYR B 472      52.187  27.265 171.115  1.00 55.13           C
ATOM   3536  CD2 TYR B 472      51.332  26.084 172.983  1.00 55.13           C
ATOM   3537  CE1 TYR B 472      52.433  28.359 171.912  1.00 55.13           C
ATOM   3538  CE2 TYR B 472      51.577  27.174 173.786  1.00 55.13           C
ATOM   3539  CZ  TYR B 472      52.127  28.315 173.251  1.00 55.13           C
ATOM   3540  OH  TYR B 472      52.378  29.434 174.074  1.00 55.13           O
ATOM   3541  C   TYR B 472      52.906  23.553 172.086  1.00 55.13           C
ATOM   3542  O   TYR B 472      53.874  23.987 172.707  1.00 55.13           O
ATOM   3543  N   THR B 473      52.094  22.618 172.606  1.00 42.00           N
ATOM   3544  CA  THR B 473      52.275  22.191 173.962  1.00 42.00           C
ATOM   3545  CB  THR B 473      51.277  21.144 174.363  1.00 42.00           C
ATOM   3546  OG1 THR B 473      49.956  21.650 174.240  1.00 42.00           O
ATOM   3547  CG2 THR B 473      51.557  20.710 175.812  1.00 42.00           C
ATOM   3548  C   THR B 473      53.629  21.585 174.138  1.00 42.00           C
ATOM   3549  O   THR B 473      54.368  21.958 175.048  1.00 42.00           O
ATOM   3550  N   LEU B 474      53.992  20.616 173.280  1.00 91.42           N
ATOM   3551  CA  LEU B 474      55.255  19.965 173.470  1.00 91.42           C
ATOM   3552  CB  LEU B 474      55.425  18.710 172.599  1.00 91.42           C
ATOM   3553  CG  LEU B 474      54.473  17.565 172.992  1.00 91.42           C
ATOM   3554  CD1 LEU B 474      53.004  17.942 172.743  1.00 91.42           C
ATOM   3555  CD2 LEU B 474      54.880  16.246 172.318  1.00 91.42           C
ATOM   3556  C   LEU B 474      56.409  20.878 173.180  1.00 91.42           C
ATOM   3557  O   LEU B 474      57.340  20.983 173.975  1.00 91.42           O
ATOM   3558  N   ALA B 475      56.373  21.552 172.015  1.00 62.27           N
ATOM   3559  CA  ALA B 475      57.453  22.374 171.539  1.00 62.27           C
ATOM   3560  CB  ALA B 475      57.259  22.806 170.076  1.00 62.27           C
ATOM   3561  C   ALA B 475      57.667  23.627 172.336  1.00 62.27           C
ATOM   3562  O   ALA B 475      58.812  23.993 172.603  1.00 62.27           O
ATOM   3563  N   VAL B 476      56.589  24.332 172.739  1.00165.74           N
ATOM   3564  CA  VAL B 476      56.833  25.613 173.339  1.00165.74           C
ATOM   3565  CB  VAL B 476      56.224  26.754 172.571  1.00165.74           C
ATOM   3566  CG1 VAL B 476      56.872  26.799 171.177  1.00165.74           C
ATOM   3567  CG2 VAL B 476      54.701  26.592 172.534  1.00165.74           C
ATOM   3568  C   VAL B 476      56.318  25.683 174.746  1.00165.74           C
ATOM   3569  O   VAL B 476      57.044  26.111 175.642  1.00165.74           O
ATOM   3570  N   GLU B 477      55.061  25.273 175.002  1.00107.46           N
ATOM   3571  CA  GLU B 477      54.554  25.455 176.333  1.00107.46           C
ATOM   3572  CB  GLU B 477      53.065  25.116 176.525  1.00107.46           C
ATOM   3573  CG  GLU B 477      52.733  23.628 176.490  1.00107.46           C
ATOM   3574  CD  GLU B 477      51.230  23.503 176.697  1.00107.46           C
ATOM   3575  OE1 GLU B 477      50.477  23.709 175.708  1.00107.46           O
ATOM   3576  OE2 GLU B 477      50.815  23.208 177.849  1.00107.46           O
ATOM   3577  C   GLU B 477      55.343  24.625 177.294  1.00107.46           C
ATOM   3578  O   GLU B 477      55.576  25.034 178.430  1.00107.46           O
ATOM   3579  N   LEU B 478      55.794  23.437 176.860  1.00100.81           N
ATOM   3580  CA  LEU B 478      56.486  22.555 177.751  1.00100.81           C
ATOM   3581  CB  LEU B 478      56.923  21.249 177.047  1.00100.81           C
ATOM   3582  CG  LEU B 478      57.474  20.115 177.945  1.00100.81           C
ATOM   3583  CD1 LEU B 478      57.857  18.896 177.091  1.00100.81           C
ATOM   3584  CD2 LEU B 478      58.639  20.554 178.851  1.00100.81           C
ATOM   3585  C   LEU B 478      57.702  23.268 178.250  1.00100.81           C
ATOM   3586  O   LEU B 478      58.004  23.212 179.440  1.00100.81           O
ATOM   3587  N   HIS B 479      58.437  23.969 177.367  1.00134.73           N
ATOM   3588  CA  HIS B 479      59.624  24.609 177.846  1.00134.73           C
ATOM   3589  ND1 HIS B 479      61.967  22.803 175.452  1.00134.73           N
ATOM   3590  CG  HIS B 479      61.257  23.182 176.568  1.00134.73           C
ATOM   3591  CB  HIS B 479      60.775  24.577 176.829  1.00134.73           C
ATOM   3592  NE2 HIS B 479      61.736  20.981 176.705  1.00134.73           N
ATOM   3593  CD2 HIS B 479      61.125  22.057 177.323  1.00134.73           C
ATOM   3594  CE1 HIS B 479      62.228  21.477 175.584  1.00134.73           C
ATOM   3595  C   HIS B 479      59.302  26.031 178.118  1.00134.73           C
ATOM   3596  O   HIS B 479      59.789  26.928 177.435  1.00134.73           O
ATOM   3597  N   TRP B 480      58.493  26.289 179.156  1.00130.23           N
ATOM   3598  CA  TRP B 480      58.189  27.657 179.392  1.00130.23           C
ATOM   3599  CB  TRP B 480      56.787  27.922 179.939  1.00130.23           C
ATOM   3600  CG  TRP B 480      56.558  29.399 179.887  1.00130.23           C
ATOM   3601  CD2 TRP B 480      56.961  30.329 180.902  1.00130.23           C
ATOM   3602  CD1 TRP B 480      56.034  30.132 178.868  1.00130.23           C
ATOM   3603  NE1 TRP B 480      56.109  31.463 179.170  1.00130.23           N
ATOM   3604  CE2 TRP B 480      56.670  31.603 180.422  1.00130.23           C
ATOM   3605  CE3 TRP B 480      57.541  30.138 182.123  1.00130.23           C
ATOM   3606  CZ2 TRP B 480      56.954  32.716 181.161  1.00130.23           C
ATOM   3607  CZ3 TRP B 480      57.812  31.262 182.873  1.00130.23           C
ATOM   3608  CH2 TRP B 480      57.524  32.526 182.401  1.00130.23           C
ATOM   3609  C   TRP B 480      59.176  28.178 180.425  1.00130.23           C
ATOM   3610  O   TRP B 480      59.094  27.730 181.600  1.00130.23           O
ATOM   3611  OXT TRP B 480      60.020  29.037 180.056  1.00130.23           O
TER    3612      TRP B 480
ATOM   3613  N   GLY C 481      65.639  23.653 174.866  1.00 15.31           N
ATOM   3614  CA  GLY C 481      64.302  24.165 174.494  1.00 15.31           C
ATOM   3615  C   GLY C 481      64.425  25.447 173.737  1.00 15.31           C
ATOM   3616  O   GLY C 481      63.596  25.760 172.886  1.00 15.31           O
ATOM   3617  N   THR C 482      65.468  26.237 174.049  1.00 99.46           N
ATOM   3618  CA  THR C 482      65.687  27.489 173.385  1.00 99.46           C
ATOM   3619  CB  THR C 482      66.828  28.266 173.974  1.00 99.46           C
ATOM   3620  OG1 THR C 482      68.042  27.544 173.825  1.00 99.46           O
ATOM   3621  CG2 THR C 482      66.537  28.514 175.464  1.00 99.46           C
ATOM   3622  C   THR C 482      66.027  27.222 171.952  1.00 99.46           C
ATOM   3623  O   THR C 482      65.607  27.947 171.052  1.00 99.46           O
ATOM   3624  N   PHE C 483      66.811  26.157 171.716  1.00137.76           N
ATOM   3625  CA  PHE C 483      67.273  25.780 170.411  1.00137.76           C
ATOM   3626  CB  PHE C 483      68.135  24.506 170.485  1.00137.76           C
ATOM   3627  CG  PHE C 483      68.609  24.127 169.125  1.00137.76           C
ATOM   3628  CD1 PHE C 483      67.834  23.326 168.317  1.00137.76           C
ATOM   3629  CD2 PHE C 483      69.826  24.566 168.658  1.00137.76           C
ATOM   3630  CE1 PHE C 483      68.266  22.969 167.062  1.00137.76           C
ATOM   3631  CE2 PHE C 483      70.262  24.210 167.404  1.00137.76           C
ATOM   3632  CZ  PHE C 483      69.484  23.410 166.604  1.00137.76           C
ATOM   3633  C   PHE C 483      66.090  25.462 169.553  1.00137.76           C
ATOM   3634  O   PHE C 483      66.027  25.869 168.393  1.00137.76           O
ATOM   3635  N   VAL C 484      65.120  24.706 170.101  1.00 83.37           N
ATOM   3636  CA  VAL C 484      63.985  24.316 169.317  1.00 83.37           C
ATOM   3637  CB  VAL C 484      63.066  23.342 170.003  1.00 83.37           C
ATOM   3638  CG1 VAL C 484      62.343  24.042 171.162  1.00 83.37           C
ATOM   3639  CG2 VAL C 484      62.112  22.760 168.947  1.00 83.37           C
ATOM   3640  C   VAL C 484      63.190  25.528 168.943  1.00 83.37           C
ATOM   3641  O   VAL C 484      62.725  25.636 167.810  1.00 83.37           O
ATOM   3642  N   LEU C 485      63.000  26.477 169.882  1.00115.11           N
ATOM   3643  CA  LEU C 485      62.213  27.630 169.552  1.00115.11           C
ATOM   3644  CB  LEU C 485      61.787  28.507 170.738  1.00115.11           C
ATOM   3645  CG  LEU C 485      60.697  27.806 171.566  1.00115.11           C
ATOM   3646  CD1 LEU C 485      59.935  28.801 172.449  1.00115.11           C
ATOM   3647  CD2 LEU C 485      59.771  26.974 170.666  1.00115.11           C
ATOM   3648  C   LEU C 485      62.894  28.470 168.521  1.00115.11           C
ATOM   3649  O   LEU C 485      62.233  29.045 167.660  1.00115.11           O
ATOM   3650  N   VAL C 486      64.231  28.581 168.583  1.00 36.43           N
ATOM   3651  CA  VAL C 486      64.947  29.366 167.617  1.00 36.43           C
ATOM   3652  CB  VAL C 486      66.423  29.416 167.881  1.00 36.43           C
ATOM   3653  CG1 VAL C 486      67.100  30.189 166.736  1.00 36.43           C
ATOM   3654  CG2 VAL C 486      66.651  30.031 169.272  1.00 36.43           C
ATOM   3655  C   VAL C 486      64.757  28.746 166.268  1.00 36.43           C
ATOM   3656  O   VAL C 486      64.675  29.445 165.258  1.00 36.43           O
ATOM   3657  N   LEU C 487      64.725  27.402 166.214  1.00 94.15           N
ATOM   3658  CA  LEU C 487      64.573  26.715 164.963  1.00 94.15           C
ATOM   3659  CB  LEU C 487      64.709  25.185 165.134  1.00 94.15           C
ATOM   3660  CG  LEU C 487      64.802  24.332 163.844  1.00 94.15           C
ATOM   3661  CD1 LEU C 487      64.935  22.843 164.200  1.00 94.15           C
ATOM   3662  CD2 LEU C 487      63.646  24.571 162.858  1.00 94.15           C
ATOM   3663  C   LEU C 487      63.212  27.023 164.407  1.00 94.15           C
ATOM   3664  O   LEU C 487      63.077  27.332 163.225  1.00 94.15           O
ATOM   3665  N   PHE C 488      62.168  26.937 165.255  1.00 89.13           N
ATOM   3666  CA  PHE C 488      60.808  27.130 164.831  1.00 89.13           C
ATOM   3667  CB  PHE C 488      59.799  26.764 165.934  1.00 89.13           C
ATOM   3668  CG  PHE C 488      58.429  26.849 165.356  1.00 89.13           C
ATOM   3669  CD1 PHE C 488      57.927  25.809 164.607  1.00 89.13           C
ATOM   3670  CD2 PHE C 488      57.642  27.957 165.568  1.00 89.13           C
ATOM   3671  CE1 PHE C 488      56.663  25.875 164.071  1.00 89.13           C
ATOM   3672  CE2 PHE C 488      56.376  28.029 165.035  1.00 89.13           C
ATOM   3673  CZ  PHE C 488      55.885  26.988 164.284  1.00 89.13           C
ATOM   3674  C   PHE C 488      60.561  28.560 164.443  1.00 89.13           C
ATOM   3675  O   PHE C 488      59.912  28.837 163.436  1.00 89.13           O
ATOM   3676  N   GLY C 489      61.049  29.522 165.244  1.00 34.68           N
ATOM   3677  CA  GLY C 489      60.792  30.908 164.962  1.00 34.68           C
ATOM   3678  C   GLY C 489      61.438  31.328 163.679  1.00 34.68           C
ATOM   3679  O   GLY C 489      60.860  32.074 162.893  1.00 34.68           O
ATOM   3680  N   ASN C 490      62.682  30.891 163.441  1.00 91.98           N
ATOM   3681  CA  ASN C 490      63.372  31.288 162.250  1.00 91.98           C
ATOM   3682  CB  ASN C 490      64.843  30.841 162.236  1.00 91.98           C
ATOM   3683  CG  ASN C 490      65.574  31.626 161.154  1.00 91.98           C
ATOM   3684  OD1 ASN C 490      66.763  31.419 160.916  1.00 91.98           O
ATOM   3685  ND2 ASN C 490      64.851  32.564 160.485  1.00 91.98           N
ATOM   3686  C   ASN C 490      62.682  30.658 161.086  1.00 91.98           C
ATOM   3687  O   ASN C 490      62.585  31.251 160.013  1.00 91.98           O
ATOM   3688  N   THR C 491      62.200  29.415 161.265  1.00105.60           N
ATOM   3689  CA  THR C 491      61.555  28.736 160.181  1.00105.60           C
ATOM   3690  CB  THR C 491      61.281  27.275 160.431  1.00105.60           C
ATOM   3691  OG1 THR C 491      61.040  26.612 159.199  1.00105.60           O
ATOM   3692  CG2 THR C 491      60.041  27.121 161.320  1.00105.60           C
ATOM   3693  C   THR C 491      60.260  29.424 159.866  1.00105.60           C
ATOM   3694  O   THR C 491      59.879  29.508 158.701  1.00105.60           O
ATOM   3695  N   VAL C 492      59.541  29.929 160.894  1.00121.01           N
ATOM   3696  CA  VAL C 492      58.258  30.534 160.651  1.00121.01           C
ATOM   3697  CB  VAL C 492      57.488  30.902 161.891  1.00121.01           C
ATOM   3698  CG1 VAL C 492      57.328  29.640 162.754  1.00121.01           C
ATOM   3699  CG2 VAL C 492      58.145  32.099 162.590  1.00121.01           C
ATOM   3700  C   VAL C 492      58.397  31.777 159.814  1.00121.01           C
ATOM   3701  O   VAL C 492      57.623  31.983 158.884  1.00121.01           O
ATOM   3702  N   LEU C 493      59.396  32.635 160.099  1.00149.35           N
ATOM   3703  CA  LEU C 493      59.581  33.875 159.385  1.00149.35           C
ATOM   3704  CB  LEU C 493      60.905  34.563 159.749  1.00149.35           C
ATOM   3705  CG  LEU C 493      61.146  34.814 161.241  1.00149.35           C
ATOM   3706  CD1 LEU C 493      62.501  35.500 161.461  1.00149.35           C
ATOM   3707  CD2 LEU C 493      59.989  35.593 161.866  1.00149.35           C
ATOM   3708  C   LEU C 493      59.812  33.543 157.950  1.00149.35           C
ATOM   3709  O   LEU C 493      59.325  34.230 157.053  1.00149.35           O
ATOM   3710  N   ALA C 494      60.639  32.510 157.716  1.00 58.12           N
ATOM   3711  CA  ALA C 494      60.997  32.081 156.397  1.00 58.12           C
ATOM   3712  CB  ALA C 494      62.071  30.979 156.400  1.00 58.12           C
ATOM   3713  C   ALA C 494      59.797  31.534 155.694  1.00 58.12           C
ATOM   3714  O   ALA C 494      59.613  31.779 154.504  1.00 58.12           O
ATOM   3715  N   ILE C 495      58.940  30.770 156.400  1.00155.47           N
ATOM   3716  CA  ILE C 495      57.843  30.169 155.704  1.00155.47           C
ATOM   3717  CB  ILE C 495      57.039  29.206 156.552  1.00155.47           C
ATOM   3718  CG1 ILE C 495      56.163  28.297 155.668  1.00155.47           C
ATOM   3719  CG2 ILE C 495      56.248  29.978 157.619  1.00155.47           C
ATOM   3720  CD1 ILE C 495      55.094  29.028 154.858  1.00155.47           C
ATOM   3721  C   ILE C 495      56.983  31.260 155.167  1.00155.47           C
ATOM   3722  O   ILE C 495      56.659  31.264 153.989  1.00155.47           O
ATOM   3723  N   VAL C 496      56.615  32.246 155.991  1.00135.69           N
ATOM   3724  CA  VAL C 496      55.791  33.328 155.546  1.00135.69           C
ATOM   3725  CB  VAL C 496      55.395  34.152 156.716  1.00135.69           C
ATOM   3726  CG1 VAL C 496      56.639  34.196 157.608  1.00135.69           C
ATOM   3727  CG2 VAL C 496      54.890  35.526 156.242  1.00135.69           C
ATOM   3728  C   VAL C 496      56.511  34.171 154.526  1.00135.69           C
ATOM   3729  O   VAL C 496      55.930  34.550 153.508  1.00135.69           O
ATOM   3730  N   THR C 497      57.795  34.499 154.771  1.00143.59           N
ATOM   3731  CA  THR C 497      58.529  35.362 153.883  1.00143.59           C
ATOM   3732  CB  THR C 497      59.867  35.779 154.432  1.00143.59           C
ATOM   3733  OG1 THR C 497      60.511  36.622 153.493  1.00143.59           O
ATOM   3734  CG2 THR C 497      60.745  34.550 154.731  1.00143.59           C
ATOM   3735  C   THR C 497      58.750  34.727 152.551  1.00143.59           C
ATOM   3736  O   THR C 497      58.431  35.296 151.506  1.00143.59           O
ATOM   3737  N   PHE C 498      59.280  33.500 152.572  1.00104.82           N
ATOM   3738  CA  PHE C 498      59.619  32.769 151.408  1.00104.82           C
ATOM   3739  CB  PHE C 498      60.262  31.414 151.736  1.00104.82           C
ATOM   3740  CG  PHE C 498      60.501  30.741 150.436  1.00104.82           C
ATOM   3741  CD1 PHE C 498      61.547  31.123 149.637  1.00104.82           C
ATOM   3742  CD2 PHE C 498      59.680  29.721 150.019  1.00104.82           C
ATOM   3743  CE1 PHE C 498      61.754  30.493 148.437  1.00104.82           C
ATOM   3744  CE2 PHE C 498      59.892  29.090 148.818  1.00104.82           C
ATOM   3745  CZ  PHE C 498      60.935  29.476 148.018  1.00104.82           C
ATOM   3746  C   PHE C 498      58.390  32.519 150.666  1.00104.82           C
ATOM   3747  O   PHE C 498      58.460  32.759 149.480  1.00104.82           O
ATOM   3748  N   ASP C 499      57.286  32.086 151.332  1.00155.11           N
ATOM   3749  CA  ASP C 499      56.014  31.675 150.773  1.00155.11           C
ATOM   3750  CB  ASP C 499      55.161  30.894 151.773  1.00155.11           C
ATOM   3751  CG  ASP C 499      53.869  30.387 151.186  1.00155.11           C
ATOM   3752  OD1 ASP C 499      53.795  30.309 149.936  1.00155.11           O
ATOM   3753  OD2 ASP C 499      52.943  30.051 151.971  1.00155.11           O
ATOM   3754  C   ASP C 499      55.252  32.810 150.163  1.00155.11           C
ATOM   3755  O   ASP C 499      54.479  32.631 149.222  1.00155.11           O
ATOM   3756  N   ARG C 500      55.404  34.027 150.668  1.00227.36           N
ATOM   3757  CA  ARG C 500      54.794  35.086 149.930  1.00227.36           C
ATOM   3758  CB  ARG C 500      54.858  36.445 150.654  1.00227.36           C
ATOM   3759  CG  ARG C 500      54.344  37.616 149.808  1.00227.36           C
ATOM   3760  CD  ARG C 500      55.404  38.160 148.846  1.00227.36           C
ATOM   3761  NE  ARG C 500      54.793  39.218 147.994  1.00227.36           N
ATOM   3762  CZ  ARG C 500      54.010  38.875 146.929  1.00227.36           C
ATOM   3763  NH1 ARG C 500      53.554  37.598 146.782  1.00227.36           N
ATOM   3764  NH2 ARG C 500      53.694  39.804 145.985  1.00227.36           N
ATOM   3765  C   ARG C 500      55.543  35.228 148.636  1.00227.36           C
ATOM   3766  O   ARG C 500      54.948  35.495 147.600  1.00227.36           O
ATOM   3767  N   ALA C 501      56.879  35.055 148.651  1.00100.00           N
ATOM   3768  CA  ALA C 501      57.676  35.309 147.483  1.00100.00           C
ATOM   3769  CB  ALA C 501      59.182  35.126 147.743  1.00100.00           C
ATOM   3770  C   ALA C 501      57.304  34.384 146.354  1.00100.00           C
ATOM   3771  O   ALA C 501      57.207  34.892 145.238  1.00100.00           O
ATOM   3772  N   PRO C 502      57.135  33.076 146.472  1.00179.75           N
ATOM   3773  CA  PRO C 502      56.748  32.347 145.340  1.00179.75           C
ATOM   3774  CD  PRO C 502      56.657  32.340 147.585  1.00179.75           C
ATOM   3775  CB  PRO C 502      56.532  30.894 145.726  1.00179.75           C
ATOM   3776  CG  PRO C 502      55.951  31.067 147.114  1.00179.75           C
ATOM   3777  C   PRO C 502      55.410  32.842 144.917  1.00179.75           C
ATOM   3778  O   PRO C 502      55.123  32.782 143.731  1.00179.75           O
ATOM   3779  N   ASN C 503      54.561  33.294 145.860  1.00 94.02           N
ATOM   3780  CA  ASN C 503      53.240  33.718 145.519  1.00 94.02           C
ATOM   3781  CB  ASN C 503      52.479  34.224 146.750  1.00 94.02           C
ATOM   3782  CG  ASN C 503      51.002  34.104 146.447  1.00 94.02           C
ATOM   3783  OD1 ASN C 503      50.476  34.778 145.562  1.00 94.02           O
ATOM   3784  ND2 ASN C 503      50.325  33.193 147.195  1.00 94.02           N
ATOM   3785  C   ASN C 503      53.398  34.848 144.553  1.00 94.02           C
ATOM   3786  O   ASN C 503      52.730  34.908 143.523  1.00 94.02           O
ATOM   3787  N   LEU C 504      54.316  35.780 144.856  1.00127.14           N
ATOM   3788  CA  LEU C 504      54.500  36.899 143.988  1.00127.14           C
ATOM   3789  CB  LEU C 504      55.504  37.915 144.575  1.00127.14           C
ATOM   3790  CG  LEU C 504      55.579  39.297 143.884  1.00127.14           C
ATOM   3791  CD1 LEU C 504      56.618  40.186 144.584  1.00127.14           C
ATOM   3792  CD2 LEU C 504      55.819  39.214 142.369  1.00127.14           C
ATOM   3793  C   LEU C 504      55.039  36.398 142.678  1.00127.14           C
ATOM   3794  O   LEU C 504      54.527  36.758 141.620  1.00127.14           O
ATOM   3795  N   GLY C 505      56.101  35.564 142.711  1.00 82.58           N
ATOM   3796  CA  GLY C 505      56.717  35.143 141.480  1.00 82.58           C
ATOM   3797  C   GLY C 505      55.899  34.192 140.629  1.00 82.58           C
ATOM   3798  O   GLY C 505      55.661  34.476 139.456  1.00 82.58           O
ATOM   3799  N   TYR C 506      55.512  33.002 141.153  1.00197.08           N
ATOM   3800  CA  TYR C 506      54.763  32.056 140.348  1.00197.08           C
ATOM   3801  CB  TYR C 506      54.876  30.567 140.743  1.00197.08           C
ATOM   3802  CG  TYR C 506      53.965  29.895 139.760  1.00197.08           C
ATOM   3803  CD1 TYR C 506      54.342  29.785 138.446  1.00197.08           C
ATOM   3804  CD2 TYR C 506      52.695  29.473 140.097  1.00197.08           C
ATOM   3805  CE1 TYR C 506      53.523  29.195 137.512  1.00197.08           C
ATOM   3806  CE2 TYR C 506      51.864  28.880 139.176  1.00197.08           C
ATOM   3807  CZ  TYR C 506      52.283  28.732 137.878  1.00197.08           C
ATOM   3808  OH  TYR C 506      51.438  28.126 136.924  1.00197.08           O
ATOM   3809  C   TYR C 506      53.288  32.331 140.289  1.00197.08           C
ATOM   3810  O   TYR C 506      52.637  32.162 139.258  1.00197.08           O
ATOM   3811  N   ALA C 507      52.722  32.629 141.466  1.00138.20           N
ATOM   3812  CA  ALA C 507      51.329  32.836 141.753  1.00138.20           C
ATOM   3813  CB  ALA C 507      51.010  32.796 143.257  1.00138.20           C
ATOM   3814  C   ALA C 507      50.772  34.120 141.190  1.00138.20           C
ATOM   3815  O   ALA C 507      49.567  34.202 140.964  1.00138.20           O
ATOM   3816  N   ALA C 508      51.613  35.159 140.986  1.00278.67           N
ATOM   3817  CA  ALA C 508      51.216  36.462 140.491  1.00278.67           C
ATOM   3818  CB  ALA C 508      50.329  36.372 139.237  1.00278.67           C
ATOM   3819  C   ALA C 508      50.503  37.365 141.488  1.00278.67           C
ATOM   3820  O   ALA C 508      49.667  38.176 141.091  1.00278.67           O
ATOM   3821  N   ALA C 509      50.807  37.272 142.803  1.00124.71           N
ATOM   3822  CA  ALA C 509      50.279  38.176 143.814  1.00124.71           C
ATOM   3823  CB  ALA C 509      50.144  37.520 145.199  1.00124.71           C
ATOM   3824  C   ALA C 509      51.215  39.391 143.970  1.00124.71           C
ATOM   3825  O   ALA C 509      52.274  39.422 143.348  1.00124.71           O
ATOM   3826  N   PHE C 510      50.840  40.457 144.755  1.00152.15           N
ATOM   3827  CA  PHE C 510      51.710  41.619 145.002  1.00152.15           C
ATOM   3828  CB  PHE C 510      51.274  42.883 144.241  1.00152.15           C
ATOM   3829  CG  PHE C 510      52.153  43.999 144.692  1.00152.15           C
ATOM   3830  CD1 PHE C 510      53.404  44.179 144.149  1.00152.15           C
ATOM   3831  CD2 PHE C 510      51.719  44.869 145.665  1.00152.15           C
ATOM   3832  CE1 PHE C 510      54.208  45.212 144.571  1.00152.15           C
ATOM   3833  CE2 PHE C 510      52.518  45.904 146.091  1.00152.15           C
ATOM   3834  CZ  PHE C 510      53.766  46.076 145.545  1.00152.15           C
ATOM   3835  C   PHE C 510      51.706  41.985 146.485  1.00152.15           C
ATOM   3836  O   PHE C 510      50.620  42.210 147.015  1.00152.15           O
ATOM   3837  N   TRP C 511      52.886  42.124 147.192  1.00187.54           N
ATOM   3838  CA  TRP C 511      52.788  42.257 148.650  1.00187.54           C
ATOM   3839  CB  TRP C 511      52.422  40.907 149.302  1.00187.54           C
ATOM   3840  CG  TRP C 511      51.078  40.326 148.922  1.00187.54           C
ATOM   3841  CD2 TRP C 511      49.876  40.480 149.692  1.00187.54           C
ATOM   3842  CD1 TRP C 511      50.742  39.569 147.834  1.00187.54           C
ATOM   3843  NE1 TRP C 511      49.409  39.244 147.879  1.00187.54           N
ATOM   3844  CE2 TRP C 511      48.863  39.798 149.017  1.00187.54           C
ATOM   3845  CE3 TRP C 511      49.635  41.135 150.865  1.00187.54           C
ATOM   3846  CZ2 TRP C 511      47.589  39.761 149.508  1.00187.54           C
ATOM   3847  CZ3 TRP C 511      48.349  41.097 151.356  1.00187.54           C
ATOM   3848  CH2 TRP C 511      47.346  40.423 150.691  1.00187.54           C
ATOM   3849  C   TRP C 511      54.062  42.711 149.459  1.00187.54           C
ATOM   3850  O   TRP C 511      54.969  43.311 148.882  1.00187.54           O
ATOM   3851  N   GLY C 512      54.104  42.412 150.839  1.00275.61           N
ATOM   3852  CA  GLY C 512      55.000  42.762 152.005  1.00275.61           C
ATOM   3853  C   GLY C 512      56.011  41.668 152.627  1.00275.61           C
ATOM   3854  O   GLY C 512      56.776  41.134 151.828  1.00275.61           O
ATOM   3855  N   TRP C 513      56.127  41.359 154.031  1.00413.75           N
ATOM   3856  CA  TRP C 513      57.179  40.480 154.689  1.00413.75           C
ATOM   3857  CB  TRP C 513      58.548  40.981 154.182  1.00413.75           C
ATOM   3858  CG  TRP C 513      59.791  40.115 154.211  1.00413.75           C
ATOM   3859  CD2 TRP C 513      60.513  39.609 155.351  1.00413.75           C
ATOM   3860  CD1 TRP C 513      60.479  39.697 153.110  1.00413.75           C
ATOM   3861  NE1 TRP C 513      61.595  38.998 153.484  1.00413.75           N
ATOM   3862  CE2 TRP C 513      61.627  38.924 154.858  1.00413.75           C
ATOM   3863  CE3 TRP C 513      60.282  39.706 156.694  1.00413.75           C
ATOM   3864  CZ2 TRP C 513      62.524  38.326 155.696  1.00413.75           C
ATOM   3865  CZ3 TRP C 513      61.192  39.092 157.533  1.00413.75           C
ATOM   3866  CH2 TRP C 513      62.292  38.416 157.047  1.00413.75           C
ATOM   3867  C   TRP C 513      57.265  40.574 156.254  1.00413.75           C
ATOM   3868  O   TRP C 513      57.356  39.581 156.981  1.00413.75           O
ATOM   3869  N   ALA C 514      57.287  41.798 156.831  1.00122.64           N
ATOM   3870  CA  ALA C 514      57.601  42.173 158.210  1.00122.64           C
ATOM   3871  CB  ALA C 514      57.453  43.685 158.311  1.00122.64           C
ATOM   3872  C   ALA C 514      56.741  41.561 159.298  1.00122.64           C
ATOM   3873  O   ALA C 514      57.242  41.190 160.362  1.00122.64           O
ATOM   3874  N   LEU C 515      55.423  41.452 159.079  1.00119.55           N
ATOM   3875  CA  LEU C 515      54.487  40.988 160.074  1.00119.55           C
ATOM   3876  CB  LEU C 515      53.054  41.008 159.500  1.00119.55           C
ATOM   3877  CG  LEU C 515      51.886  40.915 160.505  1.00119.55           C
ATOM   3878  CD1 LEU C 515      50.544  40.909 159.756  1.00119.55           C
ATOM   3879  CD2 LEU C 515      52.011  39.745 161.487  1.00119.55           C
ATOM   3880  C   LEU C 515      54.860  39.577 160.429  1.00119.55           C
ATOM   3881  O   LEU C 515      54.665  39.105 161.546  1.00119.55           O
ATOM   3882  N   ALA C 516      55.423  38.850 159.461  1.00 49.58           N
ATOM   3883  CA  ALA C 516      55.791  37.478 159.642  1.00 49.58           C
ATOM   3884  CB  ALA C 516      56.513  36.997 158.390  1.00 49.58           C
ATOM   3885  C   ALA C 516      56.770  37.365 160.770  1.00 49.58           C
ATOM   3886  O   ALA C 516      56.691  36.452 161.593  1.00 49.58           O
ATOM   3887  N   LEU C 517      57.736  38.296 160.824  1.00102.75           N
ATOM   3888  CA  LEU C 517      58.751  38.266 161.835  1.00102.75           C
ATOM   3889  CB  LEU C 517      59.813  39.367 161.619  1.00102.75           C
ATOM   3890  CG  LEU C 517      60.967  39.403 162.648  1.00102.75           C
ATOM   3891  CD1 LEU C 517      60.520  39.913 164.029  1.00102.75           C
ATOM   3892  CD2 LEU C 517      61.680  38.043 162.719  1.00102.75           C
ATOM   3893  C   LEU C 517      58.106  38.476 163.169  1.00102.75           C
ATOM   3894  O   LEU C 517      58.475  37.827 164.146  1.00102.75           O
ATOM   3895  N   THR C 518      57.111  39.382 163.249  1.00110.91           N
ATOM   3896  CA  THR C 518      56.537  39.677 164.532  1.00110.91           C
ATOM   3897  CB  THR C 518      55.500  40.772 164.537  1.00110.91           C
ATOM   3898  OG1 THR C 518      55.278  41.200 165.871  1.00110.91           O
ATOM   3899  CG2 THR C 518      54.173  40.248 163.972  1.00110.91           C
ATOM   3900  C   THR C 518      55.899  38.444 165.098  1.00110.91           C
ATOM   3901  O   THR C 518      55.988  38.184 166.295  1.00110.91           O
ATOM   3902  N   LEU C 519      55.228  37.642 164.257  1.00129.77           N
ATOM   3903  CA  LEU C 519      54.574  36.467 164.757  1.00129.77           C
ATOM   3904  CB  LEU C 519      53.792  35.713 163.667  1.00129.77           C
ATOM   3905  CG  LEU C 519      53.084  34.447 164.185  1.00129.77           C
ATOM   3906  CD1 LEU C 519      52.006  34.797 165.225  1.00129.77           C
ATOM   3907  CD2 LEU C 519      52.540  33.597 163.026  1.00129.77           C
ATOM   3908  C   LEU C 519      55.603  35.529 165.300  1.00129.77           C
ATOM   3909  O   LEU C 519      55.394  34.890 166.331  1.00129.77           O
ATOM   3910  N   GLY C 520      56.752  35.423 164.611  1.00 34.09           N
ATOM   3911  CA  GLY C 520      57.784  34.516 165.021  1.00 34.09           C
ATOM   3912  C   GLY C 520      58.272  34.906 166.380  1.00 34.09           C
ATOM   3913  O   GLY C 520      58.599  34.043 167.194  1.00 34.09           O
ATOM   3914  N   VAL C 521      58.392  36.222 166.644  1.00117.38           N
ATOM   3915  CA  VAL C 521      58.880  36.639 167.927  1.00117.38           C
ATOM   3916  CB  VAL C 521      59.306  38.081 168.007  1.00117.38           C
ATOM   3917  CG1 VAL C 521      60.444  38.302 166.997  1.00117.38           C
ATOM   3918  CG2 VAL C 521      58.101  39.002 167.812  1.00117.38           C
ATOM   3919  C   VAL C 521      57.869  36.349 168.997  1.00117.38           C
ATOM   3920  O   VAL C 521      58.223  35.920 170.094  1.00117.38           O
ATOM   3921  N   LEU C 522      56.570  36.545 168.705  1.00 59.11           N
ATOM   3922  CA  LEU C 522      55.559  36.347 169.706  1.00 59.11           C
ATOM   3923  CB  LEU C 522      54.141  36.633 169.184  1.00 59.11           C
ATOM   3924  CG  LEU C 522      53.923  38.100 168.769  1.00 59.11           C
ATOM   3925  CD1 LEU C 522      52.491  38.330 168.257  1.00 59.11           C
ATOM   3926  CD2 LEU C 522      54.314  39.065 169.900  1.00 59.11           C
ATOM   3927  C   LEU C 522      55.591  34.920 170.153  1.00 59.11           C
ATOM   3928  O   LEU C 522      55.368  34.622 171.326  1.00 59.11           O
ATOM   3929  N   VAL C 523      55.819  33.991 169.209  1.00 70.94           N
ATOM   3930  CA  VAL C 523      55.835  32.593 169.527  1.00 70.94           C
ATOM   3931  CB  VAL C 523      55.911  31.732 168.301  1.00 70.94           C
ATOM   3932  CG1 VAL C 523      56.011  30.261 168.740  1.00 70.94           C
ATOM   3933  CG2 VAL C 523      54.695  32.039 167.411  1.00 70.94           C
ATOM   3934  C   VAL C 523      57.009  32.219 170.397  1.00 70.94           C
ATOM   3935  O   VAL C 523      56.871  31.452 171.346  1.00 70.94           O
ATOM   3936  N   ALA C 524      58.214  32.659 169.994  1.00 98.50           N
ATOM   3937  CA  ALA C 524      59.509  32.393 170.580  1.00 98.50           C
ATOM   3938  CB  ALA C 524      60.647  32.529 169.555  1.00 98.50           C
ATOM   3939  C   ALA C 524      59.938  33.176 171.787  1.00 98.50           C
ATOM   3940  O   ALA C 524      60.711  32.668 172.598  1.00 98.50           O
ATOM   3941  N   GLY C 525      59.505  34.442 171.923  1.00 46.78           N
ATOM   3942  CA  GLY C 525      60.115  35.334 172.875  1.00 46.78           C
ATOM   3943  C   GLY C 525      60.115  34.767 174.256  1.00 46.78           C
ATOM   3944  O   GLY C 525      61.099  34.905 174.982  1.00 46.78           O
ATOM   3945  N   GLY C 526      59.028  34.103 174.665  1.00 57.37           N
ATOM   3946  CA  GLY C 526      58.972  33.640 176.015  1.00 57.37           C
ATOM   3947  C   GLY C 526      60.093  32.691 176.307  1.00 57.37           C
ATOM   3948  O   GLY C 526      60.644  32.730 177.405  1.00 57.37           O
ATOM   3949  N   VAL C 527      60.380  31.734 175.400  1.00 90.89           N
ATOM   3950  CA  VAL C 527      61.430  30.794 175.693  1.00 90.89           C
ATOM   3951  CB  VAL C 527      61.264  29.491 174.977  1.00 90.89           C
ATOM   3952  CG1 VAL C 527      62.476  28.596 175.284  1.00 90.89           C
ATOM   3953  CG2 VAL C 527      59.916  28.881 175.398  1.00 90.89           C
ATOM   3954  C   VAL C 527      62.839  31.259 175.435  1.00 90.89           C
ATOM   3955  O   VAL C 527      63.660  31.326 176.348  1.00 90.89           O
ATOM   3956  N   SER C 528      63.145  31.549 174.153  1.00122.94           N
ATOM   3957  CA  SER C 528      64.463  31.854 173.656  1.00122.94           C
ATOM   3958  CB  SER C 528      64.577  31.480 172.171  1.00122.94           C
ATOM   3959  OG  SER C 528      65.803  31.950 171.640  1.00122.94           O
ATOM   3960  C   SER C 528      64.861  33.291 173.776  1.00122.94           C
ATOM   3961  O   SER C 528      66.046  33.595 173.920  1.00122.94           O
ATOM   3962  N   GLY C 529      63.894  34.222 173.711  1.00 37.02           N
ATOM   3963  CA  GLY C 529      64.269  35.605 173.673  1.00 37.02           C
ATOM   3964  C   GLY C 529      64.185  36.041 172.237  1.00 37.02           C
ATOM   3965  O   GLY C 529      64.420  37.204 171.911  1.00 37.02           O
ATOM   3966  N   ALA C 530      63.828  35.093 171.347  1.00 85.14           N
ATOM   3967  CA  ALA C 530      63.591  35.295 169.941  1.00 85.14           C
ATOM   3968  CB  ALA C 530      62.248  35.989 169.654  1.00 85.14           C
ATOM   3969  C   ALA C 530      64.664  36.053 169.211  1.00 85.14           C
ATOM   3970  O   ALA C 530      64.415  37.156 168.724  1.00 85.14           O
ATOM   3971  N   HIS C 531      65.900  35.514 169.146  1.00105.13           N
ATOM   3972  CA  HIS C 531      66.911  36.142 168.333  1.00105.13           C
ATOM   3973  ND1 HIS C 531      69.777  34.917 170.534  1.00105.13           N
ATOM   3974  CG  HIS C 531      68.793  35.684 169.951  1.00105.13           C
ATOM   3975  CB  HIS C 531      68.299  35.511 168.545  1.00105.13           C
ATOM   3976  NE2 HIS C 531      69.142  36.400 172.061  1.00105.13           N
ATOM   3977  CD2 HIS C 531      68.416  36.583 170.898  1.00105.13           C
ATOM   3978  CE1 HIS C 531      69.947  35.388 171.794  1.00105.13           C
ATOM   3979  C   HIS C 531      66.548  35.969 166.881  1.00105.13           C
ATOM   3980  O   HIS C 531      66.386  36.937 166.140  1.00105.13           O
ATOM   3981  N   LEU C 532      66.410  34.698 166.448  1.00134.94           N
ATOM   3982  CA  LEU C 532      66.025  34.329 165.112  1.00134.94           C
ATOM   3983  CB  LEU C 532      64.572  34.690 164.757  1.00134.94           C
ATOM   3984  CG  LEU C 532      63.526  33.946 165.610  1.00134.94           C
ATOM   3985  CD1 LEU C 532      63.743  32.432 165.551  1.00134.94           C
ATOM   3986  CD2 LEU C 532      63.449  34.468 167.043  1.00134.94           C
ATOM   3987  C   LEU C 532      66.933  34.962 164.103  1.00134.94           C
ATOM   3988  O   LEU C 532      66.547  35.098 162.943  1.00134.94           O
ATOM   3989  N   ASN C 533      68.163  35.354 164.501  1.00 77.81           N
ATOM   3990  CA  ASN C 533      69.068  35.980 163.572  1.00 77.81           C
ATOM   3991  CB  ASN C 533      68.782  37.489 163.448  1.00 77.81           C
ATOM   3992  CG  ASN C 533      69.623  38.103 162.340  1.00 77.81           C
ATOM   3993  OD1 ASN C 533      70.703  37.615 162.013  1.00 77.81           O
ATOM   3994  ND2 ASN C 533      69.114  39.221 161.753  1.00 77.81           N
ATOM   3995  C   ASN C 533      70.460  35.825 164.122  1.00 77.81           C
ATOM   3996  O   ASN C 533      70.716  36.203 165.263  1.00 77.81           O
ATOM   3997  N   PRO C 534      71.394  35.311 163.367  1.00 73.00           N
ATOM   3998  CA  PRO C 534      72.725  35.119 163.879  1.00 73.00           C
ATOM   3999  CD  PRO C 534      71.113  34.479 162.208  1.00 73.00           C
ATOM   4000  CB  PRO C 534      73.471  34.340 162.797  1.00 73.00           C
ATOM   4001  CG  PRO C 534      72.354  33.583 162.051  1.00 73.00           C
ATOM   4002  C   PRO C 534      73.377  36.420 164.229  1.00 73.00           C
ATOM   4003  O   PRO C 534      74.166  36.465 165.172  1.00 73.00           O
ATOM   4004  N   ALA C 535      73.071  37.487 163.470  1.00 35.17           N
ATOM   4005  CA  ALA C 535      73.669  38.770 163.695  1.00 35.17           C
ATOM   4006  CB  ALA C 535      73.257  39.810 162.639  1.00 35.17           C
ATOM   4007  C   ALA C 535      73.235  39.285 165.028  1.00 35.17           C
ATOM   4008  O   ALA C 535      74.022  39.897 165.749  1.00 35.17           O
ATOM   4009  N   ILE C 536      71.949  39.084 165.373  1.00 87.49           N
ATOM   4010  CA  ILE C 536      71.444  39.569 166.625  1.00 87.49           C
ATOM   4011  CB  ILE C 536      69.945  39.501 166.755  1.00 87.49           C
ATOM   4012  CG1 ILE C 536      69.482  40.382 167.927  1.00 87.49           C
ATOM   4013  CG2 ILE C 536      69.514  38.035 166.902  1.00 87.49           C
ATOM   4014  CD1 ILE C 536      67.972  40.612 167.957  1.00 87.49           C
ATOM   4015  C   ILE C 536      72.057  38.806 167.760  1.00 87.49           C
ATOM   4016  O   ILE C 536      72.416  39.386 168.782  1.00 87.49           O
ATOM   4017  N   THR C 537      72.190  37.472 167.615  1.00140.79           N
ATOM   4018  CA  THR C 537      72.698  36.680 168.699  1.00140.79           C
ATOM   4019  CB  THR C 537      72.660  35.199 168.429  1.00140.79           C
ATOM   4020  OG1 THR C 537      73.498  34.856 167.343  1.00140.79           O
ATOM   4021  CG2 THR C 537      71.224  34.803 168.075  1.00140.79           C
ATOM   4022  C   THR C 537      74.104  37.100 169.011  1.00140.79           C
ATOM   4023  O   THR C 537      74.466  37.260 170.177  1.00140.79           O
ATOM   4024  N   VAL C 538      74.939  37.310 167.976  1.00 93.76           N
ATOM   4025  CA  VAL C 538      76.308  37.686 168.195  1.00 93.76           C
ATOM   4026  CB  VAL C 538      77.116  37.748 166.931  1.00 93.76           C
ATOM   4027  CG1 VAL C 538      77.140  36.347 166.298  1.00 93.76           C
ATOM   4028  CG2 VAL C 538      76.538  38.842 166.020  1.00 93.76           C
ATOM   4029  C   VAL C 538      76.366  39.040 168.842  1.00 93.76           C
ATOM   4030  O   VAL C 538      77.178  39.274 169.733  1.00 93.76           O
ATOM   4031  N   ALA C 539      75.516  39.983 168.400  1.00 32.72           N
ATOM   4032  CA  ALA C 539      75.545  41.314 168.939  1.00 32.72           C
ATOM   4033  CB  ALA C 539      74.577  42.270 168.221  1.00 32.72           C
ATOM   4034  C   ALA C 539      75.165  41.285 170.386  1.00 32.72           C
ATOM   4035  O   ALA C 539      75.760  41.982 171.206  1.00 32.72           O
ATOM   4036  N   VAL C 540      74.153  40.470 170.731  1.00 38.94           N
ATOM   4037  CA  VAL C 540      73.663  40.377 172.075  1.00 38.94           C
ATOM   4038  CB  VAL C 540      72.499  39.439 172.202  1.00 38.94           C
ATOM   4039  CG1 VAL C 540      72.118  39.330 173.688  1.00 38.94           C
ATOM   4040  CG2 VAL C 540      71.361  39.946 171.301  1.00 38.94           C
ATOM   4041  C   VAL C 540      74.757  39.852 172.946  1.00 38.94           C
ATOM   4042  O   VAL C 540      74.867  40.228 174.113  1.00 38.94           O
ATOM   4043  N   THR C 541      75.579  38.926 172.425  1.00102.63           N
ATOM   4044  CA  THR C 541      76.608  38.413 173.277  1.00102.63           C
ATOM   4045  CB  THR C 541      77.356  37.227 172.724  1.00102.63           C
ATOM   4046  OG1 THR C 541      78.085  36.597 173.768  1.00102.63           O
ATOM   4047  CG2 THR C 541      78.332  37.675 171.626  1.00102.63           C
ATOM   4048  C   THR C 541      77.582  39.509 173.586  1.00102.63           C
ATOM   4049  O   THR C 541      78.015  39.653 174.727  1.00102.63           O
ATOM   4050  N   THR C 542      77.969  40.310 172.572  1.00 53.52           N
ATOM   4051  CA  THR C 542      78.935  41.346 172.803  1.00 53.52           C
ATOM   4052  CB  THR C 542      79.387  42.000 171.531  1.00 53.52           C
ATOM   4053  OG1 THR C 542      79.957  41.035 170.659  1.00 53.52           O
ATOM   4054  CG2 THR C 542      80.427  43.079 171.876  1.00 53.52           C
ATOM   4055  C   THR C 542      78.390  42.436 173.689  1.00 53.52           C
ATOM   4056  O   THR C 542      79.032  42.838 174.657  1.00 53.52           O
ATOM   4057  N   VAL C 543      77.228  43.008 173.321  1.00 83.82           N
ATOM   4058  CA  VAL C 543      76.627  44.098 174.048  1.00 83.82           C
ATOM   4059  CB  VAL C 543      75.730  44.928 173.178  1.00 83.82           C
ATOM   4060  CG1 VAL C 543      75.084  46.023 174.043  1.00 83.82           C
ATOM   4061  CG2 VAL C 543      76.556  45.467 171.997  1.00 83.82           C
ATOM   4062  C   VAL C 543      75.808  43.705 175.245  1.00 83.82           C
ATOM   4063  O   VAL C 543      75.863  44.375 176.274  1.00 83.82           O
ATOM   4064  N   GLY C 544      74.961  42.669 175.067  1.00 75.32           N
ATOM   4065  CA  GLY C 544      73.951  42.122 175.941  1.00 75.32           C
ATOM   4066  C   GLY C 544      74.437  41.317 177.107  1.00 75.32           C
ATOM   4067  O   GLY C 544      73.708  41.204 178.087  1.00 75.32           O
ATOM   4068  N   LYS C 545      75.625  40.688 177.019  1.00147.69           N
ATOM   4069  CA  LYS C 545      76.139  39.747 177.984  1.00147.69           C
ATOM   4070  CB  LYS C 545      76.215  40.242 179.451  1.00147.69           C
ATOM   4071  CG  LYS C 545      74.928  40.146 180.277  1.00147.69           C
ATOM   4072  CD  LYS C 545      75.136  40.357 181.777  1.00147.69           C
ATOM   4073  CE  LYS C 545      73.827  40.444 182.566  1.00147.69           C
ATOM   4074  NZ  LYS C 545      73.106  39.153 182.496  1.00147.69           N
ATOM   4075  C   LYS C 545      75.324  38.485 177.914  1.00147.69           C
ATOM   4076  O   LYS C 545      75.141  37.780 178.905  1.00147.69           O
ATOM   4077  N   PHE C 546      74.833  38.170 176.696  1.00 88.52           N
ATOM   4078  CA  PHE C 546      74.123  36.960 176.380  1.00 88.52           C
ATOM   4079  CB  PHE C 546      73.627  37.009 174.919  1.00 88.52           C
ATOM   4080  CG  PHE C 546      72.880  35.788 174.502  1.00 88.52           C
ATOM   4081  CD1 PHE C 546      71.589  35.563 174.920  1.00 88.52           C
ATOM   4082  CD2 PHE C 546      73.469  34.884 173.646  1.00 88.52           C
ATOM   4083  CE1 PHE C 546      70.909  34.440 174.508  1.00 88.52           C
ATOM   4084  CE2 PHE C 546      72.794  33.761 173.230  1.00 88.52           C
ATOM   4085  CZ  PHE C 546      71.510  33.536 173.665  1.00 88.52           C
ATOM   4086  C   PHE C 546      75.127  35.859 176.532  1.00 88.52           C
ATOM   4087  O   PHE C 546      76.284  36.023 176.148  1.00 88.52           O
ATOM   4088  N   PRO C 547      74.744  34.744 177.097  1.00109.10           N
ATOM   4089  CA  PRO C 547      75.740  33.730 177.283  1.00109.10           C
ATOM   4090  CD  PRO C 547      73.858  34.776 178.246  1.00109.10           C
ATOM   4091  CB  PRO C 547      75.159  32.712 178.271  1.00109.10           C
ATOM   4092  CG  PRO C 547      73.790  33.302 178.680  1.00109.10           C
ATOM   4093  C   PRO C 547      76.319  33.190 176.017  1.00109.10           C
ATOM   4094  O   PRO C 547      75.584  32.728 175.145  1.00109.10           O
ATOM   4095  N   TRP C 548      77.663  33.188 175.960  1.00 93.33           N
ATOM   4096  CA  TRP C 548      78.458  32.795 174.835  1.00 93.33           C
ATOM   4097  CB  TRP C 548      79.964  33.008 175.064  1.00 93.33           C
ATOM   4098  CG  TRP C 548      80.532  32.210 176.214  1.00 93.33           C
ATOM   4099  CD2 TRP C 548      81.052  30.878 176.088  1.00 93.33           C
ATOM   4100  CD1 TRP C 548      80.669  32.556 177.526  1.00 93.33           C
ATOM   4101  NE1 TRP C 548      81.241  31.521 178.227  1.00 93.33           N
ATOM   4102  CE2 TRP C 548      81.483  30.482 177.354  1.00 93.33           C
ATOM   4103  CE3 TRP C 548      81.162  30.052 175.006  1.00 93.33           C
ATOM   4104  CZ2 TRP C 548      82.032  29.248 177.557  1.00 93.33           C
ATOM   4105  CZ3 TRP C 548      81.716  28.809 175.214  1.00 93.33           C
ATOM   4106  CH2 TRP C 548      82.143  28.415 176.466  1.00 93.33           C
ATOM   4107  C   TRP C 548      78.246  31.345 174.580  1.00 93.33           C
ATOM   4108  O   TRP C 548      78.363  30.879 173.448  1.00 93.33           O
ATOM   4109  N   ARG C 549      77.937  30.585 175.640  1.00 51.16           N
ATOM   4110  CA  ARG C 549      77.812  29.170 175.491  1.00 51.16           C
ATOM   4111  CB  ARG C 549      77.448  28.446 176.799  1.00 51.16           C
ATOM   4112  CG  ARG C 549      78.578  28.459 177.831  1.00 51.16           C
ATOM   4113  CD  ARG C 549      78.357  27.488 178.994  1.00 51.16           C
ATOM   4114  NE  ARG C 549      77.176  27.964 179.766  1.00 51.16           N
ATOM   4115  CZ  ARG C 549      77.351  28.807 180.825  1.00 51.16           C
ATOM   4116  NH1 ARG C 549      78.606  29.215 181.172  1.00 51.16           N
ATOM   4117  NH2 ARG C 549      76.270  29.240 181.538  1.00 51.16           N
ATOM   4118  C   ARG C 549      76.755  28.858 174.485  1.00 51.16           C
ATOM   4119  O   ARG C 549      76.924  27.922 173.705  1.00 51.16           O
ATOM   4120  N   LYS C 550      75.632  29.603 174.448  1.00238.54           N
ATOM   4121  CA  LYS C 550      74.670  29.136 173.494  1.00238.54           C
ATOM   4122  CB  LYS C 550      73.232  29.056 174.033  1.00238.54           C
ATOM   4123  CG  LYS C 550      72.617  30.387 174.450  1.00238.54           C
ATOM   4124  CD  LYS C 550      73.297  31.042 175.647  1.00238.54           C
ATOM   4125  CE  LYS C 550      72.550  32.285 176.121  1.00238.54           C
ATOM   4126  NZ  LYS C 550      71.297  31.894 176.805  1.00238.54           N
ATOM   4127  C   LYS C 550      74.656  29.962 172.245  1.00238.54           C
ATOM   4128  O   LYS C 550      73.690  29.911 171.488  1.00238.54           O
ATOM   4129  N   ILE C 551      75.734  30.708 171.948  1.00102.10           N
ATOM   4130  CA  ILE C 551      75.697  31.464 170.732  1.00102.10           C
ATOM   4131  CB  ILE C 551      76.869  32.394 170.577  1.00102.10           C
ATOM   4132  CG1 ILE C 551      78.195  31.617 170.523  1.00102.10           C
ATOM   4133  CG2 ILE C 551      76.803  33.425 171.716  1.00102.10           C
ATOM   4134  CD1 ILE C 551      79.382  32.467 170.073  1.00102.10           C
ATOM   4135  C   ILE C 551      75.674  30.520 169.566  1.00102.10           C
ATOM   4136  O   ILE C 551      74.846  30.657 168.666  1.00102.10           O
ATOM   4137  N   VAL C 552      76.575  29.518 169.554  1.00113.79           N
ATOM   4138  CA  VAL C 552      76.612  28.611 168.445  1.00113.79           C
ATOM   4139  CB  VAL C 552      77.897  27.820 168.299  1.00113.79           C
ATOM   4140  CG1 VAL C 552      79.004  28.822 167.931  1.00113.79           C
ATOM   4141  CG2 VAL C 552      78.234  27.023 169.568  1.00113.79           C
ATOM   4142  C   VAL C 552      75.394  27.730 168.411  1.00113.79           C
ATOM   4143  O   VAL C 552      74.925  27.435 167.313  1.00113.79           O
ATOM   4144  N   PRO C 553      74.824  27.275 169.504  1.00 66.05           N
ATOM   4145  CA  PRO C 553      73.666  26.435 169.394  1.00 66.05           C
ATOM   4146  CD  PRO C 553      75.489  27.122 170.788  1.00 66.05           C
ATOM   4147  CB  PRO C 553      73.374  25.932 170.806  1.00 66.05           C
ATOM   4148  CG  PRO C 553      74.747  25.979 171.499  1.00 66.05           C
ATOM   4149  C   PRO C 553      72.534  27.197 168.785  1.00 66.05           C
ATOM   4150  O   PRO C 553      71.735  26.605 168.061  1.00 66.05           O
ATOM   4151  N   TYR C 554      72.439  28.505 169.084  1.00145.54           N
ATOM   4152  CA  TYR C 554      71.406  29.336 168.535  1.00145.54           C
ATOM   4153  CB  TYR C 554      71.432  30.774 169.089  1.00145.54           C
ATOM   4154  CG  TYR C 554      70.628  30.867 170.342  1.00145.54           C
ATOM   4155  CD1 TYR C 554      70.971  30.186 171.486  1.00145.54           C
ATOM   4156  CD2 TYR C 554      69.479  31.625 170.348  1.00145.54           C
ATOM   4157  CE1 TYR C 554      70.206  30.283 172.624  1.00145.54           C
ATOM   4158  CE2 TYR C 554      68.710  31.730 171.482  1.00145.54           C
ATOM   4159  CZ  TYR C 554      69.075  31.061 172.625  1.00145.54           C
ATOM   4160  OH  TYR C 554      68.287  31.165 173.791  1.00145.54           O
ATOM   4161  C   TYR C 554      71.580  29.452 167.055  1.00145.54           C
ATOM   4162  O   TYR C 554      70.622  29.308 166.297  1.00145.54           O
ATOM   4163  N   MET C 555      72.823  29.704 166.609  1.00 32.58           N
ATOM   4164  CA  MET C 555      73.085  29.946 165.219  1.00 32.58           C
ATOM   4165  CB  MET C 555      74.555  30.304 164.945  1.00 32.58           C
ATOM   4166  CG  MET C 555      74.986  31.634 165.567  1.00 32.58           C
ATOM   4167  SD  MET C 555      76.722  32.081 165.261  1.00 32.58           S
ATOM   4168  CE  MET C 555      76.495  32.388 163.485  1.00 32.58           C
ATOM   4169  C   MET C 555      72.761  28.734 164.406  1.00 32.58           C
ATOM   4170  O   MET C 555      72.192  28.848 163.322  1.00 32.58           O
ATOM   4171  N   VAL C 556      73.126  27.537 164.902  1.00 87.77           N
ATOM   4172  CA  VAL C 556      72.891  26.334 164.155  1.00 87.77           C
ATOM   4173  CB  VAL C 556      73.480  25.113 164.802  1.00 87.77           C
ATOM   4174  CG1 VAL C 556      75.009  25.270 164.833  1.00 87.77           C
ATOM   4175  CG2 VAL C 556      72.853  24.931 166.193  1.00 87.77           C
ATOM   4176  C   VAL C 556      71.417  26.117 164.008  1.00 87.77           C
ATOM   4177  O   VAL C 556      70.944  25.736 162.939  1.00 87.77           O
ATOM   4178  N   ALA C 557      70.651  26.354 165.089  1.00 36.10           N
ATOM   4179  CA  ALA C 557      69.231  26.137 165.075  1.00 36.10           C
ATOM   4180  CB  ALA C 557      68.570  26.418 166.436  1.00 36.10           C
ATOM   4181  C   ALA C 557      68.592  27.065 164.092  1.00 36.10           C
ATOM   4182  O   ALA C 557      67.660  26.707 163.375  1.00 36.10           O
ATOM   4183  N   GLN C 558      69.086  28.305 164.056  1.00121.92           N
ATOM   4184  CA  GLN C 558      68.537  29.363 163.267  1.00121.92           C
ATOM   4185  CB  GLN C 558      69.347  30.607 163.658  1.00121.92           C
ATOM   4186  CG  GLN C 558      68.620  31.940 163.712  1.00121.92           C
ATOM   4187  CD  GLN C 558      69.431  32.732 164.738  1.00121.92           C
ATOM   4188  OE1 GLN C 558      70.619  32.987 164.547  1.00121.92           O
ATOM   4189  NE2 GLN C 558      68.795  33.079 165.890  1.00121.92           N
ATOM   4190  C   GLN C 558      68.689  29.004 161.810  1.00121.92           C
ATOM   4191  O   GLN C 558      67.736  29.076 161.034  1.00121.92           O
ATOM   4192  N   TYR C 559      69.894  28.548 161.419  1.00146.96           N
ATOM   4193  CA  TYR C 559      70.212  28.184 160.064  1.00146.96           C
ATOM   4194  CB  TYR C 559      71.697  27.811 159.914  1.00146.96           C
ATOM   4195  CG  TYR C 559      71.895  27.244 158.553  1.00146.96           C
ATOM   4196  CD1 TYR C 559      72.137  28.061 157.473  1.00146.96           C
ATOM   4197  CD2 TYR C 559      71.836  25.883 158.365  1.00146.96           C
ATOM   4198  CE1 TYR C 559      72.317  27.521 156.222  1.00146.96           C
ATOM   4199  CE2 TYR C 559      72.015  25.339 157.117  1.00146.96           C
ATOM   4200  CZ  TYR C 559      72.258  26.160 156.044  1.00146.96           C
ATOM   4201  OH  TYR C 559      72.442  25.601 154.763  1.00146.96           O
ATOM   4202  C   TYR C 559      69.408  26.991 159.646  1.00146.96           C
ATOM   4203  O   TYR C 559      68.900  26.937 158.526  1.00146.96           O
ATOM   4204  N   ILE C 560      69.290  25.989 160.537  1.00127.42           N
ATOM   4205  CA  ILE C 560      68.596  24.777 160.208  1.00127.42           C
ATOM   4206  CB  ILE C 560      68.742  23.711 161.268  1.00127.42           C
ATOM   4207  CG1 ILE C 560      68.365  22.319 160.726  1.00127.42           C
ATOM   4208  CG2 ILE C 560      67.926  24.125 162.501  1.00127.42           C
ATOM   4209  CD1 ILE C 560      66.895  22.163 160.343  1.00127.42           C
ATOM   4210  C   ILE C 560      67.144  25.080 159.986  1.00127.42           C
ATOM   4211  O   ILE C 560      66.530  24.556 159.058  1.00127.42           O
ATOM   4212  N   GLY C 561      66.553  25.944 160.833  1.00 22.54           N
ATOM   4213  CA  GLY C 561      65.153  26.243 160.718  1.00 22.54           C
ATOM   4214  C   GLY C 561      64.869  26.899 159.401  1.00 22.54           C
ATOM   4215  O   GLY C 561      63.869  26.592 158.754  1.00 22.54           O
ATOM   4216  N   ALA C 562      65.736  27.837 158.977  1.00 32.42           N
ATOM   4217  CA  ALA C 562      65.531  28.549 157.746  1.00 32.42           C
ATOM   4218  CB  ALA C 562      66.607  29.621 157.495  1.00 32.42           C
ATOM   4219  C   ALA C 562      65.579  27.585 156.598  1.00 32.42           C
ATOM   4220  O   ALA C 562      64.788  27.679 155.660  1.00 32.42           O
ATOM   4221  N   PHE C 563      66.520  26.625 156.648  1.00 42.75           N
ATOM   4222  CA  PHE C 563      66.708  25.670 155.590  1.00 42.75           C
ATOM   4223  CB  PHE C 563      67.871  24.711 155.900  1.00 42.75           C
ATOM   4224  CG  PHE C 563      68.021  23.742 154.779  1.00 42.75           C
ATOM   4225  CD1 PHE C 563      68.748  24.068 153.658  1.00 42.75           C
ATOM   4226  CD2 PHE C 563      67.438  22.498 154.857  1.00 42.75           C
ATOM   4227  CE1 PHE C 563      68.886  23.167 152.628  1.00 42.75           C
ATOM   4228  CE2 PHE C 563      67.573  21.594 153.831  1.00 42.75           C
ATOM   4229  CZ  PHE C 563      68.299  21.927 152.714  1.00 42.75           C
ATOM   4230  C   PHE C 563      65.469  24.841 155.426  1.00 42.75           C
ATOM   4231  O   PHE C 563      64.980  24.659 154.311  1.00 42.75           O
ATOM   4232  N   LEU C 564      64.924  24.322 156.543  1.00 40.22           N
ATOM   4233  CA  LEU C 564      63.779  23.452 156.512  1.00 40.22           C
ATOM   4234  CB  LEU C 564      63.421  22.883 157.895  1.00 40.22           C
ATOM   4235  CG  LEU C 564      64.504  21.962 158.486  1.00 40.22           C
ATOM   4236  CD1 LEU C 564      64.082  21.416 159.860  1.00 40.22           C
ATOM   4237  CD2 LEU C 564      64.896  20.853 157.497  1.00 40.22           C
ATOM   4238  C   LEU C 564      62.571  24.185 156.013  1.00 40.22           C
ATOM   4239  O   LEU C 564      61.782  23.642 155.243  1.00 40.22           O
ATOM   4240  N   ALA C 565      62.386  25.447 156.438  1.00 38.96           N
ATOM   4241  CA  ALA C 565      61.222  26.189 156.043  1.00 38.96           C
ATOM   4242  CB  ALA C 565      61.201  27.619 156.610  1.00 38.96           C
ATOM   4243  C   ALA C 565      61.228  26.315 154.559  1.00 38.96           C
ATOM   4244  O   ALA C 565      60.200  26.171 153.898  1.00 38.96           O
ATOM   4245  N   SER C 566      62.418  26.574 154.002  1.00 77.60           N
ATOM   4246  CA  SER C 566      62.588  26.752 152.595  1.00 77.60           C
ATOM   4247  CB  SER C 566      64.071  26.952 152.245  1.00 77.60           C
ATOM   4248  OG  SER C 566      64.267  26.830 150.846  1.00 77.60           O
ATOM   4249  C   SER C 566      62.131  25.516 151.889  1.00 77.60           C
ATOM   4250  O   SER C 566      61.419  25.594 150.889  1.00 77.60           O
ATOM   4251  N   VAL C 567      62.526  24.333 152.395  1.00106.85           N
ATOM   4252  CA  VAL C 567      62.168  23.131 151.703  1.00106.85           C
ATOM   4253  CB  VAL C 567      62.778  21.870 152.266  1.00106.85           C
ATOM   4254  CG1 VAL C 567      64.301  22.051 152.329  1.00106.85           C
ATOM   4255  CG2 VAL C 567      62.117  21.487 153.598  1.00106.85           C
ATOM   4256  C   VAL C 567      60.680  22.967 151.714  1.00106.85           C
ATOM   4257  O   VAL C 567      60.092  22.622 150.690  1.00106.85           O
ATOM   4258  N   ILE C 568      60.008  23.212 152.861  1.00171.56           N
ATOM   4259  CA  ILE C 568      58.597  22.964 152.813  1.00171.56           C
ATOM   4260  CB  ILE C 568      57.816  22.842 154.101  1.00171.56           C
ATOM   4261  CG1 ILE C 568      57.853  24.088 154.983  1.00171.56           C
ATOM   4262  CG2 ILE C 568      58.333  21.583 154.814  1.00171.56           C
ATOM   4263  CD1 ILE C 568      59.140  24.161 155.779  1.00171.56           C
ATOM   4264  C   ILE C 568      57.900  23.910 151.891  1.00171.56           C
ATOM   4265  O   ILE C 568      56.967  23.503 151.202  1.00171.56           O
ATOM   4266  N   LEU C 569      58.306  25.193 151.838  1.00117.98           N
ATOM   4267  CA  LEU C 569      57.571  26.068 150.974  1.00117.98           C
ATOM   4268  CB  LEU C 569      57.992  27.539 151.043  1.00117.98           C
ATOM   4269  CG  LEU C 569      56.961  28.427 150.327  1.00117.98           C
ATOM   4270  CD1 LEU C 569      57.043  28.356 148.792  1.00117.98           C
ATOM   4271  CD2 LEU C 569      55.566  28.024 150.818  1.00117.98           C
ATOM   4272  C   LEU C 569      57.710  25.594 149.557  1.00117.98           C
ATOM   4273  O   LEU C 569      56.754  25.626 148.785  1.00117.98           O
ATOM   4274  N   PHE C 570      58.909  25.121 149.180  1.00 58.56           N
ATOM   4275  CA  PHE C 570      59.151  24.652 147.845  1.00 58.56           C
ATOM   4276  CB  PHE C 570      60.599  24.148 147.681  1.00 58.56           C
ATOM   4277  CG  PHE C 570      60.790  23.611 146.305  1.00 58.56           C
ATOM   4278  CD1 PHE C 570      60.984  24.455 145.235  1.00 58.56           C
ATOM   4279  CD2 PHE C 570      60.793  22.252 146.089  1.00 58.56           C
ATOM   4280  CE1 PHE C 570      61.165  23.948 143.969  1.00 58.56           C
ATOM   4281  CE2 PHE C 570      60.974  21.741 144.825  1.00 58.56           C
ATOM   4282  CZ  PHE C 570      61.159  22.590 143.762  1.00 58.56           C
ATOM   4283  C   PHE C 570      58.221  23.509 147.579  1.00 58.56           C
ATOM   4284  O   PHE C 570      57.663  23.387 146.489  1.00 58.56           O
ATOM   4285  N   VAL C 571      58.030  22.635 148.580  1.00 35.30           N
ATOM   4286  CA  VAL C 571      57.194  21.482 148.403  1.00 35.30           C
ATOM   4287  CB  VAL C 571      57.136  20.621 149.630  1.00 35.30           C
ATOM   4288  CG1 VAL C 571      56.146  19.471 149.375  1.00 35.30           C
ATOM   4289  CG2 VAL C 571      58.562  20.155 149.970  1.00 35.30           C
ATOM   4290  C   VAL C 571      55.785  21.895 148.087  1.00 35.30           C
ATOM   4291  O   VAL C 571      55.156  21.328 147.195  1.00 35.30           O
ATOM   4292  N   THR C 572      55.237  22.886 148.817  1.00122.13           N
ATOM   4293  CA  THR C 572      53.869  23.283 148.617  1.00122.13           C
ATOM   4294  CB  THR C 572      53.409  24.289 149.631  1.00122.13           C
ATOM   4295  OG1 THR C 572      54.168  25.484 149.516  1.00122.13           O
ATOM   4296  CG2 THR C 572      53.581  23.685 151.035  1.00122.13           C
ATOM   4297  C   THR C 572      53.671  23.900 147.260  1.00122.13           C
ATOM   4298  O   THR C 572      52.687  23.614 146.581  1.00122.13           O
ATOM   4299  N   TYR C 573      54.588  24.808 146.870  1.00139.54           N
ATOM   4300  CA  TYR C 573      54.610  25.539 145.634  1.00139.54           C
ATOM   4301  CB  TYR C 573      55.456  26.819 145.672  1.00139.54           C
ATOM   4302  CG  TYR C 573      54.493  27.829 146.172  1.00139.54           C
ATOM   4303  CD1 TYR C 573      53.989  27.735 147.442  1.00139.54           C
ATOM   4304  CD2 TYR C 573      54.089  28.864 145.360  1.00139.54           C
ATOM   4305  CE1 TYR C 573      53.091  28.667 147.889  1.00139.54           C
ATOM   4306  CE2 TYR C 573      53.190  29.803 145.808  1.00139.54           C
ATOM   4307  CZ  TYR C 573      52.688  29.702 147.081  1.00139.54           C
ATOM   4308  OH  TYR C 573      51.763  30.654 147.559  1.00139.54           O
ATOM   4309  C   TYR C 573      54.979  24.747 144.435  1.00139.54           C
ATOM   4310  O   TYR C 573      54.573  25.175 143.356  1.00139.54           O
ATOM   4311  N   ARG C 574      55.810  23.680 144.606  1.00189.60           N
ATOM   4312  CA  ARG C 574      56.346  22.759 143.616  1.00189.60           C
ATOM   4313  CB  ARG C 574      56.050  21.278 143.908  1.00189.60           C
ATOM   4314  CG  ARG C 574      56.630  20.348 142.839  1.00189.60           C
ATOM   4315  CD  ARG C 574      56.630  18.867 143.220  1.00189.60           C
ATOM   4316  NE  ARG C 574      57.690  18.675 144.249  1.00189.60           N
ATOM   4317  CZ  ARG C 574      58.356  17.487 144.330  1.00189.60           C
ATOM   4318  NH1 ARG C 574      58.047  16.472 143.470  1.00189.60           N
ATOM   4319  NH2 ARG C 574      59.336  17.315 145.264  1.00189.60           N
ATOM   4320  C   ARG C 574      55.814  23.093 142.265  1.00189.60           C
ATOM   4321  O   ARG C 574      56.352  23.982 141.614  1.00189.60           O
ATOM   4322  N   GLY C 575      54.824  22.317 141.788  1.00128.80           N
ATOM   4323  CA  GLY C 575      53.948  22.576 140.676  1.00128.80           C
ATOM   4324  C   GLY C 575      54.175  23.880 139.981  1.00128.80           C
ATOM   4325  O   GLY C 575      54.581  23.946 138.823  1.00128.80           O
ATOM   4326  N   ALA C 576      53.853  24.956 140.718  1.00 87.31           N
ATOM   4327  CA  ALA C 576      53.840  26.319 140.304  1.00 87.31           C
ATOM   4328  CB  ALA C 576      53.648  27.164 141.570  1.00 87.31           C
ATOM   4329  C   ALA C 576      55.176  26.673 139.736  1.00 87.31           C
ATOM   4330  O   ALA C 576      55.268  27.242 138.652  1.00 87.31           O
ATOM   4331  N   LEU C 577      56.260  26.305 140.427  1.00 66.69           N
ATOM   4332  CA  LEU C 577      57.563  26.671 139.960  1.00 66.69           C
ATOM   4333  CB  LEU C 577      58.685  26.213 140.908  1.00 66.69           C
ATOM   4334  CG  LEU C 577      58.622  26.893 142.289  1.00 66.69           C
ATOM   4335  CD1 LEU C 577      59.772  26.430 143.196  1.00 66.69           C
ATOM   4336  CD2 LEU C 577      58.547  28.422 142.155  1.00 66.69           C
ATOM   4337  C   LEU C 577      57.818  26.065 138.615  1.00 66.69           C
ATOM   4338  O   LEU C 577      58.312  26.742 137.714  1.00 66.69           O
ATOM   4339  N   ASP C 578      57.478  24.775 138.438  1.00 43.31           N
ATOM   4340  CA  ASP C 578      57.743  24.102 137.195  1.00 43.31           C
ATOM   4341  CB  ASP C 578      57.380  22.608 137.244  1.00 43.31           C
ATOM   4342  CG  ASP C 578      58.359  21.918 138.184  1.00 43.31           C
ATOM   4343  OD1 ASP C 578      59.354  22.577 138.588  1.00 43.31           O
ATOM   4344  OD2 ASP C 578      58.123  20.725 138.514  1.00 43.31           O
ATOM   4345  C   ASP C 578      56.951  24.721 136.081  1.00 43.31           C
ATOM   4346  O   ASP C 578      57.482  24.953 134.995  1.00 43.31           O
ATOM   4347  N   ASN C 579      55.658  25.018 136.318  1.00 42.46           N
ATOM   4348  CA  ASN C 579      54.845  25.558 135.264  1.00 42.46           C
ATOM   4349  CB  ASN C 579      53.379  25.781 135.667  1.00 42.46           C
ATOM   4350  CG  ASN C 579      52.678  24.433 135.681  1.00 42.46           C
ATOM   4351  OD1 ASN C 579      53.306  23.389 135.848  1.00 42.46           O
ATOM   4352  ND2 ASN C 579      51.333  24.458 135.478  1.00 42.46           N
ATOM   4353  C   ASN C 579      55.396  26.885 134.863  1.00 42.46           C
ATOM   4354  O   ASN C 579      55.443  27.213 133.678  1.00 42.46           O
ATOM   4355  N   TYR C 580      55.828  27.686 135.851  1.00 48.70           N
ATOM   4356  CA  TYR C 580      56.340  28.991 135.562  1.00 48.70           C
ATOM   4357  CB  TYR C 580      56.789  29.741 136.828  1.00 48.70           C
ATOM   4358  CG  TYR C 580      57.287  31.092 136.447  1.00 48.70           C
ATOM   4359  CD1 TYR C 580      56.401  32.115 136.198  1.00 48.70           C
ATOM   4360  CD2 TYR C 580      58.637  31.343 136.352  1.00 48.70           C
ATOM   4361  CE1 TYR C 580      56.852  33.366 135.850  1.00 48.70           C
ATOM   4362  CE2 TYR C 580      59.094  32.593 136.005  1.00 48.70           C
ATOM   4363  CZ  TYR C 580      58.201  33.606 135.752  1.00 48.70           C
ATOM   4364  OH  TYR C 580      58.668  34.889 135.396  1.00 48.70           O
ATOM   4365  C   TYR C 580      57.562  28.834 134.718  1.00 48.70           C
ATOM   4366  O   TYR C 580      57.716  29.521 133.709  1.00 48.70           O
ATOM   4367  N   ASP C 581      58.454  27.899 135.103  1.00 68.56           N
ATOM   4368  CA  ASP C 581      59.686  27.739 134.385  1.00 68.56           C
ATOM   4369  CB  ASP C 581      60.550  26.586 134.924  1.00 68.56           C
ATOM   4370  CG  ASP C 581      61.069  26.995 136.296  1.00 68.56           C
ATOM   4371  OD1 ASP C 581      60.854  28.175 136.682  1.00 68.56           O
ATOM   4372  OD2 ASP C 581      61.691  26.135 136.974  1.00 68.56           O
ATOM   4373  C   ASP C 581      59.331  27.426 132.979  1.00 68.56           C
ATOM   4374  O   ASP C 581      59.889  28.051 132.079  1.00 68.56           O
ATOM   4375  N   GLY C 582      58.479  26.389 132.785  1.00108.92           N
ATOM   4376  CA  GLY C 582      57.796  26.048 131.561  1.00108.92           C
ATOM   4377  C   GLY C 582      57.634  27.298 130.770  1.00108.92           C
ATOM   4378  O   GLY C 582      58.506  27.663 129.987  1.00108.92           O
ATOM   4379  N   GLY C 583      56.417  27.871 130.880  1.00115.50           N
ATOM   4380  CA  GLY C 583      55.997  29.192 130.493  1.00115.50           C
ATOM   4381  C   GLY C 583      57.116  30.006 129.920  1.00115.50           C
ATOM   4382  O   GLY C 583      57.293  30.117 128.708  1.00115.50           O
ATOM   4383  N   VAL C 584      57.880  30.606 130.857  1.00127.32           N
ATOM   4384  CA  VAL C 584      58.961  31.539 130.692  1.00127.32           C
ATOM   4385  CB  VAL C 584      59.483  32.051 132.001  1.00127.32           C
ATOM   4386  CG1 VAL C 584      60.082  30.870 132.784  1.00127.32           C
ATOM   4387  CG2 VAL C 584      60.489  33.180 131.719  1.00127.32           C
ATOM   4388  C   VAL C 584      60.118  30.928 129.963  1.00127.32           C
ATOM   4389  O   VAL C 584      60.921  31.640 129.365  1.00127.32           O
ATOM   4390  N   ARG C 585      60.257  29.595 130.004  1.00 77.45           N
ATOM   4391  CA  ARG C 585      61.377  28.942 129.394  1.00 77.45           C
ATOM   4392  CB  ARG C 585      61.605  29.347 127.927  1.00 77.45           C
ATOM   4393  CG  ARG C 585      60.499  28.887 126.976  1.00 77.45           C
ATOM   4394  CD  ARG C 585      60.743  29.299 125.523  1.00 77.45           C
ATOM   4395  NE  ARG C 585      59.602  28.792 124.712  1.00 77.45           N
ATOM   4396  CZ  ARG C 585      59.527  29.091 123.382  1.00 77.45           C
ATOM   4397  NH1 ARG C 585      60.499  29.852 122.799  1.00 77.45           N
ATOM   4398  NH2 ARG C 585      58.482  28.629 122.636  1.00 77.45           N
ATOM   4399  C   ARG C 585      62.598  29.315 130.161  1.00 77.45           C
ATOM   4400  O   ARG C 585      63.650  29.599 129.589  1.00 77.45           O
ATOM   4401  N   ALA C 586      62.476  29.322 131.502  1.00 46.14           N
ATOM   4402  CA  ALA C 586      63.601  29.623 132.329  1.00 46.14           C
ATOM   4403  CB  ALA C 586      63.229  30.360 133.627  1.00 46.14           C
ATOM   4404  C   ALA C 586      64.217  28.320 132.716  1.00 46.14           C
ATOM   4405  O   ALA C 586      63.525  27.386 133.117  1.00 46.14           O
ATOM   4406  N   VAL C 587      65.553  28.215 132.587  1.00110.48           N
ATOM   4407  CA  VAL C 587      66.188  26.991 132.965  1.00110.48           C
ATOM   4408  CB  VAL C 587      67.372  26.618 132.123  1.00110.48           C
ATOM   4409  CG1 VAL C 587      66.886  26.294 130.707  1.00110.48           C
ATOM   4410  CG2 VAL C 587      68.385  27.770 132.167  1.00110.48           C
ATOM   4411  C   VAL C 587      66.680  27.176 134.352  1.00110.48           C
ATOM   4412  O   VAL C 587      67.305  28.185 134.677  1.00110.48           O
ATOM   4413  N   THR C 588      66.392  26.194 135.223  1.00117.72           N
ATOM   4414  CA  THR C 588      66.850  26.350 136.563  1.00117.72           C
ATOM   4415  CB  THR C 588      66.304  25.325 137.514  1.00117.72           C
ATOM   4416  OG1 THR C 588      66.731  24.026 137.133  1.00117.72           O
ATOM   4417  CG2 THR C 588      64.768  25.405 137.496  1.00117.72           C
ATOM   4418  C   THR C 588      68.334  26.202 136.535  1.00117.72           C
ATOM   4419  O   THR C 588      68.872  25.321 135.867  1.00117.72           O
ATOM   4420  N   GLY C 589      69.037  27.071 137.284  1.00 36.90           N
ATOM   4421  CA  GLY C 589      70.470  27.026 137.317  1.00 36.90           C
ATOM   4422  C   GLY C 589      71.014  28.116 136.443  1.00 36.90           C
ATOM   4423  O   GLY C 589      72.211  28.398 136.470  1.00 36.90           O
ATOM   4424  N   ALA C 590      70.137  28.764 135.653  1.00 50.95           N
ATOM   4425  CA  ALA C 590      70.518  29.826 134.757  1.00 50.95           C
ATOM   4426  CB  ALA C 590      69.514  30.070 133.619  1.00 50.95           C
ATOM   4427  C   ALA C 590      70.602  31.096 135.538  1.00 50.95           C
ATOM   4428  O   ALA C 590      70.503  31.093 136.760  1.00 50.95           O
ATOM   4429  N   ASN C 591      70.854  32.226 134.851  1.00125.65           N
ATOM   4430  CA  ASN C 591      70.927  33.479 135.545  1.00125.65           C
ATOM   4431  CB  ASN C 591      71.187  34.670 134.605  1.00125.65           C
ATOM   4432  CG  ASN C 591      71.250  35.961 135.420  1.00125.65           C
ATOM   4433  OD1 ASN C 591      71.145  37.054 134.867  1.00125.65           O
ATOM   4434  ND2 ASN C 591      71.437  35.847 136.763  1.00125.65           N
ATOM   4435  C   ASN C 591      69.606  33.729 136.210  1.00125.65           C
ATOM   4436  O   ASN C 591      69.567  34.039 137.400  1.00125.65           O
ATOM   4437  N   ALA C 592      68.484  33.605 135.473  1.00244.32           N
ATOM   4438  CA  ALA C 592      67.220  33.831 136.116  1.00244.32           C
ATOM   4439  CB  ALA C 592      66.029  33.873 135.143  1.00244.32           C
ATOM   4440  C   ALA C 592      67.024  32.669 137.030  1.00244.32           C
ATOM   4441  O   ALA C 592      67.247  31.534 136.618  1.00244.32           O
ATOM   4442  N   THR C 593      66.585  32.905 138.287  1.00297.31           N
ATOM   4443  CA  THR C 593      66.541  31.798 139.200  1.00297.31           C
ATOM   4444  CB  THR C 593      67.880  31.405 139.758  1.00297.31           C
ATOM   4445  OG1 THR C 593      68.573  32.546 140.242  1.00297.31           O
ATOM   4446  CG2 THR C 593      68.698  30.610 138.742  1.00297.31           C
ATOM   4447  C   THR C 593      65.713  32.008 140.462  1.00297.31           C
ATOM   4448  O   THR C 593      64.530  32.327 140.428  1.00297.31           O
ATOM   4449  N   ALA C 594      66.421  31.769 141.603  1.00166.54           N
ATOM   4450  CA  ALA C 594      66.231  31.553 143.032  1.00166.54           C
ATOM   4451  CB  ALA C 594      67.550  31.172 143.726  1.00166.54           C
ATOM   4452  C   ALA C 594      65.602  32.602 143.905  1.00166.54           C
ATOM   4453  O   ALA C 594      65.155  32.208 144.980  1.00166.54           O
ATOM   4454  N   GLY C 595      65.785  33.915 143.632  1.00144.03           N
ATOM   4455  CA  GLY C 595      65.080  35.055 144.203  1.00144.03           C
ATOM   4456  C   GLY C 595      64.162  34.744 145.356  1.00144.03           C
ATOM   4457  O   GLY C 595      64.243  35.329 146.433  1.00144.03           O
ATOM   4458  N   ILE C 596      63.192  33.851 145.114  1.00152.20           N
ATOM   4459  CA  ILE C 596      62.155  33.494 146.029  1.00152.20           C
ATOM   4460  CB  ILE C 596      61.404  32.338 145.447  1.00152.20           C
ATOM   4461  CG1 ILE C 596      60.251  31.873 146.330  1.00152.20           C
ATOM   4462  CG2 ILE C 596      62.422  31.247 145.095  1.00152.20           C
ATOM   4463  CD1 ILE C 596      59.533  30.692 145.691  1.00152.20           C
ATOM   4464  C   ILE C 596      62.739  33.079 147.357  1.00152.20           C
ATOM   4465  O   ILE C 596      62.222  33.480 148.399  1.00152.20           O
ATOM   4466  N   PHE C 597      63.791  32.234 147.364  1.00 92.41           N
ATOM   4467  CA  PHE C 597      64.404  31.753 148.581  1.00 92.41           C
ATOM   4468  CB  PHE C 597      65.294  30.524 148.337  1.00 92.41           C
ATOM   4469  CG  PHE C 597      64.430  29.429 147.814  1.00 92.41           C
ATOM   4470  CD1 PHE C 597      64.178  29.330 146.467  1.00 92.41           C
ATOM   4471  CD2 PHE C 597      63.891  28.489 148.656  1.00 92.41           C
ATOM   4472  CE1 PHE C 597      63.386  28.323 145.970  1.00 92.41           C
ATOM   4473  CE2 PHE C 597      63.098  27.477 148.169  1.00 92.41           C
ATOM   4474  CZ  PHE C 597      62.841  27.394 146.822  1.00 92.41           C
ATOM   4475  C   PHE C 597      65.264  32.756 149.307  1.00 92.41           C
ATOM   4476  O   PHE C 597      65.167  32.877 150.528  1.00 92.41           O
ATOM   4477  N   ALA C 598      66.138  33.498 148.589  1.00 66.17           N
ATOM   4478  CA  ALA C 598      67.095  34.337 149.269  1.00 66.17           C
ATOM   4479  CB  ALA C 598      68.467  33.665 149.464  1.00 66.17           C
ATOM   4480  C   ALA C 598      67.324  35.599 148.487  1.00 66.17           C
ATOM   4481  O   ALA C 598      66.672  35.849 147.474  1.00 66.17           O
ATOM   4482  N   SER C 599      68.252  36.447 148.989  1.00127.17           N
ATOM   4483  CA  SER C 599      68.524  37.751 148.440  1.00127.17           C
ATOM   4484  CB  SER C 599      69.161  38.706 149.464  1.00127.17           C
ATOM   4485  OG  SER C 599      68.387  38.762 150.650  1.00127.17           O
ATOM   4486  C   SER C 599      69.518  37.705 147.320  1.00127.17           C
ATOM   4487  O   SER C 599      70.357  36.812 147.236  1.00127.17           O
ATOM   4488  N   TYR C 600      69.425  38.702 146.414  1.00 81.90           N
ATOM   4489  CA  TYR C 600      70.379  38.909 145.360  1.00 81.90           C
ATOM   4490  CB  TYR C 600      69.990  38.247 144.026  1.00 81.90           C
ATOM   4491  CG  TYR C 600      70.074  36.775 144.253  1.00 81.90           C
ATOM   4492  CD1 TYR C 600      68.989  36.070 144.724  1.00 81.90           C
ATOM   4493  CD2 TYR C 600      71.248  36.101 144.008  1.00 81.90           C
ATOM   4494  CE1 TYR C 600      69.074  34.714 144.939  1.00 81.90           C
ATOM   4495  CE2 TYR C 600      71.339  34.746 144.221  1.00 81.90           C
ATOM   4496  CZ  TYR C 600      70.251  34.049 144.688  1.00 81.90           C
ATOM   4497  OH  TYR C 600      70.342  32.658 144.909  1.00 81.90           O
ATOM   4498  C   TYR C 600      70.479  40.393 145.157  1.00 81.90           C
ATOM   4499  O   TYR C 600      69.527  41.121 145.426  1.00 81.90           O
ATOM   4500  N   PRO C 601      71.606  40.869 144.699  1.00 82.11           N
ATOM   4501  CA  PRO C 601      71.864  42.275 144.511  1.00 82.11           C
ATOM   4502  CD  PRO C 601      72.786  40.047 144.505  1.00 82.11           C
ATOM   4503  CB  PRO C 601      73.377  42.389 144.326  1.00 82.11           C
ATOM   4504  CG  PRO C 601      73.801  40.992 143.838  1.00 82.11           C
ATOM   4505  C   PRO C 601      71.119  42.844 143.348  1.00 82.11           C
ATOM   4506  O   PRO C 601      70.820  42.111 142.406  1.00 82.11           O
ATOM   4507  N   GLN C 602      70.833  44.160 143.395  1.00136.78           N
ATOM   4508  CA  GLN C 602      70.145  44.809 142.324  1.00136.78           C
ATOM   4509  CB  GLN C 602      69.752  46.262 142.672  1.00136.78           C
ATOM   4510  CG  GLN C 602      68.469  46.779 142.005  1.00136.78           C
ATOM   4511  CD  GLN C 602      68.550  46.612 140.500  1.00136.78           C
ATOM   4512  OE1 GLN C 602      69.226  47.368 139.806  1.00136.78           O
ATOM   4513  NE2 GLN C 602      67.863  45.564 139.972  1.00136.78           N
ATOM   4514  C   GLN C 602      71.151  44.826 141.212  1.00136.78           C
ATOM   4515  O   GLN C 602      72.358  44.786 141.445  1.00136.78           O
ATOM   4516  N   GLU C 603      70.668  44.875 139.963  1.00127.92           N
ATOM   4517  CA  GLU C 603      71.471  44.839 138.783  1.00127.92           C
ATOM   4518  CB  GLU C 603      70.604  44.915 137.513  1.00127.92           C
ATOM   4519  CG  GLU C 603      71.380  45.206 136.229  1.00127.92           C
ATOM   4520  CD  GLU C 603      71.392  46.719 136.048  1.00127.92           C
ATOM   4521  OE1 GLU C 603      70.828  47.421 136.929  1.00127.92           O
ATOM   4522  OE2 GLU C 603      71.956  47.192 135.025  1.00127.92           O
ATOM   4523  C   GLU C 603      72.439  45.983 138.759  1.00127.92           C
ATOM   4524  O   GLU C 603      73.571  45.804 138.311  1.00127.92           O
ATOM   4525  N   PHE C 604      72.057  47.189 139.234  1.00170.85           N
ATOM   4526  CA  PHE C 604      73.005  48.254 139.045  1.00170.85           C
ATOM   4527  CB  PHE C 604      72.347  49.625 138.763  1.00170.85           C
ATOM   4528  CG  PHE C 604      71.532  50.066 139.938  1.00170.85           C
ATOM   4529  CD1 PHE C 604      72.120  50.638 141.044  1.00170.85           C
ATOM   4530  CD2 PHE C 604      70.163  49.935 139.926  1.00170.85           C
ATOM   4531  CE1 PHE C 604      71.369  51.046 142.120  1.00170.85           C
ATOM   4532  CE2 PHE C 604      69.402  50.340 140.997  1.00170.85           C
ATOM   4533  CZ  PHE C 604      70.004  50.896 142.100  1.00170.85           C
ATOM   4534  C   PHE C 604      73.916  48.445 140.225  1.00170.85           C
ATOM   4535  O   PHE C 604      74.516  49.510 140.358  1.00170.85           O
ATOM   4536  N   VAL C 605      74.127  47.421 141.074  1.00107.37           N
ATOM   4537  CA  VAL C 605      75.011  47.650 142.188  1.00107.37           C
ATOM   4538  CB  VAL C 605      74.305  47.693 143.512  1.00107.37           C
ATOM   4539  CG1 VAL C 605      73.332  48.884 143.510  1.00107.37           C
ATOM   4540  CG2 VAL C 605      73.628  46.333 143.751  1.00107.37           C
ATOM   4541  C   VAL C 605      76.012  46.534 142.264  1.00107.37           C
ATOM   4542  O   VAL C 605      75.742  45.410 141.843  1.00107.37           O
ATOM   4543  N   SER C 606      77.214  46.845 142.801  1.00 36.13           N
ATOM   4544  CA  SER C 606      78.297  45.903 142.923  1.00 36.13           C
ATOM   4545  CB  SER C 606      79.680  46.530 142.677  1.00 36.13           C
ATOM   4546  OG  SER C 606      79.967  47.491 143.682  1.00 36.13           O
ATOM   4547  C   SER C 606      78.317  45.303 144.299  1.00 36.13           C
ATOM   4548  O   SER C 606      77.487  45.615 145.150  1.00 36.13           O
ATOM   4549  N   THR C 607      79.301  44.406 144.534  1.00105.90           N
ATOM   4550  CA  THR C 607      79.439  43.696 145.775  1.00105.90           C
ATOM   4551  CB  THR C 607      80.546  42.678 145.742  1.00105.90           C
ATOM   4552  OG1 THR C 607      80.550  41.923 146.945  1.00105.90           O
ATOM   4553  CG2 THR C 607      81.896  43.387 145.545  1.00105.90           C
ATOM   4554  C   THR C 607      79.695  44.640 146.912  1.00105.90           C
ATOM   4555  O   THR C 607      79.063  44.531 147.962  1.00105.90           O
ATOM   4556  N   GLY C 608      80.619  45.603 146.738  1.00 16.68           N
ATOM   4557  CA  GLY C 608      80.947  46.499 147.811  1.00 16.68           C
ATOM   4558  C   GLY C 608      79.743  47.314 148.153  1.00 16.68           C
ATOM   4559  O   GLY C 608      79.459  47.560 149.324  1.00 16.68           O
ATOM   4560  N   ASN C 609      79.006  47.763 147.123  1.00 25.23           N
ATOM   4561  CA  ASN C 609      77.861  48.599 147.334  1.00 25.23           C
ATOM   4562  CB  ASN C 609      77.200  49.040 146.018  1.00 25.23           C
ATOM   4563  CG  ASN C 609      78.177  49.942 145.277  1.00 25.23           C
ATOM   4564  OD1 ASN C 609      78.792  50.829 145.866  1.00 25.23           O
ATOM   4565  ND2 ASN C 609      78.331  49.703 143.947  1.00 25.23           N
ATOM   4566  C   ASN C 609      76.839  47.825 148.105  1.00 25.23           C
ATOM   4567  O   ASN C 609      76.202  48.350 149.015  1.00 25.23           O
ATOM   4568  N   GLY C 610      76.651  46.544 147.749  1.00 24.34           N
ATOM   4569  CA  GLY C 610      75.680  45.717 148.407  1.00 24.34           C
ATOM   4570  C   GLY C 610      76.072  45.522 149.836  1.00 24.34           C
ATOM   4571  O   GLY C 610      75.220  45.448 150.721  1.00 24.34           O
ATOM   4572  N   LEU C 611      77.386  45.397 150.093  1.00 38.45           N
ATOM   4573  CA  LEU C 611      77.860  45.150 151.423  1.00 38.45           C
ATOM   4574  CB  LEU C 611      79.387  44.979 151.487  1.00 38.45           C
ATOM   4575  CG  LEU C 611      79.917  44.712 152.908  1.00 38.45           C
ATOM   4576  CD1 LEU C 611      79.382  43.383 153.463  1.00 38.45           C
ATOM   4577  CD2 LEU C 611      81.450  44.806 152.960  1.00 38.45           C
ATOM   4578  C   LEU C 611      77.502  46.307 152.299  1.00 38.45           C
ATOM   4579  O   LEU C 611      77.043  46.111 153.422  1.00 38.45           O
ATOM   4580  N   VAL C 612      77.684  47.545 151.803  1.00 82.54           N
ATOM   4581  CA  VAL C 612      77.433  48.700 152.619  1.00 82.54           C
ATOM   4582  CB  VAL C 612      77.799  50.005 151.967  1.00 82.54           C
ATOM   4583  CG1 VAL C 612      76.808  50.305 150.834  1.00 82.54           C
ATOM   4584  CG2 VAL C 612      77.832  51.091 153.055  1.00 82.54           C
ATOM   4585  C   VAL C 612      75.982  48.757 152.981  1.00 82.54           C
ATOM   4586  O   VAL C 612      75.633  49.113 154.105  1.00 82.54           O
ATOM   4587  N   ASP C 613      75.089  48.408 152.036  1.00 76.88           N
ATOM   4588  CA  ASP C 613      73.682  48.498 152.304  1.00 76.88           C
ATOM   4589  CB  ASP C 613      72.824  48.094 151.092  1.00 76.88           C
ATOM   4590  CG  ASP C 613      71.368  48.419 151.399  1.00 76.88           C
ATOM   4591  OD1 ASP C 613      71.091  48.908 152.527  1.00 76.88           O
ATOM   4592  OD2 ASP C 613      70.512  48.186 150.504  1.00 76.88           O
ATOM   4593  C   ASP C 613      73.315  47.585 153.440  1.00 76.88           C
ATOM   4594  O   ASP C 613      72.636  47.995 154.379  1.00 76.88           O
ATOM   4595  N   GLN C 614      73.793  46.329 153.402  1.00 95.10           N
ATOM   4596  CA  GLN C 614      73.453  45.345 154.396  1.00 95.10           C
ATOM   4597  CB  GLN C 614      74.108  43.982 154.120  1.00 95.10           C
ATOM   4598  CG  GLN C 614      73.711  43.368 152.777  1.00 95.10           C
ATOM   4599  CD  GLN C 614      72.250  42.959 152.848  1.00 95.10           C
ATOM   4600  OE1 GLN C 614      71.659  42.570 151.843  1.00 95.10           O
ATOM   4601  NE2 GLN C 614      71.647  43.051 154.064  1.00 95.10           N
ATOM   4602  C   GLN C 614      73.962  45.805 155.725  1.00 95.10           C
ATOM   4603  O   GLN C 614      73.325  45.589 156.756  1.00 95.10           O
ATOM   4604  N   ILE C 615      75.150  46.434 155.729  1.00100.16           N
ATOM   4605  CA  ILE C 615      75.769  46.874 156.945  1.00100.16           C
ATOM   4606  CB  ILE C 615      77.075  47.560 156.686  1.00100.16           C
ATOM   4607  CG1 ILE C 615      78.036  46.640 155.916  1.00100.16           C
ATOM   4608  CG2 ILE C 615      77.589  48.132 158.015  1.00100.16           C
ATOM   4609  CD1 ILE C 615      78.146  45.224 156.472  1.00100.16           C
ATOM   4610  C   ILE C 615      74.920  47.923 157.590  1.00100.16           C
ATOM   4611  O   ILE C 615      74.601  47.842 158.776  1.00100.16           O
ATOM   4612  N   VAL C 616      74.521  48.938 156.802  1.00 35.67           N
ATOM   4613  CA  VAL C 616      73.803  50.064 157.326  1.00 35.67           C
ATOM   4614  CB  VAL C 616      73.550  51.119 156.289  1.00 35.67           C
ATOM   4615  CG1 VAL C 616      72.688  52.227 156.918  1.00 35.67           C
ATOM   4616  CG2 VAL C 616      74.903  51.612 155.748  1.00 35.67           C
ATOM   4617  C   VAL C 616      72.470  49.642 157.860  1.00 35.67           C
ATOM   4618  O   VAL C 616      72.086  50.032 158.961  1.00 35.67           O
ATOM   4619  N   GLY C 617      71.728  48.828 157.089  1.00 36.29           N
ATOM   4620  CA  GLY C 617      70.397  48.441 157.468  1.00 36.29           C
ATOM   4621  C   GLY C 617      70.394  47.603 158.708  1.00 36.29           C
ATOM   4622  O   GLY C 617      69.494  47.724 159.537  1.00 36.29           O
ATOM   4623  N   THR C 618      71.369  46.688 158.846  1.00 40.36           N
ATOM   4624  CA  THR C 618      71.408  45.814 159.985  1.00 40.36           C
ATOM   4625  CB  THR C 618      72.451  44.744 159.870  1.00 40.36           C
ATOM   4626  OG1 THR C 618      72.232  43.976 158.696  1.00 40.36           O
ATOM   4627  CG2 THR C 618      72.348  43.839 161.110  1.00 40.36           C
ATOM   4628  C   THR C 618      71.709  46.616 161.208  1.00 40.36           C
ATOM   4629  O   THR C 618      71.207  46.322 162.292  1.00 40.36           O
ATOM   4630  N   ALA C 619      72.566  47.644 161.071  1.00 20.51           N
ATOM   4631  CA  ALA C 619      72.912  48.455 162.201  1.00 20.51           C
ATOM   4632  CB  ALA C 619      73.916  49.567 161.853  1.00 20.51           C
ATOM   4633  C   ALA C 619      71.659  49.113 162.688  1.00 20.51           C
ATOM   4634  O   ALA C 619      71.416  49.199 163.890  1.00 20.51           O
ATOM   4635  N   LEU C 620      70.825  49.593 161.746  1.00 86.48           N
ATOM   4636  CA  LEU C 620      69.599  50.260 162.078  1.00 86.48           C
ATOM   4637  CB  LEU C 620      68.891  50.813 160.820  1.00 86.48           C
ATOM   4638  CG  LEU C 620      67.673  51.744 161.046  1.00 86.48           C
ATOM   4639  CD1 LEU C 620      67.096  52.198 159.697  1.00 86.48           C
ATOM   4640  CD2 LEU C 620      66.586  51.131 161.944  1.00 86.48           C
ATOM   4641  C   LEU C 620      68.699  49.260 162.744  1.00 86.48           C
ATOM   4642  O   LEU C 620      68.022  49.582 163.720  1.00 86.48           O
ATOM   4643  N   LEU C 621      68.672  48.014 162.233  1.00114.37           N
ATOM   4644  CA  LEU C 621      67.793  47.004 162.756  1.00114.37           C
ATOM   4645  CB  LEU C 621      67.946  45.662 162.002  1.00114.37           C
ATOM   4646  CG  LEU C 621      67.025  44.496 162.445  1.00114.37           C
ATOM   4647  CD1 LEU C 621      67.346  43.949 163.847  1.00114.37           C
ATOM   4648  CD2 LEU C 621      65.548  44.867 162.269  1.00114.37           C
ATOM   4649  C   LEU C 621      68.141  46.754 164.190  1.00114.37           C
ATOM   4650  O   LEU C 621      67.265  46.752 165.054  1.00114.37           O
ATOM   4651  N   VAL C 622      69.439  46.549 164.479  1.00 37.82           N
ATOM   4652  CA  VAL C 622      69.873  46.238 165.812  1.00 37.82           C
ATOM   4653  CB  VAL C 622      71.346  45.963 165.889  1.00 37.82           C
ATOM   4654  CG1 VAL C 622      71.727  45.746 167.363  1.00 37.82           C
ATOM   4655  CG2 VAL C 622      71.670  44.769 164.976  1.00 37.82           C
ATOM   4656  C   VAL C 622      69.589  47.398 166.719  1.00 37.82           C
ATOM   4657  O   VAL C 622      69.064  47.223 167.817  1.00 37.82           O
ATOM   4658  N   LEU C 623      69.899  48.629 166.269  1.00 70.79           N
ATOM   4659  CA  LEU C 623      69.718  49.792 167.096  1.00 70.79           C
ATOM   4660  CB  LEU C 623      69.999  51.107 166.343  1.00 70.79           C
ATOM   4661  CG  LEU C 623      71.460  51.577 166.311  1.00 70.79           C
ATOM   4662  CD1 LEU C 623      71.653  52.723 165.304  1.00 70.79           C
ATOM   4663  CD2 LEU C 623      71.884  52.031 167.718  1.00 70.79           C
ATOM   4664  C   LEU C 623      68.289  49.913 167.523  1.00 70.79           C
ATOM   4665  O   LEU C 623      68.004  50.106 168.703  1.00 70.79           O
ATOM   4666  N   ALA C 624      67.358  49.809 166.561  1.00 50.55           N
ATOM   4667  CA  ALA C 624      65.952  49.977 166.799  1.00 50.55           C
ATOM   4668  CB  ALA C 624      65.124  49.958 165.502  1.00 50.55           C
ATOM   4669  C   ALA C 624      65.433  48.884 167.673  1.00 50.55           C
ATOM   4670  O   ALA C 624      64.519  49.098 168.467  1.00 50.55           O
ATOM   4671  N   ILE C 625      65.969  47.662 167.513  1.00131.70           N
ATOM   4672  CA  ILE C 625      65.469  46.555 168.272  1.00131.70           C
ATOM   4673  CB  ILE C 625      66.069  45.235 167.845  1.00131.70           C
ATOM   4674  CG1 ILE C 625      65.133  44.083 168.223  1.00131.70           C
ATOM   4675  CG2 ILE C 625      67.477  45.076 168.435  1.00131.70           C
ATOM   4676  CD1 ILE C 625      63.878  44.038 167.354  1.00131.70           C
ATOM   4677  C   ILE C 625      65.751  46.811 169.726  1.00131.70           C
ATOM   4678  O   ILE C 625      64.906  46.558 170.582  1.00131.70           O
ATOM   4679  N   LEU C 626      66.955  47.325 170.047  1.00 49.36           N
ATOM   4680  CA  LEU C 626      67.311  47.596 171.409  1.00 49.36           C
ATOM   4681  CB  LEU C 626      68.773  48.049 171.561  1.00 49.36           C
ATOM   4682  CG  LEU C 626      69.797  46.971 171.158  1.00 49.36           C
ATOM   4683  CD1 LEU C 626      71.238  47.474 171.331  1.00 49.36           C
ATOM   4684  CD2 LEU C 626      69.537  45.647 171.892  1.00 49.36           C
ATOM   4685  C   LEU C 626      66.434  48.687 171.941  1.00 49.36           C
ATOM   4686  O   LEU C 626      65.958  48.616 173.073  1.00 49.36           O
ATOM   4687  N   ALA C 627      66.194  49.732 171.127  1.00 40.46           N
ATOM   4688  CA  ALA C 627      65.413  50.860 171.552  1.00 40.46           C
ATOM   4689  CB  ALA C 627      65.332  51.960 170.480  1.00 40.46           C
ATOM   4690  C   ALA C 627      64.010  50.430 171.855  1.00 40.46           C
ATOM   4691  O   ALA C 627      63.432  50.835 172.863  1.00 40.46           O
ATOM   4692  N   ILE C 628      63.424  49.589 170.984  1.00132.16           N
ATOM   4693  CA  ILE C 628      62.070  49.157 171.169  1.00132.16           C
ATOM   4694  CB  ILE C 628      61.530  48.356 170.015  1.00132.16           C
ATOM   4695  CG1 ILE C 628      60.005  48.204 170.146  1.00132.16           C
ATOM   4696  CG2 ILE C 628      62.278  47.016 169.950  1.00132.16           C
ATOM   4697  CD1 ILE C 628      59.246  49.521 169.991  1.00132.16           C
ATOM   4698  C   ILE C 628      61.979  48.325 172.409  1.00132.16           C
ATOM   4699  O   ILE C 628      60.995  48.406 173.135  1.00132.16           O
ATOM   4700  N   THR C 629      62.975  47.456 172.653  1.00 55.03           N
ATOM   4701  CA  THR C 629      62.998  46.594 173.804  1.00 55.03           C
ATOM   4702  CB  THR C 629      64.061  45.538 173.703  1.00 55.03           C
ATOM   4703  OG1 THR C 629      65.349  46.136 173.692  1.00 55.03           O
ATOM   4704  CG2 THR C 629      63.844  44.747 172.404  1.00 55.03           C
ATOM   4705  C   THR C 629      63.271  47.360 175.064  1.00 55.03           C
ATOM   4706  O   THR C 629      62.703  47.066 176.113  1.00 55.03           O
ATOM   4707  N   ASP C 630      64.152  48.373 174.987  1.00 80.57           N
ATOM   4708  CA  ASP C 630      64.641  49.069 176.143  1.00 80.57           C
ATOM   4709  CB  ASP C 630      65.623  50.191 175.760  1.00 80.57           C
ATOM   4710  CG  ASP C 630      66.479  50.545 176.965  1.00 80.57           C
ATOM   4711  OD1 ASP C 630      67.191  49.635 177.464  1.00 80.57           O
ATOM   4712  OD2 ASP C 630      66.458  51.732 177.383  1.00 80.57           O
ATOM   4713  C   ASP C 630      63.510  49.687 176.904  1.00 80.57           C
ATOM   4714  O   ASP C 630      62.842  50.601 176.426  1.00 80.57           O
ATOM   4715  N   SER C 631      63.252  49.176 178.122  1.00 76.09           N
ATOM   4716  CA  SER C 631      62.242  49.742 178.968  1.00 76.09           C
ATOM   4717  CB  SER C 631      61.913  48.856 180.181  1.00 76.09           C
ATOM   4718  OG  SER C 631      60.909  49.470 180.976  1.00 76.09           O
ATOM   4719  C   SER C 631      62.780  51.037 179.491  1.00 76.09           C
ATOM   4720  O   SER C 631      62.027  51.942 179.848  1.00 76.09           O
ATOM   4721  N   ARG C 632      64.122  51.134 179.540  1.00127.71           N
ATOM   4722  CA  ARG C 632      64.838  52.248 180.088  1.00127.71           C
ATOM   4723  CB  ARG C 632      66.359  52.013 180.113  1.00127.71           C
ATOM   4724  CG  ARG C 632      67.157  53.179 180.699  1.00127.71           C
ATOM   4725  CD  ARG C 632      66.989  53.337 182.212  1.00127.71           C
ATOM   4726  NE  ARG C 632      67.823  54.498 182.636  1.00127.71           N
ATOM   4727  CZ  ARG C 632      68.086  54.702 183.960  1.00127.71           C
ATOM   4728  NH1 ARG C 632      67.590  53.841 184.896  1.00127.71           N
ATOM   4729  NH2 ARG C 632      68.849  55.765 184.347  1.00127.71           N
ATOM   4730  C   ARG C 632      64.594  53.493 179.295  1.00127.71           C
ATOM   4731  O   ARG C 632      64.471  54.569 179.880  1.00127.71           O
ATOM   4732  N   ASN C 633      64.519  53.399 177.950  1.00157.97           N
ATOM   4733  CA  ASN C 633      64.368  54.612 177.196  1.00157.97           C
ATOM   4734  CB  ASN C 633      64.460  54.460 175.657  1.00157.97           C
ATOM   4735  CG  ASN C 633      63.393  53.552 175.056  1.00157.97           C
ATOM   4736  OD1 ASN C 633      62.525  53.017 175.740  1.00157.97           O
ATOM   4737  ND2 ASN C 633      63.476  53.360 173.712  1.00157.97           N
ATOM   4738  C   ASN C 633      63.093  55.236 177.618  1.00157.97           C
ATOM   4739  O   ASN C 633      62.088  54.538 177.705  1.00157.97           O
ATOM   4740  N   MET C 634      63.150  56.567 177.892  1.00238.52           N
ATOM   4741  CA  MET C 634      62.108  57.337 178.522  1.00238.52           C
ATOM   4742  CB  MET C 634      62.590  58.737 178.953  1.00238.52           C
ATOM   4743  CG  MET C 634      61.768  59.427 180.053  1.00238.52           C
ATOM   4744  SD  MET C 634      60.135  60.083 179.587  1.00238.52           S
ATOM   4745  CE  MET C 634      59.235  58.516 179.757  1.00238.52           C
ATOM   4746  C   MET C 634      60.958  57.504 177.592  1.00238.52           C
ATOM   4747  O   MET C 634      60.580  58.600 177.180  1.00238.52           O
ATOM   4748  N   ALA C 635      60.330  56.369 177.304  1.00278.79           N
ATOM   4749  CA  ALA C 635      59.172  56.251 176.507  1.00278.79           C
ATOM   4750  CB  ALA C 635      59.434  55.683 175.102  1.00278.79           C
ATOM   4751  C   ALA C 635      58.407  55.232 177.261  1.00278.79           C
ATOM   4752  O   ALA C 635      58.976  54.497 178.068  1.00278.79           O
ATOM   4753  N   VAL C 636      57.091  55.163 177.056  1.00142.33           N
ATOM   4754  CA  VAL C 636      56.405  54.189 177.837  1.00142.33           C
ATOM   4755  CB  VAL C 636      54.912  54.283 177.777  1.00142.33           C
ATOM   4756  CG1 VAL C 636      54.443  53.900 176.363  1.00142.33           C
ATOM   4757  CG2 VAL C 636      54.343  53.400 178.899  1.00142.33           C
ATOM   4758  C   VAL C 636      56.812  52.846 177.335  1.00142.33           C
ATOM   4759  O   VAL C 636      57.221  52.695 176.185  1.00142.33           O
ATOM   4760  N   PRO C 637      56.748  51.867 178.194  1.00 83.43           N
ATOM   4761  CA  PRO C 637      57.103  50.544 177.781  1.00 83.43           C
ATOM   4762  CD  PRO C 637      56.975  52.074 179.615  1.00 83.43           C
ATOM   4763  CB  PRO C 637      57.125  49.703 179.053  1.00 83.43           C
ATOM   4764  CG  PRO C 637      57.510  50.728 180.140  1.00 83.43           C
ATOM   4765  C   PRO C 637      56.154  50.103 176.722  1.00 83.43           C
ATOM   4766  O   PRO C 637      54.945  50.259 176.880  1.00 83.43           O
ATOM   4767  N   GLN C 638      56.712  49.557 175.633  1.00169.91           N
ATOM   4768  CA  GLN C 638      56.014  49.182 174.447  1.00169.91           C
ATOM   4769  CB  GLN C 638      57.008  48.791 173.338  1.00169.91           C
ATOM   4770  CG  GLN C 638      57.811  47.512 173.617  1.00169.91           C
ATOM   4771  CD  GLN C 638      58.751  47.655 174.818  1.00169.91           C
ATOM   4772  OE1 GLN C 638      59.027  46.671 175.503  1.00169.91           O
ATOM   4773  NE2 GLN C 638      59.282  48.880 175.084  1.00169.91           N
ATOM   4774  C   GLN C 638      55.077  48.039 174.655  1.00169.91           C
ATOM   4775  O   GLN C 638      53.884  48.180 174.392  1.00169.91           O
ATOM   4776  N   GLY C 639      55.563  46.914 175.220  1.00 61.31           N
ATOM   4777  CA  GLY C 639      54.734  45.742 175.308  1.00 61.31           C
ATOM   4778  C   GLY C 639      54.576  45.167 173.918  1.00 61.31           C
ATOM   4779  O   GLY C 639      54.959  44.030 173.652  1.00 61.31           O
ATOM   4780  N   VAL C 640      54.008  45.981 173.010  1.00 99.90           N
ATOM   4781  CA  VAL C 640      53.640  45.795 171.632  1.00 99.90           C
ATOM   4782  CB  VAL C 640      52.809  46.950 171.134  1.00 99.90           C
ATOM   4783  CG1 VAL C 640      52.417  46.745 169.660  1.00 99.90           C
ATOM   4784  CG2 VAL C 640      51.601  47.102 172.077  1.00 99.90           C
ATOM   4785  C   VAL C 640      54.883  45.629 170.801  1.00 99.90           C
ATOM   4786  O   VAL C 640      54.822  45.457 169.584  1.00 99.90           O
ATOM   4787  N   GLN C 641      56.059  45.668 171.452  1.00 87.97           N
ATOM   4788  CA  GLN C 641      57.340  45.712 170.802  1.00 87.97           C
ATOM   4789  CB  GLN C 641      58.499  45.349 171.740  1.00 87.97           C
ATOM   4790  CG  GLN C 641      59.857  45.385 171.041  1.00 87.97           C
ATOM   4791  CD  GLN C 641      60.835  44.594 171.894  1.00 87.97           C
ATOM   4792  OE1 GLN C 641      61.000  44.858 173.083  1.00 87.97           O
ATOM   4793  NE2 GLN C 641      61.487  43.576 171.270  1.00 87.97           N
ATOM   4794  C   GLN C 641      57.458  44.721 169.688  1.00 87.97           C
ATOM   4795  O   GLN C 641      58.019  45.082 168.655  1.00 87.97           O
ATOM   4796  N   PRO C 642      57.001  43.510 169.792  1.00 84.19           N
ATOM   4797  CA  PRO C 642      57.181  42.606 168.692  1.00 84.19           C
ATOM   4798  CD  PRO C 642      56.887  42.819 171.065  1.00 84.19           C
ATOM   4799  CB  PRO C 642      56.653  41.267 169.196  1.00 84.19           C
ATOM   4800  CG  PRO C 642      56.936  41.322 170.712  1.00 84.19           C
ATOM   4801  C   PRO C 642      56.562  43.113 167.425  1.00 84.19           C
ATOM   4802  O   PRO C 642      57.179  42.977 166.369  1.00 84.19           O
ATOM   4803  N   LEU C 643      55.360  43.714 167.495  1.00105.86           N
ATOM   4804  CA  LEU C 643      54.732  44.198 166.299  1.00105.86           C
ATOM   4805  CB  LEU C 643      53.291  44.712 166.522  1.00105.86           C
ATOM   4806  CG  LEU C 643      52.487  45.068 165.241  1.00105.86           C
ATOM   4807  CD1 LEU C 643      51.047  45.454 165.602  1.00105.86           C
ATOM   4808  CD2 LEU C 643      53.136  46.162 164.377  1.00105.86           C
ATOM   4809  C   LEU C 643      55.569  45.322 165.782  1.00105.86           C
ATOM   4810  O   LEU C 643      55.776  45.443 164.576  1.00105.86           O
ATOM   4811  N   PHE C 644      56.092  46.163 166.693  1.00 60.55           N
ATOM   4812  CA  PHE C 644      56.852  47.316 166.298  1.00 60.55           C
ATOM   4813  CB  PHE C 644      57.465  48.096 167.474  1.00 60.55           C
ATOM   4814  CG  PHE C 644      56.403  48.789 168.246  1.00 60.55           C
ATOM   4815  CD1 PHE C 644      55.752  48.152 169.274  1.00 60.55           C
ATOM   4816  CD2 PHE C 644      56.071  50.087 167.943  1.00 60.55           C
ATOM   4817  CE1 PHE C 644      54.777  48.807 169.986  1.00 60.55           C
ATOM   4818  CE2 PHE C 644      55.096  50.740 168.654  1.00 60.55           C
ATOM   4819  CZ  PHE C 644      54.444  50.102 169.679  1.00 60.55           C
ATOM   4820  C   PHE C 644      58.033  46.857 165.519  1.00 60.55           C
ATOM   4821  O   PHE C 644      58.400  47.467 164.516  1.00 60.55           O
ATOM   4822  N   ILE C 645      58.678  45.775 165.986  1.00 48.67           N
ATOM   4823  CA  ILE C 645      59.851  45.281 165.334  1.00 48.67           C
ATOM   4824  CB  ILE C 645      60.436  44.083 166.026  1.00 48.67           C
ATOM   4825  CG1 ILE C 645      60.875  44.453 167.453  1.00 48.67           C
ATOM   4826  CG2 ILE C 645      61.577  43.536 165.151  1.00 48.67           C
ATOM   4827  CD1 ILE C 645      61.210  43.243 168.326  1.00 48.67           C
ATOM   4828  C   ILE C 645      59.473  44.872 163.951  1.00 48.67           C
ATOM   4829  O   ILE C 645      60.213  45.124 163.005  1.00 48.67           O
ATOM   4830  N   GLY C 646      58.307  44.224 163.788  1.00 40.39           N
ATOM   4831  CA  GLY C 646      57.927  43.792 162.477  1.00 40.39           C
ATOM   4832  C   GLY C 646      57.784  44.995 161.608  1.00 40.39           C
ATOM   4833  O   GLY C 646      58.294  45.025 160.496  1.00 40.39           O
ATOM   4834  N   LEU C 647      57.129  46.047 162.116  1.00108.16           N
ATOM   4835  CA  LEU C 647      56.845  47.216 161.336  1.00108.16           C
ATOM   4836  CB  LEU C 647      56.016  48.212 162.169  1.00108.16           C
ATOM   4837  CG  LEU C 647      55.319  49.333 161.381  1.00108.16           C
ATOM   4838  CD1 LEU C 647      54.530  50.250 162.329  1.00108.16           C
ATOM   4839  CD2 LEU C 647      56.291  50.104 160.480  1.00108.16           C
ATOM   4840  C   LEU C 647      58.159  47.826 160.934  1.00108.16           C
ATOM   4841  O   LEU C 647      58.301  48.361 159.834  1.00108.16           O
ATOM   4842  N   ALA C 648      59.164  47.763 161.829  1.00 45.80           N
ATOM   4843  CA  ALA C 648      60.460  48.317 161.552  1.00 45.80           C
ATOM   4844  CB  ALA C 648      61.430  48.177 162.737  1.00 45.80           C
ATOM   4845  C   ALA C 648      61.073  47.602 160.384  1.00 45.80           C
ATOM   4846  O   ALA C 648      61.629  48.235 159.489  1.00 45.80           O
ATOM   4847  N   LEU C 649      60.971  46.258 160.347  1.00102.38           N
ATOM   4848  CA  LEU C 649      61.535  45.502 159.264  1.00102.38           C
ATOM   4849  CB  LEU C 649      61.401  43.974 159.418  1.00102.38           C
ATOM   4850  CG  LEU C 649      62.432  43.340 160.375  1.00102.38           C
ATOM   4851  CD1 LEU C 649      63.849  43.422 159.786  1.00102.38           C
ATOM   4852  CD2 LEU C 649      62.356  43.934 161.787  1.00102.38           C
ATOM   4853  C   LEU C 649      60.847  45.903 158.006  1.00102.38           C
ATOM   4854  O   LEU C 649      61.460  45.945 156.941  1.00102.38           O
ATOM   4855  N   GLY C 650      59.542  46.199 158.096  1.00113.75           N
ATOM   4856  CA  GLY C 650      58.806  46.560 156.927  1.00113.75           C
ATOM   4857  C   GLY C 650      59.362  47.822 156.325  1.00113.75           C
ATOM   4858  O   GLY C 650      59.528  47.920 155.112  1.00113.75           O
ATOM   4859  N   ALA C 651      59.654  48.833 157.162  1.00 67.28           N
ATOM   4860  CA  ALA C 651      60.143  50.108 156.711  1.00 67.28           C
ATOM   4861  CB  ALA C 651      60.299  51.089 157.879  1.00 67.28           C
ATOM   4862  C   ALA C 651      61.487  49.954 156.075  1.00 67.28           C
ATOM   4863  O   ALA C 651      61.777  50.588 155.061  1.00 67.28           O
ATOM   4864  N   LEU C 652      62.360  49.127 156.679  1.00 91.86           N
ATOM   4865  CA  LEU C 652      63.675  48.943 156.138  1.00 91.86           C
ATOM   4866  CB  LEU C 652      64.611  48.113 157.038  1.00 91.86           C
ATOM   4867  CG  LEU C 652      65.180  48.895 158.239  1.00 91.86           C
ATOM   4868  CD1 LEU C 652      64.076  49.420 159.165  1.00 91.86           C
ATOM   4869  CD2 LEU C 652      66.236  48.065 158.986  1.00 91.86           C
ATOM   4870  C   LEU C 652      63.589  48.268 154.811  1.00 91.86           C
ATOM   4871  O   LEU C 652      64.272  48.650 153.863  1.00 91.86           O
ATOM   4872  N   ILE C 653      62.729  47.246 154.698  1.00146.20           N
ATOM   4873  CA  ILE C 653      62.655  46.516 153.469  1.00146.20           C
ATOM   4874  CB  ILE C 653      61.779  45.294 153.533  1.00146.20           C
ATOM   4875  CG1 ILE C 653      62.039  44.396 152.313  1.00146.20           C
ATOM   4876  CG2 ILE C 653      60.314  45.742 153.651  1.00146.20           C
ATOM   4877  CD1 ILE C 653      63.436  43.777 152.298  1.00146.20           C
ATOM   4878  C   ILE C 653      62.146  47.400 152.374  1.00146.20           C
ATOM   4879  O   ILE C 653      62.594  47.306 151.236  1.00146.20           O
ATOM   4880  N   LEU C 654      61.157  48.257 152.672  1.00139.92           N
ATOM   4881  CA  LEU C 654      60.575  49.099 151.667  1.00139.92           C
ATOM   4882  CB  LEU C 654      59.337  49.840 152.225  1.00139.92           C
ATOM   4883  CG  LEU C 654      58.435  50.599 151.220  1.00139.92           C
ATOM   4884  CD1 LEU C 654      57.264  51.266 151.960  1.00139.92           C
ATOM   4885  CD2 LEU C 654      59.189  51.606 150.337  1.00139.92           C
ATOM   4886  C   LEU C 654      61.568  50.120 151.191  1.00139.92           C
ATOM   4887  O   LEU C 654      61.652  50.436 150.008  1.00139.92           O
ATOM   4888  N   CYS C 655      62.297  50.700 152.147  1.00152.90           N
ATOM   4889  CA  CYS C 655      63.267  51.752 152.049  1.00152.90           C
ATOM   4890  CB  CYS C 655      63.637  52.016 153.526  1.00152.90           C
ATOM   4891  SG  CYS C 655      64.655  53.439 153.970  1.00152.90           S
ATOM   4892  C   CYS C 655      64.481  51.308 151.286  1.00152.90           C
ATOM   4893  O   CYS C 655      64.951  52.028 150.410  1.00152.90           O
ATOM   4894  N   PHE C 656      65.021  50.107 151.587  1.00161.07           N
ATOM   4895  CA  PHE C 656      66.271  49.709 150.987  1.00161.07           C
ATOM   4896  CB  PHE C 656      67.364  49.405 152.032  1.00161.07           C
ATOM   4897  CG  PHE C 656      67.726  50.591 152.858  1.00161.07           C
ATOM   4898  CD1 PHE C 656      66.948  50.974 153.925  1.00161.07           C
ATOM   4899  CD2 PHE C 656      68.875  51.296 152.588  1.00161.07           C
ATOM   4900  CE1 PHE C 656      67.299  52.062 154.690  1.00161.07           C
ATOM   4901  CE2 PHE C 656      69.229  52.385 153.348  1.00161.07           C
ATOM   4902  CZ  PHE C 656      68.438  52.773 154.401  1.00161.07           C
ATOM   4903  C   PHE C 656      66.162  48.376 150.291  1.00161.07           C
ATOM   4904  O   PHE C 656      67.140  47.908 149.712  1.00161.07           O
ATOM   4905  N   GLY C 657      64.979  47.746 150.275  1.00124.12           N
ATOM   4906  CA  GLY C 657      64.818  46.394 149.798  1.00124.12           C
ATOM   4907  C   GLY C 657      65.189  46.234 148.361  1.00124.12           C
ATOM   4908  O   GLY C 657      65.713  45.200 147.952  1.00124.12           O
ATOM   4909  N   TYR C 658      64.918  47.249 147.541  1.00154.39           N
ATOM   4910  CA  TYR C 658      65.143  47.143 146.136  1.00154.39           C
ATOM   4911  CB  TYR C 658      64.594  48.374 145.410  1.00154.39           C
ATOM   4912  CG  TYR C 658      63.135  48.196 145.650  1.00154.39           C
ATOM   4913  CD1 TYR C 658      62.560  48.633 146.823  1.00154.39           C
ATOM   4914  CD2 TYR C 658      62.347  47.560 144.719  1.00154.39           C
ATOM   4915  CE1 TYR C 658      61.218  48.450 147.058  1.00154.39           C
ATOM   4916  CE2 TYR C 658      61.005  47.374 144.948  1.00154.39           C
ATOM   4917  CZ  TYR C 658      60.439  47.819 146.118  1.00154.39           C
ATOM   4918  OH  TYR C 658      59.062  47.627 146.353  1.00154.39           O
ATOM   4919  C   TYR C 658      66.602  46.900 145.864  1.00154.39           C
ATOM   4920  O   TYR C 658      66.942  46.295 144.848  1.00154.39           O
ATOM   4921  N   ASN C 659      67.501  47.437 146.715  1.00 75.82           N
ATOM   4922  CA  ASN C 659      68.924  47.278 146.556  1.00 75.82           C
ATOM   4923  CB  ASN C 659      69.726  48.221 147.468  1.00 75.82           C
ATOM   4924  CG  ASN C 659      69.512  49.644 146.977  1.00 75.82           C
ATOM   4925  OD1 ASN C 659      69.552  49.914 145.777  1.00 75.82           O
ATOM   4926  ND2 ASN C 659      69.274  50.584 147.929  1.00 75.82           N
ATOM   4927  C   ASN C 659      69.450  45.884 146.815  1.00 75.82           C
ATOM   4928  O   ASN C 659      70.193  45.353 145.990  1.00 75.82           O
ATOM   4929  N   CYS C 660      69.103  45.238 147.953  1.00167.89           N
ATOM   4930  CA  CYS C 660      69.747  43.978 148.231  1.00167.89           C
ATOM   4931  CB  CYS C 660      70.899  44.139 149.235  1.00167.89           C
ATOM   4932  SG  CYS C 660      70.338  44.886 150.795  1.00167.89           S
ATOM   4933  C   CYS C 660      68.793  42.979 148.814  1.00167.89           C
ATOM   4934  O   CYS C 660      69.211  41.895 149.220  1.00167.89           O
ATOM   4935  N   GLY C 661      67.489  43.299 148.877  1.00 72.08           N
ATOM   4936  CA  GLY C 661      66.546  42.334 149.367  1.00 72.08           C
ATOM   4937  C   GLY C 661      66.526  42.355 150.866  1.00 72.08           C
ATOM   4938  O   GLY C 661      65.872  41.518 151.488  1.00 72.08           O
ATOM   4939  N   ALA C 662      67.262  43.303 151.478  1.00241.19           N
ATOM   4940  CA  ALA C 662      67.316  43.491 152.903  1.00241.19           C
ATOM   4941  CB  ALA C 662      66.106  44.265 153.458  1.00241.19           C
ATOM   4942  C   ALA C 662      67.419  42.188 153.646  1.00241.19           C
ATOM   4943  O   ALA C 662      66.524  41.896 154.440  1.00241.19           O
ATOM   4944  N   PRO C 663      68.421  41.361 153.443  1.00150.32           N
ATOM   4945  CA  PRO C 663      68.508  40.152 154.210  1.00150.32           C
ATOM   4946  CD  PRO C 663      69.164  41.250 152.199  1.00150.32           C
ATOM   4947  CB  PRO C 663      69.606  39.297 153.569  1.00150.32           C
ATOM   4948  CG  PRO C 663      70.258  40.220 152.525  1.00150.32           C
ATOM   4949  C   PRO C 663      68.657  40.385 155.682  1.00150.32           C
ATOM   4950  O   PRO C 663      67.869  39.840 156.452  1.00150.32           O
ATOM   4951  N   LEU C 664      69.682  41.157 156.092  1.00168.80           N
ATOM   4952  CA  LEU C 664      69.898  41.564 157.453  1.00168.80           C
ATOM   4953  CB  LEU C 664      68.857  42.584 157.966  1.00168.80           C
ATOM   4954  CG  LEU C 664      67.385  42.128 157.885  1.00168.80           C
ATOM   4955  CD1 LEU C 664      67.087  40.960 158.840  1.00168.80           C
ATOM   4956  CD2 LEU C 664      66.429  43.314 158.086  1.00168.80           C
ATOM   4957  C   LEU C 664      69.939  40.386 158.379  1.00168.80           C
ATOM   4958  O   LEU C 664      69.903  40.570 159.595  1.00168.80           O
ATOM   4959  N   ASN C 665      70.040  39.150 157.847  1.00 84.49           N
ATOM   4960  CA  ASN C 665      70.027  37.998 158.711  1.00 84.49           C
ATOM   4961  CB  ASN C 665      68.585  37.523 158.965  1.00 84.49           C
ATOM   4962  CG  ASN C 665      68.555  36.380 159.963  1.00 84.49           C
ATOM   4963  OD1 ASN C 665      69.446  35.533 159.998  1.00 84.49           O
ATOM   4964  ND2 ASN C 665      67.479  36.349 160.793  1.00 84.49           N
ATOM   4965  C   ASN C 665      70.754  36.890 158.001  1.00 84.49           C
ATOM   4966  O   ASN C 665      70.293  36.411 156.966  1.00 84.49           O
ATOM   4967  N   PRO C 666      71.862  36.441 158.528  1.00 78.26           N
ATOM   4968  CA  PRO C 666      72.619  35.407 157.871  1.00 78.26           C
ATOM   4969  CD  PRO C 666      72.702  37.283 159.364  1.00 78.26           C
ATOM   4970  CB  PRO C 666      73.935  35.312 158.638  1.00 78.26           C
ATOM   4971  CG  PRO C 666      74.130  36.736 159.192  1.00 78.26           C
ATOM   4972  C   PRO C 666      71.894  34.102 157.728  1.00 78.26           C
ATOM   4973  O   PRO C 666      72.046  33.441 156.701  1.00 78.26           O
ATOM   4974  N   ALA C 667      71.119  33.698 158.749  1.00 38.87           N
ATOM   4975  CA  ALA C 667      70.415  32.450 158.697  1.00 38.87           C
ATOM   4976  CB  ALA C 667      69.719  32.104 160.023  1.00 38.87           C
ATOM   4977  C   ALA C 667      69.358  32.515 157.641  1.00 38.87           C
ATOM   4978  O   ALA C 667      69.150  31.558 156.896  1.00 38.87           O
ATOM   4979  N   ARG C 668      68.657  33.661 157.547  1.00186.53           N
ATOM   4980  CA  ARG C 668      67.566  33.742 156.623  1.00186.53           C
ATOM   4981  CB  ARG C 668      66.692  35.010 156.778  1.00186.53           C
ATOM   4982  CG  ARG C 668      67.374  36.354 156.518  1.00186.53           C
ATOM   4983  CD  ARG C 668      67.480  36.716 155.037  1.00186.53           C
ATOM   4984  NE  ARG C 668      66.139  37.201 154.600  1.00186.53           N
ATOM   4985  CZ  ARG C 668      65.231  36.325 154.080  1.00186.53           C
ATOM   4986  NH1 ARG C 668      65.547  35.002 153.962  1.00186.53           N
ATOM   4987  NH2 ARG C 668      64.009  36.770 153.671  1.00186.53           N
ATOM   4988  C   ARG C 668      68.068  33.606 155.215  1.00186.53           C
ATOM   4989  O   ARG C 668      67.377  33.057 154.359  1.00186.53           O
ATOM   4990  N   ASP C 669      69.243  34.182 154.905  1.00 91.27           N
ATOM   4991  CA  ASP C 669      69.784  34.091 153.574  1.00 91.27           C
ATOM   4992  CB  ASP C 669      70.827  35.192 153.318  1.00 91.27           C
ATOM   4993  CG  ASP C 669      71.152  35.224 151.834  1.00 91.27           C
ATOM   4994  OD1 ASP C 669      70.253  35.599 151.035  1.00 91.27           O
ATOM   4995  OD2 ASP C 669      72.310  34.872 151.483  1.00 91.27           O
ATOM   4996  C   ASP C 669      70.444  32.775 153.244  1.00 91.27           C
ATOM   4997  O   ASP C 669      70.132  32.143 152.234  1.00 91.27           O
ATOM   4998  N   LEU C 670      71.382  32.329 154.105  1.00113.72           N
ATOM   4999  CA  LEU C 670      72.233  31.201 153.818  1.00113.72           C
ATOM   5000  CB  LEU C 670      73.357  31.053 154.870  1.00113.72           C
ATOM   5001  CG  LEU C 670      74.525  30.091 154.533  1.00113.72           C
ATOM   5002  CD1 LEU C 670      75.543  30.070 155.683  1.00113.72           C
ATOM   5003  CD2 LEU C 670      74.078  28.670 154.151  1.00113.72           C
ATOM   5004  C   LEU C 670      71.456  29.921 153.762  1.00113.72           C
ATOM   5005  O   LEU C 670      71.643  29.121 152.846  1.00113.72           O
ATOM   5006  N   ALA C 671      70.555  29.688 154.732  1.00 46.30           N
ATOM   5007  CA  ALA C 671      69.908  28.407 154.771  1.00 46.30           C
ATOM   5008  CB  ALA C 671      68.974  28.233 155.983  1.00 46.30           C
ATOM   5009  C   ALA C 671      69.116  28.188 153.515  1.00 46.30           C
ATOM   5010  O   ALA C 671      69.214  27.117 152.917  1.00 46.30           O
ATOM   5011  N   PRO C 672      68.346  29.145 153.067  1.00 73.93           N
ATOM   5012  CA  PRO C 672      67.580  28.938 151.865  1.00 73.93           C
ATOM   5013  CD  PRO C 672      67.691  30.083 153.967  1.00 73.93           C
ATOM   5014  CB  PRO C 672      66.574  30.085 151.810  1.00 73.93           C
ATOM   5015  CG  PRO C 672      66.360  30.448 153.290  1.00 73.93           C
ATOM   5016  C   PRO C 672      68.447  28.838 150.653  1.00 73.93           C
ATOM   5017  O   PRO C 672      68.037  28.224 149.669  1.00 73.93           O
ATOM   5018  N   ARG C 673      69.632  29.466 150.697  1.00140.41           N
ATOM   5019  CA  ARG C 673      70.556  29.466 149.608  1.00140.41           C
ATOM   5020  CB  ARG C 673      71.756  30.370 149.947  1.00140.41           C
ATOM   5021  CG  ARG C 673      72.595  30.813 148.755  1.00140.41           C
ATOM   5022  CD  ARG C 673      73.448  32.045 149.046  1.00140.41           C
ATOM   5023  NE  ARG C 673      72.500  33.169 149.276  1.00140.41           N
ATOM   5024  CZ  ARG C 673      72.749  34.393 148.730  1.00140.41           C
ATOM   5025  NH1 ARG C 673      73.877  34.595 147.988  1.00140.41           N
ATOM   5026  NH2 ARG C 673      71.864  35.414 148.919  1.00140.41           N
ATOM   5027  C   ARG C 673      71.021  28.059 149.406  1.00140.41           C
ATOM   5028  O   ARG C 673      71.101  27.566 148.283  1.00140.41           O
ATOM   5029  N   VAL C 674      71.321  27.362 150.513  1.00 37.10           N
ATOM   5030  CA  VAL C 674      71.797  26.014 150.425  1.00 37.10           C
ATOM   5031  CB  VAL C 674      72.226  25.457 151.749  1.00 37.10           C
ATOM   5032  CG1 VAL C 674      72.561  23.966 151.572  1.00 37.10           C
ATOM   5033  CG2 VAL C 674      73.414  26.297 152.249  1.00 37.10           C
ATOM   5034  C   VAL C 674      70.716  25.145 149.864  1.00 37.10           C
ATOM   5035  O   VAL C 674      70.985  24.248 149.066  1.00 37.10           O
ATOM   5036  N   PHE C 675      69.454  25.381 150.269  1.00 50.29           N
ATOM   5037  CA  PHE C 675      68.381  24.553 149.795  1.00 50.29           C
ATOM   5038  CB  PHE C 675      67.016  24.891 150.417  1.00 50.29           C
ATOM   5039  CG  PHE C 675      65.997  24.083 149.685  1.00 50.29           C
ATOM   5040  CD1 PHE C 675      65.856  22.735 149.923  1.00 50.29           C
ATOM   5041  CD2 PHE C 675      65.173  24.677 148.757  1.00 50.29           C
ATOM   5042  CE1 PHE C 675      64.914  21.995 149.247  1.00 50.29           C
ATOM   5043  CE2 PHE C 675      64.228  23.943 148.077  1.00 50.29           C
ATOM   5044  CZ  PHE C 675      64.097  22.597 148.321  1.00 50.29           C
ATOM   5045  C   PHE C 675      68.229  24.702 148.317  1.00 50.29           C
ATOM   5046  O   PHE C 675      68.107  23.715 147.594  1.00 50.29           O
ATOM   5047  N   THR C 676      68.249  25.953 147.829  1.00119.13           N
ATOM   5048  CA  THR C 676      68.032  26.211 146.440  1.00119.13           C
ATOM   5049  CB  THR C 676      68.054  27.666 146.117  1.00119.13           C
ATOM   5050  OG1 THR C 676      69.341  28.190 146.372  1.00119.13           O
ATOM   5051  CG2 THR C 676      67.043  28.372 147.019  1.00119.13           C
[truncated: 171,568 more chars]
