# Supplementary material for: Identification of Ixodid Tick-Specific Aquaporin-1 Potential Anti-tick Vaccine Epitopes: An in-silico Analysis
Source: Front Bioeng Biotechnol. 2019 Sep 26;7:236. doi: 10.3389/fbioe.2019.00236 (PMC6775757; doi:10.3389/fbioe.2019.00236)
Supplement: S1 Data — Fasta file of tick AQP1 sequences MK334175- MK334178 (R. appendiculatus). [file Data_Sheet_1.ZIP › Supplementary files/S2 Data.pir]

>P1;tick_AQP1_MK334178
sequence:tick_AQP1::::::::
---GTFVLVLFGNTVLAIVTFDRAPNLGYAAAFWG-------WALALTLGVLVAGGVSGA
HLNPAITVAVTTVGKFPWRKIVPYMVAQYIGAFLASVILFVTYRGALDNYDGGVRAVTGA
NAT---AGIFASYPQEFVSTGNGLVDQIVGTALLVLAILAITDSRNMAVPQG-VQPLFIG
LALGALILCFGYNCGAPLNPARDLAPRVFTAMAGWGVEVFS-YRDYNWFWVPIVGPHIGA
IVGAWLYTLAVELHW/
---GTFVLVLFGNTVLAIVTFDRAPNLGYAAAFWG-------WALALTLGVLVAGGVSGA
HLNPAITVAVTTVGKFPWRKIVPYMVAQYIGAFLASVILFVTYRGALDNYDGGVRAVTGA
NAT---AGIFASYPQEFVSTGNGLVDQIVGTALLVLAILAITDSRNMAVPQG-VQPLFIG
LALGALILCFGYNCGAPLNPARDLAPRVFTAMAGWGVEVFS-YRDYNWFWVPIVGPHIGA
IVGAWLYTLAVELHW/
---GTFVLVLFGNTVLAIVTFDRAPNLGYAAAFWG-------WALALTLGVLVAGGVSGA
HLNPAITVAVTTVGKFPWRKIVPYMVAQYIGAFLASVILFVTYRGALDNYDGGVRAVTGA
NAT---AGIFASYPQEFVSTGNGLVDQIVGTALLVLAILAITDSRNMAVPQG-VQPLFIG
LALGALILCFGYNCGAPLNPARDLAPRVFTAMAGWGVEVFS-YRDYNWFWVPIVGPHIGA
IVGAWLYTLAVELHW/
----GTFVLVLFGNTVLAIVTFDRAPNLGYAAAFWG-------WALALTLGVLVAGGVSGA
HLNPAITVAVTTVGKFPWRKIVPYMVAQYIGAFLASVILFVTYRGALDNYDGGVRAVTGA
NAT---AGIFASYPQEFVSTGNGLVDQIVGTALLVLAILAITDSRNMAVPQG-VQPLFIG
LALGALILCFGYNCGAPLNPARDLAPRVFTAMAGWGVEVFS-YRDYNWFWVPIVGPHIGA
IVGAWLYTLAVELHW*
>P1;1fx8_tetramer_clean.pdb
structureX:1fx8_tetramer_clean.pdb:   6 :A:+1016:D:::-1.00:-1.00
TLKGQCIAEFLGTGLLIFFGVGCVAALKVAGASFGQWEISVIWGLGVAMAIYLTAGVSGA
HLNPAVTIALWLFACFDKRKVIPFIVSQVAGAFCAAALVYGLYYNLFFDFEQTHHIVRGS
VESVDLAGTFSTYPNPHINFVQAFAVEMVITAILMGLILALTDDGN-GVPRGPLAPLLIG
LLIAVIGASMGPLTGFAMNPARDFGPKVFAWLAGWGNVAFTGGRDIPYFLVPLFGPIVGA
IVGAFAYRKLIGRHL/
TLKGQCIAEFLGTGLLIFFGVGCVAALKVAGASFGQWEISVIWGLGVAMAIYLTAGVSGA
HLNPAVTIALWLFACFDKRKVIPFIVSQVAGAFCAAALVYGLYYNLFFDFEQTHHIVRGS
VESVDLAGTFSTYPNPHINFVQAFAVEMVITAILMGLILALTDDGN-GVPRGPLAPLLIG
LLIAVIGASMGPLTGFAMNPARDFGPKVFAWLAGWGNVAFTGGRDIPYFLVPLFGPIVGA
IVGAFAYRKLIGRHL/
TLKGQCIAEFLGTGLLIFFGVGCVAALKVAGASFGQWEISVIWGLGVAMAIYLTAGVSGA
HLNPAVTIALWLFACFDKRKVIPFIVSQVAGAFCAAALVYGLYYNLFFDFEQTHHIVRGS
VESVDLAGTFSTYPNPHINFVQAFAVEMVITAILMGLILALTDDGN-GVPRGPLAPLLIG
LLIAVIGASMGPLTGFAMNPARDFGPKVFAWLAGWGNVAFTGGRDIPYFLVPLFGPIVGA
IVGAFAYRKLIGRHL/
TLKGQCIAEFLGTGLLIFFGVGCVAALKVAGASFGQWEISVIWGLGVAMAIYLTAGVSGA
HLNPAVTIALWLFACFDKRKVIPFIVSQVAGAFCAAALVYGLYYNLFFDFEQTHHIVRGS
VESVDLAGTFSTYPNPHINFVQAFAVEMVITAILMGLILALTDDGN-GVPRGPLAPLLIG
LLIAVIGASMGPLTGFAMNPARDFGPKVFAWLAGWGNVAFTGGRDIPYFLVPLFGPIVGA
IVGAFAYRKLIGRHL*
>P1;1ldf_tetramer_clean.pdb
structureX:1ldf_tetramer_clean.pdb:   6 :A:+1016:D:::-1.00:-1.00
TLKGQCIAEFLGTGLLIFFGVGCVAALKVAGASFGQWEISVIFGLGVAMAIYLTAGVSGA
HLNPAVTIALWLFACFDKRKVIPFIVSQVAGAFCAAALVYGLYYNLFFDFEQTHHIVRGS
VESVDLAGTFSTYPNPHINFVQAFAVEMVITAILMGLILALTDDGN-GVPRGPLAPLLIG
LLIAVIGASMGPLTGTAMNPARDFGPKVFAWLAGWGNVAFTGGRDIPYFLVPLFGPIVGA
IVGAFAYRKLIGRHL/
TLKGQCIAEFLGTGLLIFFGVGCVAALKVAGASFGQWEISVIFGLGVAMAIYLTAGVSGA
HLNPAVTIALWLFACFDKRKVIPFIVSQVAGAFCAAALVYGLYYNLFFDFEQTHHIVRGS
VESVDLAGTFSTYPNPHINFVQAFAVEMVITAILMGLILALTDDGN-GVPRGPLAPLLIG
LLIAVIGASMGPLTGTAMNPARDFGPKVFAWLAGWGNVAFTGGRDIPYFLVPLFGPIVGA
IVGAFAYRKLIGRHL/
TLKGQCIAEFLGTGLLIFFGVGCVAALKVAGASFGQWEISVIFGLGVAMAIYLTAGVSGA
HLNPAVTIALWLFACFDKRKVIPFIVSQVAGAFCAAALVYGLYYNLFFDFEQTHHIVRGS
VESVDLAGTFSTYPNPHINFVQAFAVEMVITAILMGLILALTDDGN-GVPRGPLAPLLIG
LLIAVIGASMGPLTGTAMNPARDFGPKVFAWLAGWGNVAFTGGRDIPYFLVPLFGPIVGA
IVGAFAYRKLIGRHL/
TLKGQCIAEFLGTGLLIFFGVGCVAALKVAGASFGQWEISVIFGLGVAMAIYLTAGVSGA
HLNPAVTIALWLFACFDKRKVIPFIVSQVAGAFCAAALVYGLYYNLFFDFEQTHHIVRGS
VESVDLAGTFSTYPNPHINFVQAFAVEMVITAILMGLILALTDDGN-GVPRGPLAPLLIG
LLIAVIGASMGPLTGTAMNPARDFGPKVFAWLAGWGNVAFTGGRDIPYFLVPLFGPIVGA
IVGAFAYRKLIGRHL*
