# Supplementary material for: Identification of Ixodid Tick-Specific Aquaporin-1 Potential Anti-tick Vaccine Epitopes: An in-silico Analysis
Source: Front Bioeng Biotechnol. 2019 Sep 26;7:236. doi: 10.3389/fbioe.2019.00236 (PMC6775757; doi:10.3389/fbioe.2019.00236)
Supplement: S1 Data — Fasta file of tick AQP1 sequences MK334175- MK334178 (R. appendiculatus). [file Data_Sheet_1.ZIP › Supplementary files/S6 Data.pdb]

EXPDTA    THEORETICAL MODEL, MODELLER 9.22 2019/07/22 20:44:09
REMARK   6 MODELLER OBJECTIVE FUNCTION:     28510.1328
REMARK   6 MODELLER BEST TEMPLATE % SEQ ID:  29.271
REMARK   6 SEQUENCE: tick_AQP1
REMARK   6 ALIGNMENT: ../pir/aqp1_msa.pir
REMARK   6 SCRIPT: ../scripts/model.py
REMARK   6 DOPE score: -128551.55469
REMARK   6 GA341 score: 0.71548
REMARK   6 TEMPLATE: 1fx8_tetramer_clean.pdb 9:A - 259:A MODELS 1:A - 240:A AT 29.3%
REMARK   6 TEMPLATE: 1fx8_tetramer_clean.pdb 9:B - 259:B MODELS 241:B - 480:B AT 29.3%
REMARK   6 TEMPLATE: 1fx8_tetramer_clean.pdb 9:C - 259:C MODELS 481:C - 720:C AT 29.3%
REMARK   6 TEMPLATE: 1fx8_tetramer_clean.pdb 10:D - 259:D MODELS 721:D - 959:D AT 29.3%
REMARK   6 TEMPLATE: 1ldf_tetramer_clean.pdb 9:A - 259:A MODELS 1:A - 240:A AT 29.0%
REMARK   6 TEMPLATE: 1ldf_tetramer_clean.pdb 9:B - 259:B MODELS 241:B - 480:B AT 29.0%
REMARK   6 TEMPLATE: 1ldf_tetramer_clean.pdb 9:C - 259:C MODELS 481:C - 720:C AT 29.0%
REMARK   6 TEMPLATE: 1ldf_tetramer_clean.pdb 10:D - 259:D MODELS 721:D - 959:D AT 29.0%
ATOM      1  N   GLY A   1      31.146  73.104 174.744  1.00 12.83           N
ATOM      2  CA  GLY A   1      32.479  72.497 174.538  1.00 12.83           C
ATOM      3  C   GLY A   1      32.350  71.241 173.741  1.00 12.83           C
ATOM      4  O   GLY A   1      33.136  70.985 172.831  1.00 12.83           O
ATOM      5  N   THR A   2      31.345  70.413 174.081  1.00 98.25           N
ATOM      6  CA  THR A   2      31.144  69.176 173.389  1.00 98.25           C
ATOM      7  CB  THR A   2      30.089  68.303 174.001  1.00 98.25           C
ATOM      8  OG1 THR A   2      30.098  67.032 173.369  1.00 98.25           O
ATOM      9  CG2 THR A   2      28.714  68.973 173.836  1.00 98.25           C
ATOM     10  C   THR A   2      30.736  69.458 171.978  1.00 98.25           C
ATOM     11  O   THR A   2      31.138  68.755 171.054  1.00 98.25           O
ATOM     12  N   PHE A   3      29.916  70.504 171.781  1.00139.20           N
ATOM     13  CA  PHE A   3      29.417  70.866 170.484  1.00139.20           C
ATOM     14  CB  PHE A   3      28.515  72.112 170.566  1.00139.20           C
ATOM     15  CG  PHE A   3      28.032  72.484 169.206  1.00139.20           C
ATOM     16  CD1 PHE A   3      28.815  73.266 168.388  1.00139.20           C
ATOM     17  CD2 PHE A   3      26.808  72.057 168.743  1.00139.20           C
ATOM     18  CE1 PHE A   3      28.386  73.621 167.131  1.00139.20           C
ATOM     19  CE2 PHE A   3      26.373  72.410 167.486  1.00139.20           C
ATOM     20  CZ  PHE A   3      27.162  73.193 166.678  1.00139.20           C
ATOM     21  C   PHE A   3      30.573  71.213 169.603  1.00139.20           C
ATOM     22  O   PHE A   3      30.626  70.817 168.440  1.00139.20           O
ATOM     23  N   VAL A   4      31.533  71.990 170.129  1.00 90.34           N
ATOM     24  CA  VAL A   4      32.628  72.392 169.301  1.00 90.34           C
ATOM     25  CB  VAL A   4      33.501  73.428 169.923  1.00 90.34           C
ATOM     26  CG1 VAL A   4      34.280  72.787 171.083  1.00 90.34           C
ATOM     27  CG2 VAL A   4      34.349  74.037 168.794  1.00 90.34           C
ATOM     28  C   VAL A   4      33.466  71.204 168.944  1.00 90.34           C
ATOM     29  O   VAL A   4      33.970  71.103 167.827  1.00 90.34           O
ATOM     30  N   LEU A   5      33.647  70.273 169.896  1.00131.05           N
ATOM     31  CA  LEU A   5      34.457  69.111 169.668  1.00131.05           C
ATOM     32  CB  LEU A   5      34.437  68.187 170.870  1.00131.05           C
ATOM     33  CG  LEU A   5      35.427  67.025 170.801  1.00131.05           C
ATOM     34  CD1 LEU A   5      34.670  65.782 171.239  1.00131.05           C
ATOM     35  CD2 LEU A   5      36.252  66.907 169.513  1.00131.05           C
ATOM     36  C   LEU A   5      33.829  68.301 168.569  1.00131.05           C
ATOM     37  O   LEU A   5      34.500  67.826 167.655  1.00131.05           O
ATOM     38  N   VAL A   6      32.501  68.110 168.627  1.00109.96           N
ATOM     39  CA  VAL A   6      31.857  67.295 167.637  1.00109.96           C
ATOM     40  CB  VAL A   6      30.425  66.986 167.943  1.00109.96           C
ATOM     41  CG1 VAL A   6      29.635  68.293 168.041  1.00109.96           C
ATOM     42  CG2 VAL A   6      29.909  66.017 166.870  1.00109.96           C
ATOM     43  C   VAL A   6      31.978  67.949 166.295  1.00109.96           C
ATOM     44  O   VAL A   6      32.033  67.270 165.271  1.00109.96           O
ATOM     45  N   LEU A   7      31.985  69.295 166.259  1.00 97.99           N
ATOM     46  CA  LEU A   7      32.121  69.987 165.009  1.00 97.99           C
ATOM     47  CB  LEU A   7      32.041  71.520 165.202  1.00 97.99           C
ATOM     48  CG  LEU A   7      31.999  72.414 163.936  1.00 97.99           C
ATOM     49  CD1 LEU A   7      31.922  73.896 164.340  1.00 97.99           C
ATOM     50  CD2 LEU A   7      33.156  72.163 162.953  1.00 97.99           C
ATOM     51  C   LEU A   7      33.470  69.656 164.435  1.00 97.99           C
ATOM     52  O   LEU A   7      33.575  69.290 163.265  1.00 97.99           O
ATOM     53  N   PHE A   8      34.539  69.779 165.251  1.00 65.47           N
ATOM     54  CA  PHE A   8      35.882  69.549 164.789  1.00 65.47           C
ATOM     55  CB  PHE A   8      36.971  70.010 165.769  1.00 65.47           C
ATOM     56  CG  PHE A   8      36.924  71.484 165.643  1.00 65.47           C
ATOM     57  CD1 PHE A   8      36.070  72.209 166.437  1.00 65.47           C
ATOM     58  CD2 PHE A   8      37.716  72.123 164.718  1.00 65.47           C
ATOM     59  CE1 PHE A   8      36.001  73.572 166.318  1.00 65.47           C
ATOM     60  CE2 PHE A   8      37.652  73.488 164.592  1.00 65.47           C
ATOM     61  CZ  PHE A   8      36.793  74.200 165.393  1.00 65.47           C
ATOM     62  C   PHE A   8      36.127  68.114 164.463  1.00 65.47           C
ATOM     63  O   PHE A   8      36.778  67.803 163.469  1.00 65.47           O
ATOM     64  N   GLY A   9      35.638  67.183 165.292  1.00 36.78           N
ATOM     65  CA  GLY A   9      35.922  65.807 165.007  1.00 36.78           C
ATOM     66  C   GLY A   9      35.305  65.407 163.706  1.00 36.78           C
ATOM     67  O   GLY A   9      35.916  64.693 162.914  1.00 36.78           O
ATOM     68  N   ASN A  10      34.047  65.819 163.468  1.00 94.96           N
ATOM     69  CA  ASN A  10      33.346  65.444 162.273  1.00 94.96           C
ATOM     70  CB  ASN A  10      31.872  65.892 162.278  1.00 94.96           C
ATOM     71  CG  ASN A  10      31.161  65.265 161.084  1.00 94.96           C
ATOM     72  OD1 ASN A  10      30.369  64.336 161.236  1.00 94.96           O
ATOM     73  ND2 ASN A  10      31.445  65.787 159.860  1.00 94.96           N
ATOM     74  C   ASN A  10      34.023  66.090 161.109  1.00 94.96           C
ATOM     75  O   ASN A  10      34.100  65.512 160.028  1.00 94.96           O
ATOM     76  N   THR A  11      34.517  67.328 161.293  1.00105.38           N
ATOM     77  CA  THR A  11      35.155  68.012 160.207  1.00105.38           C
ATOM     78  CB  THR A  11      35.469  69.463 160.486  1.00105.38           C
ATOM     79  OG1 THR A  11      35.748  70.141 159.271  1.00105.38           O
ATOM     80  CG2 THR A  11      36.694  69.576 161.402  1.00105.38           C
ATOM     81  C   THR A  11      36.427  67.299 159.868  1.00105.38           C
ATOM     82  O   THR A  11      36.793  67.201 158.699  1.00105.38           O
ATOM     83  N   VAL A  12      37.138  66.786 160.892  1.00 58.19           N
ATOM     84  CA  VAL A  12      38.402  66.135 160.692  1.00 58.19           C
ATOM     85  CB  VAL A  12      39.066  65.738 161.977  1.00 58.19           C
ATOM     86  CG1 VAL A  12      40.349  64.957 161.646  1.00 58.19           C
ATOM     87  CG2 VAL A  12      39.318  67.009 162.805  1.00 58.19           C
ATOM     88  C   VAL A  12      38.247  64.889 159.865  1.00 58.19           C
ATOM     89  O   VAL A  12      39.017  64.652 158.939  1.00 58.19           O
ATOM     90  N   LEU A  13      37.246  64.041 160.151  1.00214.26           N
ATOM     91  CA  LEU A  13      37.174  62.821 159.402  1.00214.26           C
ATOM     92  CB  LEU A  13      36.158  61.805 159.971  1.00214.26           C
ATOM     93  CG  LEU A  13      34.787  61.631 159.284  1.00214.26           C
ATOM     94  CD1 LEU A  13      33.968  60.574 160.036  1.00214.26           C
ATOM     95  CD2 LEU A  13      33.991  62.927 159.126  1.00214.26           C
ATOM     96  C   LEU A  13      36.874  63.150 157.971  1.00214.26           C
ATOM     97  O   LEU A  13      37.319  62.449 157.065  1.00214.26           O
ATOM     98  N   ALA A  14      36.071  64.207 157.739  1.00 55.83           N
ATOM     99  CA  ALA A  14      35.702  64.645 156.423  1.00 55.83           C
ATOM    100  CB  ALA A  14      34.648  65.764 156.451  1.00 55.83           C
ATOM    101  C   ALA A  14      36.907  65.177 155.708  1.00 55.83           C
ATOM    102  O   ALA A  14      37.087  64.924 154.517  1.00 55.83           O
ATOM    103  N   ILE A  15      37.775  65.931 156.416  1.00104.46           N
ATOM    104  CA  ILE A  15      38.903  66.499 155.739  1.00104.46           C
ATOM    105  CB  ILE A  15      39.769  67.409 156.595  1.00104.46           C
ATOM    106  CG1 ILE A  15      40.771  68.179 155.718  1.00104.46           C
ATOM    107  CG2 ILE A  15      40.467  66.601 157.696  1.00104.46           C
ATOM    108  CD1 ILE A  15      41.428  69.368 156.420  1.00104.46           C
ATOM    109  C   ILE A  15      39.738  65.380 155.212  1.00104.46           C
ATOM    110  O   ILE A  15      40.115  65.392 154.046  1.00104.46           O
ATOM    111  N   VAL A  16      40.032  64.364 156.040  1.00 62.98           N
ATOM    112  CA  VAL A  16      40.854  63.270 155.607  1.00 62.98           C
ATOM    113  CB  VAL A  16      41.169  62.324 156.719  1.00 62.98           C
ATOM    114  CG1 VAL A  16      41.941  61.133 156.132  1.00 62.98           C
ATOM    115  CG2 VAL A  16      41.925  63.098 157.810  1.00 62.98           C
ATOM    116  C   VAL A  16      40.156  62.464 154.553  1.00 62.98           C
ATOM    117  O   VAL A  16      40.743  62.104 153.532  1.00 62.98           O
ATOM    118  N   THR A  17      38.875  62.144 154.802  1.00 90.65           N
ATOM    119  CA  THR A  17      38.077  61.321 153.938  1.00 90.65           C
ATOM    120  CB  THR A  17      36.700  61.149 154.515  1.00 90.65           C
ATOM    121  OG1 THR A  17      36.752  60.348 155.686  1.00 90.65           O
ATOM    122  CG2 THR A  17      35.726  60.593 153.469  1.00 90.65           C
ATOM    123  C   THR A  17      37.909  61.942 152.597  1.00 90.65           C
ATOM    124  O   THR A  17      38.266  61.370 151.567  1.00 90.65           O
ATOM    125  N   PHE A  18      37.376  63.167 152.600  1.00156.43           N
ATOM    126  CA  PHE A  18      37.085  63.887 151.415  1.00156.43           C
ATOM    127  CB  PHE A  18      36.286  65.171 151.677  1.00156.43           C
ATOM    128  CG  PHE A  18      36.123  65.883 150.380  1.00156.43           C
ATOM    129  CD1 PHE A  18      37.072  66.787 149.965  1.00156.43           C
ATOM    130  CD2 PHE A  18      35.033  65.649 149.575  1.00156.43           C
ATOM    131  CE1 PHE A  18      36.939  67.455 148.771  1.00156.43           C
ATOM    132  CE2 PHE A  18      34.896  66.315 148.381  1.00156.43           C
ATOM    133  CZ  PHE A  18      35.845  67.220 147.975  1.00156.43           C
ATOM    134  C   PHE A  18      38.344  64.234 150.742  1.00156.43           C
ATOM    135  O   PHE A  18      38.271  64.256 149.533  1.00156.43           O
ATOM    136  N   ASP A  19      39.458  64.560 151.460  1.00110.55           N
ATOM    137  CA  ASP A  19      40.747  64.951 150.901  1.00110.55           C
ATOM    138  CB  ASP A  19      41.726  65.637 151.862  1.00110.55           C
ATOM    139  CG  ASP A  19      41.302  67.095 151.917  1.00110.55           C
ATOM    140  OD1 ASP A  19      40.814  67.599 150.870  1.00110.55           O
ATOM    141  OD2 ASP A  19      41.465  67.724 152.997  1.00110.55           O
ATOM    142  C   ASP A  19      41.483  63.842 150.246  1.00110.55           C
ATOM    143  O   ASP A  19      42.257  64.058 149.314  1.00110.55           O
ATOM    144  N   ARG A  20      41.321  62.625 150.741  1.00269.41           N
ATOM    145  CA  ARG A  20      41.901  61.506 150.080  1.00269.41           C
ATOM    146  CB  ARG A  20      41.737  60.233 150.923  1.00269.41           C
ATOM    147  CG  ARG A  20      41.971  58.973 150.111  1.00269.41           C
ATOM    148  CD  ARG A  20      43.350  58.961 149.475  1.00269.41           C
ATOM    149  NE  ARG A  20      43.289  57.973 148.373  1.00269.41           N
ATOM    150  CZ  ARG A  20      43.729  58.336 147.138  1.00269.41           C
ATOM    151  NH1 ARG A  20      44.314  59.555 146.942  1.00269.41           N
ATOM    152  NH2 ARG A  20      43.559  57.470 146.102  1.00269.41           N
ATOM    153  C   ARG A  20      41.183  61.291 148.785  1.00269.41           C
ATOM    154  O   ARG A  20      41.798  60.952 147.779  1.00269.41           O
ATOM    155  N   ALA A  21      39.846  61.470 148.784  1.00 97.34           N
ATOM    156  CA  ALA A  21      39.057  61.176 147.624  1.00 97.34           C
ATOM    157  CB  ALA A  21      37.549  61.331 147.883  1.00 97.34           C
ATOM    158  C   ALA A  21      39.417  62.071 146.476  1.00 97.34           C
ATOM    159  O   ALA A  21      39.539  61.544 145.373  1.00 97.34           O
ATOM    160  N   PRO A  22      39.541  63.376 146.571  1.00230.19           N
ATOM    161  CA  PRO A  22      39.944  64.075 145.431  1.00230.19           C
ATOM    162  CD  PRO A  22      40.096  64.116 147.628  1.00230.19           C
ATOM    163  CB  PRO A  22      39.892  65.565 145.745  1.00230.19           C
ATOM    164  CG  PRO A  22      39.873  65.592 147.271  1.00230.19           C
ATOM    165  C   PRO A  22      41.338  63.668 145.037  1.00230.19           C
ATOM    166  O   PRO A  22      41.637  63.770 143.856  1.00230.19           O
ATOM    167  N   ASN A  23      42.220  63.241 145.970  1.00108.02           N
ATOM    168  CA  ASN A  23      43.547  62.856 145.618  1.00108.02           C
ATOM    169  CB  ASN A  23      44.381  62.443 146.839  1.00108.02           C
ATOM    170  CG  ASN A  23      45.839  62.611 146.448  1.00108.02           C
ATOM    171  OD1 ASN A  23      46.246  63.681 145.998  1.00108.02           O
ATOM    172  ND2 ASN A  23      46.648  61.533 146.621  1.00108.02           N
ATOM    173  C   ASN A  23      43.401  61.686 144.702  1.00108.02           C
ATOM    174  O   ASN A  23      44.076  61.582 143.680  1.00108.02           O
ATOM    175  N   LEU A  24      42.488  60.762 145.047  1.00141.50           N
ATOM    176  CA  LEU A  24      42.289  59.624 144.203  1.00141.50           C
ATOM    177  CB  LEU A  24      41.279  58.627 144.814  1.00141.50           C
ATOM    178  CG  LEU A  24      41.193  57.233 144.148  1.00141.50           C
ATOM    179  CD1 LEU A  24      40.150  56.361 144.866  1.00141.50           C
ATOM    180  CD2 LEU A  24      40.945  57.290 142.631  1.00141.50           C
ATOM    181  C   LEU A  24      41.738  60.106 142.890  1.00141.50           C
ATOM    182  O   LEU A  24      42.253  59.737 141.836  1.00141.50           O
ATOM    183  N   GLY A  25      40.666  60.934 142.917  1.00 91.95           N
ATOM    184  CA  GLY A  25      40.008  61.342 141.696  1.00 91.95           C
ATOM    185  C   GLY A  25      40.764  62.309 140.805  1.00 91.95           C
ATOM    186  O   GLY A  25      40.937  62.030 139.619  1.00 91.95           O
ATOM    187  N   TYR A  26      41.152  63.511 141.305  1.00211.96           N
ATOM    188  CA  TYR A  26      41.875  64.447 140.472  1.00211.96           C
ATOM    189  CB  TYR A  26      41.797  65.958 140.869  1.00211.96           C
ATOM    190  CG  TYR A  26      42.803  66.532 139.922  1.00211.96           C
ATOM    191  CD1 TYR A  26      42.492  66.563 138.588  1.00211.96           C
ATOM    192  CD2 TYR A  26      44.072  66.929 140.303  1.00211.96           C
ATOM    193  CE1 TYR A  26      43.380  67.017 137.646  1.00211.96           C
ATOM    194  CE2 TYR A  26      44.969  67.382 139.368  1.00211.96           C
ATOM    195  CZ  TYR A  26      44.631  67.418 138.039  1.00211.96           C
ATOM    196  OH  TYR A  26      45.562  67.881 137.085  1.00211.96           O
ATOM    197  C   TYR A  26      43.341  64.123 140.372  1.00211.96           C
ATOM    198  O   TYR A  26      43.954  64.207 139.307  1.00211.96           O
ATOM    199  N   ALA A  27      43.943  63.867 141.546  1.00141.64           N
ATOM    200  CA  ALA A  27      45.342  63.647 141.813  1.00141.64           C
ATOM    201  CB  ALA A  27      45.693  63.759 143.309  1.00141.64           C
ATOM    202  C   ALA A  27      45.866  62.332 141.295  1.00141.64           C
ATOM    203  O   ALA A  27      47.067  62.212 141.060  1.00141.64           O
ATOM    204  N   ALA A  28      45.000  61.303 141.155  1.00282.67           N
ATOM    205  CA  ALA A  28      45.345  59.977 140.685  1.00282.67           C
ATOM    206  CB  ALA A  28      46.104  60.005 139.347  1.00282.67           C
ATOM    207  C   ALA A  28      46.136  59.100 141.646  1.00282.67           C
ATOM    208  O   ALA A  28      46.974  58.313 141.208  1.00282.67           O
ATOM    209  N   ALA A  29      45.903  59.190 142.978  1.00124.74           N
ATOM    210  CA  ALA A  29      46.508  58.289 143.948  1.00124.74           C
ATOM    211  CB  ALA A  29      46.715  58.915 145.336  1.00124.74           C
ATOM    212  C   ALA A  29      45.599  57.070 144.152  1.00124.74           C
ATOM    213  O   ALA A  29      44.507  57.027 143.591  1.00124.74           O
ATOM    214  N   PHE A  30      46.019  56.017 144.926  1.00159.68           N
ATOM    215  CA  PHE A  30      45.134  54.881 145.207  1.00159.68           C
ATOM    216  CB  PHE A  30      45.481  53.599 144.431  1.00159.68           C
ATOM    217  CG  PHE A  30      44.666  52.530 145.075  1.00159.68           C
ATOM    218  CD1 PHE A  30      43.313  52.456 144.849  1.00159.68           C
ATOM    219  CD2 PHE A  30      45.254  51.605 145.909  1.00159.68           C
ATOM    220  CE1 PHE A  30      42.555  51.476 145.446  1.00159.68           C
ATOM    221  CE2 PHE A  30      44.501  50.623 146.508  1.00159.68           C
ATOM    222  CZ  PHE A  30      43.148  50.557 146.278  1.00159.68           C
ATOM    223  C   PHE A  30      45.134  54.488 146.684  1.00159.68           C
ATOM    224  O   PHE A  30      46.194  54.144 147.206  1.00159.68           O
ATOM    225  N   TRP A  31      43.951  54.450 147.390  1.00205.06           N
ATOM    226  CA  TRP A  31      43.979  54.188 148.834  1.00205.06           C
ATOM    227  CB  TRP A  31      44.536  55.402 149.610  1.00205.06           C
ATOM    228  CG  TRP A  31      45.933  55.925 149.315  1.00205.06           C
ATOM    229  CD2 TRP A  31      47.033  55.879 150.244  1.00205.06           C
ATOM    230  CD1 TRP A  31      46.381  56.646 148.240  1.00205.06           C
ATOM    231  NE1 TRP A  31      47.675  57.052 148.443  1.00205.06           N
ATOM    232  CE2 TRP A  31      48.088  56.596 149.675  1.00205.06           C
ATOM    233  CE3 TRP A  31      47.144  55.330 151.489  1.00205.06           C
ATOM    234  CZ2 TRP A  31      49.262  56.782 150.349  1.00205.06           C
ATOM    235  CZ3 TRP A  31      48.348  55.472 152.143  1.00205.06           C
ATOM    236  CH2 TRP A  31      49.386  56.187 151.585  1.00205.06           C
ATOM    237  C   TRP A  31      42.556  53.968 149.488  1.00205.06           C
ATOM    238  O   TRP A  31      41.639  53.555 148.777  1.00205.06           O
ATOM    239  N   GLY A  32      42.364  54.205 150.872  1.00298.03           N
ATOM    240  CA  GLY A  32      41.120  54.102 151.726  1.00298.03           C
ATOM    241  C   GLY A  32      41.169  54.928 153.114  1.00298.03           C
ATOM    242  O   GLY A  32      42.272  54.995 153.640  1.00298.03           O
ATOM    243  N   TRP A  33      40.031  55.485 153.793  1.00365.23           N
ATOM    244  CA  TRP A  33      39.926  56.436 154.983  1.00365.23           C
ATOM    245  CB  TRP A  33      39.047  57.671 154.693  1.00365.23           C
ATOM    246  CG  TRP A  33      37.546  57.444 154.625  1.00365.23           C
ATOM    247  CD2 TRP A  33      36.728  57.787 153.496  1.00365.23           C
ATOM    248  CD1 TRP A  33      36.688  57.008 155.595  1.00365.23           C
ATOM    249  NE1 TRP A  33      35.392  57.063 155.145  1.00365.23           N
ATOM    250  CE2 TRP A  33      35.400  57.545 153.855  1.00365.23           C
ATOM    251  CE3 TRP A  33      37.054  58.273 152.264  1.00365.23           C
ATOM    252  CZ2 TRP A  33      34.375  57.788 152.987  1.00365.23           C
ATOM    253  CZ3 TRP A  33      36.013  58.517 151.395  1.00365.23           C
ATOM    254  CH2 TRP A  33      34.701  58.281 151.746  1.00365.23           C
ATOM    255  C   TRP A  33      39.437  56.017 156.399  1.00365.23           C
ATOM    256  O   TRP A  33      38.931  56.861 157.149  1.00365.23           O
ATOM    257  N   ALA A  34      39.626  54.780 156.889  1.00107.92           N
ATOM    258  CA  ALA A  34      39.171  54.370 158.211  1.00107.92           C
ATOM    259  CB  ALA A  34      39.399  52.867 158.343  1.00107.92           C
ATOM    260  C   ALA A  34      39.904  55.059 159.342  1.00107.92           C
ATOM    261  O   ALA A  34      39.313  55.455 160.350  1.00107.92           O
ATOM    262  N   LEU A  35      41.230  55.209 159.201  1.00164.68           N
ATOM    263  CA  LEU A  35      42.082  55.745 160.228  1.00164.68           C
ATOM    264  CB  LEU A  35      43.581  55.630 159.880  1.00164.68           C
ATOM    265  CG  LEU A  35      44.044  56.432 158.647  1.00164.68           C
ATOM    266  CD1 LEU A  35      43.240  56.052 157.393  1.00164.68           C
ATOM    267  CD2 LEU A  35      44.099  57.940 158.927  1.00164.68           C
ATOM    268  C   LEU A  35      41.732  57.176 160.497  1.00164.68           C
ATOM    269  O   LEU A  35      41.952  57.688 161.592  1.00164.68           O
ATOM    270  N   ALA A  36      41.210  57.894 159.497  1.00 43.12           N
ATOM    271  CA  ALA A  36      40.904  59.277 159.727  1.00 43.12           C
ATOM    272  CB  ALA A  36      40.289  59.958 158.492  1.00 43.12           C
ATOM    273  C   ALA A  36      39.899  59.362 160.826  1.00 43.12           C
ATOM    274  O   ALA A  36      39.951  60.257 161.668  1.00 43.12           O
ATOM    275  N   LEU A  37      38.941  58.425 160.830  1.00170.42           N
ATOM    276  CA  LEU A  37      37.898  58.434 161.806  1.00170.42           C
ATOM    277  CB  LEU A  37      36.822  57.379 161.480  1.00170.42           C
ATOM    278  CG  LEU A  37      36.373  57.474 160.002  1.00170.42           C
ATOM    279  CD1 LEU A  37      35.037  56.768 159.728  1.00170.42           C
ATOM    280  CD2 LEU A  37      36.402  58.918 159.495  1.00170.42           C
ATOM    281  C   LEU A  37      38.496  58.179 163.160  1.00170.42           C
ATOM    282  O   LEU A  37      38.090  58.796 164.143  1.00170.42           O
ATOM    283  N   THR A  38      39.501  57.281 163.251  1.00116.41           N
ATOM    284  CA  THR A  38      40.064  56.967 164.539  1.00116.41           C
ATOM    285  CB  THR A  38      41.109  55.880 164.531  1.00116.41           C
ATOM    286  OG1 THR A  38      41.362  55.469 165.864  1.00116.41           O
ATOM    287  CG2 THR A  38      42.425  56.397 163.940  1.00116.41           C
ATOM    288  C   THR A  38      40.689  58.190 165.141  1.00116.41           C
ATOM    289  O   THR A  38      40.553  58.433 166.339  1.00116.41           O
ATOM    290  N   LEU A  39      41.392  58.997 164.325  1.00 55.50           N
ATOM    291  CA  LEU A  39      42.062  60.168 164.824  1.00 55.50           C
ATOM    292  CB  LEU A  39      42.849  60.913 163.733  1.00 55.50           C
ATOM    293  CG  LEU A  39      44.013  60.095 163.151  1.00 55.50           C
ATOM    294  CD1 LEU A  39      44.774  60.888 162.076  1.00 55.50           C
ATOM    295  CD2 LEU A  39      44.926  59.565 164.267  1.00 55.50           C
ATOM    296  C   LEU A  39      41.039  61.119 165.352  1.00 55.50           C
ATOM    297  O   LEU A  39      41.250  61.766 166.377  1.00 55.50           O
ATOM    298  N   GLY A  40      39.896  61.232 164.654  1.00 39.88           N
ATOM    299  CA  GLY A  40      38.868  62.144 165.062  1.00 39.88           C
ATOM    300  C   GLY A  40      38.382  61.736 166.416  1.00 39.88           C
ATOM    301  O   GLY A  40      38.009  62.577 167.231  1.00 39.88           O
ATOM    302  N   VAL A  41      38.306  60.418 166.667  1.00 56.16           N
ATOM    303  CA  VAL A  41      37.848  59.925 167.935  1.00 56.16           C
ATOM    304  CB  VAL A  41      37.693  58.431 167.933  1.00 56.16           C
ATOM    305  CG1 VAL A  41      37.275  57.967 169.339  1.00 56.16           C
ATOM    306  CG2 VAL A  41      36.692  58.052 166.828  1.00 56.16           C
ATOM    307  C   VAL A  41      38.833  60.282 169.009  1.00 56.16           C
ATOM    308  O   VAL A  41      38.461  60.757 170.082  1.00 56.16           O
ATOM    309  N   LEU A  42      40.135  60.096 168.727  1.00 76.28           N
ATOM    310  CA  LEU A  42      41.153  60.323 169.712  1.00 76.28           C
ATOM    311  CB  LEU A  42      42.565  60.076 169.158  1.00 76.28           C
ATOM    312  CG  LEU A  42      42.816  58.623 168.719  1.00 76.28           C
ATOM    313  CD1 LEU A  42      44.244  58.449 168.180  1.00 76.28           C
ATOM    314  CD2 LEU A  42      42.485  57.632 169.844  1.00 76.28           C
ATOM    315  C   LEU A  42      41.112  61.751 170.146  1.00 76.28           C
ATOM    316  O   LEU A  42      41.355  62.042 171.311  1.00 76.28           O
ATOM    317  N   VAL A  43      40.879  62.683 169.203  1.00147.04           N
ATOM    318  CA  VAL A  43      40.853  64.091 169.499  1.00147.04           C
ATOM    319  CB  VAL A  43      40.909  64.937 168.258  1.00147.04           C
ATOM    320  CG1 VAL A  43      42.183  64.557 167.501  1.00147.04           C
ATOM    321  CG2 VAL A  43      39.625  64.773 167.438  1.00147.04           C
ATOM    322  C   VAL A  43      39.630  64.517 170.273  1.00147.04           C
ATOM    323  O   VAL A  43      39.692  65.436 171.088  1.00147.04           O
ATOM    324  N   ALA A  44      38.455  63.989 169.887  1.00155.50           N
ATOM    325  CA  ALA A  44      37.164  64.273 170.464  1.00155.50           C
ATOM    326  CB  ALA A  44      36.055  63.913 169.456  1.00155.50           C
ATOM    327  C   ALA A  44      36.864  63.578 171.741  1.00155.50           C
ATOM    328  O   ALA A  44      36.329  64.186 172.663  1.00155.50           O
ATOM    329  N   GLY A  45      37.032  62.240 171.757  1.00317.37           N
ATOM    330  CA  GLY A  45      37.096  61.377 172.904  1.00317.37           C
ATOM    331  C   GLY A  45      37.417  62.189 174.119  1.00317.37           C
ATOM    332  O   GLY A  45      38.156  63.153 174.074  1.00317.37           O
ATOM    333  N   GLY A  46      36.811  61.972 175.259  1.00294.02           N
ATOM    334  CA  GLY A  46      37.378  62.737 176.319  1.00294.02           C
ATOM    335  C   GLY A  46      36.481  63.896 176.572  1.00294.02           C
ATOM    336  O   GLY A  46      36.026  64.076 177.698  1.00294.02           O
ATOM    337  N   VAL A  47      36.288  64.788 175.577  1.00195.39           N
ATOM    338  CA  VAL A  47      35.327  65.808 175.838  1.00195.39           C
ATOM    339  CB  VAL A  47      35.654  67.120 175.207  1.00195.39           C
ATOM    340  CG1 VAL A  47      35.812  66.929 173.703  1.00195.39           C
ATOM    341  CG2 VAL A  47      34.560  68.114 175.618  1.00195.39           C
ATOM    342  C   VAL A  47      33.909  65.414 175.531  1.00195.39           C
ATOM    343  O   VAL A  47      33.053  65.388 176.413  1.00195.39           O
ATOM    344  N   SER A  48      33.627  65.109 174.246  1.00129.95           N
ATOM    345  CA  SER A  48      32.287  64.804 173.797  1.00129.95           C
ATOM    346  CB  SER A  48      32.016  65.251 172.359  1.00129.95           C
ATOM    347  OG  SER A  48      30.797  64.693 171.905  1.00129.95           O
ATOM    348  C   SER A  48      31.928  63.357 173.861  1.00129.95           C
ATOM    349  O   SER A  48      30.746  63.025 173.967  1.00129.95           O
ATOM    350  N   GLY A  49      32.923  62.452 173.780  1.00 49.32           N
ATOM    351  CA  GLY A  49      32.560  61.064 173.707  1.00 49.32           C
ATOM    352  C   GLY A  49      32.585  60.657 172.258  1.00 49.32           C
ATOM    353  O   GLY A  49      32.247  59.524 171.915  1.00 49.32           O
ATOM    354  N   ALA A  50      32.988  61.595 171.376  1.00100.21           N
ATOM    355  CA  ALA A  50      33.175  61.386 169.958  1.00100.21           C
ATOM    356  CB  ALA A  50      34.484  60.652 169.619  1.00100.21           C
ATOM    357  C   ALA A  50      32.059  60.667 169.251  1.00100.21           C
ATOM    358  O   ALA A  50      32.256  59.558 168.753  1.00100.21           O
ATOM    359  N   HIS A  51      30.845  61.256 169.214  1.00122.07           N
ATOM    360  CA  HIS A  51      29.757  60.688 168.452  1.00122.07           C
ATOM    361  ND1 HIS A  51      26.791  61.944 170.505  1.00122.07           N
ATOM    362  CG  HIS A  51      27.947  61.359 170.040  1.00122.07           C
ATOM    363  CB  HIS A  51      28.474  61.507 168.650  1.00122.07           C
ATOM    364  NE2 HIS A  51      27.645  60.782 172.199  1.00122.07           N
ATOM    365  CD2 HIS A  51      28.456  60.654 171.087  1.00122.07           C
ATOM    366  CE1 HIS A  51      26.658  61.565 171.801  1.00122.07           C
ATOM    367  C   HIS A  51      30.097  60.777 167.002  1.00122.07           C
ATOM    368  O   HIS A  51      30.218  59.765 166.312  1.00122.07           O
ATOM    369  N   LEU A  52      30.253  62.027 166.517  1.00214.06           N
ATOM    370  CA  LEU A  52      30.778  62.235 165.205  1.00214.06           C
ATOM    371  CB  LEU A  52      32.072  61.417 165.187  1.00214.06           C
ATOM    372  CG  LEU A  52      33.069  61.738 164.112  1.00214.06           C
ATOM    373  CD1 LEU A  52      33.500  63.182 164.307  1.00214.06           C
ATOM    374  CD2 LEU A  52      34.260  60.776 164.177  1.00214.06           C
ATOM    375  C   LEU A  52      29.828  61.693 164.174  1.00214.06           C
ATOM    376  O   LEU A  52      30.176  61.628 162.995  1.00214.06           O
ATOM    377  N   ASN A  53      28.598  61.305 164.574  1.00 80.94           N
ATOM    378  CA  ASN A  53      27.683  60.723 163.626  1.00 80.94           C
ATOM    379  CB  ASN A  53      27.972  59.222 163.441  1.00 80.94           C
ATOM    380  CG  ASN A  53      27.112  58.648 162.330  1.00 80.94           C
ATOM    381  OD1 ASN A  53      26.016  59.132 162.053  1.00 80.94           O
ATOM    382  ND2 ASN A  53      27.623  57.568 161.681  1.00 80.94           N
ATOM    383  C   ASN A  53      26.299  60.852 164.195  1.00 80.94           C
ATOM    384  O   ASN A  53      26.052  60.434 165.325  1.00 80.94           O
ATOM    385  N   PRO A  54      25.371  61.389 163.447  1.00 76.04           N
ATOM    386  CA  PRO A  54      24.037  61.566 163.953  1.00 76.04           C
ATOM    387  CD  PRO A  54      25.683  62.317 162.373  1.00 76.04           C
ATOM    388  CB  PRO A  54      23.306  62.393 162.898  1.00 76.04           C
ATOM    389  CG  PRO A  54      24.433  63.204 162.229  1.00 76.04           C
ATOM    390  C   PRO A  54      23.373  60.265 164.278  1.00 76.04           C
ATOM    391  O   PRO A  54      22.576  60.215 165.215  1.00 76.04           O
ATOM    392  N   ALA A  55      23.676  59.204 163.512  1.00 37.99           N
ATOM    393  CA  ALA A  55      23.067  57.926 163.733  1.00 37.99           C
ATOM    394  CB  ALA A  55      23.473  56.881 162.677  1.00 37.99           C
ATOM    395  C   ALA A  55      23.491  57.403 165.066  1.00 37.99           C
ATOM    396  O   ALA A  55      22.695  56.802 165.786  1.00 37.99           O
ATOM    397  N   ILE A  56      24.779  57.587 165.415  1.00148.26           N
ATOM    398  CA  ILE A  56      25.262  57.059 166.657  1.00148.26           C
ATOM    399  CB  ILE A  56      26.765  57.013 166.764  1.00148.26           C
ATOM    400  CG1 ILE A  56      27.395  58.394 166.953  1.00148.26           C
ATOM    401  CG2 ILE A  56      27.279  56.269 165.521  1.00148.26           C
ATOM    402  CD1 ILE A  56      27.361  58.813 168.420  1.00148.26           C
ATOM    403  C   ILE A  56      24.666  57.833 167.797  1.00148.26           C
ATOM    404  O   ILE A  56      24.320  57.263 168.830  1.00148.26           O
ATOM    405  N   THR A  57      24.546  59.169 167.647  1.00 43.72           N
ATOM    406  CA  THR A  57      24.041  59.982 168.719  1.00 43.72           C
ATOM    407  CB  THR A  57      23.994  61.442 168.371  1.00 43.72           C
ATOM    408  OG1 THR A  57      25.297  61.918 168.064  1.00 43.72           O
ATOM    409  CG2 THR A  57      23.414  62.217 169.566  1.00 43.72           C
ATOM    410  C   THR A  57      22.646  59.548 169.055  1.00 43.72           C
ATOM    411  O   THR A  57      22.308  59.372 170.225  1.00 43.72           O
ATOM    412  N   VAL A  58      21.797  59.350 168.030  1.00 87.64           N
ATOM    413  CA  VAL A  58      20.437  58.963 168.273  1.00 87.64           C
ATOM    414  CB  VAL A  58      19.605  58.905 167.026  1.00 87.64           C
ATOM    415  CG1 VAL A  58      20.160  57.807 166.104  1.00 87.64           C
ATOM    416  CG2 VAL A  58      18.141  58.687 167.443  1.00 87.64           C
ATOM    417  C   VAL A  58      20.398  57.609 168.914  1.00 87.64           C
ATOM    418  O   VAL A  58      19.605  57.367 169.821  1.00 87.64           O
ATOM    419  N   ALA A  59      21.248  56.676 168.456  1.00 35.95           N
ATOM    420  CA  ALA A  59      21.228  55.345 168.996  1.00 35.95           C
ATOM    421  CB  ALA A  59      22.217  54.403 168.288  1.00 35.95           C
ATOM    422  C   ALA A  59      21.600  55.378 170.443  1.00 35.95           C
ATOM    423  O   ALA A  59      20.979  54.703 171.261  1.00 35.95           O
ATOM    424  N   VAL A  60      22.621  56.180 170.796  1.00 42.98           N
ATOM    425  CA  VAL A  60      23.112  56.258 172.144  1.00 42.98           C
ATOM    426  CB  VAL A  60      24.290  57.179 172.277  1.00 42.98           C
ATOM    427  CG1 VAL A  60      24.673  57.275 173.763  1.00 42.98           C
ATOM    428  CG2 VAL A  60      25.421  56.663 171.371  1.00 42.98           C
ATOM    429  C   VAL A  60      22.029  56.791 173.024  1.00 42.98           C
ATOM    430  O   VAL A  60      21.929  56.419 174.193  1.00 42.98           O
ATOM    431  N   THR A  61      21.207  57.722 172.510  1.00102.59           N
ATOM    432  CA  THR A  61      20.197  58.237 173.382  1.00102.59           C
ATOM    433  CB  THR A  61      19.442  59.423 172.836  1.00102.59           C
ATOM    434  OG1 THR A  61      18.705  60.040 173.881  1.00102.59           O
ATOM    435  CG2 THR A  61      18.482  58.983 171.721  1.00102.59           C
ATOM    436  C   THR A  61      19.228  57.145 173.721  1.00102.59           C
ATOM    437  O   THR A  61      18.847  56.989 174.879  1.00102.59           O
ATOM    438  N   THR A  62      18.793  56.360 172.715  1.00120.83           N
ATOM    439  CA  THR A  62      17.843  55.312 172.962  1.00120.83           C
ATOM    440  CB  THR A  62      17.311  54.713 171.694  1.00120.83           C
ATOM    441  OG1 THR A  62      18.362  54.100 170.962  1.00120.83           O
ATOM    442  CG2 THR A  62      16.663  55.829 170.857  1.00120.83           C
ATOM    443  C   THR A  62      18.461  54.192 173.752  1.00120.83           C
ATOM    444  O   THR A  62      17.858  53.652 174.677  1.00120.83           O
ATOM    445  N   VAL A  63      19.670  53.780 173.336  1.00169.39           N
ATOM    446  CA  VAL A  63      20.407  52.659 173.848  1.00169.39           C
ATOM    447  CB  VAL A  63      21.430  52.173 172.877  1.00169.39           C
ATOM    448  CG1 VAL A  63      20.695  51.941 171.551  1.00169.39           C
ATOM    449  CG2 VAL A  63      22.611  53.156 172.823  1.00169.39           C
ATOM    450  C   VAL A  63      21.126  52.892 175.124  1.00169.39           C
ATOM    451  O   VAL A  63      21.273  51.953 175.904  1.00169.39           O
ATOM    452  N   GLY A  64      21.611  54.115 175.411  1.00185.75           N
ATOM    453  CA  GLY A  64      22.386  54.079 176.608  1.00185.75           C
ATOM    454  C   GLY A  64      22.624  55.427 177.199  1.00185.75           C
ATOM    455  O   GLY A  64      23.741  55.941 177.261  1.00185.75           O
ATOM    456  N   LYS A  65      21.518  55.966 177.740  1.00169.28           N
ATOM    457  CA  LYS A  65      21.442  57.129 178.569  1.00169.28           C
ATOM    458  CB  LYS A  65      21.963  56.864 179.994  1.00169.28           C
ATOM    459  CG  LYS A  65      21.661  57.983 180.994  1.00169.28           C
ATOM    460  CD  LYS A  65      21.901  57.580 182.450  1.00169.28           C
ATOM    461  CE  LYS A  65      23.377  57.359 182.788  1.00169.28           C
ATOM    462  NZ  LYS A  65      23.891  56.175 182.064  1.00169.28           N
ATOM    463  C   LYS A  65      22.168  58.309 178.013  1.00169.28           C
ATOM    464  O   LYS A  65      22.843  59.024 178.751  1.00169.28           O
ATOM    465  N   PHE A  66      22.061  58.577 176.705  1.00 72.46           N
ATOM    466  CA  PHE A  66      22.692  59.782 176.264  1.00 72.46           C
ATOM    467  CB  PHE A  66      23.051  59.764 174.766  1.00 72.46           C
ATOM    468  CG  PHE A  66      23.772  61.026 174.441  1.00 72.46           C
ATOM    469  CD1 PHE A  66      25.065  61.216 174.870  1.00 72.46           C
ATOM    470  CD2 PHE A  66      23.166  62.006 173.690  1.00 72.46           C
ATOM    471  CE1 PHE A  66      25.740  62.376 174.572  1.00 72.46           C
ATOM    472  CE2 PHE A  66      23.836  63.167 173.386  1.00 72.46           C
ATOM    473  CZ  PHE A  66      25.124  63.354 173.829  1.00 72.46           C
ATOM    474  C   PHE A  66      21.691  60.867 176.521  1.00 72.46           C
ATOM    475  O   PHE A  66      20.496  60.658 176.321  1.00 72.46           O
ATOM    476  N   PRO A  67      22.118  62.018 176.973  1.00168.90           N
ATOM    477  CA  PRO A  67      21.158  63.047 177.266  1.00168.90           C
ATOM    478  CD  PRO A  67      23.288  62.111 177.830  1.00168.90           C
ATOM    479  CB  PRO A  67      21.921  64.122 178.034  1.00168.90           C
ATOM    480  CG  PRO A  67      23.029  63.320 178.748  1.00168.90           C
ATOM    481  C   PRO A  67      20.459  63.518 176.031  1.00168.90           C
ATOM    482  O   PRO A  67      21.119  63.940 175.085  1.00168.90           O
ATOM    483  N   TRP A  68      19.114  63.519 176.066  1.00 90.79           N
ATOM    484  CA  TRP A  68      18.278  63.858 174.950  1.00 90.79           C
ATOM    485  CB  TRP A  68      16.782  63.660 175.246  1.00 90.79           C
ATOM    486  CG  TRP A  68      16.256  64.524 176.366  1.00 90.79           C
ATOM    487  CD2 TRP A  68      15.715  65.841 176.178  1.00 90.79           C
ATOM    488  CD1 TRP A  68      16.181  64.263 177.703  1.00 90.79           C
ATOM    489  NE1 TRP A  68      15.626  65.335 178.360  1.00 90.79           N
ATOM    490  CE2 TRP A  68      15.334  66.313 177.433  1.00 90.79           C
ATOM    491  CE3 TRP A  68      15.547  66.593 175.050  1.00 90.79           C
ATOM    492  CZ2 TRP A  68      14.777  67.552 177.580  1.00 90.79           C
ATOM    493  CZ3 TRP A  68      14.987  67.841 175.202  1.00 90.79           C
ATOM    494  CH2 TRP A  68      14.609  68.311 176.443  1.00 90.79           C
ATOM    495  C   TRP A  68      18.476  65.293 174.587  1.00 90.79           C
ATOM    496  O   TRP A  68      18.387  65.665 173.419  1.00 90.79           O
ATOM    497  N   ARG A  69      18.734  66.147 175.588  1.00 55.31           N
ATOM    498  CA  ARG A  69      18.860  67.553 175.337  1.00 55.31           C
ATOM    499  CB  ARG A  69      19.131  68.352 176.622  1.00 55.31           C
ATOM    500  CG  ARG A  69      17.936  68.358 177.578  1.00 55.31           C
ATOM    501  CD  ARG A  69      18.210  69.043 178.918  1.00 55.31           C
ATOM    502  NE  ARG A  69      19.160  68.179 179.674  1.00 55.31           N
ATOM    503  CZ  ARG A  69      19.238  68.279 181.033  1.00 55.31           C
ATOM    504  NH1 ARG A  69      18.446  69.170 181.698  1.00 55.31           N
ATOM    505  NH2 ARG A  69      20.105  67.485 181.727  1.00 55.31           N
ATOM    506  C   ARG A  69      19.998  67.788 174.393  1.00 55.31           C
ATOM    507  O   ARG A  69      19.920  68.658 173.529  1.00 55.31           O
ATOM    508  N   LYS A  70      21.089  67.020 174.556  1.00 69.39           N
ATOM    509  CA  LYS A  70      22.300  67.126 173.790  1.00 69.39           C
ATOM    510  CB  LYS A  70      23.445  66.302 174.398  1.00 69.39           C
ATOM    511  CG  LYS A  70      23.909  66.818 175.760  1.00 69.39           C
ATOM    512  CD  LYS A  70      24.826  65.840 176.497  1.00 69.39           C
ATOM    513  CE  LYS A  70      25.376  66.384 177.816  1.00 69.39           C
ATOM    514  NZ  LYS A  70      26.244  65.371 178.458  1.00 69.39           N
ATOM    515  C   LYS A  70      22.129  66.676 172.365  1.00 69.39           C
ATOM    516  O   LYS A  70      22.871  67.111 171.486  1.00 69.39           O
ATOM    517  N   ILE A  71      21.158  65.793 172.075  1.00 97.81           N
ATOM    518  CA  ILE A  71      21.119  65.178 170.776  1.00 97.81           C
ATOM    519  CB  ILE A  71      19.964  64.228 170.620  1.00 97.81           C
ATOM    520  CG1 ILE A  71      20.098  63.438 169.308  1.00 97.81           C
ATOM    521  CG2 ILE A  71      18.651  65.017 170.755  1.00 97.81           C
ATOM    522  CD1 ILE A  71      19.140  62.251 169.209  1.00 97.81           C
ATOM    523  C   ILE A  71      21.057  66.173 169.652  1.00 97.81           C
ATOM    524  O   ILE A  71      21.844  66.073 168.711  1.00 97.81           O
ATOM    525  N   VAL A  72      20.146  67.164 169.692  1.00119.91           N
ATOM    526  CA  VAL A  72      20.100  68.071 168.581  1.00119.91           C
ATOM    527  CB  VAL A  72      18.825  68.883 168.460  1.00119.91           C
ATOM    528  CG1 VAL A  72      18.504  69.660 169.746  1.00119.91           C
ATOM    529  CG2 VAL A  72      18.970  69.778 167.218  1.00119.91           C
ATOM    530  C   VAL A  72      21.327  68.939 168.514  1.00119.91           C
ATOM    531  O   VAL A  72      21.786  69.209 167.405  1.00119.91           O
ATOM    532  N   PRO A  73      21.916  69.406 169.591  1.00 66.38           N
ATOM    533  CA  PRO A  73      23.077  70.238 169.461  1.00 66.38           C
ATOM    534  CD  PRO A  73      21.281  69.553 170.891  1.00 66.38           C
ATOM    535  CB  PRO A  73      23.395  70.743 170.866  1.00 66.38           C
ATOM    536  CG  PRO A  73      22.037  70.697 171.587  1.00 66.38           C
ATOM    537  C   PRO A  73      24.201  69.479 168.837  1.00 66.38           C
ATOM    538  O   PRO A  73      24.979  70.073 168.092  1.00 66.38           O
ATOM    539  N   TYR A  74      24.314  68.173 169.142  1.00141.14           N
ATOM    540  CA  TYR A  74      25.360  67.360 168.592  1.00141.14           C
ATOM    541  CB  TYR A  74      25.376  65.923 169.154  1.00141.14           C
ATOM    542  CG  TYR A  74      26.063  65.861 170.481  1.00141.14           C
ATOM    543  CD1 TYR A  74      25.510  66.421 171.606  1.00141.14           C
ATOM    544  CD2 TYR A  74      27.293  65.254 170.595  1.00141.14           C
ATOM    545  CE1 TYR A  74      26.145  66.360 172.823  1.00141.14           C
ATOM    546  CE2 TYR A  74      27.937  65.186 171.809  1.00141.14           C
ATOM    547  CZ  TYR A  74      27.362  65.737 172.929  1.00141.14           C
ATOM    548  OH  TYR A  74      28.014  65.669 174.178  1.00141.14           O
ATOM    549  C   TYR A  74      25.175  67.236 167.113  1.00141.14           C
ATOM    550  O   TYR A  74      26.124  67.382 166.346  1.00141.14           O
ATOM    551  N   MET A  75      23.931  66.975 166.672  1.00 71.27           N
ATOM    552  CA  MET A  75      23.659  66.732 165.283  1.00 71.27           C
ATOM    553  CB  MET A  75      22.188  66.368 165.026  1.00 71.27           C
ATOM    554  CG  MET A  75      21.775  65.037 165.655  1.00 71.27           C
ATOM    555  SD  MET A  75      20.040  64.577 165.370  1.00 71.27           S
ATOM    556  CE  MET A  75      19.369  65.809 166.524  1.00 71.27           C
ATOM    557  C   MET A  75      23.968  67.947 164.467  1.00 71.27           C
ATOM    558  O   MET A  75      24.524  67.838 163.376  1.00 71.27           O
ATOM    559  N   VAL A  76      23.602  69.140 164.970  1.00 24.40           N
ATOM    560  CA  VAL A  76      23.823  70.350 164.231  1.00 24.40           C
ATOM    561  CB  VAL A  76      23.289  71.565 164.933  1.00 24.40           C
ATOM    562  CG1 VAL A  76      23.673  72.811 164.117  1.00 24.40           C
ATOM    563  CG2 VAL A  76      21.774  71.391 165.133  1.00 24.40           C
ATOM    564  C   VAL A  76      25.294  70.551 164.063  1.00 24.40           C
ATOM    565  O   VAL A  76      25.760  70.919 162.986  1.00 24.40           O
ATOM    566  N   ALA A  77      26.063  70.317 165.141  1.00 29.49           N
ATOM    567  CA  ALA A  77      27.482  70.520 165.113  1.00 29.49           C
ATOM    568  CB  ALA A  77      28.147  70.287 166.476  1.00 29.49           C
ATOM    569  C   ALA A  77      28.114  69.576 164.137  1.00 29.49           C
ATOM    570  O   ALA A  77      29.035  69.942 163.411  1.00 29.49           O
ATOM    571  N   GLN A  78      27.639  68.320 164.101  1.00 52.53           N
ATOM    572  CA  GLN A  78      28.227  67.331 163.244  1.00 52.53           C
ATOM    573  CB  GLN A  78      27.571  65.959 163.465  1.00 52.53           C
ATOM    574  CG  GLN A  78      27.805  65.451 164.890  1.00 52.53           C
ATOM    575  CD  GLN A  78      26.856  64.301 165.185  1.00 52.53           C
ATOM    576  OE1 GLN A  78      25.831  64.141 164.525  1.00 52.53           O
ATOM    577  NE2 GLN A  78      27.195  63.488 166.221  1.00 52.53           N
ATOM    578  C   GLN A  78      28.048  67.733 161.810  1.00 52.53           C
ATOM    579  O   GLN A  78      28.988  67.686 161.019  1.00 52.53           O
ATOM    580  N   TYR A  79      26.830  68.176 161.453  1.00142.48           N
ATOM    581  CA  TYR A  79      26.491  68.550 160.110  1.00142.48           C
ATOM    582  CB  TYR A  79      25.010  68.940 160.005  1.00142.48           C
ATOM    583  CG  TYR A  79      24.751  69.342 158.601  1.00142.48           C
ATOM    584  CD1 TYR A  79      24.549  68.385 157.639  1.00142.48           C
ATOM    585  CD2 TYR A  79      24.707  70.673 158.253  1.00142.48           C
ATOM    586  CE1 TYR A  79      24.309  68.756 156.341  1.00142.48           C
ATOM    587  CE2 TYR A  79      24.466  71.047 156.953  1.00142.48           C
ATOM    588  CZ  TYR A  79      24.265  70.084 155.994  1.00142.48           C
ATOM    589  OH  TYR A  79      24.016  70.457 154.657  1.00142.48           O
ATOM    590  C   TYR A  79      27.297  69.741 159.689  1.00142.48           C
ATOM    591  O   TYR A  79      27.803  69.792 158.568  1.00142.48           O
ATOM    592  N   ILE A  80      27.424  70.740 160.582  1.00 76.74           N
ATOM    593  CA  ILE A  80      28.129  71.946 160.254  1.00 76.74           C
ATOM    594  CB  ILE A  80      28.027  73.012 161.313  1.00 76.74           C
ATOM    595  CG1 ILE A  80      28.541  74.355 160.767  1.00 76.74           C
ATOM    596  CG2 ILE A  80      28.764  72.537 162.574  1.00 76.74           C
ATOM    597  CD1 ILE A  80      28.207  75.546 161.664  1.00 76.74           C
ATOM    598  C   ILE A  80      29.577  71.645 160.025  1.00 76.74           C
ATOM    599  O   ILE A  80      30.190  72.183 159.105  1.00 76.74           O
ATOM    600  N   GLY A  81      30.169  70.777 160.866  1.00 21.45           N
ATOM    601  CA  GLY A  81      31.568  70.476 160.747  1.00 21.45           C
ATOM    602  C   GLY A  81      31.848  69.824 159.427  1.00 21.45           C
ATOM    603  O   GLY A  81      32.847  70.131 158.777  1.00 21.45           O
ATOM    604  N   ALA A  82      30.977  68.891 159.004  1.00 31.33           N
ATOM    605  CA  ALA A  82      31.177  68.176 157.774  1.00 31.33           C
ATOM    606  CB  ALA A  82      30.093  67.115 157.523  1.00 31.33           C
ATOM    607  C   ALA A  82      31.135  69.141 156.626  1.00 31.33           C
ATOM    608  O   ALA A  82      31.926  69.045 155.688  1.00 31.33           O
ATOM    609  N   PHE A  83      30.197  70.103 156.676  1.00 47.47           N
ATOM    610  CA  PHE A  83      30.012  71.059 155.619  1.00 47.47           C
ATOM    611  CB  PHE A  83      28.845  72.017 155.926  1.00 47.47           C
ATOM    612  CG  PHE A  83      28.767  73.051 154.857  1.00 47.47           C
ATOM    613  CD1 PHE A  83      28.131  72.789 153.666  1.00 47.47           C
ATOM    614  CD2 PHE A  83      29.323  74.294 155.054  1.00 47.47           C
ATOM    615  CE1 PHE A  83      28.059  73.751 152.685  1.00 47.47           C
ATOM    616  CE2 PHE A  83      29.254  75.259 154.078  1.00 47.47           C
ATOM    617  CZ  PHE A  83      28.621  74.988 152.890  1.00 47.47           C
ATOM    618  C   PHE A  83      31.249  71.895 155.452  1.00 47.47           C
ATOM    619  O   PHE A  83      31.731  72.081 154.336  1.00 47.47           O
ATOM    620  N   LEU A  84      31.797  72.411 156.569  1.00 87.07           N
ATOM    621  CA  LEU A  84      32.922  73.307 156.542  1.00 87.07           C
ATOM    622  CB  LEU A  84      33.246  73.840 157.959  1.00 87.07           C
ATOM    623  CG  LEU A  84      34.278  74.991 158.078  1.00 87.07           C
ATOM    624  CD1 LEU A  84      34.463  75.382 159.553  1.00 87.07           C
ATOM    625  CD2 LEU A  84      35.627  74.688 157.408  1.00 87.07           C
ATOM    626  C   LEU A  84      34.127  72.597 156.001  1.00 87.07           C
ATOM    627  O   LEU A  84      34.864  73.149 155.184  1.00 87.07           O
ATOM    628  N   ALA A  85      34.359  71.346 156.438  1.00 34.83           N
ATOM    629  CA  ALA A  85      35.524  70.613 156.024  1.00 34.83           C
ATOM    630  CB  ALA A  85      35.607  69.213 156.653  1.00 34.83           C
ATOM    631  C   ALA A  85      35.478  70.419 154.542  1.00 34.83           C
ATOM    632  O   ALA A  85      36.498  70.502 153.860  1.00 34.83           O
ATOM    633  N   SER A  86      34.283  70.143 153.997  1.00 76.61           N
ATOM    634  CA  SER A  86      34.167  69.902 152.587  1.00 76.61           C
ATOM    635  CB  SER A  86      32.721  69.603 152.158  1.00 76.61           C
ATOM    636  OG  SER A  86      32.265  68.407 152.772  1.00 76.61           O
ATOM    637  C   SER A  86      34.605  71.131 151.853  1.00 76.61           C
ATOM    638  O   SER A  86      35.311  71.049 150.848  1.00 76.61           O
ATOM    639  N   VAL A  87      34.203  72.313 152.350  1.00 34.87           N
ATOM    640  CA  VAL A  87      34.535  73.547 151.700  1.00 34.87           C
ATOM    641  CB  VAL A  87      33.977  74.741 152.422  1.00 34.87           C
ATOM    642  CG1 VAL A  87      34.430  76.018 151.694  1.00 34.87           C
ATOM    643  CG2 VAL A  87      32.451  74.589 152.535  1.00 34.87           C
ATOM    644  C   VAL A  87      36.024  73.708 151.686  1.00 34.87           C
ATOM    645  O   VAL A  87      36.608  74.081 150.669  1.00 34.87           O
ATOM    646  N   ILE A  88      36.683  73.417 152.823  1.00126.70           N
ATOM    647  CA  ILE A  88      38.098  73.631 152.902  1.00126.70           C
ATOM    648  CB  ILE A  88      38.669  73.461 154.287  1.00126.70           C
ATOM    649  CG1 ILE A  88      40.068  74.094 154.369  1.00126.70           C
ATOM    650  CG2 ILE A  88      38.659  71.975 154.657  1.00126.70           C
ATOM    651  CD1 ILE A  88      40.055  75.618 154.272  1.00126.70           C
ATOM    652  C   ILE A  88      38.814  72.725 151.942  1.00126.70           C
ATOM    653  O   ILE A  88      39.764  73.135 151.280  1.00126.70           O
ATOM    654  N   LEU A  89      38.378  71.460 151.823  1.00169.22           N
ATOM    655  CA  LEU A  89      39.078  70.534 150.974  1.00169.22           C
ATOM    656  CB  LEU A  89      38.478  69.129 151.073  1.00169.22           C
ATOM    657  CG  LEU A  89      38.252  68.749 152.548  1.00169.22           C
ATOM    658  CD1 LEU A  89      38.071  67.243 152.744  1.00169.22           C
ATOM    659  CD2 LEU A  89      39.319  69.365 153.458  1.00169.22           C
ATOM    660  C   LEU A  89      38.987  71.009 149.553  1.00169.22           C
ATOM    661  O   LEU A  89      39.954  70.945 148.795  1.00169.22           O
ATOM    662  N   PHE A  90      37.808  71.524 149.166  1.00 60.81           N
ATOM    663  CA  PHE A  90      37.571  71.991 147.831  1.00 60.81           C
ATOM    664  CB  PHE A  90      36.126  72.507 147.661  1.00 60.81           C
ATOM    665  CG  PHE A  90      35.926  73.017 146.273  1.00 60.81           C
ATOM    666  CD1 PHE A  90      35.745  72.150 145.220  1.00 60.81           C
ATOM    667  CD2 PHE A  90      35.896  74.371 146.030  1.00 60.81           C
ATOM    668  CE1 PHE A  90      35.556  72.626 143.944  1.00 60.81           C
ATOM    669  CE2 PHE A  90      35.706  74.854 144.756  1.00 60.81           C
ATOM    670  CZ  PHE A  90      35.537  73.980 143.709  1.00 60.81           C
ATOM    671  C   PHE A  90      38.511  73.119 147.542  1.00 60.81           C
ATOM    672  O   PHE A  90      39.078  73.197 146.452  1.00 60.81           O
ATOM    673  N   VAL A  91      38.707  74.032 148.512  1.00 94.51           N
ATOM    674  CA  VAL A  91      39.554  75.160 148.247  1.00 94.51           C
ATOM    675  CB  VAL A  91      39.600  76.192 149.344  1.00 94.51           C
ATOM    676  CG1 VAL A  91      40.445  75.670 150.514  1.00 94.51           C
ATOM    677  CG2 VAL A  91      40.132  77.503 148.742  1.00 94.51           C
ATOM    678  C   VAL A  91      40.961  74.710 147.977  1.00 94.51           C
ATOM    679  O   VAL A  91      41.621  75.248 147.091  1.00 94.51           O
ATOM    680  N   THR A  92      41.464  73.719 148.742  1.00 68.68           N
ATOM    681  CA  THR A  92      42.817  73.245 148.601  1.00 68.68           C
ATOM    682  CB  THR A  92      43.204  72.269 149.682  1.00 68.68           C
ATOM    683  OG1 THR A  92      43.070  72.875 150.961  1.00 68.68           O
ATOM    684  CG2 THR A  92      44.662  71.831 149.461  1.00 68.68           C
ATOM    685  C   THR A  92      43.016  72.572 147.267  1.00 68.68           C
ATOM    686  O   THR A  92      44.068  72.730 146.647  1.00 68.68           O
ATOM    687  N   TYR A  93      42.005  71.808 146.791  1.00199.08           N
ATOM    688  CA  TYR A  93      42.101  71.040 145.572  1.00199.08           C
ATOM    689  CB  TYR A  93      41.182  69.802 145.562  1.00199.08           C
ATOM    690  CG  TYR A  93      41.789  68.852 146.493  1.00199.08           C
ATOM    691  CD1 TYR A  93      41.820  69.198 147.815  1.00199.08           C
ATOM    692  CD2 TYR A  93      42.280  67.648 146.053  1.00199.08           C
ATOM    693  CE1 TYR A  93      42.374  68.372 148.732  1.00199.08           C
ATOM    694  CE2 TYR A  93      42.844  66.803 146.964  1.00199.08           C
ATOM    695  CZ  TYR A  93      42.876  67.194 148.276  1.00199.08           C
ATOM    696  OH  TYR A  93      43.441  66.364 149.221  1.00199.08           O
ATOM    697  C   TYR A  93      41.538  71.816 144.447  1.00199.08           C
ATOM    698  O   TYR A  93      41.363  71.263 143.362  1.00199.08           O
ATOM    699  N   ARG A  94      41.300  73.119 144.650  1.00296.07           N
ATOM    700  CA  ARG A  94      40.773  73.895 143.575  1.00296.07           C
ATOM    701  CB  ARG A  94      40.553  75.377 143.942  1.00296.07           C
ATOM    702  CG  ARG A  94      39.851  76.199 142.858  1.00296.07           C
ATOM    703  CD  ARG A  94      38.383  75.827 142.646  1.00296.07           C
ATOM    704  NE  ARG A  94      37.854  76.726 141.583  1.00296.07           N
ATOM    705  CZ  ARG A  94      37.400  77.968 141.919  1.00296.07           C
ATOM    706  NH1 ARG A  94      37.373  78.347 143.231  1.00296.07           N
ATOM    707  NH2 ARG A  94      36.994  78.833 140.944  1.00296.07           N
ATOM    708  C   ARG A  94      41.859  73.809 142.548  1.00296.07           C
ATOM    709  O   ARG A  94      42.999  73.502 142.857  1.00296.07           O
ATOM    710  N   GLY A  95      41.556  73.909 141.264  1.00243.60           N
ATOM    711  CA  GLY A  95      42.642  73.857 140.332  1.00243.60           C
ATOM    712  C   GLY A  95      42.737  72.454 139.816  1.00243.60           C
ATOM    713  O   GLY A  95      42.754  72.218 138.610  1.00243.60           O
ATOM    714  N   ALA A  96      42.809  71.482 140.743  1.00 91.65           N
ATOM    715  CA  ALA A  96      42.838  70.098 140.410  1.00 91.65           C
ATOM    716  CB  ALA A  96      42.957  69.254 141.687  1.00 91.65           C
ATOM    717  C   ALA A  96      41.526  69.762 139.799  1.00 91.65           C
ATOM    718  O   ALA A  96      41.459  69.103 138.763  1.00 91.65           O
ATOM    719  N   LEU A  97      40.439  70.229 140.441  1.00120.63           N
ATOM    720  CA  LEU A  97      39.126  69.901 139.970  1.00120.63           C
ATOM    721  CB  LEU A  97      37.977  70.390 140.878  1.00120.63           C
ATOM    722  CG  LEU A  97      37.832  69.620 142.203  1.00120.63           C
ATOM    723  CD1 LEU A  97      39.078  69.780 143.080  1.00120.63           C
ATOM    724  CD2 LEU A  97      36.536  70.005 142.938  1.00120.63           C
ATOM    725  C   LEU A  97      38.885  70.511 138.630  1.00120.63           C
ATOM    726  O   LEU A  97      38.408  69.835 137.719  1.00120.63           O
ATOM    727  N   ASP A  98      39.220  71.806 138.479  1.00 92.71           N
ATOM    728  CA  ASP A  98      38.949  72.517 137.259  1.00 92.71           C
ATOM    729  CB  ASP A  98      39.305  74.012 137.359  1.00 92.71           C
ATOM    730  CG  ASP A  98      38.787  74.724 136.115  1.00 92.71           C
ATOM    731  OD1 ASP A  98      38.209  74.034 135.233  1.00 92.71           O
ATOM    732  OD2 ASP A  98      38.965  75.968 136.031  1.00 92.71           O
ATOM    733  C   ASP A  98      39.749  71.942 136.134  1.00 92.71           C
ATOM    734  O   ASP A  98      39.229  71.716 135.042  1.00 92.71           O
ATOM    735  N   ASN A  99      41.045  71.675 136.376  1.00 49.50           N
ATOM    736  CA  ASN A  99      41.887  71.207 135.311  1.00 49.50           C
ATOM    737  CB  ASN A  99      43.366  71.149 135.713  1.00 49.50           C
ATOM    738  CG  ASN A  99      43.814  72.587 135.949  1.00 49.50           C
ATOM    739  OD1 ASN A  99      43.241  73.523 135.394  1.00 49.50           O
ATOM    740  ND2 ASN A  99      44.861  72.775 136.795  1.00 49.50           N
ATOM    741  C   ASN A  99      41.431  69.850 134.886  1.00 49.50           C
ATOM    742  O   ASN A  99      41.412  69.536 133.696  1.00 49.50           O
ATOM    743  N   TYR A 100      41.046  69.004 135.857  1.00 51.31           N
ATOM    744  CA  TYR A 100      40.605  67.685 135.518  1.00 51.31           C
ATOM    745  CB  TYR A 100      40.226  66.862 136.752  1.00 51.31           C
ATOM    746  CG  TYR A 100      39.818  65.518 136.278  1.00 51.31           C
ATOM    747  CD1 TYR A 100      40.765  64.555 136.014  1.00 51.31           C
ATOM    748  CD2 TYR A 100      38.487  65.224 136.100  1.00 51.31           C
ATOM    749  CE1 TYR A 100      40.385  63.310 135.575  1.00 51.31           C
ATOM    750  CE2 TYR A 100      38.103  63.981 135.661  1.00 51.31           C
ATOM    751  CZ  TYR A 100      39.053  63.024 135.398  1.00 51.31           C
ATOM    752  OH  TYR A 100      38.657  61.748 134.948  1.00 51.31           O
ATOM    753  C   TYR A 100      39.359  67.830 134.707  1.00 51.31           C
ATOM    754  O   TYR A 100      39.172  67.151 133.697  1.00 51.31           O
ATOM    755  N   ASP A 101      38.474  68.748 135.139  1.00 63.61           N
ATOM    756  CA  ASP A 101      37.218  68.927 134.482  1.00 63.61           C
ATOM    757  CB  ASP A 101      36.380  70.056 135.112  1.00 63.61           C
ATOM    758  CG  ASP A 101      35.950  69.630 136.509  1.00 63.61           C
ATOM    759  OD1 ASP A 101      36.146  68.434 136.852  1.00 63.61           O
ATOM    760  OD2 ASP A 101      35.415  70.497 137.250  1.00 63.61           O
ATOM    761  C   ASP A 101      37.454  69.318 133.065  1.00 63.61           C
ATOM    762  O   ASP A 101      36.831  68.782 132.147  1.00 63.61           O
ATOM    763  N   GLY A 102      38.372  70.274 132.859  1.00 29.35           N
ATOM    764  CA  GLY A 102      38.650  70.755 131.540  1.00 29.35           C
ATOM    765  C   GLY A 102      39.230  69.653 130.714  1.00 29.35           C
ATOM    766  O   GLY A 102      38.878  69.495 129.546  1.00 29.35           O
ATOM    767  N   GLY A 103      40.134  68.848 131.304  1.00 44.48           N
ATOM    768  CA  GLY A 103      40.807  67.855 130.520  1.00 44.48           C
ATOM    769  C   GLY A 103      39.803  66.909 129.956  1.00 44.48           C
ATOM    770  O   GLY A 103      39.817  66.630 128.758  1.00 44.48           O
ATOM    771  N   VAL A 104      38.895  66.382 130.797  1.00232.89           N
ATOM    772  CA  VAL A 104      37.921  65.503 130.232  1.00232.89           C
ATOM    773  CB  VAL A 104      37.938  64.128 130.850  1.00232.89           C
ATOM    774  CG1 VAL A 104      37.913  64.238 132.387  1.00232.89           C
ATOM    775  CG2 VAL A 104      36.765  63.327 130.262  1.00232.89           C
ATOM    776  C   VAL A 104      36.583  66.134 130.427  1.00232.89           C
ATOM    777  O   VAL A 104      35.940  65.868 131.438  1.00232.89           O
ATOM    778  N   ARG A 105      36.120  66.878 129.386  1.00264.61           N
ATOM    779  CA  ARG A 105      34.947  67.729 129.314  1.00264.61           C
ATOM    780  CB  ARG A 105      34.259  67.692 127.938  1.00264.61           C
ATOM    781  CG  ARG A 105      33.787  66.297 127.519  1.00264.61           C
ATOM    782  CD  ARG A 105      34.904  65.418 126.955  1.00264.61           C
ATOM    783  NE  ARG A 105      35.352  66.035 125.675  1.00264.61           N
ATOM    784  CZ  ARG A 105      36.654  65.922 125.282  1.00264.61           C
ATOM    785  NH1 ARG A 105      37.549  65.255 126.069  1.00264.61           N
ATOM    786  NH2 ARG A 105      37.062  66.478 124.105  1.00264.61           N
ATOM    787  C   ARG A 105      33.952  67.338 130.353  1.00264.61           C
ATOM    788  O   ARG A 105      32.995  66.601 130.126  1.00264.61           O
ATOM    789  N   ALA A 106      34.242  67.860 131.553  1.00186.99           N
ATOM    790  CA  ALA A 106      33.640  67.607 132.821  1.00186.99           C
ATOM    791  CB  ALA A 106      34.460  68.098 134.009  1.00186.99           C
ATOM    792  C   ALA A 106      32.285  68.117 133.085  1.00186.99           C
ATOM    793  O   ALA A 106      31.667  67.469 133.906  1.00186.99           O
ATOM    794  N   VAL A 107      31.837  69.263 132.519  1.00104.66           N
ATOM    795  CA  VAL A 107      30.605  69.968 132.811  1.00104.66           C
ATOM    796  CB  VAL A 107      29.501  69.685 131.832  1.00104.66           C
ATOM    797  CG1 VAL A 107      28.229  70.413 132.302  1.00104.66           C
ATOM    798  CG2 VAL A 107      29.971  70.099 130.427  1.00104.66           C
ATOM    799  C   VAL A 107      30.090  69.666 134.188  1.00104.66           C
ATOM    800  O   VAL A 107      29.475  68.628 134.432  1.00104.66           O
ATOM    801  N   THR A 108      30.311  70.605 135.132  1.00 49.69           N
ATOM    802  CA  THR A 108      29.853  70.387 136.470  1.00 49.69           C
ATOM    803  CB  THR A 108      30.519  71.264 137.489  1.00 49.69           C
ATOM    804  OG1 THR A 108      31.923  71.055 137.472  1.00 49.69           O
ATOM    805  CG2 THR A 108      29.949  70.926 138.877  1.00 49.69           C
ATOM    806  C   THR A 108      28.391  70.695 136.492  1.00 49.69           C
ATOM    807  O   THR A 108      27.931  71.641 135.855  1.00 49.69           O
ATOM    808  N   GLY A 109      27.620  69.906 137.261  1.00 35.46           N
ATOM    809  CA  GLY A 109      26.201  70.100 137.309  1.00 35.46           C
ATOM    810  C   GLY A 109      25.565  68.967 136.568  1.00 35.46           C
ATOM    811  O   GLY A 109      24.396  68.649 136.782  1.00 35.46           O
ATOM    812  N   ALA A 110      26.325  68.332 135.660  1.00 62.80           N
ATOM    813  CA  ALA A 110      25.847  67.171 134.967  1.00 62.80           C
ATOM    814  CB  ALA A 110      26.644  66.832 133.696  1.00 62.80           C
ATOM    815  C   ALA A 110      26.044  66.057 135.940  1.00 62.80           C
ATOM    816  O   ALA A 110      26.645  66.262 136.991  1.00 62.80           O
ATOM    817  N   ASN A 111      25.551  64.836 135.649  1.00157.08           N
ATOM    818  CA  ASN A 111      25.765  63.785 136.609  1.00157.08           C
ATOM    819  CB  ASN A 111      24.833  62.578 136.367  1.00157.08           C
ATOM    820  CG  ASN A 111      24.937  61.606 137.537  1.00157.08           C
ATOM    821  OD1 ASN A 111      24.440  60.482 137.477  1.00157.08           O
ATOM    822  ND2 ASN A 111      25.625  62.042 138.625  1.00157.08           N
ATOM    823  C   ASN A 111      27.183  63.298 136.469  1.00157.08           C
ATOM    824  O   ASN A 111      27.481  62.127 136.697  1.00157.08           O
ATOM    825  N   ALA A 112      28.115  64.190 136.091  1.00116.03           N
ATOM    826  CA  ALA A 112      29.460  63.763 135.893  1.00116.03           C
ATOM    827  CB  ALA A 112      30.327  64.843 135.222  1.00116.03           C
ATOM    828  C   ALA A 112      30.154  63.376 137.166  1.00116.03           C
ATOM    829  O   ALA A 112      30.502  62.205 137.293  1.00116.03           O
ATOM    830  N   THR A 113      30.309  64.286 138.174  1.00261.75           N
ATOM    831  CA  THR A 113      31.152  63.843 139.267  1.00261.75           C
ATOM    832  CB  THR A 113      32.636  63.873 138.948  1.00261.75           C
ATOM    833  OG1 THR A 113      33.001  65.152 138.453  1.00261.75           O
ATOM    834  CG2 THR A 113      33.069  62.771 137.969  1.00261.75           C
ATOM    835  C   THR A 113      31.100  64.639 140.578  1.00261.75           C
ATOM    836  O   THR A 113      31.911  65.545 140.748  1.00261.75           O
ATOM    837  N   ALA A 114      30.160  64.383 141.527  1.00171.08           N
ATOM    838  CA  ALA A 114      30.138  64.914 142.890  1.00171.08           C
ATOM    839  CB  ALA A 114      28.721  64.933 143.487  1.00171.08           C
ATOM    840  C   ALA A 114      31.010  64.124 143.830  1.00171.08           C
ATOM    841  O   ALA A 114      31.549  64.663 144.796  1.00171.08           O
ATOM    842  N   GLY A 115      30.954  62.784 143.654  1.00150.85           N
ATOM    843  CA  GLY A 115      31.732  61.702 144.211  1.00150.85           C
ATOM    844  C   GLY A 115      32.600  62.058 145.374  1.00150.85           C
ATOM    845  O   GLY A 115      32.516  61.468 146.449  1.00150.85           O
ATOM    846  N   ILE A 116      33.529  62.999 145.156  1.00 80.70           N
ATOM    847  CA  ILE A 116      34.555  63.252 146.117  1.00 80.70           C
ATOM    848  CB  ILE A 116      35.467  64.362 145.685  1.00 80.70           C
ATOM    849  CG1 ILE A 116      36.049  64.051 144.296  1.00 80.70           C
ATOM    850  CG2 ILE A 116      36.562  64.515 146.753  1.00 80.70           C
ATOM    851  CD1 ILE A 116      36.749  65.244 143.647  1.00 80.70           C
ATOM    852  C   ILE A 116      33.955  63.627 147.439  1.00 80.70           C
ATOM    853  O   ILE A 116      34.441  63.186 148.479  1.00 80.70           O
ATOM    854  N   PHE A 117      32.920  64.489 147.429  1.00 85.93           N
ATOM    855  CA  PHE A 117      32.280  64.982 148.623  1.00 85.93           C
ATOM    856  CB  PHE A 117      31.348  66.172 148.328  1.00 85.93           C
ATOM    857  CG  PHE A 117      32.175  67.286 147.787  1.00 85.93           C
ATOM    858  CD1 PHE A 117      32.442  67.366 146.440  1.00 85.93           C
ATOM    859  CD2 PHE A 117      32.684  68.250 148.626  1.00 85.93           C
ATOM    860  CE1 PHE A 117      33.205  68.392 145.936  1.00 85.93           C
ATOM    861  CE2 PHE A 117      33.448  69.278 148.127  1.00 85.93           C
ATOM    862  CZ  PHE A 117      33.710  69.351 146.780  1.00 85.93           C
ATOM    863  C   PHE A 117      31.424  63.975 149.346  1.00 85.93           C
ATOM    864  O   PHE A 117      31.521  63.847 150.566  1.00 85.93           O
ATOM    865  N   ALA A 118      30.555  63.234 148.623  1.00 62.64           N
ATOM    866  CA  ALA A 118      29.586  62.402 149.291  1.00 62.64           C
ATOM    867  CB  ALA A 118      28.208  63.076 149.422  1.00 62.64           C
ATOM    868  C   ALA A 118      29.386  61.136 148.513  1.00 62.64           C
ATOM    869  O   ALA A 118      30.039  60.904 147.498  1.00 62.64           O
ATOM    870  N   SER A 119      28.483  60.258 149.008  1.00 81.99           N
ATOM    871  CA  SER A 119      28.300  58.974 148.390  1.00 81.99           C
ATOM    872  CB  SER A 119      28.097  57.833 149.409  1.00 81.99           C
ATOM    873  OG  SER A 119      26.986  58.098 150.252  1.00 81.99           O
ATOM    874  C   SER A 119      27.176  58.951 147.396  1.00 81.99           C
ATOM    875  O   SER A 119      26.230  59.732 147.456  1.00 81.99           O
ATOM    876  N   TYR A 120      27.300  58.037 146.410  1.00 76.89           N
ATOM    877  CA  TYR A 120      26.305  57.798 145.404  1.00 76.89           C
ATOM    878  CB  TYR A 120      26.615  58.475 144.058  1.00 76.89           C
ATOM    879  CG  TYR A 120      26.539  59.943 144.304  1.00 76.89           C
ATOM    880  CD1 TYR A 120      27.638  60.639 144.753  1.00 76.89           C
ATOM    881  CD2 TYR A 120      25.361  60.624 144.096  1.00 76.89           C
ATOM    882  CE1 TYR A 120      27.565  61.993 144.984  1.00 76.89           C
ATOM    883  CE2 TYR A 120      25.281  61.977 144.326  1.00 76.89           C
ATOM    884  CZ  TYR A 120      26.385  62.664 144.770  1.00 76.89           C
ATOM    885  OH  TYR A 120      26.306  64.053 145.008  1.00 76.89           O
ATOM    886  C   TYR A 120      26.251  56.315 145.194  1.00 76.89           C
ATOM    887  O   TYR A 120      27.203  55.599 145.500  1.00 76.89           O
ATOM    888  N   PRO A 121      25.151  55.830 144.689  1.00 95.32           N
ATOM    889  CA  PRO A 121      24.960  54.410 144.521  1.00 95.32           C
ATOM    890  CD  PRO A 121      23.898  56.553 144.764  1.00 95.32           C
ATOM    891  CB  PRO A 121      23.448  54.197 144.447  1.00 95.32           C
ATOM    892  CG  PRO A 121      22.876  55.593 144.141  1.00 95.32           C
ATOM    893  C   PRO A 121      25.693  53.840 143.350  1.00 95.32           C
ATOM    894  O   PRO A 121      25.983  54.567 142.402  1.00 95.32           O
ATOM    895  N   GLN A 122      25.985  52.525 143.400  1.00102.57           N
ATOM    896  CA  GLN A 122      26.666  51.863 142.330  1.00102.57           C
ATOM    897  CB  GLN A 122      27.090  50.426 142.664  1.00102.57           C
ATOM    898  CG  GLN A 122      27.823  49.731 141.518  1.00102.57           C
ATOM    899  CD  GLN A 122      28.241  48.355 142.009  1.00102.57           C
ATOM    900  OE1 GLN A 122      29.189  47.764 141.494  1.00102.57           O
ATOM    901  NE2 GLN A 122      27.522  47.831 143.038  1.00102.57           N
ATOM    902  C   GLN A 122      25.708  51.823 141.188  1.00102.57           C
ATOM    903  O   GLN A 122      24.492  51.869 141.372  1.00102.57           O
ATOM    904  N   GLU A 123      26.250  51.726 139.965  1.00 94.29           N
ATOM    905  CA  GLU A 123      25.460  51.802 138.776  1.00 94.29           C
ATOM    906  CB  GLU A 123      26.295  51.674 137.488  1.00 94.29           C
ATOM    907  CG  GLU A 123      27.204  52.873 137.197  1.00 94.29           C
ATOM    908  CD  GLU A 123      28.501  52.722 137.983  1.00 94.29           C
ATOM    909  OE1 GLU A 123      28.472  52.902 139.229  1.00 94.29           O
ATOM    910  OE2 GLU A 123      29.544  52.428 137.340  1.00 94.29           O
ATOM    911  C   GLU A 123      24.440  50.708 138.751  1.00 94.29           C
ATOM    912  O   GLU A 123      23.307  50.947 138.338  1.00 94.29           O
ATOM    913  N   PHE A 124      24.781  49.476 139.183  1.00181.96           N
ATOM    914  CA  PHE A 124      23.759  48.483 139.005  1.00181.96           C
ATOM    915  CB  PHE A 124      24.316  47.138 138.497  1.00181.96           C
ATOM    916  CG  PHE A 124      23.171  46.288 138.051  1.00181.96           C
ATOM    917  CD1 PHE A 124      22.462  46.627 136.922  1.00181.96           C
ATOM    918  CD2 PHE A 124      22.824  45.140 138.728  1.00181.96           C
ATOM    919  CE1 PHE A 124      21.408  45.855 136.492  1.00181.96           C
ATOM    920  CE2 PHE A 124      21.771  44.364 138.303  1.00181.96           C
ATOM    921  CZ  PHE A 124      21.059  44.721 137.184  1.00181.96           C
ATOM    922  C   PHE A 124      23.017  48.237 140.286  1.00181.96           C
ATOM    923  O   PHE A 124      22.754  47.093 140.643  1.00181.96           O
ATOM    924  N   VAL A 125      22.594  49.300 140.995  1.00 59.50           N
ATOM    925  CA  VAL A 125      21.825  49.087 142.191  1.00 59.50           C
ATOM    926  CB  VAL A 125      22.646  49.191 143.443  1.00 59.50           C
ATOM    927  CG1 VAL A 125      21.710  49.094 144.658  1.00 59.50           C
ATOM    928  CG2 VAL A 125      23.737  48.107 143.404  1.00 59.50           C
ATOM    929  C   VAL A 125      20.783  50.166 142.265  1.00 59.50           C
ATOM    930  O   VAL A 125      21.010  51.286 141.811  1.00 59.50           O
ATOM    931  N   SER A 126      19.604  49.842 142.840  1.00 80.79           N
ATOM    932  CA  SER A 126      18.509  50.772 142.945  1.00 80.79           C
ATOM    933  CB  SER A 126      17.133  50.121 142.729  1.00 80.79           C
ATOM    934  OG  SER A 126      17.036  49.611 141.408  1.00 80.79           O
ATOM    935  C   SER A 126      18.491  51.406 144.305  1.00 80.79           C
ATOM    936  O   SER A 126      19.325  51.119 145.162  1.00 80.79           O
ATOM    937  N   THR A 127      17.507  52.306 144.522  1.00112.84           N
ATOM    938  CA  THR A 127      17.368  53.035 145.752  1.00112.84           C
ATOM    939  CB  THR A 127      16.263  54.055 145.703  1.00112.84           C
ATOM    940  OG1 THR A 127      16.257  54.824 146.897  1.00112.84           O
ATOM    941  CG2 THR A 127      14.911  53.347 145.511  1.00112.84           C
ATOM    942  C   THR A 127      17.105  52.103 146.897  1.00112.84           C
ATOM    943  O   THR A 127      17.731  52.222 147.949  1.00112.84           O
ATOM    944  N   GLY A 128      16.181  51.139 146.727  1.00 17.73           N
ATOM    945  CA  GLY A 128      15.844  50.251 147.803  1.00 17.73           C
ATOM    946  C   GLY A 128      17.039  49.426 148.154  1.00 17.73           C
ATOM    947  O   GLY A 128      17.317  49.184 149.328  1.00 17.73           O
ATOM    948  N   ASN A 129      17.776  48.962 147.130  1.00 59.49           N
ATOM    949  CA  ASN A 129      18.907  48.114 147.361  1.00 59.49           C
ATOM    950  CB  ASN A 129      19.564  47.632 146.056  1.00 59.49           C
ATOM    951  CG  ASN A 129      20.606  46.576 146.400  1.00 59.49           C
ATOM    952  OD1 ASN A 129      21.466  46.783 147.254  1.00 59.49           O
ATOM    953  ND2 ASN A 129      20.525  45.402 145.717  1.00 59.49           N
ATOM    954  C   ASN A 129      19.931  48.881 148.135  1.00 59.49           C
ATOM    955  O   ASN A 129      20.557  48.349 149.050  1.00 59.49           O
ATOM    956  N   GLY A 130      20.128  50.161 147.776  1.00 27.61           N
ATOM    957  CA  GLY A 130      21.098  50.994 148.428  1.00 27.61           C
ATOM    958  C   GLY A 130      20.712  51.196 149.860  1.00 27.61           C
ATOM    959  O   GLY A 130      21.570  51.279 150.738  1.00 27.61           O
ATOM    960  N   LEU A 131      19.399  51.319 150.129  1.00 91.07           N
ATOM    961  CA  LEU A 131      18.934  51.574 151.463  1.00 91.07           C
ATOM    962  CB  LEU A 131      17.404  51.768 151.521  1.00 91.07           C
ATOM    963  CG  LEU A 131      16.817  52.081 152.917  1.00 91.07           C
ATOM    964  CD1 LEU A 131      16.837  50.865 153.859  1.00 91.07           C
ATOM    965  CD2 LEU A 131      17.489  53.320 153.529  1.00 91.07           C
ATOM    966  C   LEU A 131      19.306  50.411 152.329  1.00 91.07           C
ATOM    967  O   LEU A 131      19.733  50.590 153.469  1.00 91.07           O
ATOM    968  N   VAL A 132      19.143  49.183 151.805  1.00 35.31           N
ATOM    969  CA  VAL A 132      19.423  47.987 152.548  1.00 35.31           C
ATOM    970  CB  VAL A 132      19.078  46.743 151.785  1.00 35.31           C
ATOM    971  CG1 VAL A 132      19.503  45.522 152.619  1.00 35.31           C
ATOM    972  CG2 VAL A 132      17.578  46.779 151.446  1.00 35.31           C
ATOM    973  C   VAL A 132      20.887  47.923 152.866  1.00 35.31           C
ATOM    974  O   VAL A 132      21.292  47.483 153.940  1.00 35.31           O
ATOM    975  N   ASP A 133      21.756  48.328 151.931  1.00116.41           N
ATOM    976  CA  ASP A 133      23.138  48.196 152.278  1.00116.41           C
ATOM    977  CB  ASP A 133      24.111  48.398 151.089  1.00116.41           C
ATOM    978  CG  ASP A 133      23.960  49.758 150.417  1.00116.41           C
ATOM    979  OD1 ASP A 133      24.166  50.805 151.085  1.00116.41           O
ATOM    980  OD2 ASP A 133      23.647  49.757 149.197  1.00116.41           O
ATOM    981  C   ASP A 133      23.490  49.088 153.428  1.00116.41           C
ATOM    982  O   ASP A 133      24.131  48.657 154.385  1.00116.41           O
ATOM    983  N   GLN A 134      23.052  50.354 153.402  1.00151.98           N
ATOM    984  CA  GLN A 134      23.414  51.236 154.469  1.00151.98           C
ATOM    985  CB  GLN A 134      23.368  52.711 154.097  1.00151.98           C
ATOM    986  CG  GLN A 134      22.134  53.202 153.371  1.00151.98           C
ATOM    987  CD  GLN A 134      22.665  54.535 152.906  1.00151.98           C
ATOM    988  OE1 GLN A 134      22.999  54.737 151.742  1.00151.98           O
ATOM    989  NE2 GLN A 134      22.849  55.445 153.891  1.00151.98           N
ATOM    990  C   GLN A 134      22.775  50.876 155.776  1.00151.98           C
ATOM    991  O   GLN A 134      23.369  51.120 156.825  1.00151.98           O
ATOM    992  N   ILE A 135      21.552  50.306 155.767  1.00129.97           N
ATOM    993  CA  ILE A 135      20.956  49.887 157.009  1.00129.97           C
ATOM    994  CB  ILE A 135      19.535  49.367 156.863  1.00129.97           C
ATOM    995  CG1 ILE A 135      18.965  48.833 158.187  1.00129.97           C
ATOM    996  CG2 ILE A 135      19.470  48.311 155.766  1.00129.97           C
ATOM    997  CD1 ILE A 135      18.390  49.882 159.120  1.00129.97           C
ATOM    998  C   ILE A 135      21.790  48.796 157.620  1.00129.97           C
ATOM    999  O   ILE A 135      22.112  48.847 158.806  1.00129.97           O
ATOM   1000  N   VAL A 136      22.185  47.788 156.817  1.00 37.97           N
ATOM   1001  CA  VAL A 136      22.914  46.659 157.331  1.00 37.97           C
ATOM   1002  CB  VAL A 136      23.164  45.610 156.287  1.00 37.97           C
ATOM   1003  CG1 VAL A 136      24.036  44.504 156.904  1.00 37.97           C
ATOM   1004  CG2 VAL A 136      21.809  45.114 155.754  1.00 37.97           C
ATOM   1005  C   VAL A 136      24.256  47.071 157.867  1.00 37.97           C
ATOM   1006  O   VAL A 136      24.638  46.672 158.965  1.00 37.97           O
ATOM   1007  N   GLY A 137      25.011  47.880 157.101  1.00 42.42           N
ATOM   1008  CA  GLY A 137      26.348  48.250 157.483  1.00 42.42           C
ATOM   1009  C   GLY A 137      26.370  49.088 158.722  1.00 42.42           C
ATOM   1010  O   GLY A 137      27.266  48.947 159.552  1.00 42.42           O
ATOM   1011  N   THR A 138      25.419  50.027 158.857  1.00130.65           N
ATOM   1012  CA  THR A 138      25.415  50.892 160.001  1.00130.65           C
ATOM   1013  CB  THR A 138      24.502  52.073 159.835  1.00130.65           C
ATOM   1014  OG1 THR A 138      24.633  52.960 160.932  1.00130.65           O
ATOM   1015  CG2 THR A 138      23.058  51.593 159.699  1.00130.65           C
ATOM   1016  C   THR A 138      25.069  50.098 161.222  1.00130.65           C
ATOM   1017  O   THR A 138      25.554  50.386 162.315  1.00130.65           O
ATOM   1018  N   ALA A 139      24.205  49.075 161.074  1.00 29.28           N
ATOM   1019  CA  ALA A 139      23.865  48.269 162.210  1.00 29.28           C
ATOM   1020  CB  ALA A 139      22.866  47.150 161.871  1.00 29.28           C
ATOM   1021  C   ALA A 139      25.128  47.621 162.682  1.00 29.28           C
ATOM   1022  O   ALA A 139      25.416  47.597 163.876  1.00 29.28           O
ATOM   1023  N   LEU A 140      25.940  47.111 161.740  1.00 86.00           N
ATOM   1024  CA  LEU A 140      27.158  46.434 162.082  1.00 86.00           C
ATOM   1025  CB  LEU A 140      27.876  45.886 160.826  1.00 86.00           C
ATOM   1026  CG  LEU A 140      29.106  44.970 161.048  1.00 86.00           C
ATOM   1027  CD1 LEU A 140      29.684  44.525 159.695  1.00 86.00           C
ATOM   1028  CD2 LEU A 140      30.193  45.595 161.939  1.00 86.00           C
ATOM   1029  C   LEU A 140      28.055  47.428 162.755  1.00 86.00           C
ATOM   1030  O   LEU A 140      28.720  47.102 163.738  1.00 86.00           O
ATOM   1031  N   LEU A 141      28.098  48.675 162.244  1.00 62.32           N
ATOM   1032  CA  LEU A 141      28.982  49.646 162.822  1.00 62.32           C
ATOM   1033  CB  LEU A 141      28.941  51.024 162.147  1.00 62.32           C
ATOM   1034  CG  LEU A 141      29.788  52.054 162.923  1.00 62.32           C
ATOM   1035  CD1 LEU A 141      31.280  51.683 162.918  1.00 62.32           C
ATOM   1036  CD2 LEU A 141      29.513  53.484 162.443  1.00 62.32           C
ATOM   1037  C   LEU A 141      28.613  49.893 164.246  1.00 62.32           C
ATOM   1038  O   LEU A 141      29.476  49.887 165.122  1.00 62.32           O
ATOM   1039  N   VAL A 142      27.315  50.116 164.515  1.00 97.01           N
ATOM   1040  CA  VAL A 142      26.900  50.413 165.853  1.00 97.01           C
ATOM   1041  CB  VAL A 142      25.445  50.775 165.966  1.00 97.01           C
ATOM   1042  CG1 VAL A 142      24.587  49.553 165.607  1.00 97.01           C
ATOM   1043  CG2 VAL A 142      25.192  51.312 167.385  1.00 97.01           C
ATOM   1044  C   VAL A 142      27.165  49.233 166.744  1.00 97.01           C
ATOM   1045  O   VAL A 142      27.709  49.406 167.833  1.00 97.01           O
ATOM   1046  N   LEU A 143      26.838  47.993 166.310  1.00104.75           N
ATOM   1047  CA  LEU A 143      27.028  46.894 167.224  1.00104.75           C
ATOM   1048  CB  LEU A 143      26.727  45.458 166.727  1.00104.75           C
ATOM   1049  CG  LEU A 143      25.263  44.991 166.616  1.00104.75           C
ATOM   1050  CD1 LEU A 143      24.604  45.423 165.307  1.00104.75           C
ATOM   1051  CD2 LEU A 143      25.155  43.476 166.853  1.00104.75           C
ATOM   1052  C   LEU A 143      28.465  46.779 167.617  1.00104.75           C
ATOM   1053  O   LEU A 143      28.774  46.607 168.794  1.00104.75           O
ATOM   1054  N   ALA A 144      29.379  46.853 166.634  1.00 47.51           N
ATOM   1055  CA  ALA A 144      30.785  46.682 166.867  1.00 47.51           C
ATOM   1056  CB  ALA A 144      31.609  46.702 165.568  1.00 47.51           C
ATOM   1057  C   ALA A 144      31.297  47.782 167.737  1.00 47.51           C
ATOM   1058  O   ALA A 144      32.201  47.572 168.542  1.00 47.51           O
ATOM   1059  N   ILE A 145      30.763  49.003 167.575  1.00136.14           N
ATOM   1060  CA  ILE A 145      31.269  50.101 168.341  1.00136.14           C
ATOM   1061  CB  ILE A 145      30.662  51.424 167.930  1.00136.14           C
ATOM   1062  CG1 ILE A 145      31.594  52.578 168.313  1.00136.14           C
ATOM   1063  CG2 ILE A 145      29.252  51.566 168.522  1.00136.14           C
ATOM   1064  CD1 ILE A 145      32.841  52.644 167.433  1.00136.14           C
ATOM   1065  C   ILE A 145      30.999  49.825 169.794  1.00136.14           C
ATOM   1066  O   ILE A 145      31.863  50.050 170.640  1.00136.14           O
ATOM   1067  N   LEU A 146      29.794  49.320 170.133  1.00105.33           N
ATOM   1068  CA  LEU A 146      29.499  49.031 171.507  1.00105.33           C
ATOM   1069  CB  LEU A 146      28.047  48.598 171.779  1.00105.33           C
ATOM   1070  CG  LEU A 146      27.010  49.733 171.706  1.00105.33           C
ATOM   1071  CD1 LEU A 146      26.818  50.253 170.279  1.00105.33           C
ATOM   1072  CD2 LEU A 146      25.692  49.308 172.365  1.00105.33           C
ATOM   1073  C   LEU A 146      30.380  47.922 171.994  1.00105.33           C
ATOM   1074  O   LEU A 146      30.870  47.964 173.121  1.00105.33           O
ATOM   1075  N   ALA A 147      30.601  46.890 171.158  1.00 43.50           N
ATOM   1076  CA  ALA A 147      31.378  45.752 171.563  1.00 43.50           C
ATOM   1077  CB  ALA A 147      31.449  44.670 170.472  1.00 43.50           C
ATOM   1078  C   ALA A 147      32.786  46.165 171.875  1.00 43.50           C
ATOM   1079  O   ALA A 147      33.352  45.745 172.884  1.00 43.50           O
ATOM   1080  N   ILE A 148      33.397  47.004 171.019  1.00 96.90           N
ATOM   1081  CA  ILE A 148      34.748  47.425 171.262  1.00 96.90           C
ATOM   1082  CB  ILE A 148      35.371  48.209 170.138  1.00 96.90           C
ATOM   1083  CG1 ILE A 148      35.823  47.277 168.996  1.00 96.90           C
ATOM   1084  CG2 ILE A 148      36.523  49.035 170.733  1.00 96.90           C
ATOM   1085  CD1 ILE A 148      34.708  46.511 168.293  1.00 96.90           C
ATOM   1086  C   ILE A 148      34.821  48.252 172.507  1.00 96.90           C
ATOM   1087  O   ILE A 148      35.783  48.146 173.263  1.00 96.90           O
ATOM   1088  N   THR A 149      33.835  49.137 172.723  1.00 53.08           N
ATOM   1089  CA  THR A 149      33.811  50.001 173.871  1.00 53.08           C
ATOM   1090  CB  THR A 149      32.776  51.082 173.750  1.00 53.08           C
ATOM   1091  OG1 THR A 149      31.475  50.517 173.679  1.00 53.08           O
ATOM   1092  CG2 THR A 149      33.069  51.894 172.477  1.00 53.08           C
ATOM   1093  C   THR A 149      33.531  49.241 175.135  1.00 53.08           C
ATOM   1094  O   THR A 149      34.092  49.551 176.184  1.00 53.08           O
ATOM   1095  N   ASP A 150      32.658  48.218 175.071  1.00 61.18           N
ATOM   1096  CA  ASP A 150      32.193  47.535 176.247  1.00 61.18           C
ATOM   1097  CB  ASP A 150      31.108  46.491 175.923  1.00 61.18           C
ATOM   1098  CG  ASP A 150      30.400  46.093 177.209  1.00 61.18           C
ATOM   1099  OD1 ASP A 150      30.850  46.539 178.298  1.00 61.18           O
ATOM   1100  OD2 ASP A 150      29.394  45.341 177.117  1.00 61.18           O
ATOM   1101  C   ASP A 150      33.320  46.840 176.950  1.00 61.18           C
ATOM   1102  O   ASP A 150      33.894  45.875 176.449  1.00 61.18           O
ATOM   1103  N   SER A 151      33.666  47.338 178.155  1.00 75.94           N
ATOM   1104  CA  SER A 151      34.687  46.744 178.968  1.00 75.94           C
ATOM   1105  CB  SER A 151      35.083  47.622 180.166  1.00 75.94           C
ATOM   1106  OG  SER A 151      33.980  47.772 181.047  1.00 75.94           O
ATOM   1107  C   SER A 151      34.145  45.459 179.511  1.00 75.94           C
ATOM   1108  O   SER A 151      34.895  44.545 179.847  1.00 75.94           O
ATOM   1109  N   ARG A 152      32.804  45.377 179.604  1.00177.60           N
ATOM   1110  CA  ARG A 152      32.096  44.255 180.149  1.00177.60           C
ATOM   1111  CB  ARG A 152      30.577  44.483 180.207  1.00177.60           C
ATOM   1112  CG  ARG A 152      29.809  43.294 180.787  1.00177.60           C
ATOM   1113  CD  ARG A 152      30.023  43.098 182.288  1.00177.60           C
ATOM   1114  NE  ARG A 152      29.189  44.114 182.990  1.00177.60           N
ATOM   1115  CZ  ARG A 152      27.874  43.853 183.243  1.00177.60           C
ATOM   1116  NH1 ARG A 152      27.328  42.663 182.855  1.00177.60           N
ATOM   1117  NH2 ARG A 152      27.103  44.782 183.881  1.00177.60           N
ATOM   1118  C   ARG A 152      32.325  43.045 179.304  1.00177.60           C
ATOM   1119  O   ARG A 152      32.429  41.938 179.832  1.00177.60           O
ATOM   1120  N   ASN A 153      32.394  43.224 177.968  1.00145.28           N
ATOM   1121  CA  ASN A 153      32.568  42.111 177.073  1.00145.28           C
ATOM   1122  CB  ASN A 153      32.839  42.527 175.619  1.00145.28           C
ATOM   1123  CG  ASN A 153      31.671  43.358 175.124  1.00145.28           C
ATOM   1124  OD1 ASN A 153      30.694  43.570 175.840  1.00145.28           O
ATOM   1125  ND2 ASN A 153      31.772  43.835 173.855  1.00145.28           N
ATOM   1126  C   ASN A 153      33.798  41.436 177.528  1.00145.28           C
ATOM   1127  O   ASN A 153      34.836  42.092 177.534  1.00145.28           O
ATOM   1128  N   MET A 154      33.675  40.124 177.869  1.00233.46           N
ATOM   1129  CA  MET A 154      34.677  39.299 178.500  1.00233.46           C
ATOM   1130  CB  MET A 154      34.145  37.910 178.900  1.00233.46           C
ATOM   1131  CG  MET A 154      35.188  37.014 179.573  1.00233.46           C
ATOM   1132  SD  MET A 154      34.606  35.337 179.966  1.00233.46           S
ATOM   1133  CE  MET A 154      36.256  34.685 180.355  1.00233.46           C
ATOM   1134  C   MET A 154      35.833  39.074 177.588  1.00233.46           C
ATOM   1135  O   MET A 154      36.174  37.959 177.197  1.00233.46           O
ATOM   1136  N   ALA A 155      36.519  40.174 177.302  1.00282.06           N
ATOM   1137  CA  ALA A 155      37.676  40.223 176.498  1.00282.06           C
ATOM   1138  CB  ALA A 155      37.422  40.735 175.070  1.00282.06           C
ATOM   1139  C   ALA A 155      38.480  41.249 177.199  1.00282.06           C
ATOM   1140  O   ALA A 155      37.950  42.010 178.009  1.00282.06           O
ATOM   1141  N   VAL A 156      39.788  41.292 176.940  1.00151.37           N
ATOM   1142  CA  VAL A 156      40.540  42.266 177.658  1.00151.37           C
ATOM   1143  CB  VAL A 156      42.015  42.189 177.420  1.00151.37           C
ATOM   1144  CG1 VAL A 156      42.524  40.816 177.886  1.00151.37           C
ATOM   1145  CG2 VAL A 156      42.272  42.493 175.937  1.00151.37           C
ATOM   1146  C   VAL A 156      40.100  43.604 177.177  1.00151.37           C
ATOM   1147  O   VAL A 156      39.735  43.774 176.014  1.00151.37           O
ATOM   1148  N   PRO A 157      40.095  44.542 178.086  1.00161.72           N
ATOM   1149  CA  PRO A 157      39.737  45.891 177.759  1.00161.72           C
ATOM   1150  CD  PRO A 157      40.965  44.480 179.249  1.00161.72           C
ATOM   1151  CB  PRO A 157      40.041  46.710 179.009  1.00161.72           C
ATOM   1152  CG  PRO A 157      41.227  45.948 179.630  1.00161.72           C
ATOM   1153  C   PRO A 157      40.638  46.279 176.634  1.00161.72           C
ATOM   1154  O   PRO A 157      41.845  46.065 176.726  1.00161.72           O
ATOM   1155  N   GLN A 158      40.057  46.843 175.568  1.00145.06           N
ATOM   1156  CA  GLN A 158      40.760  47.201 174.375  1.00145.06           C
ATOM   1157  CB  GLN A 158      39.806  47.629 173.251  1.00145.06           C
ATOM   1158  CG  GLN A 158      39.029  48.905 173.572  1.00145.06           C
ATOM   1159  CD  GLN A 158      38.058  48.627 174.716  1.00145.06           C
ATOM   1160  OE1 GLN A 158      37.608  47.497 174.901  1.00145.06           O
ATOM   1161  NE2 GLN A 158      37.739  49.675 175.521  1.00145.06           N
ATOM   1162  C   GLN A 158      41.711  48.319 174.612  1.00145.06           C
ATOM   1163  O   GLN A 158      42.837  48.292 174.119  1.00145.06           O
ATOM   1164  N   GLY A 159      41.313  49.327 175.403  1.00 55.53           N
ATOM   1165  CA  GLY A 159      42.208  50.435 175.504  1.00 55.53           C
ATOM   1166  C   GLY A 159      42.114  51.175 174.205  1.00 55.53           C
ATOM   1167  O   GLY A 159      41.385  52.160 174.112  1.00 55.53           O
ATOM   1168  N   VAL A 160      42.852  50.732 173.162  1.00200.66           N
ATOM   1169  CA  VAL A 160      42.824  51.454 171.922  1.00200.66           C
ATOM   1170  CB  VAL A 160      43.996  51.133 171.035  1.00200.66           C
ATOM   1171  CG1 VAL A 160      44.031  49.618 170.765  1.00200.66           C
ATOM   1172  CG2 VAL A 160      43.895  51.994 169.764  1.00200.66           C
ATOM   1173  C   VAL A 160      41.555  51.160 171.180  1.00200.66           C
ATOM   1174  O   VAL A 160      41.557  50.584 170.094  1.00200.66           O
ATOM   1175  N   GLN A 161      40.425  51.635 171.735  1.00120.95           N
ATOM   1176  CA  GLN A 161      39.142  51.421 171.133  1.00120.95           C
ATOM   1177  CB  GLN A 161      37.963  52.008 171.940  1.00120.95           C
ATOM   1178  CG  GLN A 161      37.879  51.601 173.406  1.00120.95           C
ATOM   1179  CD  GLN A 161      36.661  52.288 174.006  1.00120.95           C
ATOM   1180  OE1 GLN A 161      35.847  51.658 174.681  1.00120.95           O
ATOM   1181  NE2 GLN A 161      36.532  53.618 173.759  1.00120.95           N
ATOM   1182  C   GLN A 161      39.087  52.161 169.829  1.00120.95           C
ATOM   1183  O   GLN A 161      38.616  51.609 168.837  1.00120.95           O
ATOM   1184  N   PRO A 162      39.552  53.388 169.762  1.00 77.57           N
ATOM   1185  CA  PRO A 162      39.391  54.114 168.538  1.00 77.57           C
ATOM   1186  CD  PRO A 162      39.629  54.293 170.905  1.00 77.57           C
ATOM   1187  CB  PRO A 162      39.795  55.555 168.838  1.00 77.57           C
ATOM   1188  CG  PRO A 162      39.467  55.711 170.332  1.00 77.57           C
ATOM   1189  C   PRO A 162      40.098  53.519 167.374  1.00 77.57           C
ATOM   1190  O   PRO A 162      39.565  53.579 166.268  1.00 77.57           O
ATOM   1191  N   LEU A 163      41.295  52.949 167.581  1.00 49.83           N
ATOM   1192  CA  LEU A 163      42.016  52.439 166.456  1.00 49.83           C
ATOM   1193  CB  LEU A 163      43.408  51.902 166.832  1.00 49.83           C
ATOM   1194  CG  LEU A 163      44.204  51.356 165.632  1.00 49.83           C
ATOM   1195  CD1 LEU A 163      44.509  52.465 164.611  1.00 49.83           C
ATOM   1196  CD2 LEU A 163      45.466  50.610 166.092  1.00 49.83           C
ATOM   1197  C   LEU A 163      41.223  51.318 165.875  1.00 49.83           C
ATOM   1198  O   LEU A 163      41.048  51.234 164.661  1.00 49.83           O
ATOM   1199  N   PHE A 164      40.680  50.449 166.747  1.00 51.60           N
ATOM   1200  CA  PHE A 164      39.933  49.309 166.301  1.00 51.60           C
ATOM   1201  CB  PHE A 164      39.447  48.388 167.437  1.00 51.60           C
ATOM   1202  CG  PHE A 164      40.609  47.606 167.946  1.00 51.60           C
ATOM   1203  CD1 PHE A 164      41.424  48.110 168.930  1.00 51.60           C
ATOM   1204  CD2 PHE A 164      40.882  46.357 167.437  1.00 51.60           C
ATOM   1205  CE1 PHE A 164      42.495  47.388 169.401  1.00 51.60           C
ATOM   1206  CE2 PHE A 164      41.951  45.628 167.902  1.00 51.60           C
ATOM   1207  CZ  PHE A 164      42.761  46.143 168.886  1.00 51.60           C
ATOM   1208  C   PHE A 164      38.722  49.773 165.566  1.00 51.60           C
ATOM   1209  O   PHE A 164      38.329  49.171 164.569  1.00 51.60           O
ATOM   1210  N   ILE A 165      38.082  50.851 166.050  1.00 45.33           N
ATOM   1211  CA  ILE A 165      36.901  51.347 165.409  1.00 45.33           C
ATOM   1212  CB  ILE A 165      36.321  52.546 166.102  1.00 45.33           C
ATOM   1213  CG1 ILE A 165      35.872  52.178 167.526  1.00 45.33           C
ATOM   1214  CG2 ILE A 165      35.190  53.104 165.221  1.00 45.33           C
ATOM   1215  CD1 ILE A 165      35.529  53.390 168.392  1.00 45.33           C
ATOM   1216  C   ILE A 165      37.273  51.762 164.023  1.00 45.33           C
ATOM   1217  O   ILE A 165      36.517  51.540 163.079  1.00 45.33           O
ATOM   1218  N   GLY A 166      38.448  52.397 163.862  1.00 40.68           N
ATOM   1219  CA  GLY A 166      38.844  52.839 162.558  1.00 40.68           C
ATOM   1220  C   GLY A 166      38.988  51.644 161.675  1.00 40.68           C
ATOM   1221  O   GLY A 166      38.471  51.635 160.564  1.00 40.68           O
ATOM   1222  N   LEU A 167      39.652  50.577 162.152  1.00111.93           N
ATOM   1223  CA  LEU A 167      39.858  49.432 161.310  1.00111.93           C
ATOM   1224  CB  LEU A 167      40.745  48.338 161.929  1.00111.93           C
ATOM   1225  CG  LEU A 167      42.246  48.689 161.925  1.00111.93           C
ATOM   1226  CD1 LEU A 167      42.563  49.892 162.814  1.00111.93           C
ATOM   1227  CD2 LEU A 167      43.103  47.468 162.272  1.00111.93           C
ATOM   1228  C   LEU A 167      38.539  48.824 160.951  1.00111.93           C
ATOM   1229  O   LEU A 167      38.388  48.269 159.864  1.00111.93           O
ATOM   1230  N   ALA A 168      37.556  48.882 161.868  1.00 39.41           N
ATOM   1231  CA  ALA A 168      36.266  48.313 161.602  1.00 39.41           C
ATOM   1232  CB  ALA A 168      35.298  48.458 162.789  1.00 39.41           C
ATOM   1233  C   ALA A 168      35.649  49.012 160.431  1.00 39.41           C
ATOM   1234  O   ALA A 168      35.078  48.384 159.541  1.00 39.41           O
ATOM   1235  N   LEU A 169      35.775  50.346 160.399  1.00 67.34           N
ATOM   1236  CA  LEU A 169      35.221  51.176 159.371  1.00 67.34           C
ATOM   1237  CB  LEU A 169      35.496  52.649 159.699  1.00 67.34           C
ATOM   1238  CG  LEU A 169      34.902  52.996 161.078  1.00 67.34           C
ATOM   1239  CD1 LEU A 169      35.202  54.437 161.505  1.00 67.34           C
ATOM   1240  CD2 LEU A 169      33.402  52.669 161.122  1.00 67.34           C
ATOM   1241  C   LEU A 169      35.881  50.797 158.087  1.00 67.34           C
ATOM   1242  O   LEU A 169      35.253  50.783 157.030  1.00 67.34           O
ATOM   1243  N   GLY A 170      37.183  50.478 158.157  1.00114.90           N
ATOM   1244  CA  GLY A 170      37.920  50.121 156.986  1.00114.90           C
ATOM   1245  C   GLY A 170      37.373  48.853 156.384  1.00114.90           C
ATOM   1246  O   GLY A 170      37.241  48.743 155.167  1.00114.90           O
ATOM   1247  N   ALA A 171      37.062  47.846 157.221  1.00 68.17           N
ATOM   1248  CA  ALA A 171      36.571  46.577 156.754  1.00 68.17           C
ATOM   1249  CB  ALA A 171      36.400  45.553 157.889  1.00 68.17           C
ATOM   1250  C   ALA A 171      35.238  46.748 156.102  1.00 68.17           C
ATOM   1251  O   ALA A 171      34.939  46.109 155.092  1.00 68.17           O
ATOM   1252  N   LEU A 172      34.385  47.597 156.698  1.00 95.73           N
ATOM   1253  CA  LEU A 172      33.069  47.802 156.176  1.00 95.73           C
ATOM   1254  CB  LEU A 172      32.228  48.718 157.095  1.00 95.73           C
ATOM   1255  CG  LEU A 172      30.719  48.864 156.768  1.00 95.73           C
ATOM   1256  CD1 LEU A 172      30.049  49.804 157.783  1.00 95.73           C
ATOM   1257  CD2 LEU A 172      30.436  49.310 155.324  1.00 95.73           C
ATOM   1258  C   LEU A 172      33.198  48.455 154.839  1.00 95.73           C
ATOM   1259  O   LEU A 172      32.544  48.062 153.874  1.00 95.73           O
ATOM   1260  N   ILE A 173      34.067  49.473 154.745  1.00123.09           N
ATOM   1261  CA  ILE A 173      34.156  50.196 153.517  1.00123.09           C
ATOM   1262  CB  ILE A 173      35.046  51.408 153.580  1.00123.09           C
ATOM   1263  CG1 ILE A 173      36.510  51.019 153.834  1.00123.09           C
ATOM   1264  CG2 ILE A 173      34.467  52.362 154.638  1.00123.09           C
ATOM   1265  CD1 ILE A 173      37.492  52.169 153.614  1.00123.09           C
ATOM   1266  C   ILE A 173      34.669  49.306 152.432  1.00123.09           C
ATOM   1267  O   ILE A 173      34.171  49.362 151.312  1.00123.09           O
ATOM   1268  N   LEU A 174      35.700  48.476 152.685  1.00173.20           N
ATOM   1269  CA  LEU A 174      36.131  47.702 151.556  1.00173.20           C
ATOM   1270  CB  LEU A 174      37.560  47.109 151.599  1.00173.20           C
ATOM   1271  CG  LEU A 174      37.817  45.924 152.537  1.00173.20           C
ATOM   1272  CD1 LEU A 174      39.281  45.463 152.453  1.00173.20           C
ATOM   1273  CD2 LEU A 174      37.431  46.277 153.968  1.00173.20           C
ATOM   1274  C   LEU A 174      35.143  46.639 151.176  1.00173.20           C
ATOM   1275  O   LEU A 174      34.971  46.318 150.007  1.00173.20           O
ATOM   1276  N   CYS A 175      34.485  46.044 152.170  1.00163.68           N
ATOM   1277  CA  CYS A 175      33.516  44.987 152.061  1.00163.68           C
ATOM   1278  CB  CYS A 175      33.147  44.712 153.537  1.00163.68           C
ATOM   1279  SG  CYS A 175      31.760  43.633 153.948  1.00163.68           S
ATOM   1280  C   CYS A 175      32.320  45.441 151.271  1.00163.68           C
ATOM   1281  O   CYS A 175      31.939  44.774 150.311  1.00163.68           O
ATOM   1282  N   PHE A 176      31.718  46.601 151.618  1.00154.31           N
ATOM   1283  CA  PHE A 176      30.499  47.013 150.963  1.00154.31           C
ATOM   1284  CB  PHE A 176      29.333  47.292 151.935  1.00154.31           C
ATOM   1285  CG  PHE A 176      28.796  46.054 152.559  1.00154.31           C
ATOM   1286  CD1 PHE A 176      29.327  45.563 153.729  1.00154.31           C
ATOM   1287  CD2 PHE A 176      27.743  45.389 151.974  1.00154.31           C
ATOM   1288  CE1 PHE A 176      28.816  44.421 154.301  1.00154.31           C
ATOM   1289  CE2 PHE A 176      27.231  44.246 152.541  1.00154.31           C
ATOM   1290  CZ  PHE A 176      27.769  43.759 153.707  1.00154.31           C
ATOM   1291  C   PHE A 176      30.631  48.352 150.281  1.00154.31           C
ATOM   1292  O   PHE A 176      29.660  48.831 149.702  1.00154.31           O
ATOM   1293  N   GLY A 177      31.819  48.975 150.267  1.00130.13           N
ATOM   1294  CA  GLY A 177      31.977  50.324 149.786  1.00130.13           C
ATOM   1295  C   GLY A 177      31.612  50.480 148.343  1.00130.13           C
ATOM   1296  O   GLY A 177      31.087  51.513 147.936  1.00130.13           O
ATOM   1297  N   TYR A 178      31.891  49.468 147.516  1.00162.61           N
ATOM   1298  CA  TYR A 178      31.656  49.588 146.111  1.00162.61           C
ATOM   1299  CB  TYR A 178      32.217  48.387 145.340  1.00162.61           C
ATOM   1300  CG  TYR A 178      33.667  48.569 145.621  1.00162.61           C
ATOM   1301  CD1 TYR A 178      34.223  48.058 146.771  1.00162.61           C
ATOM   1302  CD2 TYR A 178      34.459  49.289 144.757  1.00162.61           C
ATOM   1303  CE1 TYR A 178      35.555  48.245 147.048  1.00162.61           C
ATOM   1304  CE2 TYR A 178      35.793  49.480 145.029  1.00162.61           C
ATOM   1305  CZ  TYR A 178      36.340  48.959 146.176  1.00162.61           C
ATOM   1306  OH  TYR A 178      37.709  49.153 146.458  1.00162.61           O
ATOM   1307  C   TYR A 178      30.196  49.826 145.842  1.00162.61           C
ATOM   1308  O   TYR A 178      29.853  50.425 144.824  1.00162.61           O
ATOM   1309  N   ASN A 179      29.298  49.290 146.694  1.00102.63           N
ATOM   1310  CA  ASN A 179      27.872  49.453 146.546  1.00102.63           C
ATOM   1311  CB  ASN A 179      27.062  48.549 147.488  1.00102.63           C
ATOM   1312  CG  ASN A 179      27.182  47.113 147.018  1.00102.63           C
ATOM   1313  OD1 ASN A 179      27.194  46.190 147.828  1.00102.63           O
ATOM   1314  ND2 ASN A 179      27.262  46.913 145.675  1.00102.63           N
ATOM   1315  C   ASN A 179      27.344  50.844 146.812  1.00102.63           C
ATOM   1316  O   ASN A 179      26.586  51.373 146.000  1.00102.63           O
ATOM   1317  N   CYS A 180      27.711  51.482 147.947  1.00186.82           N
ATOM   1318  CA  CYS A 180      27.026  52.701 148.298  1.00186.82           C
ATOM   1319  CB  CYS A 180      25.990  52.412 149.402  1.00186.82           C
ATOM   1320  SG  CYS A 180      25.045  53.854 149.950  1.00186.82           S
ATOM   1321  C   CYS A 180      27.985  53.729 148.827  1.00186.82           C
ATOM   1322  O   CYS A 180      27.590  54.851 149.144  1.00186.82           O
ATOM   1323  N   GLY A 181      29.280  53.396 148.941  1.00 77.51           N
ATOM   1324  CA  GLY A 181      30.196  54.393 149.417  1.00 77.51           C
ATOM   1325  C   GLY A 181      30.208  54.379 150.917  1.00 77.51           C
ATOM   1326  O   GLY A 181      30.852  55.217 151.544  1.00 77.51           O
ATOM   1327  N   ALA A 182      29.464  53.437 151.527  1.00244.57           N
ATOM   1328  CA  ALA A 182      29.447  53.226 152.948  1.00244.57           C
ATOM   1329  CB  ALA A 182      30.686  52.472 153.461  1.00244.57           C
ATOM   1330  C   ALA A 182      29.329  54.510 153.718  1.00244.57           C
ATOM   1331  O   ALA A 182      30.171  54.784 154.573  1.00244.57           O
ATOM   1332  N   PRO A 183      28.343  55.322 153.433  1.00161.48           N
ATOM   1333  CA  PRO A 183      28.134  56.550 154.163  1.00161.48           C
ATOM   1334  CD  PRO A 183      27.119  54.845 152.812  1.00161.48           C
ATOM   1335  CB  PRO A 183      26.813  57.108 153.637  1.00161.48           C
ATOM   1336  CG  PRO A 183      26.030  55.835 153.262  1.00161.48           C
ATOM   1337  C   PRO A 183      28.060  56.308 155.646  1.00161.48           C
ATOM   1338  O   PRO A 183      28.888  56.842 156.384  1.00161.48           O
ATOM   1339  N   LEU A 184      27.048  55.542 156.108  1.00183.10           N
ATOM   1340  CA  LEU A 184      26.960  55.140 157.486  1.00183.10           C
ATOM   1341  CB  LEU A 184      28.190  54.267 157.841  1.00183.10           C
ATOM   1342  CG  LEU A 184      28.485  53.949 159.320  1.00183.10           C
ATOM   1343  CD1 LEU A 184      29.219  55.114 160.008  1.00183.10           C
ATOM   1344  CD2 LEU A 184      27.226  53.487 160.066  1.00183.10           C
ATOM   1345  C   LEU A 184      26.834  56.323 158.405  1.00183.10           C
ATOM   1346  O   LEU A 184      26.727  56.147 159.617  1.00183.10           O
ATOM   1347  N   ASN A 185      26.777  57.557 157.865  1.00 89.23           N
ATOM   1348  CA  ASN A 185      26.744  58.709 158.731  1.00 89.23           C
ATOM   1349  CB  ASN A 185      28.174  59.221 158.989  1.00 89.23           C
ATOM   1350  CG  ASN A 185      28.181  60.376 159.975  1.00 89.23           C
ATOM   1351  OD1 ASN A 185      27.265  61.196 160.015  1.00 89.23           O
ATOM   1352  ND2 ASN A 185      29.267  60.451 160.789  1.00 89.23           N
ATOM   1353  C   ASN A 185      25.999  59.805 158.019  1.00 89.23           C
ATOM   1354  O   ASN A 185      26.452  60.285 156.982  1.00 89.23           O
ATOM   1355  N   PRO A 186      24.886  60.250 158.543  1.00154.99           N
ATOM   1356  CA  PRO A 186      24.124  61.284 157.892  1.00154.99           C
ATOM   1357  CD  PRO A 186      24.062  59.442 159.421  1.00154.99           C
ATOM   1358  CB  PRO A 186      22.773  61.333 158.614  1.00154.99           C
ATOM   1359  CG  PRO A 186      22.940  60.406 159.836  1.00154.99           C
ATOM   1360  C   PRO A 186      24.827  62.603 157.769  1.00154.99           C
ATOM   1361  O   PRO A 186      24.662  63.274 156.751  1.00154.99           O
ATOM   1362  N   ALA A 187      25.602  63.006 158.790  1.00 37.92           N
ATOM   1363  CA  ALA A 187      26.297  64.261 158.743  1.00 37.92           C
ATOM   1364  CB  ALA A 187      26.998  64.602 160.068  1.00 37.92           C
ATOM   1365  C   ALA A 187      27.350  64.199 157.683  1.00 37.92           C
ATOM   1366  O   ALA A 187      27.558  65.158 156.939  1.00 37.92           O
ATOM   1367  N   ARG A 188      28.043  63.049 157.584  1.00152.04           N
ATOM   1368  CA  ARG A 188      29.128  62.944 156.655  1.00152.04           C
ATOM   1369  CB  ARG A 188      29.840  61.581 156.658  1.00152.04           C
ATOM   1370  CG  ARG A 188      30.983  61.556 155.638  1.00152.04           C
ATOM   1371  CD  ARG A 188      31.655  60.200 155.434  1.00152.04           C
ATOM   1372  NE  ARG A 188      30.981  59.519 154.294  1.00152.04           N
ATOM   1373  CZ  ARG A 188      31.227  59.933 153.017  1.00152.04           C
ATOM   1374  NH1 ARG A 188      31.867  61.119 152.794  1.00152.04           N
ATOM   1375  NH2 ARG A 188      30.817  59.170 151.962  1.00152.04           N
ATOM   1376  C   ARG A 188      28.622  63.130 155.262  1.00152.04           C
ATOM   1377  O   ARG A 188      29.301  63.714 154.420  1.00152.04           O
ATOM   1378  N   ASP A 189      27.462  62.536 154.942  1.00107.34           N
ATOM   1379  CA  ASP A 189      26.972  62.638 153.599  1.00107.34           C
ATOM   1380  CB  ASP A 189      25.998  61.501 153.255  1.00107.34           C
ATOM   1381  CG  ASP A 189      26.097  61.262 151.757  1.00107.34           C
ATOM   1382  OD1 ASP A 189      27.245  61.262 151.241  1.00107.34           O
ATOM   1383  OD2 ASP A 189      25.040  61.076 151.104  1.00107.34           O
ATOM   1384  C   ASP A 189      26.285  63.943 153.276  1.00107.34           C
ATOM   1385  O   ASP A 189      26.591  64.582 152.271  1.00107.34           O
ATOM   1386  N   LEU A 190      25.334  64.376 154.133  1.00116.96           N
ATOM   1387  CA  LEU A 190      24.477  65.497 153.825  1.00116.96           C
ATOM   1388  CB  LEU A 190      23.333  65.674 154.848  1.00116.96           C
ATOM   1389  CG  LEU A 190      22.162  66.588 154.400  1.00116.96           C
ATOM   1390  CD1 LEU A 190      22.591  68.025 154.069  1.00116.96           C
ATOM   1391  CD2 LEU A 190      21.353  65.941 153.266  1.00116.96           C
ATOM   1392  C   LEU A 190      25.242  66.784 153.779  1.00116.96           C
ATOM   1393  O   LEU A 190      25.052  67.589 152.868  1.00116.96           O
ATOM   1394  N   ALA A 191      26.136  67.021 154.756  1.00 45.21           N
ATOM   1395  CA  ALA A 191      26.785  68.301 154.806  1.00 45.21           C
ATOM   1396  CB  ALA A 191      27.715  68.465 156.024  1.00 45.21           C
ATOM   1397  C   ALA A 191      27.585  68.521 153.555  1.00 45.21           C
ATOM   1398  O   ALA A 191      27.500  69.595 152.962  1.00 45.21           O
ATOM   1399  N   PRO A 192      28.349  67.563 153.106  1.00 75.76           N
ATOM   1400  CA  PRO A 192      29.117  67.772 151.907  1.00 75.76           C
ATOM   1401  CD  PRO A 192      28.997  66.618 154.003  1.00 75.76           C
ATOM   1402  CB  PRO A 192      30.115  66.618 151.846  1.00 75.76           C
ATOM   1403  CG  PRO A 192      30.326  66.245 153.324  1.00 75.76           C
ATOM   1404  C   PRO A 192      28.250  67.886 150.695  1.00 75.76           C
ATOM   1405  O   PRO A 192      28.667  68.506 149.718  1.00 75.76           O
ATOM   1406  N   ARG A 193      27.063  67.260 150.717  1.00141.73           N
ATOM   1407  CA  ARG A 193      26.183  67.312 149.593  1.00141.73           C
ATOM   1408  CB  ARG A 193      24.981  66.370 149.742  1.00141.73           C
ATOM   1409  CG  ARG A 193      24.251  66.091 148.430  1.00141.73           C
ATOM   1410  CD  ARG A 193      23.437  64.795 148.447  1.00141.73           C
ATOM   1411  NE  ARG A 193      22.780  64.680 149.777  1.00141.73           N
ATOM   1412  CZ  ARG A 193      23.450  64.065 150.794  1.00141.73           C
ATOM   1413  NH1 ARG A 193      24.736  63.656 150.600  1.00141.73           N
ATOM   1414  NH2 ARG A 193      22.841  63.849 151.996  1.00141.73           N
ATOM   1415  C   ARG A 193      25.690  68.712 149.442  1.00141.73           C
ATOM   1416  O   ARG A 193      25.549  69.222 148.333  1.00141.73           O
ATOM   1417  N   VAL A 194      25.401  69.382 150.568  1.00 98.37           N
ATOM   1418  CA  VAL A 194      24.905  70.720 150.464  1.00 98.37           C
ATOM   1419  CB  VAL A 194      24.427  71.296 151.766  1.00 98.37           C
ATOM   1420  CG1 VAL A 194      25.627  71.578 152.681  1.00 98.37           C
ATOM   1421  CG2 VAL A 194      23.572  72.533 151.447  1.00 98.37           C
ATOM   1422  C   VAL A 194      25.985  71.595 149.902  1.00 98.37           C
ATOM   1423  O   VAL A 194      25.713  72.493 149.107  1.00 98.37           O
ATOM   1424  N   PHE A 195      27.249  71.359 150.305  1.00 53.51           N
ATOM   1425  CA  PHE A 195      28.333  72.176 149.830  1.00 53.51           C
ATOM   1426  CB  PHE A 195      29.690  71.828 150.466  1.00 53.51           C
ATOM   1427  CG  PHE A 195      30.728  72.642 149.766  1.00 53.51           C
ATOM   1428  CD1 PHE A 195      30.931  73.964 150.087  1.00 53.51           C
ATOM   1429  CD2 PHE A 195      31.505  72.077 148.781  1.00 53.51           C
ATOM   1430  CE1 PHE A 195      31.890  74.707 149.436  1.00 53.51           C
ATOM   1431  CE2 PHE A 195      32.465  72.813 148.127  1.00 53.51           C
ATOM   1432  CZ  PHE A 195      32.660  74.133 148.454  1.00 53.51           C
ATOM   1433  C   PHE A 195      28.496  72.013 148.354  1.00 53.51           C
ATOM   1434  O   PHE A 195      28.621  72.994 147.622  1.00 53.51           O
ATOM   1435  N   THR A 196      28.480  70.758 147.877  1.00118.65           N
ATOM   1436  CA  THR A 196      28.708  70.480 146.490  1.00118.65           C
ATOM   1437  CB  THR A 196      28.774  69.004 146.198  1.00118.65           C
ATOM   1438  OG1 THR A 196      29.068  68.782 144.829  1.00118.65           O
ATOM   1439  CG2 THR A 196      27.447  68.336 146.575  1.00118.65           C
ATOM   1440  C   THR A 196      27.615  71.107 145.694  1.00118.65           C
ATOM   1441  O   THR A 196      27.845  71.609 144.594  1.00118.65           O
ATOM   1442  N   ALA A 197      26.386  71.101 146.236  1.00 36.93           N
ATOM   1443  CA  ALA A 197      25.314  71.691 145.499  1.00 36.93           C
ATOM   1444  CB  ALA A 197      23.973  71.628 146.249  1.00 36.93           C
ATOM   1445  C   ALA A 197      25.653  73.129 145.299  1.00 36.93           C
ATOM   1446  O   ALA A 197      25.546  73.663 144.196  1.00 36.93           O
ATOM   1447  N   MET A 198      26.107  73.796 146.370  1.00 84.68           N
ATOM   1448  CA  MET A 198      26.404  75.185 146.235  1.00 84.68           C
ATOM   1449  CB  MET A 198      26.790  75.841 147.572  1.00 84.68           C
ATOM   1450  CG  MET A 198      25.658  75.859 148.604  1.00 84.68           C
ATOM   1451  SD  MET A 198      24.245  76.920 148.173  1.00 84.68           S
ATOM   1452  CE  MET A 198      23.596  75.826 146.877  1.00 84.68           C
ATOM   1453  C   MET A 198      27.553  75.379 145.295  1.00 84.68           C
ATOM   1454  O   MET A 198      27.516  76.275 144.452  1.00 84.68           O
ATOM   1455  N   ALA A 199      28.624  74.566 145.412  1.00116.64           N
ATOM   1456  CA  ALA A 199      29.748  74.960 144.617  1.00116.64           C
ATOM   1457  CB  ALA A 199      31.015  74.157 144.960  1.00116.64           C
ATOM   1458  C   ALA A 199      29.550  74.854 143.131  1.00116.64           C
ATOM   1459  O   ALA A 199      29.425  75.862 142.454  1.00116.64           O
ATOM   1460  N   GLY A 200      29.619  73.657 142.529  1.00140.93           N
ATOM   1461  CA  GLY A 200      29.356  73.574 141.112  1.00140.93           C
ATOM   1462  C   GLY A 200      28.093  72.879 140.722  1.00140.93           C
ATOM   1463  O   GLY A 200      27.378  73.251 139.792  1.00140.93           O
ATOM   1464  N   TRP A 201      27.868  71.777 141.457  1.00130.67           N
ATOM   1465  CA  TRP A 201      27.045  70.666 141.067  1.00130.67           C
ATOM   1466  CB  TRP A 201      27.328  69.437 141.934  1.00130.67           C
ATOM   1467  CG  TRP A 201      28.710  68.875 141.695  1.00130.67           C
ATOM   1468  CD2 TRP A 201      29.920  69.463 142.201  1.00130.67           C
ATOM   1469  CD1 TRP A 201      29.087  67.791 140.958  1.00130.67           C
ATOM   1470  NE1 TRP A 201      30.455  67.662 140.980  1.00130.67           N
ATOM   1471  CE2 TRP A 201      30.981  68.685 141.739  1.00130.67           C
ATOM   1472  CE3 TRP A 201      30.133  70.566 142.980  1.00130.67           C
ATOM   1473  CZ2 TRP A 201      32.273  68.999 142.051  1.00130.67           C
ATOM   1474  CZ3 TRP A 201      31.436  70.874 143.301  1.00130.67           C
ATOM   1475  CH2 TRP A 201      32.485  70.105 142.844  1.00130.67           C
ATOM   1476  C   TRP A 201      25.571  70.899 140.931  1.00130.67           C
ATOM   1477  O   TRP A 201      24.952  70.331 140.034  1.00130.67           O
ATOM   1478  N   GLY A 202      24.930  71.681 141.807  1.00 38.76           N
ATOM   1479  CA  GLY A 202      23.525  71.880 141.585  1.00 38.76           C
ATOM   1480  C   GLY A 202      22.733  70.724 142.132  1.00 38.76           C
ATOM   1481  O   GLY A 202      23.125  70.079 143.101  1.00 38.76           O
ATOM   1482  N   VAL A 203      21.582  70.444 141.484  1.00104.88           N
ATOM   1483  CA  VAL A 203      20.590  69.482 141.892  1.00104.88           C
ATOM   1484  CB  VAL A 203      19.397  69.469 140.982  1.00104.88           C
ATOM   1485  CG1 VAL A 203      18.715  70.846 141.048  1.00104.88           C
ATOM   1486  CG2 VAL A 203      19.861  69.066 139.572  1.00104.88           C
ATOM   1487  C   VAL A 203      21.136  68.087 141.919  1.00104.88           C
ATOM   1488  O   VAL A 203      20.758  67.290 142.777  1.00104.88           O
ATOM   1489  N   GLU A 204      22.051  67.754 140.995  1.00124.27           N
ATOM   1490  CA  GLU A 204      22.547  66.411 140.884  1.00124.27           C
ATOM   1491  CB  GLU A 204      23.627  66.256 139.795  1.00124.27           C
ATOM   1492  CG  GLU A 204      24.114  64.815 139.601  1.00124.27           C
ATOM   1493  CD  GLU A 204      25.163  64.506 140.662  1.00124.27           C
ATOM   1494  OE1 GLU A 204      25.765  65.475 141.196  1.00124.27           O
ATOM   1495  OE2 GLU A 204      25.374  63.299 140.956  1.00124.27           O
ATOM   1496  C   GLU A 204      23.152  66.013 142.191  1.00124.27           C
ATOM   1497  O   GLU A 204      23.167  64.828 142.525  1.00124.27           O
ATOM   1498  N   VAL A 205      23.664  66.990 142.965  1.00113.95           N
ATOM   1499  CA  VAL A 205      24.320  66.678 144.205  1.00113.95           C
ATOM   1500  CB  VAL A 205      24.685  67.885 145.035  1.00113.95           C
ATOM   1501  CG1 VAL A 205      25.682  68.732 144.250  1.00113.95           C
ATOM   1502  CG2 VAL A 205      23.424  68.671 145.436  1.00113.95           C
ATOM   1503  C   VAL A 205      23.387  65.870 145.042  1.00113.95           C
ATOM   1504  O   VAL A 205      23.813  64.943 145.730  1.00113.95           O
ATOM   1505  N   PHE A 206      22.092  66.229 145.037  1.00151.98           N
ATOM   1506  CA  PHE A 206      21.147  65.479 145.797  1.00151.98           C
ATOM   1507  CB  PHE A 206      19.793  66.195 145.912  1.00151.98           C
ATOM   1508  CG  PHE A 206      20.100  67.439 146.682  1.00151.98           C
ATOM   1509  CD1 PHE A 206      20.074  67.441 148.059  1.00151.98           C
ATOM   1510  CD2 PHE A 206      20.443  68.600 146.027  1.00151.98           C
ATOM   1511  CE1 PHE A 206      20.367  68.584 148.769  1.00151.98           C
ATOM   1512  CE2 PHE A 206      20.737  69.745 146.731  1.00151.98           C
ATOM   1513  CZ  PHE A 206      20.698  69.740 148.105  1.00151.98           C
ATOM   1514  C   PHE A 206      20.993  64.113 145.185  1.00151.98           C
ATOM   1515  O   PHE A 206      21.027  63.120 145.910  1.00151.98           O
ATOM   1516  N   SER A 207      20.803  64.006 143.844  1.00225.21           N
ATOM   1517  CA  SER A 207      20.783  62.682 143.270  1.00225.21           C
ATOM   1518  CB  SER A 207      19.777  61.742 143.901  1.00225.21           C
ATOM   1519  OG  SER A 207      19.830  60.472 143.270  1.00225.21           O
ATOM   1520  C   SER A 207      20.370  62.689 141.845  1.00225.21           C
ATOM   1521  O   SER A 207      19.240  63.054 141.553  1.00225.21           O
ATOM   1522  N   TYR A 208      21.229  62.153 140.954  1.00176.71           N
ATOM   1523  CA  TYR A 208      21.009  62.107 139.533  1.00176.71           C
ATOM   1524  CB  TYR A 208      22.230  61.555 138.780  1.00176.71           C
ATOM   1525  CG  TYR A 208      21.894  61.487 137.331  1.00176.71           C
ATOM   1526  CD1 TYR A 208      21.890  62.623 136.556  1.00176.71           C
ATOM   1527  CD2 TYR A 208      21.602  60.277 136.747  1.00176.71           C
ATOM   1528  CE1 TYR A 208      21.586  62.553 135.217  1.00176.71           C
ATOM   1529  CE2 TYR A 208      21.298  60.200 135.409  1.00176.71           C
ATOM   1530  CZ  TYR A 208      21.289  61.340 134.642  1.00176.71           C
ATOM   1531  OH  TYR A 208      20.978  61.265 133.268  1.00176.71           O
ATOM   1532  C   TYR A 208      19.835  61.246 139.184  1.00176.71           C
ATOM   1533  O   TYR A 208      19.022  61.620 138.343  1.00176.71           O
ATOM   1534  N   ARG A 209      19.696  60.063 139.809  1.00209.07           N
ATOM   1535  CA  ARG A 209      18.625  59.213 139.376  1.00209.07           C
ATOM   1536  CB  ARG A 209      18.839  57.703 139.576  1.00209.07           C
ATOM   1537  CG  ARG A 209      19.066  57.232 141.010  1.00209.07           C
ATOM   1538  CD  ARG A 209      20.470  56.669 141.221  1.00209.07           C
ATOM   1539  NE  ARG A 209      20.395  55.724 142.367  1.00209.07           N
ATOM   1540  CZ  ARG A 209      20.846  54.446 142.202  1.00209.07           C
ATOM   1541  NH1 ARG A 209      21.401  54.069 141.013  1.00209.07           N
ATOM   1542  NH2 ARG A 209      20.737  53.542 143.220  1.00209.07           N
ATOM   1543  C   ARG A 209      17.337  59.605 140.010  1.00209.07           C
ATOM   1544  O   ARG A 209      17.295  60.398 140.949  1.00209.07           O
ATOM   1545  N   ASP A 210      16.230  59.072 139.455  1.00161.28           N
ATOM   1546  CA  ASP A 210      14.938  59.354 139.997  1.00161.28           C
ATOM   1547  CB  ASP A 210      13.792  58.588 139.314  1.00161.28           C
ATOM   1548  CG  ASP A 210      13.603  59.167 137.919  1.00161.28           C
ATOM   1549  OD1 ASP A 210      14.237  60.214 137.621  1.00161.28           O
ATOM   1550  OD2 ASP A 210      12.816  58.573 137.134  1.00161.28           O
ATOM   1551  C   ASP A 210      15.000  58.925 141.420  1.00161.28           C
ATOM   1552  O   ASP A 210      15.822  58.089 141.786  1.00161.28           O
ATOM   1553  N   TYR A 211      14.125  59.504 142.258  1.00211.61           N
ATOM   1554  CA  TYR A 211      14.132  59.272 143.670  1.00211.61           C
ATOM   1555  CB  TYR A 211      14.103  57.781 144.050  1.00211.61           C
ATOM   1556  CG  TYR A 211      14.090  57.688 145.537  1.00211.61           C
ATOM   1557  CD1 TYR A 211      12.906  57.818 146.226  1.00211.61           C
ATOM   1558  CD2 TYR A 211      15.251  57.470 146.242  1.00211.61           C
ATOM   1559  CE1 TYR A 211      12.878  57.733 147.598  1.00211.61           C
ATOM   1560  CE2 TYR A 211      15.230  57.385 147.614  1.00211.61           C
ATOM   1561  CZ  TYR A 211      14.042  57.516 148.294  1.00211.61           C
ATOM   1562  OH  TYR A 211      14.018  57.429 149.702  1.00211.61           O
ATOM   1563  C   TYR A 211      15.404  59.874 144.161  1.00211.61           C
ATOM   1564  O   TYR A 211      16.495  59.395 143.853  1.00211.61           O
ATOM   1565  N   ASN A 212      15.296  60.943 144.972  1.00115.99           N
ATOM   1566  CA  ASN A 212      16.512  61.575 145.371  1.00115.99           C
ATOM   1567  CB  ASN A 212      16.342  62.936 146.066  1.00115.99           C
ATOM   1568  CG  ASN A 212      15.683  62.717 147.412  1.00115.99           C
ATOM   1569  OD1 ASN A 212      16.351  62.367 148.384  1.00115.99           O
ATOM   1570  ND2 ASN A 212      14.344  62.945 147.477  1.00115.99           N
ATOM   1571  C   ASN A 212      17.213  60.635 146.289  1.00115.99           C
ATOM   1572  O   ASN A 212      16.653  60.118 147.252  1.00115.99           O
ATOM   1573  N   TRP A 213      18.487  60.394 145.962  1.00150.10           N
ATOM   1574  CA  TRP A 213      19.369  59.487 146.612  1.00150.10           C
ATOM   1575  CB  TRP A 213      20.657  59.199 145.839  1.00150.10           C
ATOM   1576  CG  TRP A 213      21.520  58.238 146.606  1.00150.10           C
ATOM   1577  CD2 TRP A 213      22.513  58.674 147.537  1.00150.10           C
ATOM   1578  CD1 TRP A 213      21.536  56.874 146.625  1.00150.10           C
ATOM   1579  NE1 TRP A 213      22.490  56.432 147.512  1.00150.10           N
ATOM   1580  CE2 TRP A 213      23.096  57.532 148.083  1.00150.10           C
ATOM   1581  CE3 TRP A 213      22.898  59.928 147.906  1.00150.10           C
ATOM   1582  CZ2 TRP A 213      24.084  57.629 149.019  1.00150.10           C
ATOM   1583  CZ3 TRP A 213      23.895  60.026 148.843  1.00150.10           C
ATOM   1584  CH2 TRP A 213      24.472  58.897 149.387  1.00150.10           C
ATOM   1585  C   TRP A 213      19.743  59.956 147.978  1.00150.10           C
ATOM   1586  O   TRP A 213      19.982  59.128 148.851  1.00150.10           O
ATOM   1587  N   PHE A 214      19.774  61.279 148.220  1.00 94.25           N
ATOM   1588  CA  PHE A 214      20.275  61.786 149.469  1.00 94.25           C
ATOM   1589  CB  PHE A 214      20.258  63.325 149.608  1.00 94.25           C
ATOM   1590  CG  PHE A 214      18.875  63.874 149.709  1.00 94.25           C
ATOM   1591  CD1 PHE A 214      18.187  63.818 150.900  1.00 94.25           C
ATOM   1592  CD2 PHE A 214      18.279  64.480 148.627  1.00 94.25           C
ATOM   1593  CE1 PHE A 214      16.918  64.336 151.003  1.00 94.25           C
ATOM   1594  CE2 PHE A 214      17.010  65.002 148.725  1.00 94.25           C
ATOM   1595  CZ  PHE A 214      16.326  64.928 149.914  1.00 94.25           C
ATOM   1596  C   PHE A 214      19.502  61.185 150.604  1.00 94.25           C
ATOM   1597  O   PHE A 214      20.027  61.070 151.710  1.00 94.25           O
ATOM   1598  N   TRP A 215      18.230  60.804 150.383  1.00169.67           N
ATOM   1599  CA  TRP A 215      17.453  60.233 151.455  1.00169.67           C
ATOM   1600  CB  TRP A 215      16.021  59.797 151.075  1.00169.67           C
ATOM   1601  CG  TRP A 215      14.988  60.888 150.902  1.00169.67           C
ATOM   1602  CD2 TRP A 215      14.555  61.758 151.959  1.00169.67           C
ATOM   1603  CD1 TRP A 215      14.287  61.255 149.791  1.00169.67           C
ATOM   1604  NE1 TRP A 215      13.445  62.300 150.088  1.00169.67           N
ATOM   1605  CE2 TRP A 215      13.599  62.619 151.420  1.00169.67           C
ATOM   1606  CE3 TRP A 215      14.921  61.832 153.273  1.00169.67           C
ATOM   1607  CZ2 TRP A 215      12.993  63.571 152.190  1.00169.67           C
ATOM   1608  CZ3 TRP A 215      14.310  62.794 154.045  1.00169.67           C
ATOM   1609  CH2 TRP A 215      13.364  63.647 153.514  1.00169.67           C
ATOM   1610  C   TRP A 215      18.107  58.988 151.991  1.00169.67           C
ATOM   1611  O   TRP A 215      18.045  58.726 153.190  1.00169.67           O
ATOM   1612  N   VAL A 216      18.718  58.158 151.127  1.00 66.92           N
ATOM   1613  CA  VAL A 216      19.285  56.914 151.589  1.00 66.92           C
ATOM   1614  CB  VAL A 216      19.837  56.115 150.443  1.00 66.92           C
ATOM   1615  CG1 VAL A 216      20.378  54.789 150.987  1.00 66.92           C
ATOM   1616  CG2 VAL A 216      18.744  55.963 149.372  1.00 66.92           C
ATOM   1617  C   VAL A 216      20.382  57.145 152.611  1.00 66.92           C
ATOM   1618  O   VAL A 216      20.337  56.533 153.679  1.00 66.92           O
ATOM   1619  N   PRO A 217      21.374  57.976 152.379  1.00182.20           N
ATOM   1620  CA  PRO A 217      22.413  58.243 153.341  1.00182.20           C
ATOM   1621  CD  PRO A 217      21.546  58.743 151.162  1.00182.20           C
ATOM   1622  CB  PRO A 217      23.399  59.176 152.645  1.00182.20           C
ATOM   1623  CG  PRO A 217      22.557  59.827 151.541  1.00182.20           C
ATOM   1624  C   PRO A 217      21.865  58.888 154.571  1.00182.20           C
ATOM   1625  O   PRO A 217      22.528  58.839 155.607  1.00182.20           O
ATOM   1626  N   ILE A 218      20.741  59.619 154.456  1.00154.57           N
ATOM   1627  CA  ILE A 218      20.233  60.242 155.639  1.00154.57           C
ATOM   1628  CB  ILE A 218      19.358  61.442 155.369  1.00154.57           C
ATOM   1629  CG1 ILE A 218      19.163  62.240 156.668  1.00154.57           C
ATOM   1630  CG2 ILE A 218      18.044  61.000 154.713  1.00154.57           C
ATOM   1631  CD1 ILE A 218      20.452  62.881 157.180  1.00154.57           C
ATOM   1632  C   ILE A 218      19.513  59.279 156.547  1.00154.57           C
ATOM   1633  O   ILE A 218      19.809  59.215 157.739  1.00154.57           O
ATOM   1634  N   VAL A 219      18.520  58.536 156.005  1.00 62.23           N
ATOM   1635  CA  VAL A 219      17.673  57.629 156.744  1.00 62.23           C
ATOM   1636  CB  VAL A 219      16.374  57.369 156.039  1.00 62.23           C
ATOM   1637  CG1 VAL A 219      15.566  56.348 156.858  1.00 62.23           C
ATOM   1638  CG2 VAL A 219      15.655  58.711 155.825  1.00 62.23           C
ATOM   1639  C   VAL A 219      18.276  56.287 157.037  1.00 62.23           C
ATOM   1640  O   VAL A 219      18.143  55.768 158.144  1.00 62.23           O
ATOM   1641  N   GLY A 220      18.962  55.687 156.047  1.00 42.92           N
ATOM   1642  CA  GLY A 220      19.401  54.326 156.170  1.00 42.92           C
ATOM   1643  C   GLY A 220      20.284  54.150 157.368  1.00 42.92           C
ATOM   1644  O   GLY A 220      20.146  53.155 158.078  1.00 42.92           O
ATOM   1645  N   PRO A 221      21.203  55.035 157.627  1.00 76.45           N
ATOM   1646  CA  PRO A 221      22.070  54.864 158.758  1.00 76.45           C
ATOM   1647  CD  PRO A 221      21.803  55.871 156.603  1.00 76.45           C
ATOM   1648  CB  PRO A 221      23.161  55.923 158.616  1.00 76.45           C
ATOM   1649  CG  PRO A 221      23.227  56.173 157.100  1.00 76.45           C
ATOM   1650  C   PRO A 221      21.355  54.944 160.067  1.00 76.45           C
ATOM   1651  O   PRO A 221      21.694  54.192 160.979  1.00 76.45           O
ATOM   1652  N   HIS A 222      20.365  55.848 160.179  1.00106.32           N
ATOM   1653  CA  HIS A 222      19.669  56.049 161.415  1.00106.32           C
ATOM   1654  ND1 HIS A 222      18.300  58.281 163.575  1.00106.32           N
ATOM   1655  CG  HIS A 222      17.880  57.424 162.583  1.00106.32           C
ATOM   1656  CB  HIS A 222      18.630  57.178 161.310  1.00106.32           C
ATOM   1657  NE2 HIS A 222      16.368  57.417 164.256  1.00106.32           N
ATOM   1658  CD2 HIS A 222      16.699  56.903 163.016  1.00106.32           C
ATOM   1659  CE1 HIS A 222      17.359  58.239 164.551  1.00106.32           C
ATOM   1660  C   HIS A 222      18.943  54.796 161.757  1.00106.32           C
ATOM   1661  O   HIS A 222      19.041  54.282 162.868  1.00106.32           O
ATOM   1662  N   ILE A 223      18.215  54.245 160.777  1.00 92.89           N
ATOM   1663  CA  ILE A 223      17.456  53.061 161.024  1.00 92.89           C
ATOM   1664  CB  ILE A 223      16.614  52.675 159.838  1.00 92.89           C
ATOM   1665  CG1 ILE A 223      15.808  51.400 160.133  1.00 92.89           C
ATOM   1666  CG2 ILE A 223      17.501  52.633 158.586  1.00 92.89           C
ATOM   1667  CD1 ILE A 223      14.719  51.121 159.098  1.00 92.89           C
ATOM   1668  C   ILE A 223      18.398  51.958 161.388  1.00 92.89           C
ATOM   1669  O   ILE A 223      18.105  51.147 162.264  1.00 92.89           O
ATOM   1670  N   GLY A 224      19.558  51.890 160.713  1.00 31.95           N
ATOM   1671  CA  GLY A 224      20.503  50.830 160.934  1.00 31.95           C
ATOM   1672  C   GLY A 224      21.132  50.877 162.294  1.00 31.95           C
ATOM   1673  O   GLY A 224      21.312  49.841 162.931  1.00 31.95           O
ATOM   1674  N   ALA A 225      21.505  52.079 162.769  1.00 35.89           N
ATOM   1675  CA  ALA A 225      22.202  52.204 164.020  1.00 35.89           C
ATOM   1676  CB  ALA A 225      22.589  53.657 164.341  1.00 35.89           C
ATOM   1677  C   ALA A 225      21.335  51.709 165.138  1.00 35.89           C
ATOM   1678  O   ALA A 225      21.820  51.058 166.064  1.00 35.89           O
ATOM   1679  N   ILE A 226      20.026  52.020 165.095  1.00 77.99           N
ATOM   1680  CA  ILE A 226      19.147  51.588 166.145  1.00 77.99           C
ATOM   1681  CB  ILE A 226      17.755  52.142 166.039  1.00 77.99           C
ATOM   1682  CG1 ILE A 226      17.736  53.628 166.441  1.00 77.99           C
ATOM   1683  CG2 ILE A 226      16.835  51.270 166.910  1.00 77.99           C
ATOM   1684  CD1 ILE A 226      18.572  54.541 165.551  1.00 77.99           C
ATOM   1685  C   ILE A 226      19.065  50.097 166.163  1.00 77.99           C
ATOM   1686  O   ILE A 226      19.098  49.482 167.228  1.00 77.99           O
ATOM   1687  N   VAL A 227      18.955  49.468 164.981  1.00 25.17           N
ATOM   1688  CA  VAL A 227      18.848  48.039 164.942  1.00 25.17           C
ATOM   1689  CB  VAL A 227      18.719  47.507 163.545  1.00 25.17           C
ATOM   1690  CG1 VAL A 227      18.723  45.970 163.604  1.00 25.17           C
ATOM   1691  CG2 VAL A 227      17.453  48.104 162.907  1.00 25.17           C
ATOM   1692  C   VAL A 227      20.095  47.459 165.527  1.00 25.17           C
ATOM   1693  O   VAL A 227      20.040  46.533 166.334  1.00 25.17           O
ATOM   1694  N   GLY A 228      21.262  48.010 165.153  1.00 24.96           N
ATOM   1695  CA  GLY A 228      22.508  47.458 165.598  1.00 24.96           C
ATOM   1696  C   GLY A 228      22.626  47.533 167.086  1.00 24.96           C
ATOM   1697  O   GLY A 228      23.068  46.581 167.729  1.00 24.96           O
ATOM   1698  N   ALA A 229      22.248  48.678 167.679  1.00 33.09           N
ATOM   1699  CA  ALA A 229      22.392  48.832 169.095  1.00 33.09           C
ATOM   1700  CB  ALA A 229      22.017  50.241 169.560  1.00 33.09           C
ATOM   1701  C   ALA A 229      21.510  47.844 169.794  1.00 33.09           C
ATOM   1702  O   ALA A 229      21.917  47.219 170.773  1.00 33.09           O
ATOM   1703  N   TRP A 230      20.276  47.663 169.291  1.00 39.10           N
ATOM   1704  CA  TRP A 230      19.339  46.776 169.918  1.00 39.10           C
ATOM   1705  CB  TRP A 230      17.974  46.764 169.209  1.00 39.10           C
ATOM   1706  CG  TRP A 230      16.960  45.841 169.839  1.00 39.10           C
ATOM   1707  CD2 TRP A 230      16.737  44.485 169.419  1.00 39.10           C
ATOM   1708  CD1 TRP A 230      16.091  46.075 170.863  1.00 39.10           C
ATOM   1709  NE1 TRP A 230      15.340  44.951 171.111  1.00 39.10           N
ATOM   1710  CE2 TRP A 230      15.728  43.964 170.228  1.00 39.10           C
ATOM   1711  CE3 TRP A 230      17.325  43.738 168.439  1.00 39.10           C
ATOM   1712  CZ2 TRP A 230      15.289  42.681 170.068  1.00 39.10           C
ATOM   1713  CZ3 TRP A 230      16.881  42.444 168.281  1.00 39.10           C
ATOM   1714  CH2 TRP A 230      15.883  41.926 169.080  1.00 39.10           C
ATOM   1715  C   TRP A 230      19.877  45.378 169.890  1.00 39.10           C
ATOM   1716  O   TRP A 230      19.877  44.687 170.907  1.00 39.10           O
ATOM   1717  N   LEU A 231      20.384  44.931 168.727  1.00127.87           N
ATOM   1718  CA  LEU A 231      20.850  43.577 168.605  1.00127.87           C
ATOM   1719  CB  LEU A 231      21.299  43.192 167.183  1.00127.87           C
ATOM   1720  CG  LEU A 231      20.140  42.835 166.228  1.00127.87           C
ATOM   1721  CD1 LEU A 231      19.484  41.508 166.641  1.00127.87           C
ATOM   1722  CD2 LEU A 231      19.115  43.969 166.104  1.00127.87           C
ATOM   1723  C   LEU A 231      21.988  43.321 169.539  1.00127.87           C
ATOM   1724  O   LEU A 231      22.085  42.239 170.114  1.00127.87           O
ATOM   1725  N   TYR A 232      22.886  44.303 169.719  1.00 70.23           N
ATOM   1726  CA  TYR A 232      24.036  44.102 170.553  1.00 70.23           C
ATOM   1727  CB  TYR A 232      24.903  45.379 170.572  1.00 70.23           C
ATOM   1728  CG  TYR A 232      26.064  45.230 171.493  1.00 70.23           C
ATOM   1729  CD1 TYR A 232      27.233  44.635 171.075  1.00 70.23           C
ATOM   1730  CD2 TYR A 232      25.981  45.710 172.779  1.00 70.23           C
ATOM   1731  CE1 TYR A 232      28.300  44.514 171.934  1.00 70.23           C
ATOM   1732  CE2 TYR A 232      27.043  45.591 173.643  1.00 70.23           C
ATOM   1733  CZ  TYR A 232      28.202  44.991 173.220  1.00 70.23           C
ATOM   1734  OH  TYR A 232      29.289  44.872 174.109  1.00 70.23           O
ATOM   1735  C   TYR A 232      23.594  43.809 171.954  1.00 70.23           C
ATOM   1736  O   TYR A 232      23.996  42.808 172.545  1.00 70.23           O
ATOM   1737  N   THR A 233      22.702  44.642 172.514  1.00114.68           N
ATOM   1738  CA  THR A 233      22.340  44.433 173.882  1.00114.68           C
ATOM   1739  CB  THR A 233      21.403  45.485 174.405  1.00114.68           C
ATOM   1740  OG1 THR A 233      21.089  45.230 175.766  1.00114.68           O
ATOM   1741  CG2 THR A 233      20.126  45.507 173.551  1.00114.68           C
ATOM   1742  C   THR A 233      21.699  43.096 174.038  1.00114.68           C
ATOM   1743  O   THR A 233      22.088  42.329 174.915  1.00114.68           O
ATOM   1744  N   LEU A 234      20.707  42.767 173.189  1.00 96.66           N
ATOM   1745  CA  LEU A 234      20.032  41.518 173.382  1.00 96.66           C
ATOM   1746  CB  LEU A 234      18.805  41.335 172.470  1.00 96.66           C
ATOM   1747  CG  LEU A 234      17.614  42.251 172.814  1.00 96.66           C
ATOM   1748  CD1 LEU A 234      17.057  41.938 174.212  1.00 96.66           C
ATOM   1749  CD2 LEU A 234      17.960  43.735 172.624  1.00 96.66           C
ATOM   1750  C   LEU A 234      20.935  40.348 173.131  1.00 96.66           C
ATOM   1751  O   LEU A 234      21.055  39.467 173.980  1.00 96.66           O
ATOM   1752  N   ALA A 235      21.579  40.291 171.947  1.00 67.33           N
ATOM   1753  CA  ALA A 235      22.356  39.126 171.624  1.00 67.33           C
ATOM   1754  CB  ALA A 235      22.768  39.090 170.143  1.00 67.33           C
ATOM   1755  C   ALA A 235      23.617  38.989 172.429  1.00 67.33           C
ATOM   1756  O   ALA A 235      23.870  37.934 173.009  1.00 67.33           O
ATOM   1757  N   VAL A 236      24.486  40.023 172.414  1.00124.75           N
ATOM   1758  CA  VAL A 236      25.730  39.926 173.130  1.00124.75           C
ATOM   1759  CB  VAL A 236      26.856  40.686 172.486  1.00124.75           C
ATOM   1760  CG1 VAL A 236      26.656  42.192 172.690  1.00124.75           C
ATOM   1761  CG2 VAL A 236      28.178  40.150 173.054  1.00124.75           C
ATOM   1762  C   VAL A 236      25.647  40.335 174.572  1.00124.75           C
ATOM   1763  O   VAL A 236      26.163  39.652 175.454  1.00124.75           O
ATOM   1764  N   GLU A 237      24.976  41.472 174.842  1.00 89.66           N
ATOM   1765  CA  GLU A 237      24.994  42.086 176.141  1.00 89.66           C
ATOM   1766  CB  GLU A 237      24.290  43.454 176.175  1.00 89.66           C
ATOM   1767  CG  GLU A 237      24.404  44.147 177.535  1.00 89.66           C
ATOM   1768  CD  GLU A 237      23.860  45.562 177.403  1.00 89.66           C
ATOM   1769  OE1 GLU A 237      23.515  45.960 176.258  1.00 89.66           O
ATOM   1770  OE2 GLU A 237      23.787  46.266 178.445  1.00 89.66           O
ATOM   1771  C   GLU A 237      24.364  41.229 177.190  1.00 89.66           C
ATOM   1772  O   GLU A 237      24.913  41.094 178.282  1.00 89.66           O
ATOM   1773  N   LEU A 238      23.209  40.606 176.899  1.00 98.23           N
ATOM   1774  CA  LEU A 238      22.583  39.830 177.932  1.00 98.23           C
ATOM   1775  CB  LEU A 238      21.255  39.152 177.533  1.00 98.23           C
ATOM   1776  CG  LEU A 238      20.021  40.076 177.482  1.00 98.23           C
ATOM   1777  CD1 LEU A 238      20.110  41.111 176.356  1.00 98.23           C
ATOM   1778  CD2 LEU A 238      18.723  39.255 177.425  1.00 98.23           C
ATOM   1779  C   LEU A 238      23.515  38.732 178.325  1.00 98.23           C
ATOM   1780  O   LEU A 238      23.621  38.381 179.497  1.00 98.23           O
ATOM   1781  N   HIS A 239      24.221  38.174 177.333  1.00 78.35           N
ATOM   1782  CA  HIS A 239      25.110  37.064 177.492  1.00 78.35           C
ATOM   1783  ND1 HIS A 239      24.392  35.552 174.079  1.00 78.35           N
ATOM   1784  CG  HIS A 239      24.374  35.991 175.383  1.00 78.35           C
ATOM   1785  CB  HIS A 239      25.564  36.497 176.141  1.00 78.35           C
ATOM   1786  NE2 HIS A 239      22.289  35.373 174.783  1.00 78.35           N
ATOM   1787  CD2 HIS A 239      23.083  35.874 175.797  1.00 78.35           C
ATOM   1788  CE1 HIS A 239      23.119  35.195 173.772  1.00 78.35           C
ATOM   1789  C   HIS A 239      26.299  37.451 178.314  1.00 78.35           C
ATOM   1790  O   HIS A 239      26.988  36.585 178.851  1.00 78.35           O
ATOM   1791  N   TRP A 240      26.625  38.756 178.366  1.00149.79           N
ATOM   1792  CA  TRP A 240      27.725  39.215 179.162  1.00149.79           C
ATOM   1793  CB  TRP A 240      27.985  40.725 179.018  1.00149.79           C
ATOM   1794  CG  TRP A 240      28.405  41.128 177.629  1.00149.79           C
ATOM   1795  CD2 TRP A 240      29.492  40.503 176.944  1.00149.79           C
ATOM   1796  CD1 TRP A 240      27.870  42.034 176.762  1.00149.79           C
ATOM   1797  NE1 TRP A 240      28.565  42.016 175.576  1.00149.79           N
ATOM   1798  CE2 TRP A 240      29.567  41.073 175.674  1.00149.79           C
ATOM   1799  CE3 TRP A 240      30.351  39.527 177.343  1.00149.79           C
ATOM   1800  CZ2 TRP A 240      30.513  40.671 174.775  1.00149.79           C
ATOM   1801  CZ3 TRP A 240      31.300  39.135 176.436  1.00149.79           C
ATOM   1802  CH2 TRP A 240      31.387  39.690 175.178  1.00149.79           C
ATOM   1803  C   TRP A 240      27.374  38.979 180.627  1.00149.79           C
ATOM   1804  O   TRP A 240      27.302  37.797 181.056  1.00149.79           O
ATOM   1805  OXT TRP A 240      27.180  39.997 181.345  1.00149.79           O
TER    1806      TRP A 240
ATOM   1807  N   GLY B 241      23.658  31.075 174.729  1.00 14.68           N
ATOM   1808  CA  GLY B 241      24.171  32.413 174.363  1.00 14.68           C
ATOM   1809  C   GLY B 241      25.455  32.290 173.609  1.00 14.68           C
ATOM   1810  O   GLY B 241      25.765  33.110 172.749  1.00 14.68           O
ATOM   1811  N   THR B 242      26.249  31.254 173.934  1.00100.39           N
ATOM   1812  CA  THR B 242      27.503  31.039 173.276  1.00100.39           C
ATOM   1813  CB  THR B 242      28.298  29.924 173.889  1.00100.39           C
ATOM   1814  OG1 THR B 242      27.595  28.697 173.767  1.00100.39           O
ATOM   1815  CG2 THR B 242      28.541  30.252 175.372  1.00100.39           C
ATOM   1816  C   THR B 242      27.246  30.677 171.846  1.00100.39           C
ATOM   1817  O   THR B 242      27.976  31.088 170.946  1.00100.39           O
ATOM   1818  N   PHE B 243      26.188  29.882 171.610  1.00135.27           N
ATOM   1819  CA  PHE B 243      25.833  29.410 170.301  1.00135.27           C
ATOM   1820  CB  PHE B 243      24.580  28.516 170.355  1.00135.27           C
ATOM   1821  CG  PHE B 243      24.236  28.039 168.985  1.00135.27           C
ATOM   1822  CD1 PHE B 243      23.433  28.797 168.164  1.00135.27           C
ATOM   1823  CD2 PHE B 243      24.712  26.834 168.522  1.00135.27           C
ATOM   1824  CE1 PHE B 243      23.110  28.359 166.900  1.00135.27           C
ATOM   1825  CE2 PHE B 243      24.392  26.391 167.261  1.00135.27           C
ATOM   1826  CZ  PHE B 243      23.589  27.153 166.447  1.00135.27           C
ATOM   1827  C   PHE B 243      25.503  30.586 169.439  1.00135.27           C
ATOM   1828  O   PHE B 243      25.912  30.650 168.280  1.00135.27           O
ATOM   1829  N   VAL B 244      24.734  31.548 169.983  1.00 79.44           N
ATOM   1830  CA  VAL B 244      24.336  32.683 169.202  1.00 79.44           C
ATOM   1831  CB  VAL B 244      23.343  33.578 169.891  1.00 79.44           C
ATOM   1832  CG1 VAL B 244      24.043  34.350 171.015  1.00 79.44           C
ATOM   1833  CG2 VAL B 244      22.688  34.480 168.835  1.00 79.44           C
ATOM   1834  C   VAL B 244      25.549  33.487 168.850  1.00 79.44           C
ATOM   1835  O   VAL B 244      25.667  33.981 167.731  1.00 79.44           O
ATOM   1836  N   LEU B 245      26.490  33.636 169.803  1.00 84.02           N
ATOM   1837  CA  LEU B 245      27.677  34.403 169.561  1.00 84.02           C
ATOM   1838  CB  LEU B 245      28.572  34.518 170.808  1.00 84.02           C
ATOM   1839  CG  LEU B 245      29.972  35.079 170.508  1.00 84.02           C
ATOM   1840  CD1 LEU B 245      30.939  33.977 170.034  1.00 84.02           C
ATOM   1841  CD2 LEU B 245      29.873  36.254 169.521  1.00 84.02           C
ATOM   1842  C   LEU B 245      28.478  33.774 168.471  1.00 84.02           C
ATOM   1843  O   LEU B 245      29.013  34.467 167.607  1.00 84.02           O
ATOM   1844  N   VAL B 246      28.608  32.439 168.500  1.00 39.36           N
ATOM   1845  CA  VAL B 246      29.394  31.750 167.517  1.00 39.36           C
ATOM   1846  CB  VAL B 246      29.466  30.273 167.760  1.00 39.36           C
ATOM   1847  CG1 VAL B 246      30.237  29.624 166.599  1.00 39.36           C
ATOM   1848  CG2 VAL B 246      30.098  30.034 169.142  1.00 39.36           C
ATOM   1849  C   VAL B 246      28.763  31.954 166.180  1.00 39.36           C
ATOM   1850  O   VAL B 246      29.454  32.052 165.166  1.00 39.36           O
ATOM   1851  N   LEU B 247      27.419  31.980 166.140  1.00 97.43           N
ATOM   1852  CA  LEU B 247      26.734  32.146 164.893  1.00 97.43           C
ATOM   1853  CB  LEU B 247      25.200  32.041 165.065  1.00 97.43           C
ATOM   1854  CG  LEU B 247      24.343  31.980 163.776  1.00 97.43           C
ATOM   1855  CD1 LEU B 247      22.852  31.876 164.135  1.00 97.43           C
ATOM   1856  CD2 LEU B 247      24.603  33.141 162.801  1.00 97.43           C
ATOM   1857  C   LEU B 247      27.067  33.503 164.350  1.00 97.43           C
ATOM   1858  O   LEU B 247      27.443  33.626 163.188  1.00 97.43           O
ATOM   1859  N   PHE B 248      26.953  34.558 165.184  1.00 49.49           N
ATOM   1860  CA  PHE B 248      27.179  35.909 164.743  1.00 49.49           C
ATOM   1861  CB  PHE B 248      26.811  36.970 165.796  1.00 49.49           C
ATOM   1862  CG  PHE B 248      25.326  37.086 165.834  1.00 49.49           C
ATOM   1863  CD1 PHE B 248      24.563  36.214 166.575  1.00 49.49           C
ATOM   1864  CD2 PHE B 248      24.697  38.082 165.122  1.00 49.49           C
ATOM   1865  CE1 PHE B 248      23.193  36.336 166.600  1.00 49.49           C
ATOM   1866  CE2 PHE B 248      23.328  38.208 165.145  1.00 49.49           C
ATOM   1867  CZ  PHE B 248      22.573  37.332 165.886  1.00 49.49           C
ATOM   1868  C   PHE B 248      28.612  36.142 164.372  1.00 49.49           C
ATOM   1869  O   PHE B 248      28.900  36.777 163.359  1.00 49.49           O
ATOM   1870  N   GLY B 249      29.561  35.657 165.189  1.00 33.32           N
ATOM   1871  CA  GLY B 249      30.946  35.922 164.914  1.00 33.32           C
ATOM   1872  C   GLY B 249      31.363  35.301 163.620  1.00 33.32           C
ATOM   1873  O   GLY B 249      32.078  35.916 162.832  1.00 33.32           O
ATOM   1874  N   ASN B 250      30.947  34.048 163.374  1.00 93.91           N
ATOM   1875  CA  ASN B 250      31.322  33.371 162.168  1.00 93.91           C
ATOM   1876  CB  ASN B 250      30.885  31.899 162.137  1.00 93.91           C
ATOM   1877  CG  ASN B 250      31.531  31.229 160.932  1.00 93.91           C
ATOM   1878  OD1 ASN B 250      32.485  30.464 161.069  1.00 93.91           O
ATOM   1879  ND2 ASN B 250      30.998  31.519 159.715  1.00 93.91           N
ATOM   1880  C   ASN B 250      30.679  34.067 161.011  1.00 93.91           C
ATOM   1881  O   ASN B 250      31.272  34.159 159.938  1.00 93.91           O
ATOM   1882  N   THR B 251      29.435  34.559 161.189  1.00121.81           N
ATOM   1883  CA  THR B 251      28.767  35.222 160.102  1.00121.81           C
ATOM   1884  CB  THR B 251      27.349  35.676 160.357  1.00121.81           C
ATOM   1885  OG1 THR B 251      27.316  36.698 161.339  1.00121.81           O
ATOM   1886  CG2 THR B 251      26.472  34.497 160.789  1.00121.81           C
ATOM   1887  C   THR B 251      29.501  36.484 159.779  1.00121.81           C
ATOM   1888  O   THR B 251      29.625  36.842 158.611  1.00121.81           O
ATOM   1889  N   VAL B 252      29.989  37.199 160.813  1.00 51.34           N
ATOM   1890  CA  VAL B 252      30.623  38.479 160.627  1.00 51.34           C
ATOM   1891  CB  VAL B 252      31.044  39.108 161.923  1.00 51.34           C
ATOM   1892  CG1 VAL B 252      31.804  40.408 161.610  1.00 51.34           C
ATOM   1893  CG2 VAL B 252      29.796  39.311 162.798  1.00 51.34           C
ATOM   1894  C   VAL B 252      31.855  38.349 159.777  1.00 51.34           C
ATOM   1895  O   VAL B 252      32.060  39.114 158.839  1.00 51.34           O
ATOM   1896  N   LEU B 253      32.710  37.362 160.071  1.00208.61           N
ATOM   1897  CA  LEU B 253      33.926  37.145 159.339  1.00208.61           C
ATOM   1898  CB  LEU B 253      34.669  35.942 159.951  1.00208.61           C
ATOM   1899  CG  LEU B 253      35.731  35.275 159.067  1.00208.61           C
ATOM   1900  CD1 LEU B 253      35.077  34.314 158.064  1.00208.61           C
ATOM   1901  CD2 LEU B 253      36.627  36.308 158.376  1.00208.61           C
ATOM   1902  C   LEU B 253      33.601  36.862 157.907  1.00208.61           C
ATOM   1903  O   LEU B 253      34.300  37.324 157.006  1.00208.61           O
ATOM   1904  N   ALA B 254      32.552  36.058 157.667  1.00 54.28           N
ATOM   1905  CA  ALA B 254      32.132  35.718 156.338  1.00 54.28           C
ATOM   1906  CB  ALA B 254      31.015  34.660 156.320  1.00 54.28           C
ATOM   1907  C   ALA B 254      31.607  36.934 155.644  1.00 54.28           C
ATOM   1908  O   ALA B 254      31.861  37.127 154.457  1.00 54.28           O
ATOM   1909  N   ILE B 255      30.849  37.792 156.355  1.00145.35           N
ATOM   1910  CA  ILE B 255      30.283  38.907 155.661  1.00145.35           C
ATOM   1911  CB  ILE B 255      29.328  39.748 156.473  1.00145.35           C
ATOM   1912  CG1 ILE B 255      28.535  40.672 155.534  1.00145.35           C
ATOM   1913  CG2 ILE B 255      30.095  40.518 157.557  1.00145.35           C
ATOM   1914  CD1 ILE B 255      27.591  39.923 154.595  1.00145.35           C
ATOM   1915  C   ILE B 255      31.394  39.757 155.151  1.00145.35           C
ATOM   1916  O   ILE B 255      31.397  40.096 153.979  1.00145.35           O
ATOM   1917  N   VAL B 256      32.394  40.098 155.977  1.00 52.73           N
ATOM   1918  CA  VAL B 256      33.460  40.940 155.511  1.00 52.73           C
ATOM   1919  CB  VAL B 256      34.411  41.325 156.606  1.00 52.73           C
ATOM   1920  CG1 VAL B 256      35.562  42.140 155.993  1.00 52.73           C
ATOM   1921  CG2 VAL B 256      33.624  42.072 157.695  1.00 52.73           C
ATOM   1922  C   VAL B 256      34.266  40.233 154.455  1.00 52.73           C
ATOM   1923  O   VAL B 256      34.611  40.815 153.428  1.00 52.73           O
ATOM   1924  N   THR B 257      34.600  38.951 154.703  1.00 86.48           N
ATOM   1925  CA  THR B 257      35.420  38.146 153.837  1.00 86.48           C
ATOM   1926  CB  THR B 257      35.609  36.772 154.419  1.00 86.48           C
ATOM   1927  OG1 THR B 257      36.401  36.836 155.595  1.00 86.48           O
ATOM   1928  CG2 THR B 257      36.201  35.812 153.377  1.00 86.48           C
ATOM   1929  C   THR B 257      34.796  37.961 152.498  1.00 86.48           C
ATOM   1930  O   THR B 257      35.364  38.306 151.462  1.00 86.48           O
ATOM   1931  N   PHE B 258      33.573  37.427 152.512  1.00108.03           N
ATOM   1932  CA  PHE B 258      32.842  37.103 151.343  1.00108.03           C
ATOM   1933  CB  PHE B 258      31.521  36.378 151.647  1.00108.03           C
ATOM   1934  CG  PHE B 258      30.835  36.183 150.343  1.00108.03           C
ATOM   1935  CD1 PHE B 258      31.212  35.181 149.483  1.00108.03           C
ATOM   1936  CD2 PHE B 258      29.801  37.008 149.979  1.00108.03           C
ATOM   1937  CE1 PHE B 258      30.565  35.021 148.281  1.00108.03           C
ATOM   1938  CE2 PHE B 258      29.154  36.846 148.779  1.00108.03           C
ATOM   1939  CZ  PHE B 258      29.536  35.851 147.921  1.00108.03           C
ATOM   1940  C   PHE B 258      32.529  38.335 150.624  1.00108.03           C
ATOM   1941  O   PHE B 258      32.585  38.245 149.417  1.00108.03           O
ATOM   1942  N   ASP B 259      32.173  39.447 151.318  1.00145.50           N
ATOM   1943  CA  ASP B 259      31.757  40.721 150.769  1.00145.50           C
ATOM   1944  CB  ASP B 259      31.078  41.617 151.787  1.00145.50           C
ATOM   1945  CG  ASP B 259      30.347  42.727 151.102  1.00145.50           C
ATOM   1946  OD1 ASP B 259      30.265  42.674 149.851  1.00145.50           O
ATOM   1947  OD2 ASP B 259      29.852  43.643 151.808  1.00145.50           O
ATOM   1948  C   ASP B 259      32.877  41.474 150.135  1.00145.50           C
ATOM   1949  O   ASP B 259      32.676  42.265 149.212  1.00145.50           O
ATOM   1950  N   ARG B 260      34.101  41.304 150.615  1.00217.88           N
ATOM   1951  CA  ARG B 260      35.157  41.926 149.890  1.00217.88           C
ATOM   1952  CB  ARG B 260      36.484  41.957 150.661  1.00217.88           C
ATOM   1953  CG  ARG B 260      37.515  42.889 150.025  1.00217.88           C
ATOM   1954  CD  ARG B 260      38.790  43.033 150.852  1.00217.88           C
ATOM   1955  NE  ARG B 260      39.626  41.829 150.595  1.00217.88           N
ATOM   1956  CZ  ARG B 260      39.431  40.706 151.343  1.00217.88           C
ATOM   1957  NH1 ARG B 260      38.466  40.700 152.308  1.00217.88           N
ATOM   1958  NH2 ARG B 260      40.193  39.596 151.125  1.00217.88           N
ATOM   1959  C   ARG B 260      35.359  41.168 148.608  1.00217.88           C
ATOM   1960  O   ARG B 260      35.687  41.745 147.578  1.00217.88           O
ATOM   1961  N   ALA B 261      35.185  39.835 148.624  1.00 94.99           N
ATOM   1962  CA  ALA B 261      35.449  39.058 147.445  1.00 94.99           C
ATOM   1963  CB  ALA B 261      35.276  37.547 147.683  1.00 94.99           C
ATOM   1964  C   ALA B 261      34.527  39.437 146.315  1.00 94.99           C
ATOM   1965  O   ALA B 261      35.028  39.549 145.198  1.00 94.99           O
ATOM   1966  N   PRO B 262      33.221  39.589 146.439  1.00185.88           N
ATOM   1967  CA  PRO B 262      32.478  39.968 145.317  1.00185.88           C
ATOM   1968  CD  PRO B 262      32.512  40.104 147.542  1.00185.88           C
ATOM   1969  CB  PRO B 262      31.016  40.065 145.712  1.00185.88           C
ATOM   1970  CG  PRO B 262      31.165  40.676 147.089  1.00185.88           C
ATOM   1971  C   PRO B 262      32.924  41.339 144.906  1.00185.88           C
ATOM   1972  O   PRO B 262      32.827  41.616 143.718  1.00185.88           O
ATOM   1973  N   ASN B 263      33.374  42.232 145.826  1.00132.61           N
ATOM   1974  CA  ASN B 263      33.738  43.533 145.345  1.00132.61           C
ATOM   1975  CB  ASN B 263      34.114  44.610 146.394  1.00132.61           C
ATOM   1976  CG  ASN B 263      35.487  44.407 147.021  1.00132.61           C
ATOM   1977  OD1 ASN B 263      36.517  44.363 146.353  1.00132.61           O
ATOM   1978  ND2 ASN B 263      35.514  44.308 148.371  1.00132.61           N
ATOM   1979  C   ASN B 263      34.890  43.327 144.417  1.00132.61           C
ATOM   1980  O   ASN B 263      34.991  43.969 143.374  1.00132.61           O
ATOM   1981  N   LEU B 264      35.796  42.404 144.781  1.00132.31           N
ATOM   1982  CA  LEU B 264      36.953  42.152 143.978  1.00132.31           C
ATOM   1983  CB  LEU B 264      37.846  41.079 144.641  1.00132.31           C
ATOM   1984  CG  LEU B 264      39.235  40.835 144.013  1.00132.31           C
ATOM   1985  CD1 LEU B 264      39.152  40.358 142.557  1.00132.31           C
ATOM   1986  CD2 LEU B 264      40.161  42.042 144.211  1.00132.31           C
ATOM   1987  C   LEU B 264      36.491  41.621 142.650  1.00132.31           C
ATOM   1988  O   LEU B 264      36.881  42.136 141.604  1.00132.31           O
ATOM   1989  N   GLY B 265      35.649  40.563 142.656  1.00 79.86           N
ATOM   1990  CA  GLY B 265      35.231  39.953 141.418  1.00 79.86           C
ATOM   1991  C   GLY B 265      34.255  40.757 140.582  1.00 79.86           C
ATOM   1992  O   GLY B 265      34.491  40.978 139.396  1.00 79.86           O
ATOM   1993  N   TYR B 266      33.093  41.145 141.157  1.00192.96           N
ATOM   1994  CA  TYR B 266      32.055  41.864 140.448  1.00192.96           C
ATOM   1995  CB  TYR B 266      30.715  41.895 141.208  1.00192.96           C
ATOM   1996  CG  TYR B 266      29.955  43.008 140.562  1.00192.96           C
ATOM   1997  CD1 TYR B 266      29.497  42.811 139.286  1.00192.96           C
ATOM   1998  CD2 TYR B 266      29.741  44.241 141.163  1.00192.96           C
ATOM   1999  CE1 TYR B 266      28.801  43.784 138.615  1.00192.96           C
ATOM   2000  CE2 TYR B 266      29.042  45.218 140.491  1.00192.96           C
ATOM   2001  CZ  TYR B 266      28.568  44.991 139.220  1.00192.96           C
ATOM   2002  OH  TYR B 266      27.851  45.994 138.533  1.00192.96           O
ATOM   2003  C   TYR B 266      32.342  43.319 140.246  1.00192.96           C
ATOM   2004  O   TYR B 266      32.101  43.885 139.179  1.00192.96           O
ATOM   2005  N   ALA B 267      32.686  43.955 141.380  1.00140.38           N
ATOM   2006  CA  ALA B 267      32.907  45.354 141.637  1.00140.38           C
ATOM   2007  CB  ALA B 267      32.880  45.698 143.136  1.00140.38           C
ATOM   2008  C   ALA B 267      34.183  45.907 141.063  1.00140.38           C
ATOM   2009  O   ALA B 267      34.264  47.112 140.837  1.00140.38           O
ATOM   2010  N   ALA B 268      35.223  45.067 140.862  1.00278.73           N
ATOM   2011  CA  ALA B 268      36.523  45.473 140.370  1.00278.73           C
ATOM   2012  CB  ALA B 268      36.430  46.353 139.111  1.00278.73           C
ATOM   2013  C   ALA B 268      37.411  46.202 141.370  1.00278.73           C
ATOM   2014  O   ALA B 268      38.198  47.063 140.978  1.00278.73           O
ATOM   2015  N   ALA B 269      37.329  45.886 142.683  1.00127.73           N
ATOM   2016  CA  ALA B 269      38.224  46.423 143.697  1.00127.73           C
ATOM   2017  CB  ALA B 269      37.578  46.537 145.078  1.00127.73           C
ATOM   2018  C   ALA B 269      39.438  45.497 143.867  1.00127.73           C
ATOM   2019  O   ALA B 269      39.529  44.494 143.166  1.00127.73           O
ATOM   2020  N   PHE B 270      40.438  45.832 144.752  1.00152.12           N
ATOM   2021  CA  PHE B 270      41.596  44.966 145.025  1.00152.12           C
ATOM   2022  CB  PHE B 270      42.862  45.406 144.269  1.00152.12           C
ATOM   2023  CG  PHE B 270      43.982  44.519 144.695  1.00152.12           C
ATOM   2024  CD1 PHE B 270      44.169  43.287 144.112  1.00152.12           C
ATOM   2025  CD2 PHE B 270      44.851  44.929 145.680  1.00152.12           C
ATOM   2026  CE1 PHE B 270      45.206  42.476 144.510  1.00152.12           C
ATOM   2027  CE2 PHE B 270      45.889  44.122 146.082  1.00152.12           C
ATOM   2028  CZ  PHE B 270      46.068  42.892 145.497  1.00152.12           C
ATOM   2029  C   PHE B 270      41.954  44.970 146.514  1.00152.12           C
ATOM   2030  O   PHE B 270      42.134  46.058 147.060  1.00152.12           O
ATOM   2031  N   TRP B 271      42.137  43.784 147.203  1.00197.04           N
ATOM   2032  CA  TRP B 271      42.370  43.811 148.658  1.00197.04           C
ATOM   2033  CB  TRP B 271      41.095  44.195 149.435  1.00197.04           C
ATOM   2034  CG  TRP B 271      40.447  45.526 149.132  1.00197.04           C
ATOM   2035  CD2 TRP B 271      40.619  46.728 149.899  1.00197.04           C
ATOM   2036  CD1 TRP B 271      39.583  45.834 148.122  1.00197.04           C
ATOM   2037  NE1 TRP B 271      39.205  47.152 148.210  1.00197.04           N
ATOM   2038  CE2 TRP B 271      39.834  47.715 149.299  1.00197.04           C
ATOM   2039  CE3 TRP B 271      41.364  46.989 151.012  1.00197.04           C
ATOM   2040  CZ2 TRP B 271      39.784  48.981 149.806  1.00197.04           C
ATOM   2041  CZ3 TRP B 271      41.313  48.270 151.519  1.00197.04           C
ATOM   2042  CH2 TRP B 271      40.538  49.246 150.927  1.00197.04           C
ATOM   2043  C   TRP B 271      42.716  42.427 149.329  1.00197.04           C
ATOM   2044  O   TRP B 271      43.225  41.540 148.643  1.00197.04           O
ATOM   2045  N   GLY B 272      42.468  42.248 150.712  1.00294.62           N
ATOM   2046  CA  GLY B 272      42.639  41.048 151.613  1.00294.62           C
ATOM   2047  C   GLY B 272      41.831  41.132 153.007  1.00294.62           C
ATOM   2048  O   GLY B 272      41.807  42.237 153.530  1.00294.62           O
ATOM   2049  N   TRP B 273      41.245  40.017 153.694  1.00360.14           N
ATOM   2050  CA  TRP B 273      40.307  39.946 154.893  1.00360.14           C
ATOM   2051  CB  TRP B 273      39.054  39.099 154.610  1.00360.14           C
ATOM   2052  CG  TRP B 273      39.299  37.613 154.460  1.00360.14           C
ATOM   2053  CD2 TRP B 273      38.956  36.848 153.295  1.00360.14           C
ATOM   2054  CD1 TRP B 273      39.773  36.721 155.377  1.00360.14           C
ATOM   2055  NE1 TRP B 273      39.746  35.450 154.860  1.00360.14           N
ATOM   2056  CE2 TRP B 273      39.240  35.510 153.580  1.00360.14           C
ATOM   2057  CE3 TRP B 273      38.435  37.224 152.092  1.00360.14           C
ATOM   2058  CZ2 TRP B 273      39.004  34.525 152.666  1.00360.14           C
ATOM   2059  CZ3 TRP B 273      38.203  36.224 151.173  1.00360.14           C
ATOM   2060  CH2 TRP B 273      38.480  34.901 151.452  1.00360.14           C
ATOM   2061  C   TRP B 273      40.726  39.447 156.307  1.00360.14           C
ATOM   2062  O   TRP B 273      39.889  38.897 157.034  1.00360.14           O
ATOM   2063  N   ALA B 274      41.951  39.672 156.816  1.00108.12           N
ATOM   2064  CA  ALA B 274      42.372  39.245 158.146  1.00108.12           C
ATOM   2065  CB  ALA B 274      43.869  39.519 158.285  1.00108.12           C
ATOM   2066  C   ALA B 274      41.670  39.986 159.266  1.00108.12           C
ATOM   2067  O   ALA B 274      41.284  39.410 160.287  1.00108.12           O
ATOM   2068  N   LEU B 275      41.500  41.307 159.097  1.00 64.85           N
ATOM   2069  CA  LEU B 275      40.960  42.190 160.097  1.00 64.85           C
ATOM   2070  CB  LEU B 275      40.970  43.665 159.656  1.00 64.85           C
ATOM   2071  CG  LEU B 275      42.387  44.245 159.470  1.00 64.85           C
ATOM   2072  CD1 LEU B 275      42.334  45.717 159.030  1.00 64.85           C
ATOM   2073  CD2 LEU B 275      43.250  44.031 160.725  1.00 64.85           C
ATOM   2074  C   LEU B 275      39.543  41.821 160.406  1.00 64.85           C
ATOM   2075  O   LEU B 275      39.062  42.041 161.515  1.00 64.85           O
ATOM   2076  N   ALA B 276      38.810  41.279 159.425  1.00 35.24           N
ATOM   2077  CA  ALA B 276      37.433  40.952 159.666  1.00 35.24           C
ATOM   2078  CB  ALA B 276      36.745  40.333 158.438  1.00 35.24           C
ATOM   2079  C   ALA B 276      37.362  39.948 160.775  1.00 35.24           C
ATOM   2080  O   ALA B 276      36.467  40.002 161.616  1.00 35.24           O
ATOM   2081  N   LEU B 277      38.309  38.993 160.796  1.00153.77           N
ATOM   2082  CA  LEU B 277      38.324  37.974 161.806  1.00153.77           C
ATOM   2083  CB  LEU B 277      39.504  36.998 161.646  1.00153.77           C
ATOM   2084  CG  LEU B 277      39.455  36.123 160.382  1.00153.77           C
ATOM   2085  CD1 LEU B 277      38.320  35.092 160.464  1.00153.77           C
ATOM   2086  CD2 LEU B 277      39.406  36.980 159.107  1.00153.77           C
ATOM   2087  C   LEU B 277      38.520  38.617 163.143  1.00153.77           C
ATOM   2088  O   LEU B 277      37.866  38.244 164.116  1.00153.77           O
ATOM   2089  N   THR B 278      39.421  39.617 163.229  1.00111.23           N
ATOM   2090  CA  THR B 278      39.717  40.193 164.512  1.00111.23           C
ATOM   2091  CB  THR B 278      40.806  41.235 164.508  1.00111.23           C
ATOM   2092  OG1 THR B 278      41.224  41.487 165.840  1.00111.23           O
ATOM   2093  CG2 THR B 278      40.280  42.545 163.904  1.00111.23           C
ATOM   2094  C   THR B 278      38.483  40.825 165.080  1.00111.23           C
ATOM   2095  O   THR B 278      38.223  40.734 166.278  1.00111.23           O
ATOM   2096  N   LEU B 279      37.679  41.495 164.241  1.00 46.42           N
ATOM   2097  CA  LEU B 279      36.501  42.144 164.743  1.00 46.42           C
ATOM   2098  CB  LEU B 279      35.748  42.931 163.655  1.00 46.42           C
ATOM   2099  CG  LEU B 279      36.559  44.102 163.072  1.00 46.42           C
ATOM   2100  CD1 LEU B 279      35.761  44.854 161.995  1.00 46.42           C
ATOM   2101  CD2 LEU B 279      37.083  45.028 164.181  1.00 46.42           C
ATOM   2102  C   LEU B 279      35.562  41.110 165.278  1.00 46.42           C
ATOM   2103  O   LEU B 279      34.923  41.312 166.310  1.00 46.42           O
ATOM   2104  N   GLY B 280      35.457  39.965 164.582  1.00 33.42           N
ATOM   2105  CA  GLY B 280      34.550  38.929 164.983  1.00 33.42           C
ATOM   2106  C   GLY B 280      34.943  38.428 166.336  1.00 33.42           C
ATOM   2107  O   GLY B 280      34.085  38.084 167.148  1.00 33.42           O
ATOM   2108  N   VAL B 281      36.257  38.309 166.598  1.00119.69           N
ATOM   2109  CA  VAL B 281      36.665  37.820 167.881  1.00119.69           C
ATOM   2110  CB  VAL B 281      38.086  37.332 167.943  1.00119.69           C
ATOM   2111  CG1 VAL B 281      38.194  36.083 167.052  1.00119.69           C
ATOM   2112  CG2 VAL B 281      39.039  38.446 167.517  1.00119.69           C
ATOM   2113  C   VAL B 281      36.385  38.831 168.957  1.00119.69           C
ATOM   2114  O   VAL B 281      35.953  38.474 170.051  1.00119.69           O
ATOM   2115  N   LEU B 282      36.588  40.132 168.675  1.00153.26           N
ATOM   2116  CA  LEU B 282      36.386  41.130 169.687  1.00153.26           C
ATOM   2117  CB  LEU B 282      36.782  42.550 169.224  1.00153.26           C
ATOM   2118  CG  LEU B 282      35.947  43.151 168.074  1.00153.26           C
ATOM   2119  CD1 LEU B 282      34.545  43.574 168.540  1.00153.26           C
ATOM   2120  CD2 LEU B 282      36.707  44.292 167.378  1.00153.26           C
ATOM   2121  C   LEU B 282      34.951  41.115 170.121  1.00153.26           C
ATOM   2122  O   LEU B 282      34.651  41.346 171.292  1.00153.26           O
ATOM   2123  N   VAL B 283      34.017  40.883 169.180  1.00130.94           N
ATOM   2124  CA  VAL B 283      32.624  40.885 169.525  1.00130.94           C
ATOM   2125  CB  VAL B 283      31.711  40.927 168.329  1.00130.94           C
ATOM   2126  CG1 VAL B 283      31.854  39.629 167.520  1.00130.94           C
ATOM   2127  CG2 VAL B 283      30.280  41.187 168.830  1.00130.94           C
ATOM   2128  C   VAL B 283      32.243  39.696 170.371  1.00130.94           C
ATOM   2129  O   VAL B 283      31.448  39.809 171.298  1.00130.94           O
ATOM   2130  N   ALA B 284      32.717  38.508 169.965  1.00103.28           N
ATOM   2131  CA  ALA B 284      32.496  37.181 170.488  1.00103.28           C
ATOM   2132  CB  ALA B 284      32.818  36.137 169.410  1.00103.28           C
ATOM   2133  C   ALA B 284      33.249  36.739 171.709  1.00103.28           C
ATOM   2134  O   ALA B 284      32.733  35.955 172.504  1.00103.28           O
ATOM   2135  N   GLY B 285      34.506  37.181 171.872  1.00 45.71           N
ATOM   2136  CA  GLY B 285      35.389  36.545 172.812  1.00 45.71           C
ATOM   2137  C   GLY B 285      34.828  36.514 174.190  1.00 45.71           C
ATOM   2138  O   GLY B 285      34.950  35.509 174.888  1.00 45.71           O
ATOM   2139  N   GLY B 286      34.192  37.603 174.633  1.00 56.63           N
ATOM   2140  CA  GLY B 286      33.759  37.614 175.990  1.00 56.63           C
ATOM   2141  C   GLY B 286      32.773  36.518 176.257  1.00 56.63           C
ATOM   2142  O   GLY B 286      32.798  35.937 177.340  1.00 56.63           O
ATOM   2143  N   VAL B 287      31.800  36.289 175.350  1.00151.44           N
ATOM   2144  CA  VAL B 287      30.828  35.261 175.607  1.00151.44           C
ATOM   2145  CB  VAL B 287      29.551  35.483 174.856  1.00151.44           C
ATOM   2146  CG1 VAL B 287      28.838  36.703 175.452  1.00151.44           C
ATOM   2147  CG2 VAL B 287      29.898  35.689 173.381  1.00151.44           C
ATOM   2148  C   VAL B 287      31.272  33.843 175.354  1.00151.44           C
ATOM   2149  O   VAL B 287      31.321  33.023 176.269  1.00151.44           O
ATOM   2150  N   SER B 288      31.571  33.521 174.078  1.00123.54           N
ATOM   2151  CA  SER B 288      31.880  32.192 173.617  1.00123.54           C
ATOM   2152  CB  SER B 288      31.477  32.002 172.150  1.00123.54           C
ATOM   2153  OG  SER B 288      32.001  30.784 171.653  1.00123.54           O
ATOM   2154  C   SER B 288      33.321  31.806 173.718  1.00123.54           C
ATOM   2155  O   SER B 288      33.634  30.623 173.849  1.00123.54           O
ATOM   2156  N   GLY B 289      34.248  32.777 173.649  1.00 36.93           N
ATOM   2157  CA  GLY B 289      35.632  32.403 173.602  1.00 36.93           C
ATOM   2158  C   GLY B 289      36.068  32.489 172.164  1.00 36.93           C
ATOM   2159  O   GLY B 289      37.228  32.244 171.837  1.00 36.93           O
ATOM   2160  N   ALA B 290      35.124  32.858 171.275  1.00 83.53           N
ATOM   2161  CA  ALA B 290      35.333  33.100 169.869  1.00 83.53           C
ATOM   2162  CB  ALA B 290      36.047  34.435 169.594  1.00 83.53           C
ATOM   2163  C   ALA B 290      36.076  32.026 169.130  1.00 83.53           C
ATOM   2164  O   ALA B 290      37.180  32.268 168.643  1.00 83.53           O
ATOM   2165  N   HIS B 291      35.522  30.796 169.059  1.00102.68           N
ATOM   2166  CA  HIS B 291      36.142  29.790 168.235  1.00102.68           C
ATOM   2167  ND1 HIS B 291      35.097  26.639 170.180  1.00102.68           N
ATOM   2168  CG  HIS B 291      35.601  27.860 169.791  1.00102.68           C
ATOM   2169  CB  HIS B 291      35.493  28.404 168.399  1.00102.68           C
ATOM   2170  NE2 HIS B 291      36.034  27.545 171.982  1.00102.68           N
ATOM   2171  CD2 HIS B 291      36.170  28.400 170.903  1.00102.68           C
ATOM   2172  CE1 HIS B 291      35.384  26.501 171.499  1.00102.68           C
ATOM   2173  C   HIS B 291      35.970  30.175 166.787  1.00102.68           C
ATOM   2174  O   HIS B 291      36.936  30.369 166.051  1.00102.68           O
ATOM   2175  N   LEU B 292      34.701  30.305 166.347  1.00143.42           N
ATOM   2176  CA  LEU B 292      34.380  30.706 165.002  1.00143.42           C
ATOM   2177  CB  LEU B 292      34.814  32.146 164.686  1.00143.42           C
ATOM   2178  CG  LEU B 292      33.934  33.207 165.367  1.00143.42           C
ATOM   2179  CD1 LEU B 292      33.869  33.020 166.884  1.00143.42           C
ATOM   2180  CD2 LEU B 292      34.391  34.619 164.989  1.00143.42           C
ATOM   2181  C   LEU B 292      35.024  29.790 164.010  1.00143.42           C
ATOM   2182  O   LEU B 292      35.182  30.167 162.850  1.00143.42           O
ATOM   2183  N   ASN B 293      35.399  28.563 164.425  1.00 76.09           N
ATOM   2184  CA  ASN B 293      36.040  27.659 163.506  1.00 76.09           C
ATOM   2185  CB  ASN B 293      37.545  27.966 163.382  1.00 76.09           C
ATOM   2186  CG  ASN B 293      38.171  27.109 162.294  1.00 76.09           C
ATOM   2187  OD1 ASN B 293      37.677  26.032 161.966  1.00 76.09           O
ATOM   2188  ND2 ASN B 293      39.305  27.600 161.726  1.00 76.09           N
ATOM   2189  C   ASN B 293      35.904  26.274 164.071  1.00 76.09           C
ATOM   2190  O   ASN B 293      36.325  26.019 165.198  1.00 76.09           O
ATOM   2191  N   PRO B 294      35.356  25.353 163.324  1.00 76.51           N
ATOM   2192  CA  PRO B 294      35.185  24.021 163.838  1.00 76.51           C
ATOM   2193  CD  PRO B 294      34.359  25.680 162.318  1.00 76.51           C
ATOM   2194  CB  PRO B 294      34.318  23.295 162.814  1.00 76.51           C
ATOM   2195  CG  PRO B 294      33.474  24.427 162.196  1.00 76.51           C
ATOM   2196  C   PRO B 294      36.485  23.348 164.145  1.00 76.51           C
ATOM   2197  O   PRO B 294      36.535  22.535 165.068  1.00 76.51           O
ATOM   2198  N   ALA B 295      37.545  23.658 163.380  1.00 36.82           N
ATOM   2199  CA  ALA B 295      38.818  23.038 163.598  1.00 36.82           C
ATOM   2200  CB  ALA B 295      39.867  23.449 162.552  1.00 36.82           C
ATOM   2201  C   ALA B 295      39.334  23.447 164.938  1.00 36.82           C
ATOM   2202  O   ALA B 295      39.923  22.638 165.655  1.00 36.82           O
ATOM   2203  N   ILE B 296      39.167  24.734 165.299  1.00124.19           N
ATOM   2204  CA  ILE B 296      39.682  25.160 166.565  1.00124.19           C
ATOM   2205  CB  ILE B 296      39.849  26.638 166.747  1.00124.19           C
ATOM   2206  CG1 ILE B 296      38.528  27.400 166.780  1.00124.19           C
ATOM   2207  CG2 ILE B 296      40.807  27.122 165.647  1.00124.19           C
ATOM   2208  CD1 ILE B 296      38.761  28.797 167.342  1.00124.19           C
ATOM   2209  C   ILE B 296      38.874  24.589 167.686  1.00124.19           C
ATOM   2210  O   ILE B 296      39.420  24.238 168.730  1.00124.19           O
ATOM   2211  N   THR B 297      37.543  24.494 167.514  1.00122.54           N
ATOM   2212  CA  THR B 297      36.736  24.008 168.595  1.00122.54           C
ATOM   2213  CB  THR B 297      35.258  24.087 168.305  1.00122.54           C
ATOM   2214  OG1 THR B 297      34.518  24.020 169.512  1.00122.54           O
ATOM   2215  CG2 THR B 297      34.842  22.933 167.384  1.00122.54           C
ATOM   2216  C   THR B 297      37.139  22.590 168.902  1.00122.54           C
ATOM   2217  O   THR B 297      37.269  22.212 170.065  1.00122.54           O
ATOM   2218  N   VAL B 298      37.367  21.759 167.867  1.00 88.76           N
ATOM   2219  CA  VAL B 298      37.750  20.395 168.109  1.00 88.76           C
ATOM   2220  CB  VAL B 298      37.820  19.561 166.864  1.00 88.76           C
ATOM   2221  CG1 VAL B 298      38.948  20.092 165.966  1.00 88.76           C
ATOM   2222  CG2 VAL B 298      38.001  18.093 167.286  1.00 88.76           C
ATOM   2223  C   VAL B 298      39.099  20.351 168.766  1.00 88.76           C
ATOM   2224  O   VAL B 298      39.335  19.547 169.664  1.00 88.76           O
ATOM   2225  N   ALA B 299      40.039  21.205 168.326  1.00 34.77           N
ATOM   2226  CA  ALA B 299      41.365  21.183 168.880  1.00 34.77           C
ATOM   2227  CB  ALA B 299      42.318  22.166 168.178  1.00 34.77           C
ATOM   2228  C   ALA B 299      41.328  21.555 170.330  1.00 34.77           C
ATOM   2229  O   ALA B 299      42.020  20.951 171.148  1.00 34.77           O
ATOM   2230  N   VAL B 300      40.519  22.569 170.690  1.00 95.46           N
ATOM   2231  CA  VAL B 300      40.466  23.015 172.055  1.00 95.46           C
ATOM   2232  CB  VAL B 300      39.624  24.243 172.266  1.00 95.46           C
ATOM   2233  CG1 VAL B 300      38.146  23.890 172.043  1.00 95.46           C
ATOM   2234  CG2 VAL B 300      39.918  24.790 173.673  1.00 95.46           C
ATOM   2235  C   VAL B 300      39.908  21.918 172.905  1.00 95.46           C
ATOM   2236  O   VAL B 300      40.254  21.798 174.079  1.00 95.46           O
ATOM   2237  N   THR B 301      38.983  21.107 172.361  1.00103.69           N
ATOM   2238  CA  THR B 301      38.455  20.082 173.211  1.00103.69           C
ATOM   2239  CB  THR B 301      37.269  19.340 172.645  1.00103.69           C
ATOM   2240  OG1 THR B 301      36.635  18.601 173.679  1.00103.69           O
ATOM   2241  CG2 THR B 301      37.714  18.381 171.532  1.00103.69           C
ATOM   2242  C   THR B 301      39.538  19.100 173.546  1.00103.69           C
ATOM   2243  O   THR B 301      39.678  18.700 174.700  1.00103.69           O
ATOM   2244  N   THR B 302      40.332  18.670 172.544  1.00 51.16           N
ATOM   2245  CA  THR B 302      41.372  17.710 172.791  1.00 51.16           C
ATOM   2246  CB  THR B 302      41.979  17.184 171.524  1.00 51.16           C
ATOM   2247  OG1 THR B 302      40.982  16.569 170.721  1.00 51.16           O
ATOM   2248  CG2 THR B 302      43.069  16.162 171.889  1.00 51.16           C
ATOM   2249  C   THR B 302      42.488  18.318 173.592  1.00 51.16           C
ATOM   2250  O   THR B 302      43.031  17.704 174.509  1.00 51.16           O
ATOM   2251  N   VAL B 303      42.891  19.533 173.190  1.00106.00           N
ATOM   2252  CA  VAL B 303      44.000  20.293 173.695  1.00106.00           C
ATOM   2253  CB  VAL B 303      44.437  21.317 172.702  1.00106.00           C
ATOM   2254  CG1 VAL B 303      45.618  22.116 173.279  1.00106.00           C
ATOM   2255  CG2 VAL B 303      44.729  20.570 171.395  1.00106.00           C
ATOM   2256  C   VAL B 303      43.775  20.998 174.984  1.00106.00           C
ATOM   2257  O   VAL B 303      44.723  21.153 175.751  1.00106.00           O
ATOM   2258  N   GLY B 304      42.549  21.457 175.299  1.00183.16           N
ATOM   2259  CA  GLY B 304      42.577  22.219 176.505  1.00183.16           C
ATOM   2260  C   GLY B 304      41.222  22.406 177.103  1.00183.16           C
ATOM   2261  O   GLY B 304      40.693  23.511 177.216  1.00183.16           O
ATOM   2262  N   LYS B 305      40.692  21.267 177.583  1.00165.09           N
ATOM   2263  CA  LYS B 305      39.512  21.134 178.382  1.00165.09           C
ATOM   2264  CB  LYS B 305      39.729  21.520 179.856  1.00165.09           C
ATOM   2265  CG  LYS B 305      40.590  20.516 180.626  1.00165.09           C
ATOM   2266  CD  LYS B 305      42.053  20.482 180.181  1.00165.09           C
ATOM   2267  CE  LYS B 305      42.960  21.407 180.995  1.00165.09           C
ATOM   2268  NZ  LYS B 305      43.178  20.840 182.345  1.00165.09           N
ATOM   2269  C   LYS B 305      38.344  21.905 177.864  1.00165.09           C
ATOM   2270  O   LYS B 305      37.651  22.566 178.636  1.00165.09           O
ATOM   2271  N   PHE B 306      38.069  21.844 176.555  1.00 72.04           N
ATOM   2272  CA  PHE B 306      36.882  22.501 176.101  1.00 72.04           C
ATOM   2273  CB  PHE B 306      36.963  22.884 174.608  1.00 72.04           C
ATOM   2274  CG  PHE B 306      35.708  23.567 174.179  1.00 72.04           C
ATOM   2275  CD1 PHE B 306      35.452  24.867 174.548  1.00 72.04           C
ATOM   2276  CD2 PHE B 306      34.801  22.912 173.376  1.00 72.04           C
ATOM   2277  CE1 PHE B 306      34.296  25.495 174.144  1.00 72.04           C
ATOM   2278  CE2 PHE B 306      33.646  23.534 172.968  1.00 72.04           C
ATOM   2279  CZ  PHE B 306      33.391  24.828 173.354  1.00 72.04           C
ATOM   2280  C   PHE B 306      35.777  21.507 176.297  1.00 72.04           C
ATOM   2281  O   PHE B 306      35.917  20.342 175.928  1.00 72.04           O
ATOM   2282  N   PRO B 307      34.686  21.922 176.887  1.00 78.81           N
ATOM   2283  CA  PRO B 307      33.587  21.032 177.160  1.00 78.81           C
ATOM   2284  CD  PRO B 307      34.273  23.313 176.867  1.00 78.81           C
ATOM   2285  CB  PRO B 307      32.479  21.917 177.720  1.00 78.81           C
ATOM   2286  CG  PRO B 307      32.745  23.272 177.039  1.00 78.81           C
ATOM   2287  C   PRO B 307      33.156  20.336 175.906  1.00 78.81           C
ATOM   2288  O   PRO B 307      32.771  21.001 174.946  1.00 78.81           O
ATOM   2289  N   TRP B 308      33.140  18.991 175.935  1.00 90.36           N
ATOM   2290  CA  TRP B 308      32.813  18.165 174.808  1.00 90.36           C
ATOM   2291  CB  TRP B 308      32.982  16.665 175.104  1.00 90.36           C
ATOM   2292  CG  TRP B 308      32.093  16.155 176.213  1.00 90.36           C
ATOM   2293  CD2 TRP B 308      30.758  15.666 176.012  1.00 90.36           C
ATOM   2294  CD1 TRP B 308      32.344  16.055 177.550  1.00 90.36           C
ATOM   2295  NE1 TRP B 308      31.248  15.534 178.196  1.00 90.36           N
ATOM   2296  CE2 TRP B 308      30.264  15.289 177.261  1.00 90.36           C
ATOM   2297  CE3 TRP B 308      30.006  15.540 174.879  1.00 90.36           C
ATOM   2298  CZ2 TRP B 308      29.004  14.780 177.396  1.00 90.36           C
ATOM   2299  CZ3 TRP B 308      28.736  15.026 175.019  1.00 90.36           C
ATOM   2300  CH2 TRP B 308      28.245  14.653 176.253  1.00 90.36           C
ATOM   2301  C   TRP B 308      31.386  18.381 174.418  1.00 90.36           C
ATOM   2302  O   TRP B 308      31.038  18.304 173.241  1.00 90.36           O
ATOM   2303  N   ARG B 309      30.511  18.641 175.401  1.00 61.38           N
ATOM   2304  CA  ARG B 309      29.113  18.771 175.110  1.00 61.38           C
ATOM   2305  CB  ARG B 309      28.263  19.034 176.364  1.00 61.38           C
ATOM   2306  CG  ARG B 309      28.235  17.848 177.330  1.00 61.38           C
ATOM   2307  CD  ARG B 309      27.299  18.044 178.525  1.00 61.38           C
ATOM   2308  NE  ARG B 309      27.847  19.156 179.352  1.00 61.38           N
ATOM   2309  CZ  ARG B 309      27.183  19.556 180.475  1.00 61.38           C
ATOM   2310  NH1 ARG B 309      26.022  18.939 180.838  1.00 61.38           N
ATOM   2311  NH2 ARG B 309      27.682  20.574 181.237  1.00 61.38           N
ATOM   2312  C   ARG B 309      28.900  19.910 174.161  1.00 61.38           C
ATOM   2313  O   ARG B 309      28.053  19.827 173.274  1.00 61.38           O
ATOM   2314  N   LYS B 310      29.655  21.008 174.344  1.00 95.12           N
ATOM   2315  CA  LYS B 310      29.556  22.217 173.570  1.00 95.12           C
ATOM   2316  CB  LYS B 310      30.302  23.404 174.196  1.00 95.12           C
ATOM   2317  CG  LYS B 310      29.648  23.922 175.477  1.00 95.12           C
ATOM   2318  CD  LYS B 310      30.449  25.034 176.154  1.00 95.12           C
ATOM   2319  CE  LYS B 310      29.809  25.563 177.437  1.00 95.12           C
ATOM   2320  NZ  LYS B 310      30.008  24.594 178.538  1.00 95.12           N
ATOM   2321  C   LYS B 310      30.063  22.064 172.162  1.00 95.12           C
ATOM   2322  O   LYS B 310      29.733  22.875 171.299  1.00 95.12           O
ATOM   2323  N   ILE B 311      30.909  21.059 171.877  1.00 52.12           N
ATOM   2324  CA  ILE B 311      31.541  21.017 170.586  1.00 52.12           C
ATOM   2325  CB  ILE B 311      32.425  19.816 170.418  1.00 52.12           C
ATOM   2326  CG1 ILE B 311      33.562  19.837 171.453  1.00 52.12           C
ATOM   2327  CG2 ILE B 311      32.917  19.790 168.961  1.00 52.12           C
ATOM   2328  CD1 ILE B 311      34.327  18.518 171.542  1.00 52.12           C
ATOM   2329  C   ILE B 311      30.541  20.984 169.465  1.00 52.12           C
ATOM   2330  O   ILE B 311      30.639  21.789 168.539  1.00 52.12           O
ATOM   2331  N   VAL B 312      29.551  20.072 169.500  1.00114.62           N
ATOM   2332  CA  VAL B 312      28.619  20.031 168.407  1.00114.62           C
ATOM   2333  CB  VAL B 312      27.740  18.801 168.382  1.00114.62           C
ATOM   2334  CG1 VAL B 312      26.888  18.698 169.656  1.00114.62           C
ATOM   2335  CG2 VAL B 312      26.912  18.846 167.087  1.00114.62           C
ATOM   2336  C   VAL B 312      27.781  21.281 168.326  1.00114.62           C
ATOM   2337  O   VAL B 312      27.663  21.813 167.223  1.00114.62           O
ATOM   2338  N   PRO B 313      27.180  21.828 169.361  1.00149.33           N
ATOM   2339  CA  PRO B 313      26.389  23.016 169.209  1.00149.33           C
ATOM   2340  CD  PRO B 313      27.357  21.464 170.760  1.00149.33           C
ATOM   2341  CB  PRO B 313      25.850  23.346 170.601  1.00149.33           C
ATOM   2342  CG  PRO B 313      26.858  22.681 171.554  1.00149.33           C
ATOM   2343  C   PRO B 313      27.197  24.136 168.627  1.00149.33           C
ATOM   2344  O   PRO B 313      26.639  24.940 167.884  1.00149.33           O
ATOM   2345  N   TYR B 314      28.497  24.229 168.968  1.00140.83           N
ATOM   2346  CA  TYR B 314      29.346  25.263 168.447  1.00140.83           C
ATOM   2347  CB  TYR B 314      30.760  25.227 169.061  1.00140.83           C
ATOM   2348  CG  TYR B 314      30.784  25.990 170.343  1.00140.83           C
ATOM   2349  CD1 TYR B 314      30.074  25.585 171.449  1.00140.83           C
ATOM   2350  CD2 TYR B 314      31.505  27.160 170.419  1.00140.83           C
ATOM   2351  CE1 TYR B 314      30.106  26.311 172.616  1.00140.83           C
ATOM   2352  CE2 TYR B 314      31.544  27.891 171.582  1.00140.83           C
ATOM   2353  CZ  TYR B 314      30.846  27.466 172.686  1.00140.83           C
ATOM   2354  OH  TYR B 314      30.884  28.215 173.881  1.00140.83           O
ATOM   2355  C   TYR B 314      29.498  25.104 166.966  1.00140.83           C
ATOM   2356  O   TYR B 314      29.368  26.069 166.216  1.00140.83           O
ATOM   2357  N   MET B 315      29.759  23.866 166.506  1.00117.01           N
ATOM   2358  CA  MET B 315      30.017  23.613 165.117  1.00117.01           C
ATOM   2359  CB  MET B 315      30.383  22.145 164.835  1.00117.01           C
ATOM   2360  CG  MET B 315      29.225  21.171 165.058  1.00117.01           C
ATOM   2361  SD  MET B 315      29.629  19.429 164.729  1.00117.01           S
ATOM   2362  CE  MET B 315      29.657  19.612 162.923  1.00117.01           C
ATOM   2363  C   MET B 315      28.810  23.937 164.297  1.00117.01           C
ATOM   2364  O   MET B 315      28.928  24.507 163.213  1.00117.01           O
ATOM   2365  N   VAL B 316      27.613  23.572 164.789  1.00 24.22           N
ATOM   2366  CA  VAL B 316      26.410  23.816 164.049  1.00 24.22           C
ATOM   2367  CB  VAL B 316      25.188  23.277 164.734  1.00 24.22           C
ATOM   2368  CG1 VAL B 316      23.949  23.680 163.916  1.00 24.22           C
ATOM   2369  CG2 VAL B 316      25.354  21.757 164.908  1.00 24.22           C
ATOM   2370  C   VAL B 316      26.229  25.293 163.910  1.00 24.22           C
ATOM   2371  O   VAL B 316      25.852  25.782 162.847  1.00 24.22           O
ATOM   2372  N   ALA B 317      26.492  26.040 164.998  1.00 30.94           N
ATOM   2373  CA  ALA B 317      26.317  27.464 165.002  1.00 30.94           C
ATOM   2374  CB  ALA B 317      26.620  28.099 166.370  1.00 30.94           C
ATOM   2375  C   ALA B 317      27.255  28.094 164.020  1.00 30.94           C
ATOM   2376  O   ALA B 317      26.872  29.008 163.290  1.00 30.94           O
ATOM   2377  N   GLN B 318      28.519  27.629 163.970  1.00 81.87           N
ATOM   2378  CA  GLN B 318      29.457  28.264 163.089  1.00 81.87           C
ATOM   2379  CB  GLN B 318      30.908  27.745 163.195  1.00 81.87           C
ATOM   2380  CG  GLN B 318      31.637  28.092 164.501  1.00 81.87           C
ATOM   2381  CD  GLN B 318      31.849  26.824 165.319  1.00 81.87           C
ATOM   2382  OE1 GLN B 318      31.756  25.713 164.800  1.00 81.87           O
ATOM   2383  NE2 GLN B 318      32.174  26.991 166.629  1.00 81.87           N
ATOM   2384  C   GLN B 318      29.037  28.076 161.663  1.00 81.87           C
ATOM   2385  O   GLN B 318      29.060  29.018 160.873  1.00 81.87           O
ATOM   2386  N   TYR B 319      28.620  26.850 161.309  1.00141.72           N
ATOM   2387  CA  TYR B 319      28.255  26.497 159.967  1.00141.72           C
ATOM   2388  CB  TYR B 319      27.899  25.005 159.886  1.00141.72           C
ATOM   2389  CG  TYR B 319      27.526  24.677 158.489  1.00141.72           C
ATOM   2390  CD1 TYR B 319      28.502  24.423 157.554  1.00141.72           C
ATOM   2391  CD2 TYR B 319      26.202  24.616 158.124  1.00141.72           C
ATOM   2392  CE1 TYR B 319      28.158  24.114 156.261  1.00141.72           C
ATOM   2393  CE2 TYR B 319      25.853  24.307 156.833  1.00141.72           C
ATOM   2394  CZ  TYR B 319      26.834  24.057 155.906  1.00141.72           C
ATOM   2395  OH  TYR B 319      26.477  23.738 154.583  1.00141.72           O
ATOM   2396  C   TYR B 319      27.057  27.291 159.547  1.00141.72           C
ATOM   2397  O   TYR B 319      26.998  27.795 158.425  1.00141.72           O
ATOM   2398  N   ILE B 320      26.059  27.414 160.442  1.00113.40           N
ATOM   2399  CA  ILE B 320      24.851  28.117 160.119  1.00113.40           C
ATOM   2400  CB  ILE B 320      23.791  28.006 161.181  1.00113.40           C
ATOM   2401  CG1 ILE B 320      22.449  28.532 160.645  1.00113.40           C
ATOM   2402  CG2 ILE B 320      24.278  28.729 162.446  1.00113.40           C
ATOM   2403  CD1 ILE B 320      21.861  27.672 159.527  1.00113.40           C
ATOM   2404  C   ILE B 320      25.151  29.567 159.895  1.00113.40           C
ATOM   2405  O   ILE B 320      24.612  30.181 158.976  1.00113.40           O
ATOM   2406  N   GLY B 321      26.016  30.160 160.738  1.00 23.10           N
ATOM   2407  CA  GLY B 321      26.310  31.559 160.619  1.00 23.10           C
ATOM   2408  C   GLY B 321      26.967  31.839 159.301  1.00 23.10           C
ATOM   2409  O   GLY B 321      26.650  32.822 158.635  1.00 23.10           O
ATOM   2410  N   ALA B 322      27.913  30.978 158.886  1.00 30.81           N
ATOM   2411  CA  ALA B 322      28.626  31.199 157.659  1.00 30.81           C
ATOM   2412  CB  ALA B 322      29.701  30.130 157.396  1.00 30.81           C
ATOM   2413  C   ALA B 322      27.662  31.157 156.513  1.00 30.81           C
ATOM   2414  O   ALA B 322      27.753  31.952 155.579  1.00 30.81           O
ATOM   2415  N   PHE B 323      26.703  30.215 156.561  1.00 45.26           N
ATOM   2416  CA  PHE B 323      25.753  30.021 155.502  1.00 45.26           C
ATOM   2417  CB  PHE B 323      24.812  28.842 155.813  1.00 45.26           C
ATOM   2418  CG  PHE B 323      23.843  28.667 154.696  1.00 45.26           C
ATOM   2419  CD1 PHE B 323      24.187  27.926 153.589  1.00 45.26           C
ATOM   2420  CD2 PHE B 323      22.590  29.231 154.758  1.00 45.26           C
ATOM   2421  CE1 PHE B 323      23.297  27.753 152.556  1.00 45.26           C
ATOM   2422  CE2 PHE B 323      21.696  29.063 153.727  1.00 45.26           C
ATOM   2423  CZ  PHE B 323      22.049  28.323 152.624  1.00 45.26           C
ATOM   2424  C   PHE B 323      24.908  31.254 155.340  1.00 45.26           C
ATOM   2425  O   PHE B 323      24.716  31.739 154.225  1.00 45.26           O
ATOM   2426  N   LEU B 324      24.389  31.798 156.459  1.00 86.96           N
ATOM   2427  CA  LEU B 324      23.489  32.922 156.441  1.00 86.96           C
ATOM   2428  CB  LEU B 324      22.953  33.235 157.858  1.00 86.96           C
ATOM   2429  CG  LEU B 324      21.802  34.266 157.984  1.00 86.96           C
ATOM   2430  CD1 LEU B 324      21.410  34.441 159.459  1.00 86.96           C
ATOM   2431  CD2 LEU B 324      22.105  35.625 157.328  1.00 86.96           C
ATOM   2432  C   LEU B 324      24.193  34.135 155.911  1.00 86.96           C
ATOM   2433  O   LEU B 324      23.635  34.876 155.102  1.00 86.96           O
ATOM   2434  N   ALA B 325      25.440  34.375 156.354  1.00 33.12           N
ATOM   2435  CA  ALA B 325      26.166  35.548 155.951  1.00 33.12           C
ATOM   2436  CB  ALA B 325      27.557  35.640 156.599  1.00 33.12           C
ATOM   2437  C   ALA B 325      26.362  35.505 154.469  1.00 33.12           C
ATOM   2438  O   ALA B 325      26.278  36.521 153.784  1.00 33.12           O
ATOM   2439  N   SER B 326      26.636  34.310 153.929  1.00 72.18           N
ATOM   2440  CA  SER B 326      26.860  34.165 152.521  1.00 72.18           C
ATOM   2441  CB  SER B 326      27.102  32.695 152.145  1.00 72.18           C
ATOM   2442  OG  SER B 326      27.175  32.553 150.737  1.00 72.18           O
ATOM   2443  C   SER B 326      25.633  34.618 151.793  1.00 72.18           C
ATOM   2444  O   SER B 326      25.714  35.322 150.787  1.00 72.18           O
ATOM   2445  N   VAL B 327      24.451  34.227 152.298  1.00 29.43           N
ATOM   2446  CA  VAL B 327      23.220  34.578 151.654  1.00 29.43           C
ATOM   2447  CB  VAL B 327      22.021  34.013 152.359  1.00 29.43           C
ATOM   2448  CG1 VAL B 327      20.754  34.492 151.630  1.00 29.43           C
ATOM   2449  CG2 VAL B 327      22.166  32.484 152.436  1.00 29.43           C
ATOM   2450  C   VAL B 327      23.066  36.067 151.667  1.00 29.43           C
ATOM   2451  O   VAL B 327      22.684  36.667 150.663  1.00 29.43           O
ATOM   2452  N   ILE B 328      23.373  36.707 152.812  1.00131.81           N
ATOM   2453  CA  ILE B 328      23.159  38.121 152.919  1.00131.81           C
ATOM   2454  CB  ILE B 328      23.382  38.669 154.310  1.00131.81           C
ATOM   2455  CG1 ILE B 328      22.696  40.036 154.484  1.00131.81           C
ATOM   2456  CG2 ILE B 328      24.890  38.734 154.586  1.00131.81           C
ATOM   2457  CD1 ILE B 328      23.282  41.152 153.621  1.00131.81           C
ATOM   2458  C   ILE B 328      24.049  38.834 151.946  1.00131.81           C
ATOM   2459  O   ILE B 328      23.619  39.772 151.278  1.00131.81           O
ATOM   2460  N   LEU B 329      25.319  38.414 151.811  1.00118.27           N
ATOM   2461  CA  LEU B 329      26.157  39.158 150.919  1.00118.27           C
ATOM   2462  CB  LEU B 329      27.632  38.751 150.931  1.00118.27           C
ATOM   2463  CG  LEU B 329      28.452  39.803 150.175  1.00118.27           C
ATOM   2464  CD1 LEU B 329      28.384  39.678 148.643  1.00118.27           C
ATOM   2465  CD2 LEU B 329      27.926  41.170 150.618  1.00118.27           C
ATOM   2466  C   LEU B 329      25.646  39.030 149.519  1.00118.27           C
ATOM   2467  O   LEU B 329      25.663  39.988 148.748  1.00118.27           O
ATOM   2468  N   PHE B 330      25.163  37.834 149.152  1.00 57.03           N
ATOM   2469  CA  PHE B 330      24.677  37.599 147.824  1.00 57.03           C
ATOM   2470  CB  PHE B 330      24.184  36.149 147.653  1.00 57.03           C
ATOM   2471  CG  PHE B 330      23.666  35.961 146.269  1.00 57.03           C
ATOM   2472  CD1 PHE B 330      24.527  35.833 145.203  1.00 57.03           C
ATOM   2473  CD2 PHE B 330      22.311  35.888 146.042  1.00 57.03           C
ATOM   2474  CE1 PHE B 330      24.041  35.653 143.929  1.00 57.03           C
ATOM   2475  CE2 PHE B 330      21.820  35.708 144.771  1.00 57.03           C
ATOM   2476  CZ  PHE B 330      22.686  35.592 143.710  1.00 57.03           C
ATOM   2477  C   PHE B 330      23.531  38.526 147.562  1.00 57.03           C
ATOM   2478  O   PHE B 330      23.417  39.088 146.474  1.00 57.03           O
ATOM   2479  N   VAL B 331      22.640  38.716 148.553  1.00103.68           N
ATOM   2480  CA  VAL B 331      21.501  39.550 148.297  1.00103.68           C
ATOM   2481  CB  VAL B 331      20.481  39.590 149.405  1.00103.68           C
ATOM   2482  CG1 VAL B 331      20.019  38.152 149.693  1.00103.68           C
ATOM   2483  CG2 VAL B 331      21.036  40.358 150.611  1.00103.68           C
ATOM   2484  C   VAL B 331      21.939  40.961 148.027  1.00103.68           C
ATOM   2485  O   VAL B 331      21.373  41.630 147.164  1.00103.68           O
ATOM   2486  N   THR B 332      22.944  41.469 148.768  1.00124.14           N
ATOM   2487  CA  THR B 332      23.358  42.835 148.587  1.00124.14           C
ATOM   2488  CB  THR B 332      24.304  43.323 149.645  1.00124.14           C
ATOM   2489  OG1 THR B 332      24.454  44.732 149.553  1.00124.14           O
ATOM   2490  CG2 THR B 332      25.660  42.639 149.447  1.00124.14           C
ATOM   2491  C   THR B 332      24.003  43.056 147.243  1.00124.14           C
ATOM   2492  O   THR B 332      23.770  44.097 146.629  1.00124.14           O
ATOM   2493  N   TYR B 333      24.848  42.115 146.750  1.00168.04           N
ATOM   2494  CA  TYR B 333      25.473  42.336 145.467  1.00168.04           C
ATOM   2495  CB  TYR B 333      26.929  41.843 145.389  1.00168.04           C
ATOM   2496  CG  TYR B 333      27.824  42.812 146.068  1.00168.04           C
ATOM   2497  CD1 TYR B 333      27.784  42.968 147.428  1.00168.04           C
ATOM   2498  CD2 TYR B 333      28.726  43.547 145.332  1.00168.04           C
ATOM   2499  CE1 TYR B 333      28.621  43.864 148.040  1.00168.04           C
ATOM   2500  CE2 TYR B 333      29.569  44.443 145.943  1.00168.04           C
ATOM   2501  CZ  TYR B 333      29.514  44.603 147.305  1.00168.04           C
ATOM   2502  OH  TYR B 333      30.372  45.519 147.949  1.00168.04           O
ATOM   2503  C   TYR B 333      24.774  41.548 144.401  1.00168.04           C
ATOM   2504  O   TYR B 333      25.367  41.249 143.367  1.00168.04           O
ATOM   2505  N   ARG B 334      23.463  41.312 144.546  1.00115.09           N
ATOM   2506  CA  ARG B 334      22.784  40.438 143.631  1.00115.09           C
ATOM   2507  CB  ARG B 334      21.291  40.283 143.970  1.00115.09           C
ATOM   2508  CG  ARG B 334      20.535  39.356 143.015  1.00115.09           C
ATOM   2509  CD  ARG B 334      19.686  40.096 141.980  1.00115.09           C
ATOM   2510  NE  ARG B 334      18.566  40.753 142.710  1.00115.09           N
ATOM   2511  CZ  ARG B 334      17.396  40.079 142.912  1.00115.09           C
ATOM   2512  NH1 ARG B 334      17.250  38.807 142.438  1.00115.09           N
ATOM   2513  NH2 ARG B 334      16.371  40.676 143.589  1.00115.09           N
ATOM   2514  C   ARG B 334      22.885  40.924 142.211  1.00115.09           C
ATOM   2515  O   ARG B 334      23.198  40.143 141.314  1.00115.09           O
ATOM   2516  N   GLY B 335      22.653  42.226 141.964  1.00 32.97           N
ATOM   2517  CA  GLY B 335      22.622  42.752 140.622  1.00 32.97           C
ATOM   2518  C   GLY B 335      23.961  42.613 139.975  1.00 32.97           C
ATOM   2519  O   GLY B 335      24.069  42.360 138.776  1.00 32.97           O
ATOM   2520  N   ALA B 336      25.018  42.801 140.773  1.00 73.59           N
ATOM   2521  CA  ALA B 336      26.377  42.787 140.353  1.00 73.59           C
ATOM   2522  CB  ALA B 336      27.215  42.891 141.620  1.00 73.59           C
ATOM   2523  C   ALA B 336      26.701  41.459 139.744  1.00 73.59           C
ATOM   2524  O   ALA B 336      27.275  41.376 138.660  1.00 73.59           O
ATOM   2525  N   LEU B 337      26.313  40.369 140.418  1.00100.26           N
ATOM   2526  CA  LEU B 337      26.665  39.076 139.917  1.00100.26           C
ATOM   2527  CB  LEU B 337      26.218  37.917 140.827  1.00100.26           C
ATOM   2528  CG  LEU B 337      27.043  37.779 142.121  1.00100.26           C
ATOM   2529  CD1 LEU B 337      26.926  39.024 143.010  1.00100.26           C
ATOM   2530  CD2 LEU B 337      26.689  36.482 142.867  1.00100.26           C
ATOM   2531  C   LEU B 337      26.048  38.853 138.576  1.00100.26           C
ATOM   2532  O   LEU B 337      26.719  38.385 137.659  1.00100.26           O
ATOM   2533  N   ASP B 338      24.755  39.190 138.422  1.00 43.20           N
ATOM   2534  CA  ASP B 338      24.062  38.936 137.192  1.00 43.20           C
ATOM   2535  CB  ASP B 338      22.567  39.292 137.273  1.00 43.20           C
ATOM   2536  CG  ASP B 338      21.897  38.304 138.218  1.00 43.20           C
ATOM   2537  OD1 ASP B 338      22.567  37.310 138.607  1.00 43.20           O
ATOM   2538  OD2 ASP B 338      20.708  38.532 138.568  1.00 43.20           O
ATOM   2539  C   ASP B 338      24.647  39.741 136.071  1.00 43.20           C
ATOM   2540  O   ASP B 338      24.883  39.212 134.986  1.00 43.20           O
ATOM   2541  N   ASN B 339      24.910  41.043 136.288  1.00 95.66           N
ATOM   2542  CA  ASN B 339      25.390  41.825 135.185  1.00 95.66           C
ATOM   2543  CB  ASN B 339      25.409  43.350 135.424  1.00 95.66           C
ATOM   2544  CG  ASN B 339      26.388  43.718 136.523  1.00 95.66           C
ATOM   2545  OD1 ASN B 339      26.158  43.441 137.698  1.00 95.66           O
ATOM   2546  ND2 ASN B 339      27.508  44.382 136.129  1.00 95.66           N
ATOM   2547  C   ASN B 339      26.754  41.355 134.801  1.00 95.66           C
ATOM   2548  O   ASN B 339      27.106  41.347 133.623  1.00 95.66           O
ATOM   2549  N   TYR B 340      27.565  40.951 135.795  1.00 47.67           N
ATOM   2550  CA  TYR B 340      28.899  40.504 135.531  1.00 47.67           C
ATOM   2551  CB  TYR B 340      29.655  40.174 136.832  1.00 47.67           C
ATOM   2552  CG  TYR B 340      31.031  39.718 136.491  1.00 47.67           C
ATOM   2553  CD1 TYR B 340      32.020  40.635 136.217  1.00 47.67           C
ATOM   2554  CD2 TYR B 340      31.337  38.377 136.456  1.00 47.67           C
ATOM   2555  CE1 TYR B 340      33.293  40.219 135.905  1.00 47.67           C
ATOM   2556  CE2 TYR B 340      32.608  37.956 136.145  1.00 47.67           C
ATOM   2557  CZ  TYR B 340      33.588  38.878 135.869  1.00 47.67           C
ATOM   2558  OH  TYR B 340      34.894  38.448 135.549  1.00 47.67           O
ATOM   2559  C   TYR B 340      28.835  39.260 134.698  1.00 47.67           C
ATOM   2560  O   TYR B 340      29.553  39.136 133.706  1.00 47.67           O
ATOM   2561  N   ASP B 341      27.959  38.305 135.065  1.00122.03           N
ATOM   2562  CA  ASP B 341      27.907  37.077 134.326  1.00122.03           C
ATOM   2563  CB  ASP B 341      27.132  35.918 135.007  1.00122.03           C
ATOM   2564  CG  ASP B 341      25.637  36.169 135.170  1.00122.03           C
ATOM   2565  OD1 ASP B 341      25.008  36.781 134.270  1.00122.03           O
ATOM   2566  OD2 ASP B 341      25.097  35.722 136.218  1.00122.03           O
ATOM   2567  C   ASP B 341      27.391  37.343 132.951  1.00122.03           C
ATOM   2568  O   ASP B 341      27.768  36.652 132.007  1.00122.03           O
ATOM   2569  N   GLY B 342      26.497  38.337 132.797  1.00 22.61           N
ATOM   2570  CA  GLY B 342      25.972  38.629 131.496  1.00 22.61           C
ATOM   2571  C   GLY B 342      27.069  39.142 130.615  1.00 22.61           C
ATOM   2572  O   GLY B 342      27.206  38.712 129.471  1.00 22.61           O
ATOM   2573  N   GLY B 343      27.884  40.084 131.129  1.00 25.49           N
ATOM   2574  CA  GLY B 343      28.923  40.672 130.331  1.00 25.49           C
ATOM   2575  C   GLY B 343      29.939  39.632 129.979  1.00 25.49           C
ATOM   2576  O   GLY B 343      30.396  39.548 128.840  1.00 25.49           O
ATOM   2577  N   VAL B 344      30.320  38.823 130.981  1.00 54.05           N
ATOM   2578  CA  VAL B 344      31.298  37.778 130.884  1.00 54.05           C
ATOM   2579  CB  VAL B 344      31.654  37.198 132.221  1.00 54.05           C
ATOM   2580  CG1 VAL B 344      32.632  36.031 132.005  1.00 54.05           C
ATOM   2581  CG2 VAL B 344      32.207  38.323 133.112  1.00 54.05           C
ATOM   2582  C   VAL B 344      30.756  36.665 130.046  1.00 54.05           C
ATOM   2583  O   VAL B 344      31.514  35.903 129.451  1.00 54.05           O
ATOM   2584  N   ARG B 345      29.419  36.534 129.983  1.00152.69           N
ATOM   2585  CA  ARG B 345      28.825  35.428 129.295  1.00152.69           C
ATOM   2586  CB  ARG B 345      29.289  35.300 127.833  1.00152.69           C
ATOM   2587  CG  ARG B 345      28.643  34.139 127.073  1.00152.69           C
ATOM   2588  CD  ARG B 345      29.084  34.051 125.612  1.00152.69           C
ATOM   2589  NE  ARG B 345      28.549  35.257 124.919  1.00152.69           N
ATOM   2590  CZ  ARG B 345      29.214  35.785 123.851  1.00152.69           C
ATOM   2591  NH1 ARG B 345      30.378  35.216 123.422  1.00152.69           N
ATOM   2592  NH2 ARG B 345      28.717  36.886 123.215  1.00152.69           N
ATOM   2593  C   ARG B 345      29.209  34.193 130.043  1.00152.69           C
ATOM   2594  O   ARG B 345      29.587  33.177 129.462  1.00152.69           O
ATOM   2595  N   ALA B 346      29.120  34.270 131.386  1.00 40.64           N
ATOM   2596  CA  ALA B 346      29.430  33.145 132.215  1.00 40.64           C
ATOM   2597  CB  ALA B 346      30.151  33.523 133.521  1.00 40.64           C
ATOM   2598  C   ALA B 346      28.136  32.504 132.593  1.00 40.64           C
ATOM   2599  O   ALA B 346      27.177  33.179 132.966  1.00 40.64           O
ATOM   2600  N   VAL B 347      28.074  31.164 132.493  1.00 38.06           N
ATOM   2601  CA  VAL B 347      26.865  30.487 132.844  1.00 38.06           C
ATOM   2602  CB  VAL B 347      26.584  29.281 131.994  1.00 38.06           C
ATOM   2603  CG1 VAL B 347      25.324  28.581 132.531  1.00 38.06           C
ATOM   2604  CG2 VAL B 347      26.467  29.731 130.528  1.00 38.06           C
ATOM   2605  C   VAL B 347      27.033  30.017 134.247  1.00 38.06           C
ATOM   2606  O   VAL B 347      28.040  29.400 134.593  1.00 38.06           O
ATOM   2607  N   THR B 348      26.044  30.315 135.108  1.00106.58           N
ATOM   2608  CA  THR B 348      26.180  29.887 136.465  1.00106.58           C
ATOM   2609  CB  THR B 348      25.148  30.469 137.389  1.00106.58           C
ATOM   2610  OG1 THR B 348      25.446  30.127 138.734  1.00106.58           O
ATOM   2611  CG2 THR B 348      23.763  29.929 136.994  1.00106.58           C
ATOM   2612  C   THR B 348      26.037  28.400 136.485  1.00106.58           C
ATOM   2613  O   THR B 348      25.138  27.839 135.862  1.00106.58           O
ATOM   2614  N   GLY B 349      26.932  27.721 137.227  1.00 27.68           N
ATOM   2615  CA  GLY B 349      26.901  26.289 137.298  1.00 27.68           C
ATOM   2616  C   GLY B 349      27.977  25.749 136.409  1.00 27.68           C
ATOM   2617  O   GLY B 349      28.301  24.563 136.461  1.00 27.68           O
ATOM   2618  N   ALA B 350      28.561  26.622 135.569  1.00 44.78           N
ATOM   2619  CA  ALA B 350      29.606  26.252 134.658  1.00 44.78           C
ATOM   2620  CB  ALA B 350      29.747  27.207 133.460  1.00 44.78           C
ATOM   2621  C   ALA B 350      30.903  26.266 135.401  1.00 44.78           C
ATOM   2622  O   ALA B 350      30.948  26.554 136.595  1.00 44.78           O
ATOM   2623  N   ASN B 351      31.999  25.931 134.692  1.00109.65           N
ATOM   2624  CA  ASN B 351      33.301  25.863 135.288  1.00109.65           C
ATOM   2625  CB  ASN B 351      34.407  25.564 134.266  1.00109.65           C
ATOM   2626  CG  ASN B 351      35.694  25.334 135.041  1.00109.65           C
ATOM   2627  OD1 ASN B 351      35.682  25.210 136.265  1.00109.65           O
ATOM   2628  ND2 ASN B 351      36.840  25.274 134.311  1.00109.65           N
ATOM   2629  C   ASN B 351      33.614  27.197 135.895  1.00109.65           C
ATOM   2630  O   ASN B 351      34.083  27.264 137.030  1.00109.65           O
ATOM   2631  N   ALA B 352      33.366  28.303 135.166  1.00250.79           N
ATOM   2632  CA  ALA B 352      33.590  29.584 135.776  1.00250.79           C
ATOM   2633  CB  ALA B 352      33.290  30.777 134.852  1.00250.79           C
ATOM   2634  C   ALA B 352      32.604  29.607 136.894  1.00250.79           C
ATOM   2635  O   ALA B 352      31.534  29.020 136.756  1.00250.79           O
ATOM   2636  N   THR B 353      32.892  30.258 138.040  1.00359.52           N
ATOM   2637  CA  THR B 353      31.916  29.962 139.042  1.00359.52           C
ATOM   2638  CB  THR B 353      32.011  28.496 139.410  1.00359.52           C
ATOM   2639  OG1 THR B 353      30.895  28.060 140.171  1.00359.52           O
ATOM   2640  CG2 THR B 353      33.332  28.241 140.158  1.00359.52           C
ATOM   2641  C   THR B 353      31.978  30.840 140.306  1.00359.52           C
ATOM   2642  O   THR B 353      32.150  32.052 140.230  1.00359.52           O
ATOM   2643  N   ALA B 354      31.777  30.181 141.486  1.00168.98           N
ATOM   2644  CA  ALA B 354      31.530  30.447 142.901  1.00168.98           C
ATOM   2645  CB  ALA B 354      31.152  29.163 143.659  1.00168.98           C
ATOM   2646  C   ALA B 354      32.551  31.144 143.758  1.00168.98           C
ATOM   2647  O   ALA B 354      32.129  31.670 144.784  1.00168.98           O
ATOM   2648  N   GLY B 355      33.871  30.947 143.531  1.00149.60           N
ATOM   2649  CA  GLY B 355      35.002  31.676 144.083  1.00149.60           C
ATOM   2650  C   GLY B 355      34.708  32.588 145.248  1.00149.60           C
ATOM   2651  O   GLY B 355      35.300  32.478 146.319  1.00149.60           O
ATOM   2652  N   ILE B 356      33.830  33.583 145.038  1.00 87.43           N
ATOM   2653  CA  ILE B 356      33.591  34.610 146.005  1.00 87.43           C
ATOM   2654  CB  ILE B 356      32.513  35.558 145.568  1.00 87.43           C
ATOM   2655  CG1 ILE B 356      32.848  36.137 144.184  1.00 87.43           C
ATOM   2656  CG2 ILE B 356      32.386  36.652 146.641  1.00 87.43           C
ATOM   2657  CD1 ILE B 356      31.674  36.862 143.526  1.00 87.43           C
ATOM   2658  C   ILE B 356      33.181  34.009 147.320  1.00 87.43           C
ATOM   2659  O   ILE B 356      33.618  34.483 148.369  1.00 87.43           O
ATOM   2660  N   PHE B 357      32.298  32.991 147.303  1.00 86.18           N
ATOM   2661  CA  PHE B 357      31.789  32.359 148.495  1.00 86.18           C
ATOM   2662  CB  PHE B 357      30.576  31.475 148.180  1.00 86.18           C
ATOM   2663  CG  PHE B 357      29.540  32.354 147.569  1.00 86.18           C
ATOM   2664  CD1 PHE B 357      29.580  32.652 146.227  1.00 86.18           C
ATOM   2665  CD2 PHE B 357      28.520  32.871 148.330  1.00 86.18           C
ATOM   2666  CE1 PHE B 357      28.622  33.458 145.661  1.00 86.18           C
ATOM   2667  CE2 PHE B 357      27.557  33.676 147.772  1.00 86.18           C
ATOM   2668  CZ  PHE B 357      27.608  33.972 146.432  1.00 86.18           C
ATOM   2669  C   PHE B 357      32.785  31.487 149.209  1.00 86.18           C
ATOM   2670  O   PHE B 357      32.909  31.563 150.432  1.00 86.18           O
ATOM   2671  N   ALA B 358      33.524  30.629 148.474  1.00 69.35           N
ATOM   2672  CA  ALA B 358      34.361  29.667 149.137  1.00 69.35           C
ATOM   2673  CB  ALA B 358      33.698  28.290 149.296  1.00 69.35           C
ATOM   2674  C   ALA B 358      35.624  29.465 148.357  1.00 69.35           C
ATOM   2675  O   ALA B 358      35.904  30.153 147.377  1.00 69.35           O
ATOM   2676  N   SER B 359      36.432  28.503 148.836  1.00125.60           N
ATOM   2677  CA  SER B 359      37.751  28.195 148.369  1.00125.60           C
ATOM   2678  CB  SER B 359      38.549  27.684 149.561  1.00125.60           C
ATOM   2679  OG  SER B 359      39.605  26.862 149.124  1.00125.60           O
ATOM   2680  C   SER B 359      37.792  27.145 147.289  1.00125.60           C
ATOM   2681  O   SER B 359      37.017  26.191 147.286  1.00125.60           O
ATOM   2682  N   TYR B 360      38.733  27.317 146.330  1.00 74.82           N
ATOM   2683  CA  TYR B 360      38.979  26.367 145.276  1.00 74.82           C
ATOM   2684  CB  TYR B 360      38.319  26.745 143.938  1.00 74.82           C
ATOM   2685  CG  TYR B 360      36.845  26.699 144.150  1.00 74.82           C
ATOM   2686  CD1 TYR B 360      36.174  27.795 144.642  1.00 74.82           C
ATOM   2687  CD2 TYR B 360      36.132  25.557 143.863  1.00 74.82           C
ATOM   2688  CE1 TYR B 360      34.814  27.754 144.842  1.00 74.82           C
ATOM   2689  CE2 TYR B 360      34.772  25.510 144.061  1.00 74.82           C
ATOM   2690  CZ  TYR B 360      34.111  26.610 144.552  1.00 74.82           C
ATOM   2691  OH  TYR B 360      32.715  26.565 144.757  1.00 74.82           O
ATOM   2692  C   TYR B 360      40.468  26.311 145.055  1.00 74.82           C
ATOM   2693  O   TYR B 360      41.172  27.294 145.272  1.00 74.82           O
ATOM   2694  N   PRO B 361      40.970  25.178 144.632  1.00 86.78           N
ATOM   2695  CA  PRO B 361      42.379  24.938 144.419  1.00 86.78           C
ATOM   2696  CD  PRO B 361      40.146  24.033 144.287  1.00 86.78           C
ATOM   2697  CB  PRO B 361      42.492  23.432 144.177  1.00 86.78           C
ATOM   2698  CG  PRO B 361      41.113  23.050 143.606  1.00 86.78           C
ATOM   2699  C   PRO B 361      42.945  25.709 143.264  1.00 86.78           C
ATOM   2700  O   PRO B 361      42.216  25.997 142.315  1.00 86.78           O
ATOM   2701  N   GLN B 362      44.258  26.024 143.321  1.00131.92           N
ATOM   2702  CA  GLN B 362      44.923  26.724 142.263  1.00131.92           C
ATOM   2703  CB  GLN B 362      46.339  27.198 142.649  1.00131.92           C
ATOM   2704  CG  GLN B 362      47.075  27.970 141.552  1.00131.92           C
ATOM   2705  CD  GLN B 362      47.959  26.992 140.798  1.00131.92           C
ATOM   2706  OE1 GLN B 362      48.349  27.235 139.657  1.00131.92           O
ATOM   2707  NE2 GLN B 362      48.293  25.850 141.456  1.00131.92           N
ATOM   2708  C   GLN B 362      44.993  25.771 141.115  1.00131.92           C
ATOM   2709  O   GLN B 362      44.944  24.554 141.292  1.00131.92           O
ATOM   2710  N   GLU B 363      45.105  26.317 139.893  1.00130.65           N
ATOM   2711  CA  GLU B 363      45.033  25.522 138.705  1.00130.65           C
ATOM   2712  CB  GLU B 363      45.159  26.355 137.417  1.00130.65           C
ATOM   2713  CG  GLU B 363      46.476  27.126 137.301  1.00130.65           C
ATOM   2714  CD  GLU B 363      46.368  28.388 138.144  1.00130.65           C
ATOM   2715  OE1 GLU B 363      45.262  28.643 138.692  1.00130.65           O
ATOM   2716  OE2 GLU B 363      47.389  29.119 138.248  1.00130.65           O
ATOM   2717  C   GLU B 363      46.117  24.491 138.679  1.00130.65           C
ATOM   2718  O   GLU B 363      45.860  23.354 138.285  1.00130.65           O
ATOM   2719  N   PHE B 364      47.358  24.826 139.088  1.00186.32           N
ATOM   2720  CA  PHE B 364      48.345  23.795 138.932  1.00186.32           C
ATOM   2721  CB  PHE B 364      49.704  24.321 138.419  1.00186.32           C
ATOM   2722  CG  PHE B 364      50.535  23.150 137.996  1.00186.32           C
ATOM   2723  CD1 PHE B 364      50.215  22.462 136.848  1.00186.32           C
ATOM   2724  CD2 PHE B 364      51.644  22.753 138.711  1.00186.32           C
ATOM   2725  CE1 PHE B 364      50.967  21.386 136.437  1.00186.32           C
ATOM   2726  CE2 PHE B 364      52.400  21.677 138.308  1.00186.32           C
ATOM   2727  CZ  PHE B 364      52.060  20.989 137.168  1.00186.32           C
ATOM   2728  C   PHE B 364      48.583  23.089 140.233  1.00186.32           C
ATOM   2729  O   PHE B 364      49.723  22.902 140.643  1.00186.32           O
ATOM   2730  N   VAL B 365      47.520  22.622 140.911  1.00 62.50           N
ATOM   2731  CA  VAL B 365      47.738  21.863 142.112  1.00 62.50           C
ATOM   2732  CB  VAL B 365      47.636  22.681 143.366  1.00 62.50           C
ATOM   2733  CG1 VAL B 365      47.706  21.734 144.575  1.00 62.50           C
ATOM   2734  CG2 VAL B 365      48.747  23.744 143.349  1.00 62.50           C
ATOM   2735  C   VAL B 365      46.666  20.818 142.187  1.00 62.50           C
ATOM   2736  O   VAL B 365      45.540  21.043 141.744  1.00 62.50           O
ATOM   2737  N   SER B 366      47.004  19.639 142.755  1.00 78.65           N
ATOM   2738  CA  SER B 366      46.086  18.535 142.865  1.00 78.65           C
ATOM   2739  CB  SER B 366      46.753  17.165 142.651  1.00 78.65           C
ATOM   2740  OG  SER B 366      47.259  17.069 141.328  1.00 78.65           O
ATOM   2741  C   SER B 366      45.459  18.515 144.227  1.00 78.65           C
ATOM   2742  O   SER B 366      45.743  19.355 145.080  1.00 78.65           O
ATOM   2743  N   THR B 367      44.569  17.523 144.448  1.00106.78           N
ATOM   2744  CA  THR B 367      43.837  17.372 145.675  1.00106.78           C
ATOM   2745  CB  THR B 367      42.876  16.220 145.635  1.00106.78           C
ATOM   2746  OG1 THR B 367      43.582  14.999 145.469  1.00106.78           O
ATOM   2747  CG2 THR B 367      41.902  16.432 144.464  1.00106.78           C
ATOM   2748  C   THR B 367      44.773  17.126 146.818  1.00106.78           C
ATOM   2749  O   THR B 367      44.659  17.762 147.865  1.00106.78           O
ATOM   2750  N   GLY B 368      45.735  16.201 146.647  1.00 15.98           N
ATOM   2751  CA  GLY B 368      46.626  15.871 147.723  1.00 15.98           C
ATOM   2752  C   GLY B 368      47.438  17.075 148.073  1.00 15.98           C
ATOM   2753  O   GLY B 368      47.678  17.355 149.246  1.00 15.98           O
ATOM   2754  N   ASN B 369      47.892  17.817 147.048  1.00 25.65           N
ATOM   2755  CA  ASN B 369      48.721  18.963 147.278  1.00 25.65           C
ATOM   2756  CB  ASN B 369      49.208  19.618 145.975  1.00 25.65           C
ATOM   2757  CG  ASN B 369      50.182  18.659 145.305  1.00 25.65           C
ATOM   2758  OD1 ASN B 369      51.080  18.116 145.947  1.00 25.65           O
ATOM   2759  ND2 ASN B 369      49.999  18.439 143.975  1.00 25.65           N
ATOM   2760  C   ASN B 369      47.931  19.986 148.034  1.00 25.65           C
ATOM   2761  O   ASN B 369      48.447  20.641 148.936  1.00 25.65           O
ATOM   2762  N   GLY B 370      46.649  20.159 147.673  1.00 24.61           N
ATOM   2763  CA  GLY B 370      45.813  21.125 148.327  1.00 24.61           C
ATOM   2764  C   GLY B 370      45.621  20.735 149.760  1.00 24.61           C
ATOM   2765  O   GLY B 370      45.547  21.590 150.641  1.00 24.61           O
ATOM   2766  N   LEU B 371      45.499  19.421 150.021  1.00 37.43           N
ATOM   2767  CA  LEU B 371      45.251  18.940 151.350  1.00 37.43           C
ATOM   2768  CB  LEU B 371      45.063  17.414 151.402  1.00 37.43           C
ATOM   2769  CG  LEU B 371      44.795  16.876 152.819  1.00 37.43           C
ATOM   2770  CD1 LEU B 371      43.471  17.419 153.382  1.00 37.43           C
ATOM   2771  CD2 LEU B 371      44.873  15.341 152.859  1.00 37.43           C
ATOM   2772  C   LEU B 371      46.408  19.280 152.236  1.00 37.43           C
ATOM   2773  O   LEU B 371      46.217  19.695 153.378  1.00 37.43           O
ATOM   2774  N   VAL B 372      47.646  19.112 151.734  1.00 92.61           N
ATOM   2775  CA  VAL B 372      48.796  19.363 152.554  1.00 92.61           C
ATOM   2776  CB  VAL B 372      50.107  18.997 151.913  1.00 92.61           C
ATOM   2777  CG1 VAL B 372      50.075  17.501 151.559  1.00 92.61           C
ATOM   2778  CG2 VAL B 372      50.387  19.937 150.732  1.00 92.61           C
ATOM   2779  C   VAL B 372      48.847  20.817 152.904  1.00 92.61           C
ATOM   2780  O   VAL B 372      49.216  21.183 154.018  1.00 92.61           O
ATOM   2781  N   ASP B 373      48.485  21.698 151.955  1.00 79.70           N
ATOM   2782  CA  ASP B 373      48.575  23.103 152.226  1.00 79.70           C
ATOM   2783  CB  ASP B 373      48.170  23.965 151.017  1.00 79.70           C
ATOM   2784  CG  ASP B 373      48.510  25.418 151.323  1.00 79.70           C
ATOM   2785  OD1 ASP B 373      48.996  25.691 152.453  1.00 79.70           O
ATOM   2786  OD2 ASP B 373      48.292  26.274 150.425  1.00 79.70           O
ATOM   2787  C   ASP B 373      47.669  23.468 153.363  1.00 79.70           C
ATOM   2788  O   ASP B 373      48.084  24.132 154.311  1.00 79.70           O
ATOM   2789  N   GLN B 374      46.404  23.016 153.320  1.00 72.64           N
ATOM   2790  CA  GLN B 374      45.464  23.393 154.335  1.00 72.64           C
ATOM   2791  CB  GLN B 374      44.018  23.015 153.980  1.00 72.64           C
ATOM   2792  CG  GLN B 374      43.531  23.860 152.798  1.00 72.64           C
ATOM   2793  CD  GLN B 374      42.104  23.485 152.458  1.00 72.64           C
ATOM   2794  OE1 GLN B 374      41.472  24.110 151.608  1.00 72.64           O
ATOM   2795  NE2 GLN B 374      41.576  22.439 153.144  1.00 72.64           N
ATOM   2796  C   GLN B 374      45.869  22.824 155.660  1.00 72.64           C
ATOM   2797  O   GLN B 374      45.654  23.452 156.696  1.00 72.64           O
ATOM   2798  N   ILE B 375      46.449  21.610 155.675  1.00135.28           N
ATOM   2799  CA  ILE B 375      46.838  21.036 156.931  1.00135.28           C
ATOM   2800  CB  ILE B 375      47.254  19.586 156.824  1.00135.28           C
ATOM   2801  CG1 ILE B 375      47.260  18.898 158.204  1.00135.28           C
ATOM   2802  CG2 ILE B 375      48.601  19.501 156.092  1.00135.28           C
ATOM   2803  CD1 ILE B 375      48.294  19.435 159.193  1.00135.28           C
ATOM   2804  C   ILE B 375      47.948  21.845 157.543  1.00135.28           C
ATOM   2805  O   ILE B 375      47.909  22.158 158.732  1.00135.28           O
ATOM   2806  N   VAL B 376      48.966  22.222 156.745  1.00 96.10           N
ATOM   2807  CA  VAL B 376      50.102  22.922 157.280  1.00 96.10           C
ATOM   2808  CB  VAL B 376      51.202  23.113 156.273  1.00 96.10           C
ATOM   2809  CG1 VAL B 376      50.702  24.009 155.128  1.00 96.10           C
ATOM   2810  CG2 VAL B 376      52.431  23.669 157.009  1.00 96.10           C
ATOM   2811  C   VAL B 376      49.704  24.270 157.808  1.00 96.10           C
ATOM   2812  O   VAL B 376      50.113  24.657 158.902  1.00 96.10           O
ATOM   2813  N   GLY B 377      48.890  25.024 157.045  1.00 40.40           N
ATOM   2814  CA  GLY B 377      48.513  26.357 157.429  1.00 40.40           C
ATOM   2815  C   GLY B 377      47.673  26.360 158.669  1.00 40.40           C
ATOM   2816  O   GLY B 377      47.796  27.257 159.501  1.00 40.40           O
ATOM   2817  N   THR B 378      46.756  25.387 158.803  1.00 40.52           N
ATOM   2818  CA  THR B 378      45.880  25.341 159.941  1.00 40.52           C
ATOM   2819  CB  THR B 378      44.827  24.280 159.825  1.00 40.52           C
ATOM   2820  OG1 THR B 378      44.053  24.487 158.653  1.00 40.52           O
ATOM   2821  CG2 THR B 378      43.924  24.354 161.069  1.00 40.52           C
ATOM   2822  C   THR B 378      46.684  25.048 161.165  1.00 40.52           C
ATOM   2823  O   THR B 378      46.387  25.551 162.248  1.00 40.52           O
ATOM   2824  N   ALA B 379      47.717  24.197 161.030  1.00 21.71           N
ATOM   2825  CA  ALA B 379      48.529  23.857 162.162  1.00 21.71           C
ATOM   2826  CB  ALA B 379      49.653  22.866 161.814  1.00 21.71           C
ATOM   2827  C   ALA B 379      49.171  25.116 162.650  1.00 21.71           C
ATOM   2828  O   ALA B 379      49.258  25.359 163.853  1.00 21.71           O
ATOM   2829  N   LEU B 380      49.641  25.954 161.710  1.00 90.33           N
ATOM   2830  CA  LEU B 380      50.281  27.193 162.044  1.00 90.33           C
ATOM   2831  CB  LEU B 380      50.836  27.903 160.786  1.00 90.33           C
ATOM   2832  CG  LEU B 380      51.728  29.150 161.008  1.00 90.33           C
ATOM   2833  CD1 LEU B 380      52.186  29.721 159.657  1.00 90.33           C
ATOM   2834  CD2 LEU B 380      51.071  30.236 161.877  1.00 90.33           C
ATOM   2835  C   LEU B 380      49.256  28.081 162.691  1.00 90.33           C
ATOM   2836  O   LEU B 380      49.546  28.785 163.657  1.00 90.33           O
ATOM   2837  N   LEU B 381      48.015  28.080 162.173  1.00111.75           N
ATOM   2838  CA  LEU B 381      47.024  28.960 162.720  1.00111.75           C
ATOM   2839  CB  LEU B 381      45.659  28.821 161.995  1.00111.75           C
ATOM   2840  CG  LEU B 381      44.474  29.713 162.465  1.00111.75           C
ATOM   2841  CD1 LEU B 381      43.251  29.486 161.570  1.00111.75           C
ATOM   2842  CD2 LEU B 381      44.053  29.498 163.928  1.00111.75           C
ATOM   2843  C   LEU B 381      46.823  28.599 164.153  1.00111.75           C
ATOM   2844  O   LEU B 381      46.900  29.460 165.026  1.00111.75           O
ATOM   2845  N   VAL B 382      46.590  27.305 164.432  1.00 99.29           N
ATOM   2846  CA  VAL B 382      46.278  26.889 165.766  1.00 99.29           C
ATOM   2847  CB  VAL B 382      45.931  25.429 165.859  1.00 99.29           C
ATOM   2848  CG1 VAL B 382      47.150  24.592 165.435  1.00 99.29           C
ATOM   2849  CG2 VAL B 382      45.446  25.138 167.289  1.00 99.29           C
ATOM   2850  C   VAL B 382      47.427  27.156 166.690  1.00 99.29           C
ATOM   2851  O   VAL B 382      47.225  27.699 167.776  1.00 99.29           O
ATOM   2852  N   LEU B 383      48.671  26.812 166.294  1.00130.90           N
ATOM   2853  CA  LEU B 383      49.711  26.977 167.270  1.00130.90           C
ATOM   2854  CB  LEU B 383      51.073  26.293 166.991  1.00130.90           C
ATOM   2855  CG  LEU B 383      52.094  27.028 166.105  1.00130.90           C
ATOM   2856  CD1 LEU B 383      53.424  26.260 166.060  1.00130.90           C
ATOM   2857  CD2 LEU B 383      51.558  27.262 164.695  1.00130.90           C
ATOM   2858  C   LEU B 383      49.923  28.424 167.605  1.00130.90           C
ATOM   2859  O   LEU B 383      50.165  28.754 168.763  1.00130.90           O
ATOM   2860  N   ALA B 384      49.849  29.324 166.607  1.00 43.70           N
ATOM   2861  CA  ALA B 384      50.031  30.739 166.809  1.00 43.70           C
ATOM   2862  CB  ALA B 384      50.016  31.534 165.492  1.00 43.70           C
ATOM   2863  C   ALA B 384      48.931  31.283 167.674  1.00 43.70           C
ATOM   2864  O   ALA B 384      49.150  32.214 168.447  1.00 43.70           O
ATOM   2865  N   ILE B 385      47.700  30.752 167.531  1.00105.89           N
ATOM   2866  CA  ILE B 385      46.591  31.246 168.301  1.00105.89           C
ATOM   2867  CB  ILE B 385      45.296  30.525 168.039  1.00105.89           C
ATOM   2868  CG1 ILE B 385      44.910  30.551 166.552  1.00105.89           C
ATOM   2869  CG2 ILE B 385      44.234  31.152 168.957  1.00105.89           C
ATOM   2870  CD1 ILE B 385      44.791  31.944 165.954  1.00105.89           C
ATOM   2871  C   ILE B 385      46.884  30.985 169.745  1.00105.89           C
ATOM   2872  O   ILE B 385      46.663  31.837 170.602  1.00105.89           O
ATOM   2873  N   LEU B 386      47.380  29.774 170.058  1.00 48.61           N
ATOM   2874  CA  LEU B 386      47.655  29.428 171.421  1.00 48.61           C
ATOM   2875  CB  LEU B 386      48.110  27.969 171.585  1.00 48.61           C
ATOM   2876  CG  LEU B 386      47.028  26.945 171.197  1.00 48.61           C
ATOM   2877  CD1 LEU B 386      47.528  25.504 171.385  1.00 48.61           C
ATOM   2878  CD2 LEU B 386      45.709  27.220 171.936  1.00 48.61           C
ATOM   2879  C   LEU B 386      48.751  30.309 171.940  1.00 48.61           C
ATOM   2880  O   LEU B 386      48.692  30.784 173.073  1.00 48.61           O
ATOM   2881  N   ALA B 387      49.785  30.553 171.114  1.00 43.10           N
ATOM   2882  CA  ALA B 387      50.918  31.330 171.532  1.00 43.10           C
ATOM   2883  CB  ALA B 387      52.008  31.411 170.450  1.00 43.10           C
ATOM   2884  C   ALA B 387      50.503  32.734 171.852  1.00 43.10           C
ATOM   2885  O   ALA B 387      50.935  33.301 172.855  1.00 43.10           O
ATOM   2886  N   ILE B 388      49.650  33.337 171.003  1.00104.62           N
ATOM   2887  CA  ILE B 388      49.240  34.695 171.217  1.00104.62           C
ATOM   2888  CB  ILE B 388      48.410  35.256 170.099  1.00104.62           C
ATOM   2889  CG1 ILE B 388      48.197  36.757 170.323  1.00104.62           C
ATOM   2890  CG2 ILE B 388      47.098  34.468 169.987  1.00104.62           C
ATOM   2891  CD1 ILE B 388      47.501  37.426 169.147  1.00104.62           C
ATOM   2892  C   ILE B 388      48.434  34.790 172.473  1.00104.62           C
ATOM   2893  O   ILE B 388      48.547  35.758 173.223  1.00104.62           O
ATOM   2894  N   THR B 389      47.554  33.800 172.694  1.00115.62           N
ATOM   2895  CA  THR B 389      46.668  33.745 173.819  1.00115.62           C
ATOM   2896  CB  THR B 389      45.648  32.661 173.658  1.00115.62           C
ATOM   2897  OG1 THR B 389      44.938  32.835 172.441  1.00115.62           O
ATOM   2898  CG2 THR B 389      44.669  32.741 174.836  1.00115.62           C
ATOM   2899  C   THR B 389      47.418  33.468 175.090  1.00115.62           C
ATOM   2900  O   THR B 389      47.086  34.011 176.142  1.00115.62           O
ATOM   2901  N   ASP B 390      48.455  32.613 175.022  1.00 60.69           N
ATOM   2902  CA  ASP B 390      49.156  32.139 176.185  1.00 60.69           C
ATOM   2903  CB  ASP B 390      50.265  31.132 175.825  1.00 60.69           C
ATOM   2904  CG  ASP B 390      50.783  30.479 177.097  1.00 60.69           C
ATOM   2905  OD1 ASP B 390      50.320  30.873 178.200  1.00 60.69           O
ATOM   2906  OD2 ASP B 390      51.653  29.575 176.978  1.00 60.69           O
ATOM   2907  C   ASP B 390      49.787  33.271 176.938  1.00 60.69           C
ATOM   2908  O   ASP B 390      50.731  33.906 176.471  1.00 60.69           O
ATOM   2909  N   SER B 391      49.256  33.547 178.147  1.00 70.70           N
ATOM   2910  CA  SER B 391      49.781  34.571 179.005  1.00 70.70           C
ATOM   2911  CB  SER B 391      48.870  34.864 180.208  1.00 70.70           C
ATOM   2912  OG  SER B 391      49.440  35.884 181.016  1.00 70.70           O
ATOM   2913  C   SER B 391      51.100  34.111 179.543  1.00 70.70           C
ATOM   2914  O   SER B 391      51.996  34.917 179.789  1.00 70.70           O
ATOM   2915  N   ARG B 392      51.243  32.785 179.739  1.00117.72           N
ATOM   2916  CA  ARG B 392      52.435  32.203 180.291  1.00117.72           C
ATOM   2917  CB  ARG B 392      52.322  30.683 180.489  1.00117.72           C
ATOM   2918  CG  ARG B 392      51.374  30.283 181.621  1.00117.72           C
ATOM   2919  CD  ARG B 392      52.065  30.180 182.982  1.00117.72           C
ATOM   2920  NE  ARG B 392      53.045  29.060 182.897  1.00117.72           N
ATOM   2921  CZ  ARG B 392      54.039  28.945 183.826  1.00117.72           C
ATOM   2922  NH1 ARG B 392      54.142  29.859 184.835  1.00117.72           N
ATOM   2923  NH2 ARG B 392      54.933  27.917 183.743  1.00117.72           N
ATOM   2924  C   ARG B 392      53.570  32.451 179.357  1.00117.72           C
ATOM   2925  O   ARG B 392      54.689  32.720 179.792  1.00117.72           O
ATOM   2926  N   ASN B 393      53.302  32.356 178.043  1.00106.69           N
ATOM   2927  CA  ASN B 393      54.311  32.586 177.053  1.00106.69           C
ATOM   2928  CB  ASN B 393      53.721  32.607 175.628  1.00106.69           C
ATOM   2929  CG  ASN B 393      54.805  32.852 174.584  1.00106.69           C
ATOM   2930  OD1 ASN B 393      55.712  33.659 174.773  1.00106.69           O
ATOM   2931  ND2 ASN B 393      54.704  32.126 173.437  1.00106.69           N
ATOM   2932  C   ASN B 393      54.821  33.938 177.348  1.00106.69           C
ATOM   2933  O   ASN B 393      54.069  34.906 177.271  1.00106.69           O
ATOM   2934  N   MET B 394      56.134  34.036 177.639  1.00257.54           N
ATOM   2935  CA  MET B 394      56.729  35.279 178.031  1.00257.54           C
ATOM   2936  CB  MET B 394      58.227  35.197 178.393  1.00257.54           C
ATOM   2937  CG  MET B 394      58.796  36.422 179.116  1.00257.54           C
ATOM   2938  SD  MET B 394      60.607  36.573 179.023  1.00257.54           S
ATOM   2939  CE  MET B 394      60.959  34.999 179.856  1.00257.54           C
ATOM   2940  C   MET B 394      56.548  36.248 176.912  1.00257.54           C
ATOM   2941  O   MET B 394      55.879  35.986 175.914  1.00257.54           O
ATOM   2942  N   ALA B 395      57.230  37.391 176.987  1.00346.39           N
ATOM   2943  CA  ALA B 395      56.808  38.420 176.108  1.00346.39           C
ATOM   2944  CB  ALA B 395      56.949  38.120 174.600  1.00346.39           C
ATOM   2945  C   ALA B 395      55.375  38.625 176.467  1.00346.39           C
ATOM   2946  O   ALA B 395      54.442  38.142 175.831  1.00346.39           O
ATOM   2947  N   VAL B 396      55.232  39.335 177.600  1.00124.56           N
ATOM   2948  CA  VAL B 396      54.050  39.700 178.326  1.00124.56           C
ATOM   2949  CB  VAL B 396      54.239  41.077 178.924  1.00124.56           C
ATOM   2950  CG1 VAL B 396      52.951  41.614 179.569  1.00124.56           C
ATOM   2951  CG2 VAL B 396      55.430  40.996 179.894  1.00124.56           C
ATOM   2952  C   VAL B 396      52.856  39.703 177.426  1.00124.56           C
ATOM   2953  O   VAL B 396      52.917  40.111 176.267  1.00124.56           O
ATOM   2954  N   PRO B 397      51.755  39.226 177.962  1.00161.29           N
ATOM   2955  CA  PRO B 397      50.526  39.089 177.236  1.00161.29           C
ATOM   2956  CD  PRO B 397      51.595  38.935 179.378  1.00161.29           C
ATOM   2957  CB  PRO B 397      49.467  38.663 178.256  1.00161.29           C
ATOM   2958  CG  PRO B 397      50.081  39.039 179.618  1.00161.29           C
ATOM   2959  C   PRO B 397      50.194  40.339 176.499  1.00161.29           C
ATOM   2960  O   PRO B 397      50.220  41.419 177.087  1.00161.29           O
ATOM   2961  N   GLN B 398      49.884  40.191 175.197  1.00 99.90           N
ATOM   2962  CA  GLN B 398      49.633  41.308 174.340  1.00 99.90           C
ATOM   2963  CB  GLN B 398      49.418  40.881 172.878  1.00 99.90           C
ATOM   2964  CG  GLN B 398      50.619  40.147 172.278  1.00 99.90           C
ATOM   2965  CD  GLN B 398      50.666  38.753 172.891  1.00 99.90           C
ATOM   2966  OE1 GLN B 398      49.653  38.230 173.353  1.00 99.90           O
ATOM   2967  NE2 GLN B 398      51.875  38.132 172.898  1.00 99.90           N
ATOM   2968  C   GLN B 398      48.399  42.012 174.776  1.00 99.90           C
ATOM   2969  O   GLN B 398      48.379  43.233 174.912  1.00 99.90           O
ATOM   2970  N   GLY B 399      47.325  41.247 175.012  1.00 64.43           N
ATOM   2971  CA  GLY B 399      46.091  41.850 175.401  1.00 64.43           C
ATOM   2972  C   GLY B 399      45.352  42.103 174.128  1.00 64.43           C
ATOM   2973  O   GLY B 399      44.149  41.869 174.041  1.00 64.43           O
ATOM   2974  N   VAL B 400      46.069  42.567 173.082  1.00186.49           N
ATOM   2975  CA  VAL B 400      45.403  42.784 171.834  1.00186.49           C
ATOM   2976  CB  VAL B 400      45.879  44.008 171.110  1.00186.49           C
ATOM   2977  CG1 VAL B 400      45.474  45.243 171.933  1.00186.49           C
ATOM   2978  CG2 VAL B 400      47.396  43.898 170.898  1.00186.49           C
ATOM   2979  C   VAL B 400      45.674  41.583 170.997  1.00186.49           C
ATOM   2980  O   VAL B 400      46.168  41.665 169.872  1.00186.49           O
ATOM   2981  N   GLN B 401      45.293  40.419 171.546  1.00 90.30           N
ATOM   2982  CA  GLN B 401      45.482  39.160 170.898  1.00 90.30           C
ATOM   2983  CB  GLN B 401      45.105  37.965 171.797  1.00 90.30           C
ATOM   2984  CG  GLN B 401      45.326  36.588 171.159  1.00 90.30           C
ATOM   2985  CD  GLN B 401      44.016  36.076 170.568  1.00 90.30           C
ATOM   2986  OE1 GLN B 401      43.151  36.846 170.155  1.00 90.30           O
ATOM   2987  NE2 GLN B 401      43.860  34.725 170.537  1.00 90.30           N
ATOM   2988  C   GLN B 401      44.634  39.099 169.669  1.00 90.30           C
ATOM   2989  O   GLN B 401      45.090  38.624 168.631  1.00 90.30           O
ATOM   2990  N   PRO B 402      43.417  39.561 169.722  1.00 77.83           N
ATOM   2991  CA  PRO B 402      42.597  39.464 168.552  1.00 77.83           C
ATOM   2992  CD  PRO B 402      42.617  39.508 170.939  1.00 77.83           C
ATOM   2993  CB  PRO B 402      41.214  39.924 168.998  1.00 77.83           C
ATOM   2994  CG  PRO B 402      41.153  39.482 170.471  1.00 77.83           C
ATOM   2995  C   PRO B 402      43.152  40.191 167.372  1.00 77.83           C
ATOM   2996  O   PRO B 402      43.035  39.695 166.253  1.00 77.83           O
ATOM   2997  N   LEU B 403      43.762  41.365 167.578  1.00111.76           N
ATOM   2998  CA  LEU B 403      44.260  42.101 166.456  1.00111.76           C
ATOM   2999  CB  LEU B 403      44.786  43.485 166.887  1.00111.76           C
ATOM   3000  CG  LEU B 403      45.235  44.412 165.742  1.00111.76           C
ATOM   3001  CD1 LEU B 403      46.528  43.920 165.082  1.00111.76           C
ATOM   3002  CD2 LEU B 403      44.098  44.640 164.734  1.00111.76           C
ATOM   3003  C   LEU B 403      45.369  41.306 165.841  1.00111.76           C
ATOM   3004  O   LEU B 403      45.433  41.145 164.622  1.00111.76           O
ATOM   3005  N   PHE B 404      46.254  40.742 166.686  1.00112.47           N
ATOM   3006  CA  PHE B 404      47.382  40.001 166.198  1.00112.47           C
ATOM   3007  CB  PHE B 404      48.365  39.528 167.283  1.00112.47           C
ATOM   3008  CG  PHE B 404      49.152  40.680 167.802  1.00112.47           C
ATOM   3009  CD1 PHE B 404      50.338  41.033 167.201  1.00112.47           C
ATOM   3010  CD2 PHE B 404      48.716  41.402 168.887  1.00112.47           C
ATOM   3011  CE1 PHE B 404      51.080  42.091 167.671  1.00112.47           C
ATOM   3012  CE2 PHE B 404      49.455  42.461 169.360  1.00112.47           C
ATOM   3013  CZ  PHE B 404      50.638  42.808 168.755  1.00112.47           C
ATOM   3014  C   PHE B 404      46.911  38.776 165.487  1.00112.47           C
ATOM   3015  O   PHE B 404      47.514  38.359 164.501  1.00112.47           O
ATOM   3016  N   ILE B 405      45.839  38.143 165.991  1.00156.03           N
ATOM   3017  CA  ILE B 405      45.362  36.936 165.386  1.00156.03           C
ATOM   3018  CB  ILE B 405      44.229  36.311 166.162  1.00156.03           C
ATOM   3019  CG1 ILE B 405      44.169  34.811 165.890  1.00156.03           C
ATOM   3020  CG2 ILE B 405      42.908  37.003 165.803  1.00156.03           C
ATOM   3021  CD1 ILE B 405      43.899  34.454 164.434  1.00156.03           C
ATOM   3022  C   ILE B 405      44.921  37.273 163.993  1.00156.03           C
ATOM   3023  O   ILE B 405      45.124  36.494 163.062  1.00156.03           O
ATOM   3024  N   GLY B 406      44.291  38.451 163.810  1.00 38.26           N
ATOM   3025  CA  GLY B 406      43.840  38.836 162.503  1.00 38.26           C
ATOM   3026  C   GLY B 406      45.027  38.972 161.609  1.00 38.26           C
ATOM   3027  O   GLY B 406      45.022  38.460 160.495  1.00 38.26           O
ATOM   3028  N   LEU B 407      46.098  39.633 162.081  1.00109.24           N
ATOM   3029  CA  LEU B 407      47.254  39.836 161.253  1.00109.24           C
ATOM   3030  CB  LEU B 407      48.330  40.720 161.896  1.00109.24           C
ATOM   3031  CG  LEU B 407      47.957  42.209 161.850  1.00109.24           C
ATOM   3032  CD1 LEU B 407      46.607  42.463 162.522  1.00109.24           C
ATOM   3033  CD2 LEU B 407      49.078  43.082 162.426  1.00109.24           C
ATOM   3034  C   LEU B 407      47.862  38.516 160.910  1.00109.24           C
ATOM   3035  O   LEU B 407      48.433  38.355 159.833  1.00109.24           O
ATOM   3036  N   ALA B 408      47.785  37.543 161.833  1.00 38.59           N
ATOM   3037  CA  ALA B 408      48.346  36.250 161.571  1.00 38.59           C
ATOM   3038  CB  ALA B 408      48.182  35.280 162.754  1.00 38.59           C
ATOM   3039  C   ALA B 408      47.641  35.649 160.395  1.00 38.59           C
ATOM   3040  O   ALA B 408      48.274  35.093 159.500  1.00 38.59           O
ATOM   3041  N   LEU B 409      46.303  35.777 160.350  1.00138.55           N
ATOM   3042  CA  LEU B 409      45.518  35.215 159.288  1.00138.55           C
ATOM   3043  CB  LEU B 409      44.004  35.444 159.492  1.00138.55           C
ATOM   3044  CG  LEU B 409      43.084  34.859 158.397  1.00138.55           C
ATOM   3045  CD1 LEU B 409      43.172  35.631 157.069  1.00138.55           C
ATOM   3046  CD2 LEU B 409      43.325  33.351 158.226  1.00138.55           C
ATOM   3047  C   LEU B 409      45.940  35.885 158.026  1.00138.55           C
ATOM   3048  O   LEU B 409      45.987  35.265 156.965  1.00138.55           O
ATOM   3049  N   GLY B 410      46.246  37.188 158.112  1.00114.96           N
ATOM   3050  CA  GLY B 410      46.617  37.924 156.946  1.00114.96           C
ATOM   3051  C   GLY B 410      47.886  37.371 156.352  1.00114.96           C
ATOM   3052  O   GLY B 410      47.992  37.215 155.137  1.00114.96           O
ATOM   3053  N   ALA B 411      48.895  37.072 157.191  1.00 66.97           N
ATOM   3054  CA  ALA B 411      50.166  36.587 156.718  1.00 66.97           C
ATOM   3055  CB  ALA B 411      51.199  36.430 157.848  1.00 66.97           C
ATOM   3056  C   ALA B 411      50.002  35.249 156.074  1.00 66.97           C
ATOM   3057  O   ALA B 411      50.636  34.965 155.057  1.00 66.97           O
ATOM   3058  N   LEU B 412      49.173  34.375 156.677  1.00 98.47           N
ATOM   3059  CA  LEU B 412      48.974  33.067 156.122  1.00 98.47           C
ATOM   3060  CB  LEU B 412      48.138  32.133 157.018  1.00 98.47           C
ATOM   3061  CG  LEU B 412      48.913  31.549 158.216  1.00 98.47           C
ATOM   3062  CD1 LEU B 412      49.447  32.643 159.149  1.00 98.47           C
ATOM   3063  CD2 LEU B 412      48.073  30.496 158.956  1.00 98.47           C
ATOM   3064  C   LEU B 412      48.284  33.176 154.797  1.00 98.47           C
ATOM   3065  O   LEU B 412      48.636  32.510 153.826  1.00 98.47           O
ATOM   3066  N   ILE B 413      47.270  34.041 154.700  1.00113.02           N
ATOM   3067  CA  ILE B 413      46.550  34.116 153.466  1.00113.02           C
ATOM   3068  CB  ILE B 413      45.345  35.012 153.520  1.00113.02           C
ATOM   3069  CG1 ILE B 413      44.452  34.772 152.291  1.00113.02           C
ATOM   3070  CG2 ILE B 413      45.812  36.468 153.657  1.00113.02           C
ATOM   3071  CD1 ILE B 413      43.074  35.422 152.402  1.00113.02           C
ATOM   3072  C   ILE B 413      47.457  34.613 152.384  1.00113.02           C
ATOM   3073  O   ILE B 413      47.377  34.170 151.243  1.00113.02           O
ATOM   3074  N   LEU B 414      48.323  35.588 152.699  1.00147.54           N
ATOM   3075  CA  LEU B 414      49.215  36.142 151.723  1.00147.54           C
ATOM   3076  CB  LEU B 414      49.998  37.331 152.328  1.00147.54           C
ATOM   3077  CG  LEU B 414      50.934  38.157 151.412  1.00147.54           C
ATOM   3078  CD1 LEU B 414      51.596  39.278 152.229  1.00147.54           C
ATOM   3079  CD2 LEU B 414      51.994  37.332 150.660  1.00147.54           C
ATOM   3080  C   LEU B 414      50.205  35.103 151.281  1.00147.54           C
ATOM   3081  O   LEU B 414      50.551  34.987 150.108  1.00147.54           O
ATOM   3082  N   CYS B 415      50.711  34.350 152.258  1.00182.97           N
ATOM   3083  CA  CYS B 415      51.760  33.377 152.189  1.00182.97           C
ATOM   3084  CB  CYS B 415      51.970  32.921 153.670  1.00182.97           C
ATOM   3085  SG  CYS B 415      51.209  31.379 154.273  1.00182.97           S
ATOM   3086  C   CYS B 415      51.374  32.214 151.332  1.00182.97           C
ATOM   3087  O   CYS B 415      52.151  31.795 150.471  1.00182.97           O
ATOM   3088  N   PHE B 416      50.163  31.657 151.549  1.00210.99           N
ATOM   3089  CA  PHE B 416      49.784  30.491 150.802  1.00210.99           C
ATOM   3090  CB  PHE B 416      49.574  29.189 151.601  1.00210.99           C
ATOM   3091  CG  PHE B 416      50.825  28.593 152.141  1.00210.99           C
ATOM   3092  CD1 PHE B 416      51.851  28.224 151.302  1.00210.99           C
ATOM   3093  CD2 PHE B 416      50.973  28.417 153.497  1.00210.99           C
ATOM   3094  CE1 PHE B 416      53.001  27.670 151.811  1.00210.99           C
ATOM   3095  CE2 PHE B 416      52.119  27.860 154.010  1.00210.99           C
ATOM   3096  CZ  PHE B 416      53.135  27.483 153.166  1.00210.99           C
ATOM   3097  C   PHE B 416      48.426  30.639 150.179  1.00210.99           C
ATOM   3098  O   PHE B 416      47.913  29.670 149.627  1.00210.99           O
ATOM   3099  N   GLY B 417      47.820  31.833 150.190  1.00130.37           N
ATOM   3100  CA  GLY B 417      46.463  31.997 149.736  1.00130.37           C
ATOM   3101  C   GLY B 417      46.306  31.643 148.292  1.00130.37           C
ATOM   3102  O   GLY B 417      45.278  31.107 147.883  1.00130.37           O
ATOM   3103  N   TYR B 418      47.313  31.940 147.465  1.00158.47           N
ATOM   3104  CA  TYR B 418      47.186  31.699 146.062  1.00158.47           C
ATOM   3105  CB  TYR B 418      48.357  32.290 145.264  1.00158.47           C
ATOM   3106  CG  TYR B 418      48.122  33.755 145.427  1.00158.47           C
ATOM   3107  CD1 TYR B 418      48.468  34.389 146.598  1.00158.47           C
ATOM   3108  CD2 TYR B 418      47.535  34.492 144.423  1.00158.47           C
ATOM   3109  CE1 TYR B 418      48.242  35.735 146.765  1.00158.47           C
ATOM   3110  CE2 TYR B 418      47.306  35.839 144.583  1.00158.47           C
ATOM   3111  CZ  TYR B 418      47.659  36.462 145.756  1.00158.47           C
ATOM   3112  OH  TYR B 418      47.425  37.844 145.926  1.00158.47           O
ATOM   3113  C   TYR B 418      46.970  30.232 145.795  1.00158.47           C
ATOM   3114  O   TYR B 418      46.378  29.880 144.776  1.00158.47           O
ATOM   3115  N   ASN B 419      47.516  29.338 146.649  1.00100.23           N
ATOM   3116  CA  ASN B 419      47.371  27.908 146.504  1.00100.23           C
ATOM   3117  CB  ASN B 419      48.282  27.117 147.458  1.00100.23           C
ATOM   3118  CG  ASN B 419      49.717  27.210 146.964  1.00100.23           C
ATOM   3119  OD1 ASN B 419      50.661  27.050 147.736  1.00100.23           O
ATOM   3120  ND2 ASN B 419      49.890  27.468 145.640  1.00100.23           N
ATOM   3121  C   ASN B 419      45.977  27.376 146.742  1.00100.23           C
ATOM   3122  O   ASN B 419      45.453  26.646 145.900  1.00100.23           O
ATOM   3123  N   CYS B 420      45.326  27.695 147.885  1.00179.59           N
ATOM   3124  CA  CYS B 420      44.052  27.066 148.117  1.00179.59           C
ATOM   3125  CB  CYS B 420      44.144  25.852 149.058  1.00179.59           C
ATOM   3126  SG  CYS B 420      44.667  26.307 150.736  1.00179.59           S
ATOM   3127  C   CYS B 420      43.086  28.020 148.741  1.00179.59           C
ATOM   3128  O   CYS B 420      42.040  27.596 149.219  1.00179.59           O
ATOM   3129  N   GLY B 421      43.384  29.328 148.773  1.00 78.97           N
ATOM   3130  CA  GLY B 421      42.407  30.246 149.287  1.00 78.97           C
ATOM   3131  C   GLY B 421      42.421  30.249 150.787  1.00 78.97           C
ATOM   3132  O   GLY B 421      41.567  30.885 151.404  1.00 78.97           O
ATOM   3133  N   ALA B 422      43.377  29.525 151.402  1.00243.93           N
ATOM   3134  CA  ALA B 422      43.559  29.464 152.831  1.00243.93           C
ATOM   3135  CB  ALA B 422      44.328  30.672 153.396  1.00243.93           C
ATOM   3136  C   ALA B 422      42.252  29.356 153.563  1.00243.93           C
ATOM   3137  O   ALA B 422      41.920  30.276 154.309  1.00243.93           O
ATOM   3138  N   PRO B 423      41.460  28.325 153.382  1.00193.99           N
ATOM   3139  CA  PRO B 423      40.231  28.224 154.120  1.00193.99           C
ATOM   3140  CD  PRO B 423      41.440  27.520 152.172  1.00193.99           C
ATOM   3141  CB  PRO B 423      39.478  27.035 153.530  1.00193.99           C
ATOM   3142  CG  PRO B 423      40.019  26.940 152.094  1.00193.99           C
ATOM   3143  C   PRO B 423      40.441  28.113 155.601  1.00193.99           C
ATOM   3144  O   PRO B 423      39.842  28.879 156.352  1.00193.99           O
ATOM   3145  N   LEU B 424      41.236  27.111 156.024  1.00155.76           N
ATOM   3146  CA  LEU B 424      41.638  26.830 157.376  1.00155.76           C
ATOM   3147  CB  LEU B 424      42.848  27.638 157.924  1.00155.76           C
ATOM   3148  CG  LEU B 424      42.710  29.148 158.218  1.00155.76           C
ATOM   3149  CD1 LEU B 424      44.045  29.698 158.746  1.00155.76           C
ATOM   3150  CD2 LEU B 424      42.259  29.962 157.005  1.00155.76           C
ATOM   3151  C   LEU B 424      40.471  26.847 158.316  1.00155.76           C
ATOM   3152  O   LEU B 424      40.659  26.942 159.529  1.00155.76           O
ATOM   3153  N   ASN B 425      39.234  26.706 157.792  1.00 83.55           N
ATOM   3154  CA  ASN B 425      38.068  26.739 158.639  1.00 83.55           C
ATOM   3155  CB  ASN B 425      37.587  28.187 158.858  1.00 83.55           C
ATOM   3156  CG  ASN B 425      36.423  28.233 159.836  1.00 83.55           C
ATOM   3157  OD1 ASN B 425      35.630  27.298 159.934  1.00 83.55           O
ATOM   3158  ND2 ASN B 425      36.309  29.371 160.572  1.00 83.55           N
ATOM   3159  C   ASN B 425      36.971  26.004 157.918  1.00 83.55           C
ATOM   3160  O   ASN B 425      36.502  26.463 156.878  1.00 83.55           O
ATOM   3161  N   PRO B 426      36.517  24.892 158.434  1.00154.01           N
ATOM   3162  CA  PRO B 426      35.488  24.134 157.772  1.00154.01           C
ATOM   3163  CD  PRO B 426      37.309  24.067 159.327  1.00154.01           C
ATOM   3164  CB  PRO B 426      35.426  22.783 158.494  1.00154.01           C
ATOM   3165  CG  PRO B 426      36.335  22.949 159.729  1.00154.01           C
ATOM   3166  C   PRO B 426      34.172  24.843 157.636  1.00154.01           C
ATOM   3167  O   PRO B 426      33.512  24.681 156.610  1.00154.01           O
ATOM   3168  N   ALA B 427      33.761  25.619 158.654  1.00 37.71           N
ATOM   3169  CA  ALA B 427      32.508  26.321 158.604  1.00 37.71           C
ATOM   3170  CB  ALA B 427      32.167  27.021 159.930  1.00 37.71           C
ATOM   3171  C   ALA B 427      32.577  27.377 157.544  1.00 37.71           C
ATOM   3172  O   ALA B 427      31.625  27.592 156.794  1.00 37.71           O
ATOM   3173  N   ARG B 428      33.731  28.060 157.458  1.00164.36           N
ATOM   3174  CA  ARG B 428      33.923  29.142 156.537  1.00164.36           C
ATOM   3175  CB  ARG B 428      35.346  29.729 156.643  1.00164.36           C
ATOM   3176  CG  ARG B 428      35.824  30.537 155.429  1.00164.36           C
ATOM   3177  CD  ARG B 428      35.002  31.782 155.114  1.00164.36           C
ATOM   3178  NE  ARG B 428      35.728  32.519 154.041  1.00164.36           N
ATOM   3179  CZ  ARG B 428      35.558  32.180 152.730  1.00164.36           C
ATOM   3180  NH1 ARG B 428      34.727  31.153 152.391  1.00164.36           N
ATOM   3181  NH2 ARG B 428      36.221  32.867 151.755  1.00164.36           N
ATOM   3182  C   ARG B 428      33.740  28.653 155.134  1.00164.36           C
ATOM   3183  O   ARG B 428      33.193  29.365 154.299  1.00164.36           O
ATOM   3184  N   ASP B 429      34.288  27.474 154.800  1.00113.17           N
ATOM   3185  CA  ASP B 429      34.170  26.975 153.456  1.00113.17           C
ATOM   3186  CB  ASP B 429      35.309  25.992 153.120  1.00113.17           C
ATOM   3187  CG  ASP B 429      35.387  25.810 151.611  1.00113.17           C
ATOM   3188  OD1 ASP B 429      34.663  24.928 151.078  1.00113.17           O
ATOM   3189  OD2 ASP B 429      36.191  26.540 150.972  1.00113.17           O
ATOM   3190  C   ASP B 429      32.856  26.306 153.137  1.00113.17           C
ATOM   3191  O   ASP B 429      32.209  26.624 152.140  1.00113.17           O
ATOM   3192  N   LEU B 430      32.422  25.359 153.994  1.00 61.31           N
ATOM   3193  CA  LEU B 430      31.283  24.520 153.719  1.00 61.31           C
ATOM   3194  CB  LEU B 430      31.104  23.411 154.770  1.00 61.31           C
ATOM   3195  CG  LEU B 430      29.894  22.497 154.499  1.00 61.31           C
ATOM   3196  CD1 LEU B 430      30.061  21.721 153.184  1.00 61.31           C
ATOM   3197  CD2 LEU B 430      29.606  21.582 155.700  1.00 61.31           C
ATOM   3198  C   LEU B 430      30.000  25.286 153.668  1.00 61.31           C
ATOM   3199  O   LEU B 430      29.194  25.093 152.758  1.00 61.31           O
ATOM   3200  N   ALA B 431      29.772  26.188 154.637  1.00 46.14           N
ATOM   3201  CA  ALA B 431      28.496  26.838 154.689  1.00 46.14           C
ATOM   3202  CB  ALA B 431      28.349  27.785 155.894  1.00 46.14           C
ATOM   3203  C   ALA B 431      28.269  27.630 153.434  1.00 46.14           C
ATOM   3204  O   ALA B 431      27.197  27.522 152.841  1.00 46.14           O
ATOM   3205  N   PRO B 432      29.204  28.413 152.967  1.00148.20           N
ATOM   3206  CA  PRO B 432      28.929  29.137 151.758  1.00148.20           C
ATOM   3207  CD  PRO B 432      30.074  29.182 153.838  1.00148.20           C
ATOM   3208  CB  PRO B 432      29.923  30.295 151.687  1.00148.20           C
ATOM   3209  CG  PRO B 432      30.880  30.052 152.860  1.00148.20           C
ATOM   3210  C   PRO B 432      28.876  28.264 150.550  1.00148.20           C
ATOM   3211  O   PRO B 432      28.262  28.663 149.562  1.00148.20           O
ATOM   3212  N   ARG B 433      29.528  27.088 150.590  1.00129.38           N
ATOM   3213  CA  ARG B 433      29.493  26.197 149.473  1.00129.38           C
ATOM   3214  CB  ARG B 433      30.383  24.958 149.670  1.00129.38           C
ATOM   3215  CG  ARG B 433      31.871  25.298 149.763  1.00129.38           C
ATOM   3216  CD  ARG B 433      32.646  25.122 148.458  1.00129.38           C
ATOM   3217  NE  ARG B 433      32.863  23.666 148.242  1.00129.38           N
ATOM   3218  CZ  ARG B 433      33.777  23.265 147.312  1.00129.38           C
ATOM   3219  NH1 ARG B 433      34.467  24.197 146.594  1.00129.38           N
ATOM   3220  NH2 ARG B 433      33.989  21.936 147.088  1.00129.38           N
ATOM   3221  C   ARG B 433      28.084  25.731 149.298  1.00129.38           C
ATOM   3222  O   ARG B 433      27.575  25.659 148.182  1.00129.38           O
ATOM   3223  N   VAL B 434      27.403  25.398 150.410  1.00109.76           N
ATOM   3224  CA  VAL B 434      26.056  24.923 150.282  1.00109.76           C
ATOM   3225  CB  VAL B 434      25.453  24.362 151.536  1.00109.76           C
ATOM   3226  CG1 VAL B 434      26.231  23.090 151.895  1.00109.76           C
ATOM   3227  CG2 VAL B 434      25.440  25.433 152.632  1.00109.76           C
ATOM   3228  C   VAL B 434      25.181  26.022 149.773  1.00109.76           C
ATOM   3229  O   VAL B 434      24.255  25.772 149.004  1.00109.76           O
ATOM   3230  N   PHE B 435      25.436  27.274 150.196  1.00 50.51           N
ATOM   3231  CA  PHE B 435      24.610  28.362 149.753  1.00 50.51           C
ATOM   3232  CB  PHE B 435      24.998  29.717 150.371  1.00 50.51           C
ATOM   3233  CG  PHE B 435      24.195  30.766 149.675  1.00 50.51           C
ATOM   3234  CD1 PHE B 435      22.875  30.982 149.999  1.00 50.51           C
ATOM   3235  CD2 PHE B 435      24.768  31.541 148.693  1.00 50.51           C
ATOM   3236  CE1 PHE B 435      22.143  31.951 149.353  1.00 50.51           C
ATOM   3237  CE2 PHE B 435      24.042  32.511 148.043  1.00 50.51           C
ATOM   3238  CZ  PHE B 435      22.724  32.718 148.372  1.00 50.51           C
ATOM   3239  C   PHE B 435      24.733  28.513 148.273  1.00 50.51           C
ATOM   3240  O   PHE B 435      23.734  28.637 147.566  1.00 50.51           O
ATOM   3241  N   THR B 436      25.974  28.481 147.762  1.00115.97           N
ATOM   3242  CA  THR B 436      26.199  28.685 146.365  1.00115.97           C
ATOM   3243  CB  THR B 436      27.646  28.690 146.002  1.00115.97           C
ATOM   3244  OG1 THR B 436      28.222  27.436 146.308  1.00115.97           O
ATOM   3245  CG2 THR B 436      28.342  29.782 146.816  1.00115.97           C
ATOM   3246  C   THR B 436      25.530  27.585 145.607  1.00115.97           C
ATOM   3247  O   THR B 436      25.023  27.800 144.507  1.00115.97           O
ATOM   3248  N   ALA B 437      25.521  26.365 146.171  1.00 30.18           N
ATOM   3249  CA  ALA B 437      24.901  25.263 145.496  1.00 30.18           C
ATOM   3250  CB  ALA B 437      24.987  23.954 146.299  1.00 30.18           C
ATOM   3251  C   ALA B 437      23.446  25.579 145.305  1.00 30.18           C
ATOM   3252  O   ALA B 437      22.892  25.350 144.231  1.00 30.18           O
ATOM   3253  N   MET B 438      22.793  26.124 146.350  1.00 98.33           N
ATOM   3254  CA  MET B 438      21.391  26.454 146.320  1.00 98.33           C
ATOM   3255  CB  MET B 438      20.864  26.916 147.690  1.00 98.33           C
ATOM   3256  CG  MET B 438      20.912  25.829 148.765  1.00 98.33           C
ATOM   3257  SD  MET B 438      19.793  24.426 148.474  1.00 98.33           S
ATOM   3258  CE  MET B 438      20.269  23.530 149.981  1.00 98.33           C
ATOM   3259  C   MET B 438      21.147  27.575 145.351  1.00 98.33           C
ATOM   3260  O   MET B 438      20.125  27.613 144.668  1.00 98.33           O
ATOM   3261  N   ALA B 439      22.106  28.514 145.282  1.00 72.97           N
ATOM   3262  CA  ALA B 439      22.070  29.725 144.508  1.00 72.97           C
ATOM   3263  CB  ALA B 439      23.275  30.640 144.774  1.00 72.97           C
ATOM   3264  C   ALA B 439      21.997  29.446 143.035  1.00 72.97           C
ATOM   3265  O   ALA B 439      21.551  30.311 142.283  1.00 72.97           O
ATOM   3266  N   GLY B 440      22.470  28.275 142.557  1.00 46.77           N
ATOM   3267  CA  GLY B 440      22.396  28.041 141.139  1.00 46.77           C
ATOM   3268  C   GLY B 440      23.721  27.585 140.607  1.00 46.77           C
ATOM   3269  O   GLY B 440      23.815  27.174 139.451  1.00 46.77           O
ATOM   3270  N   TRP B 441      24.789  27.658 141.419  1.00 90.09           N
ATOM   3271  CA  TRP B 441      26.062  27.168 140.973  1.00 90.09           C
ATOM   3272  CB  TRP B 441      27.236  27.588 141.871  1.00 90.09           C
ATOM   3273  CG  TRP B 441      27.643  29.022 141.610  1.00 90.09           C
ATOM   3274  CD2 TRP B 441      27.083  30.184 142.244  1.00 90.09           C
ATOM   3275  CD1 TRP B 441      28.574  29.482 140.727  1.00 90.09           C
ATOM   3276  NE1 TRP B 441      28.632  30.853 140.768  1.00 90.09           N
ATOM   3277  CE2 TRP B 441      27.720  31.300 141.697  1.00 90.09           C
ATOM   3278  CE3 TRP B 441      26.120  30.314 143.200  1.00 90.09           C
ATOM   3279  CZ2 TRP B 441      27.400  32.565 142.098  1.00 90.09           C
ATOM   3280  CZ3 TRP B 441      25.804  31.593 143.603  1.00 90.09           C
ATOM   3281  CH2 TRP B 441      26.430  32.697 143.064  1.00 90.09           C
ATOM   3282  C   TRP B 441      26.009  25.676 140.800  1.00 90.09           C
ATOM   3283  O   TRP B 441      26.687  25.119 139.939  1.00 90.09           O
ATOM   3284  N   GLY B 442      25.230  24.966 141.635  1.00 34.94           N
ATOM   3285  CA  GLY B 442      25.070  23.557 141.403  1.00 34.94           C
ATOM   3286  C   GLY B 442      26.190  22.766 142.006  1.00 34.94           C
ATOM   3287  O   GLY B 442      26.833  23.178 142.969  1.00 34.94           O
ATOM   3288  N   VAL B 443      26.432  21.580 141.411  1.00 42.51           N
ATOM   3289  CA  VAL B 443      27.362  20.581 141.861  1.00 42.51           C
ATOM   3290  CB  VAL B 443      27.339  19.348 141.006  1.00 42.51           C
ATOM   3291  CG1 VAL B 443      28.424  18.382 141.512  1.00 42.51           C
ATOM   3292  CG2 VAL B 443      25.918  18.761 141.032  1.00 42.51           C
ATOM   3293  C   VAL B 443      28.761  21.105 141.849  1.00 42.51           C
ATOM   3294  O   VAL B 443      29.563  20.757 142.714  1.00 42.51           O
ATOM   3295  N   GLU B 444      29.095  21.970 140.878  1.00 97.58           N
ATOM   3296  CA  GLU B 444      30.443  22.441 140.752  1.00 97.58           C
ATOM   3297  CB  GLU B 444      30.669  23.395 139.572  1.00 97.58           C
ATOM   3298  CG  GLU B 444      32.123  23.857 139.491  1.00 97.58           C
ATOM   3299  CD  GLU B 444      32.386  24.359 138.084  1.00 97.58           C
ATOM   3300  OE1 GLU B 444      31.504  24.155 137.207  1.00 97.58           O
ATOM   3301  OE2 GLU B 444      33.480  24.943 137.866  1.00 97.58           O
ATOM   3302  C   GLU B 444      30.826  23.142 142.012  1.00 97.58           C
ATOM   3303  O   GLU B 444      32.008  23.231 142.343  1.00 97.58           O
ATOM   3304  N   VAL B 445      29.827  23.653 142.752  1.00 75.34           N
ATOM   3305  CA  VAL B 445      30.091  24.346 143.978  1.00 75.34           C
ATOM   3306  CB  VAL B 445      28.861  24.581 144.788  1.00 75.34           C
ATOM   3307  CG1 VAL B 445      29.331  24.908 146.213  1.00 75.34           C
ATOM   3308  CG2 VAL B 445      28.018  25.683 144.124  1.00 75.34           C
ATOM   3309  C   VAL B 445      30.939  23.494 144.850  1.00 75.34           C
ATOM   3310  O   VAL B 445      31.831  24.002 145.529  1.00 75.34           O
ATOM   3311  N   PHE B 446      30.675  22.179 144.893  1.00156.63           N
ATOM   3312  CA  PHE B 446      31.486  21.418 145.789  1.00156.63           C
ATOM   3313  CB  PHE B 446      30.649  20.440 146.632  1.00156.63           C
ATOM   3314  CG  PHE B 446      29.706  21.227 147.479  1.00156.63           C
ATOM   3315  CD1 PHE B 446      28.552  21.745 146.938  1.00156.63           C
ATOM   3316  CD2 PHE B 446      29.964  21.433 148.814  1.00156.63           C
ATOM   3317  CE1 PHE B 446      27.676  22.468 147.712  1.00156.63           C
ATOM   3318  CE2 PHE B 446      29.090  22.155 149.594  1.00156.63           C
ATOM   3319  CZ  PHE B 446      27.944  22.676 149.043  1.00156.63           C
ATOM   3320  C   PHE B 446      32.468  20.568 145.031  1.00156.63           C
ATOM   3321  O   PHE B 446      33.020  19.642 145.623  1.00156.63           O
ATOM   3322  N   SER B 447      32.803  20.889 143.757  1.00221.84           N
ATOM   3323  CA  SER B 447      33.624  19.936 143.051  1.00221.84           C
ATOM   3324  CB  SER B 447      32.796  18.800 142.422  1.00221.84           C
ATOM   3325  OG  SER B 447      33.648  17.832 141.827  1.00221.84           O
ATOM   3326  C   SER B 447      34.416  20.584 141.941  1.00221.84           C
ATOM   3327  O   SER B 447      35.326  21.373 142.191  1.00221.84           O
ATOM   3328  N   TYR B 448      34.087  20.192 140.684  1.00355.73           N
ATOM   3329  CA  TYR B 448      34.681  20.531 139.412  1.00355.73           C
ATOM   3330  CB  TYR B 448      34.820  22.056 139.160  1.00355.73           C
ATOM   3331  CG  TYR B 448      35.358  22.214 137.775  1.00355.73           C
ATOM   3332  CD1 TYR B 448      34.569  21.950 136.679  1.00355.73           C
ATOM   3333  CD2 TYR B 448      36.661  22.612 137.574  1.00355.73           C
ATOM   3334  CE1 TYR B 448      35.072  22.078 135.405  1.00355.73           C
ATOM   3335  CE2 TYR B 448      37.170  22.742 136.303  1.00355.73           C
ATOM   3336  CZ  TYR B 448      36.375  22.472 135.216  1.00355.73           C
ATOM   3337  OH  TYR B 448      36.893  22.601 133.910  1.00355.73           O
ATOM   3338  C   TYR B 448      36.012  19.842 139.333  1.00355.73           C
ATOM   3339  O   TYR B 448      36.796  20.002 138.398  1.00355.73           O
ATOM   3340  N   ARG B 449      36.274  18.953 140.298  1.00155.79           N
ATOM   3341  CA  ARG B 449      37.515  18.252 140.253  1.00155.79           C
ATOM   3342  CB  ARG B 449      38.386  18.518 141.493  1.00155.79           C
ATOM   3343  CG  ARG B 449      38.584  20.016 141.752  1.00155.79           C
ATOM   3344  CD  ARG B 449      39.753  20.659 141.001  1.00155.79           C
ATOM   3345  NE  ARG B 449      41.001  20.370 141.763  1.00155.79           N
ATOM   3346  CZ  ARG B 449      41.701  19.224 141.527  1.00155.79           C
ATOM   3347  NH1 ARG B 449      41.256  18.339 140.590  1.00155.79           N
ATOM   3348  NH2 ARG B 449      42.845  18.966 142.225  1.00155.79           N
ATOM   3349  C   ARG B 449      37.145  16.809 140.237  1.00155.79           C
ATOM   3350  O   ARG B 449      36.015  16.454 140.569  1.00155.79           O
ATOM   3351  N   ASP B 450      38.078  15.934 139.825  1.00 79.72           N
ATOM   3352  CA  ASP B 450      37.745  14.543 139.792  1.00 79.72           C
ATOM   3353  CB  ASP B 450      38.907  13.655 139.307  1.00 79.72           C
ATOM   3354  CG  ASP B 450      40.085  13.804 140.261  1.00 79.72           C
ATOM   3355  OD1 ASP B 450      40.345  14.953 140.708  1.00 79.72           O
ATOM   3356  OD2 ASP B 450      40.748  12.771 140.546  1.00 79.72           O
ATOM   3357  C   ASP B 450      37.394  14.163 141.191  1.00 79.72           C
ATOM   3358  O   ASP B 450      36.420  13.450 141.430  1.00 79.72           O
ATOM   3359  N   TYR B 451      38.178  14.662 142.161  1.00136.14           N
ATOM   3360  CA  TYR B 451      37.904  14.398 143.540  1.00136.14           C
ATOM   3361  CB  TYR B 451      39.182  14.237 144.381  1.00136.14           C
ATOM   3362  CG  TYR B 451      38.789  13.970 145.793  1.00136.14           C
ATOM   3363  CD1 TYR B 451      38.446  12.700 146.194  1.00136.14           C
ATOM   3364  CD2 TYR B 451      38.772  14.990 146.716  1.00136.14           C
ATOM   3365  CE1 TYR B 451      38.086  12.451 147.497  1.00136.14           C
ATOM   3366  CE2 TYR B 451      38.413  14.747 148.021  1.00136.14           C
ATOM   3367  CZ  TYR B 451      38.069  13.476 148.413  1.00136.14           C
ATOM   3368  OH  TYR B 451      37.701  13.224 149.751  1.00136.14           O
ATOM   3369  C   TYR B 451      37.173  15.600 144.043  1.00136.14           C
ATOM   3370  O   TYR B 451      37.597  16.731 143.807  1.00136.14           O
ATOM   3371  N   ASN B 452      36.041  15.388 144.745  1.00 60.46           N
ATOM   3372  CA  ASN B 452      35.282  16.510 145.213  1.00 60.46           C
ATOM   3373  CB  ASN B 452      34.046  16.111 146.035  1.00 60.46           C
ATOM   3374  CG  ASN B 452      33.063  15.427 145.096  1.00 60.46           C
ATOM   3375  OD1 ASN B 452      32.111  14.783 145.534  1.00 60.46           O
ATOM   3376  ND2 ASN B 452      33.302  15.564 143.764  1.00 60.46           N
ATOM   3377  C   ASN B 452      36.186  17.318 146.087  1.00 60.46           C
ATOM   3378  O   ASN B 452      36.735  16.824 147.069  1.00 60.46           O
ATOM   3379  N   TRP B 453      36.343  18.605 145.729  1.00136.89           N
ATOM   3380  CA  TRP B 453      37.249  19.511 146.375  1.00136.89           C
ATOM   3381  CB  TRP B 453      37.445  20.823 145.610  1.00136.89           C
ATOM   3382  CG  TRP B 453      38.402  21.712 146.347  1.00136.89           C
ATOM   3383  CD2 TRP B 453      37.992  22.650 147.346  1.00136.89           C
ATOM   3384  CD1 TRP B 453      39.763  21.780 146.279  1.00136.89           C
ATOM   3385  NE1 TRP B 453      40.229  22.694 147.192  1.00136.89           N
ATOM   3386  CE2 TRP B 453      39.148  23.237 147.852  1.00136.89           C
ATOM   3387  CE3 TRP B 453      36.754  22.975 147.818  1.00136.89           C
ATOM   3388  CZ2 TRP B 453      39.080  24.163 148.846  1.00136.89           C
ATOM   3389  CZ3 TRP B 453      36.687  23.934 148.802  1.00136.89           C
ATOM   3390  CH2 TRP B 453      37.831  24.517 149.305  1.00136.89           C
ATOM   3391  C   TRP B 453      36.829  19.856 147.776  1.00136.89           C
ATOM   3392  O   TRP B 453      37.676  20.076 148.641  1.00136.89           O
ATOM   3393  N   PHE B 454      35.515  19.877 148.055  1.00 81.01           N
ATOM   3394  CA  PHE B 454      34.999  20.358 149.309  1.00 81.01           C
ATOM   3395  CB  PHE B 454      33.463  20.278 149.430  1.00 81.01           C
ATOM   3396  CG  PHE B 454      33.032  18.852 149.478  1.00 81.01           C
ATOM   3397  CD1 PHE B 454      33.004  18.171 150.674  1.00 81.01           C
ATOM   3398  CD2 PHE B 454      32.643  18.196 148.333  1.00 81.01           C
ATOM   3399  CE1 PHE B 454      32.602  16.857 150.726  1.00 81.01           C
ATOM   3400  CE2 PHE B 454      32.241  16.882 148.379  1.00 81.01           C
ATOM   3401  CZ  PHE B 454      32.220  16.209 149.577  1.00 81.01           C
ATOM   3402  C   PHE B 454      35.604  19.577 150.431  1.00 81.01           C
ATOM   3403  O   PHE B 454      35.650  20.047 151.567  1.00 81.01           O
ATOM   3404  N   TRP B 455      36.030  18.335 150.161  1.00171.07           N
ATOM   3405  CA  TRP B 455      36.607  17.522 151.192  1.00171.07           C
ATOM   3406  CB  TRP B 455      36.983  16.114 150.701  1.00171.07           C
ATOM   3407  CG  TRP B 455      35.788  15.257 150.359  1.00171.07           C
ATOM   3408  CD2 TRP B 455      35.022  14.527 151.329  1.00171.07           C
ATOM   3409  CD1 TRP B 455      35.207  15.018 149.148  1.00171.07           C
ATOM   3410  NE1 TRP B 455      34.126  14.182 149.303  1.00171.07           N
ATOM   3411  CE2 TRP B 455      34.001  13.873 150.641  1.00171.07           C
ATOM   3412  CE3 TRP B 455      35.158  14.413 152.683  1.00171.07           C
ATOM   3413  CZ2 TRP B 455      33.096  13.091 151.301  1.00171.07           C
ATOM   3414  CZ3 TRP B 455      34.245  13.623 153.345  1.00171.07           C
ATOM   3415  CH2 TRP B 455      33.234  12.975 152.667  1.00171.07           C
ATOM   3416  C   TRP B 455      37.851  18.162 151.747  1.00171.07           C
ATOM   3417  O   TRP B 455      38.089  18.090 152.951  1.00171.07           O
ATOM   3418  N   VAL B 456      38.709  18.783 150.912  1.00132.29           N
ATOM   3419  CA  VAL B 456      39.908  19.305 151.514  1.00132.29           C
ATOM   3420  CB  VAL B 456      40.984  19.735 150.542  1.00132.29           C
ATOM   3421  CG1 VAL B 456      40.582  20.986 149.748  1.00132.29           C
ATOM   3422  CG2 VAL B 456      42.278  19.912 151.350  1.00132.29           C
ATOM   3423  C   VAL B 456      39.625  20.398 152.517  1.00132.29           C
ATOM   3424  O   VAL B 456      40.116  20.277 153.640  1.00132.29           O
ATOM   3425  N   PRO B 457      38.875  21.448 152.249  1.00179.51           N
ATOM   3426  CA  PRO B 457      38.640  22.469 153.235  1.00179.51           C
ATOM   3427  CD  PRO B 457      37.965  21.573 151.122  1.00179.51           C
ATOM   3428  CB  PRO B 457      37.753  23.506 152.556  1.00179.51           C
ATOM   3429  CG  PRO B 457      36.970  22.668 151.536  1.00179.51           C
ATOM   3430  C   PRO B 457      37.941  21.899 154.432  1.00179.51           C
ATOM   3431  O   PRO B 457      37.957  22.548 155.478  1.00179.51           O
ATOM   3432  N   ILE B 458      37.200  20.781 154.286  1.00116.89           N
ATOM   3433  CA  ILE B 458      36.556  20.260 155.458  1.00116.89           C
ATOM   3434  CB  ILE B 458      35.368  19.374 155.167  1.00116.89           C
ATOM   3435  CG1 ILE B 458      34.569  19.138 156.459  1.00116.89           C
ATOM   3436  CG2 ILE B 458      35.824  18.077 154.485  1.00116.89           C
ATOM   3437  CD1 ILE B 458      33.198  18.506 156.221  1.00116.89           C
ATOM   3438  C   ILE B 458      37.507  19.534 156.377  1.00116.89           C
ATOM   3439  O   ILE B 458      37.557  19.824 157.571  1.00116.89           O
ATOM   3440  N   VAL B 459      38.253  18.540 155.843  1.00116.71           N
ATOM   3441  CA  VAL B 459      39.152  17.690 156.589  1.00116.71           C
ATOM   3442  CB  VAL B 459      39.409  16.388 155.889  1.00116.71           C
ATOM   3443  CG1 VAL B 459      40.141  16.678 154.568  1.00116.71           C
ATOM   3444  CG2 VAL B 459      40.189  15.467 156.842  1.00116.71           C
ATOM   3445  C   VAL B 459      40.496  18.285 156.889  1.00116.71           C
ATOM   3446  O   VAL B 459      41.012  18.141 157.997  1.00116.71           O
ATOM   3447  N   GLY B 460      41.103  18.977 155.907  1.00 37.79           N
ATOM   3448  CA  GLY B 460      42.472  19.387 156.038  1.00 37.79           C
ATOM   3449  C   GLY B 460      42.655  20.253 157.243  1.00 37.79           C
ATOM   3450  O   GLY B 460      43.629  20.081 157.974  1.00 37.79           O
ATOM   3451  N   PRO B 461      41.789  21.192 157.482  1.00145.82           N
ATOM   3452  CA  PRO B 461      41.961  22.039 158.627  1.00145.82           C
ATOM   3453  CD  PRO B 461      41.061  21.863 156.422  1.00145.82           C
ATOM   3454  CB  PRO B 461      41.019  23.230 158.428  1.00145.82           C
ATOM   3455  CG  PRO B 461      40.183  22.867 157.185  1.00145.82           C
ATOM   3456  C   PRO B 461      41.829  21.333 159.941  1.00145.82           C
ATOM   3457  O   PRO B 461      42.546  21.685 160.876  1.00145.82           O
ATOM   3458  N   HIS B 462      40.932  20.335 160.039  1.00103.91           N
ATOM   3459  CA  HIS B 462      40.728  19.635 161.274  1.00103.91           C
ATOM   3460  ND1 HIS B 462      38.511  18.248 163.434  1.00103.91           N
ATOM   3461  CG  HIS B 462      39.371  17.832 162.441  1.00103.91           C
ATOM   3462  CB  HIS B 462      39.612  18.582 161.166  1.00103.91           C
ATOM   3463  NE2 HIS B 462      39.392  16.325 164.120  1.00103.91           N
ATOM   3464  CD2 HIS B 462      39.900  16.657 162.877  1.00103.91           C
ATOM   3465  CE1 HIS B 462      38.562  17.310 164.412  1.00103.91           C
ATOM   3466  C   HIS B 462      41.987  18.916 161.627  1.00103.91           C
ATOM   3467  O   HIS B 462      42.471  18.994 162.756  1.00103.91           O
ATOM   3468  N   ILE B 463      42.570  18.210 160.645  1.00130.87           N
ATOM   3469  CA  ILE B 463      43.755  17.450 160.898  1.00130.87           C
ATOM   3470  CB  ILE B 463      44.188  16.638 159.701  1.00130.87           C
ATOM   3471  CG1 ILE B 463      45.243  15.581 160.080  1.00130.87           C
ATOM   3472  CG2 ILE B 463      44.636  17.602 158.591  1.00130.87           C
ATOM   3473  CD1 ILE B 463      46.583  16.147 160.549  1.00130.87           C
ATOM   3474  C   ILE B 463      44.841  18.405 161.288  1.00130.87           C
ATOM   3475  O   ILE B 463      45.628  18.127 162.190  1.00130.87           O
ATOM   3476  N   GLY B 464      44.913  19.561 160.605  1.00 30.37           N
ATOM   3477  CA  GLY B 464      45.959  20.518 160.830  1.00 30.37           C
ATOM   3478  C   GLY B 464      45.898  21.137 162.196  1.00 30.37           C
ATOM   3479  O   GLY B 464      46.927  21.312 162.845  1.00 30.37           O
ATOM   3480  N   ALA B 465      44.691  21.500 162.666  1.00 34.33           N
ATOM   3481  CA  ALA B 465      44.555  22.181 163.925  1.00 34.33           C
ATOM   3482  CB  ALA B 465      43.096  22.549 164.248  1.00 34.33           C
ATOM   3483  C   ALA B 465      45.050  21.302 165.032  1.00 34.33           C
ATOM   3484  O   ALA B 465      45.678  21.776 165.978  1.00 34.33           O
ATOM   3485  N   ILE B 466      44.762  19.991 164.948  1.00 80.16           N
ATOM   3486  CA  ILE B 466      45.158  19.078 165.983  1.00 80.16           C
ATOM   3487  CB  ILE B 466      44.676  17.679 165.733  1.00 80.16           C
ATOM   3488  CG1 ILE B 466      43.139  17.640 165.701  1.00 80.16           C
ATOM   3489  CG2 ILE B 466      45.292  16.767 166.807  1.00 80.16           C
ATOM   3490  CD1 ILE B 466      42.491  18.091 167.010  1.00 80.16           C
ATOM   3491  C   ILE B 466      46.652  19.029 166.055  1.00 80.16           C
ATOM   3492  O   ILE B 466      47.232  19.065 167.140  1.00 80.16           O
ATOM   3493  N   VAL B 467      47.319  18.948 164.891  1.00 23.77           N
ATOM   3494  CA  VAL B 467      48.750  18.853 164.865  1.00 23.77           C
ATOM   3495  CB  VAL B 467      49.297  18.721 163.474  1.00 23.77           C
ATOM   3496  CG1 VAL B 467      50.833  18.734 163.548  1.00 23.77           C
ATOM   3497  CG2 VAL B 467      48.714  17.448 162.837  1.00 23.77           C
ATOM   3498  C   VAL B 467      49.331  20.099 165.455  1.00 23.77           C
ATOM   3499  O   VAL B 467      50.278  20.041 166.239  1.00 23.77           O
ATOM   3500  N   GLY B 468      48.769  21.267 165.093  1.00 23.02           N
ATOM   3501  CA  GLY B 468      49.305  22.518 165.549  1.00 23.02           C
ATOM   3502  C   GLY B 468      49.205  22.621 167.038  1.00 23.02           C
ATOM   3503  O   GLY B 468      50.143  23.066 167.699  1.00 23.02           O
ATOM   3504  N   ALA B 469      48.055  22.223 167.610  1.00 30.97           N
ATOM   3505  CA  ALA B 469      47.867  22.349 169.025  1.00 30.97           C
ATOM   3506  CB  ALA B 469      46.455  21.941 169.456  1.00 30.97           C
ATOM   3507  C   ALA B 469      48.850  21.476 169.741  1.00 30.97           C
ATOM   3508  O   ALA B 469      49.457  21.887 170.730  1.00 30.97           O
ATOM   3509  N   TRP B 470      49.047  20.245 169.239  1.00 37.95           N
ATOM   3510  CA  TRP B 470      49.932  19.310 169.869  1.00 37.95           C
ATOM   3511  CB  TRP B 470      49.962  17.955 169.142  1.00 37.95           C
ATOM   3512  CG  TRP B 470      50.902  16.941 169.750  1.00 37.95           C
ATOM   3513  CD2 TRP B 470      52.249  16.733 169.299  1.00 37.95           C
ATOM   3514  CD1 TRP B 470      50.694  16.060 170.771  1.00 37.95           C
ATOM   3515  NE1 TRP B 470      51.831  15.317 170.986  1.00 37.95           N
ATOM   3516  CE2 TRP B 470      52.795  15.720 170.087  1.00 37.95           C
ATOM   3517  CE3 TRP B 470      52.970  17.336 168.309  1.00 37.95           C
ATOM   3518  CZ2 TRP B 470      54.078  15.293 169.894  1.00 37.95           C
ATOM   3519  CZ3 TRP B 470      54.264  16.904 168.119  1.00 37.95           C
ATOM   3520  CH2 TRP B 470      54.807  15.902 168.896  1.00 37.95           C
ATOM   3521  C   TRP B 470      51.324  19.858 169.858  1.00 37.95           C
ATOM   3522  O   TRP B 470      52.024  19.823 170.868  1.00 37.95           O
ATOM   3523  N   LEU B 471      51.749  20.408 168.708  1.00 75.67           N
ATOM   3524  CA  LEU B 471      53.095  20.876 168.545  1.00 75.67           C
ATOM   3525  CB  LEU B 471      53.359  21.392 167.114  1.00 75.67           C
ATOM   3526  CG  LEU B 471      54.790  21.903 166.831  1.00 75.67           C
ATOM   3527  CD1 LEU B 471      55.087  23.255 167.502  1.00 75.67           C
ATOM   3528  CD2 LEU B 471      55.832  20.826 167.176  1.00 75.67           C
ATOM   3529  C   LEU B 471      53.364  21.984 169.515  1.00 75.67           C
ATOM   3530  O   LEU B 471      54.448  22.055 170.090  1.00 75.67           O
ATOM   3531  N   TYR B 472      52.387  22.882 169.727  1.00 54.28           N
ATOM   3532  CA  TYR B 472      52.616  24.022 170.570  1.00 54.28           C
ATOM   3533  CB  TYR B 472      51.381  24.942 170.632  1.00 54.28           C
ATOM   3534  CG  TYR B 472      51.654  26.116 171.514  1.00 54.28           C
ATOM   3535  CD1 TYR B 472      52.241  27.253 171.006  1.00 54.28           C
ATOM   3536  CD2 TYR B 472      51.314  26.087 172.848  1.00 54.28           C
ATOM   3537  CE1 TYR B 472      52.489  28.340 171.812  1.00 54.28           C
ATOM   3538  CE2 TYR B 472      51.560  27.171 173.660  1.00 54.28           C
ATOM   3539  CZ  TYR B 472      52.149  28.300 173.142  1.00 54.28           C
ATOM   3540  OH  TYR B 472      52.402  29.412 173.974  1.00 54.28           O
ATOM   3541  C   TYR B 472      52.914  23.568 171.966  1.00 54.28           C
ATOM   3542  O   TYR B 472      53.895  24.000 172.570  1.00 54.28           O
ATOM   3543  N   THR B 473      52.093  22.654 172.513  1.00104.95           N
ATOM   3544  CA  THR B 473      52.294  22.265 173.878  1.00104.95           C
ATOM   3545  CB  THR B 473      51.223  21.337 174.385  1.00104.95           C
ATOM   3546  OG1 THR B 473      51.411  21.084 175.769  1.00104.95           O
ATOM   3547  CG2 THR B 473      51.252  20.023 173.586  1.00104.95           C
ATOM   3548  C   THR B 473      53.624  21.601 174.044  1.00104.95           C
ATOM   3549  O   THR B 473      54.362  21.911 174.978  1.00104.95           O
ATOM   3550  N   LEU B 474      53.968  20.653 173.154  1.00132.84           N
ATOM   3551  CA  LEU B 474      55.208  19.952 173.318  1.00132.84           C
ATOM   3552  CB  LEU B 474      55.343  18.764 172.350  1.00132.84           C
ATOM   3553  CG  LEU B 474      56.666  17.991 172.503  1.00132.84           C
ATOM   3554  CD1 LEU B 474      56.770  17.330 173.887  1.00132.84           C
ATOM   3555  CD2 LEU B 474      56.866  16.993 171.351  1.00132.84           C
ATOM   3556  C   LEU B 474      56.385  20.853 173.079  1.00132.84           C
ATOM   3557  O   LEU B 474      57.298  20.926 173.899  1.00132.84           O
ATOM   3558  N   ALA B 475      56.385  21.552 171.927  1.00 62.50           N
ATOM   3559  CA  ALA B 475      57.482  22.368 171.478  1.00 62.50           C
ATOM   3560  CB  ALA B 475      57.319  22.811 170.015  1.00 62.50           C
ATOM   3561  C   ALA B 475      57.700  23.612 172.286  1.00 62.50           C
ATOM   3562  O   ALA B 475      58.843  23.956 172.588  1.00 62.50           O
ATOM   3563  N   VAL B 476      56.625  24.338 172.656  1.00154.56           N
ATOM   3564  CA  VAL B 476      56.866  25.609 173.277  1.00154.56           C
ATOM   3565  CB  VAL B 476      56.302  26.753 172.488  1.00154.56           C
ATOM   3566  CG1 VAL B 476      54.778  26.592 172.421  1.00154.56           C
ATOM   3567  CG2 VAL B 476      56.759  28.070 173.139  1.00154.56           C
ATOM   3568  C   VAL B 476      56.249  25.669 174.638  1.00154.56           C
ATOM   3569  O   VAL B 476      56.837  26.224 175.565  1.00154.56           O
ATOM   3570  N   GLU B 477      55.049  25.087 174.798  1.00113.60           N
ATOM   3571  CA  GLU B 477      54.341  25.169 176.042  1.00113.60           C
ATOM   3572  CB  GLU B 477      52.975  24.460 175.990  1.00113.60           C
ATOM   3573  CG  GLU B 477      52.056  24.781 177.173  1.00113.60           C
ATOM   3574  CD  GLU B 477      52.543  24.020 178.399  1.00113.60           C
ATOM   3575  OE1 GLU B 477      53.186  22.952 178.218  1.00113.60           O
ATOM   3576  OE2 GLU B 477      52.277  24.499 179.533  1.00113.60           O
ATOM   3577  C   GLU B 477      55.149  24.525 177.116  1.00113.60           C
ATOM   3578  O   GLU B 477      55.256  25.044 178.226  1.00113.60           O
ATOM   3579  N   LEU B 478      55.769  23.380 176.799  1.00 53.14           N
ATOM   3580  CA  LEU B 478      56.496  22.649 177.788  1.00 53.14           C
ATOM   3581  CB  LEU B 478      57.093  21.339 177.246  1.00 53.14           C
ATOM   3582  CG  LEU B 478      56.025  20.322 176.806  1.00 53.14           C
ATOM   3583  CD1 LEU B 478      56.666  19.017 176.307  1.00 53.14           C
ATOM   3584  CD2 LEU B 478      54.983  20.091 177.912  1.00 53.14           C
ATOM   3585  C   LEU B 478      57.620  23.493 178.290  1.00 53.14           C
ATOM   3586  O   LEU B 478      57.933  23.465 179.479  1.00 53.14           O
ATOM   3587  N   HIS B 479      58.261  24.279 177.406  1.00116.07           N
ATOM   3588  CA  HIS B 479      59.413  25.003 177.851  1.00116.07           C
ATOM   3589  ND1 HIS B 479      61.481  23.608 174.990  1.00116.07           N
ATOM   3590  CG  HIS B 479      60.914  23.813 176.227  1.00116.07           C
ATOM   3591  CB  HIS B 479      60.460  25.148 176.737  1.00116.07           C
ATOM   3592  NE2 HIS B 479      61.401  21.623 175.987  1.00116.07           N
ATOM   3593  CD2 HIS B 479      60.873  22.590 176.824  1.00116.07           C
ATOM   3594  CE1 HIS B 479      61.753  22.282 174.898  1.00116.07           C
ATOM   3595  C   HIS B 479      59.029  26.379 178.295  1.00116.07           C
ATOM   3596  O   HIS B 479      59.687  27.354 177.938  1.00116.07           O
ATOM   3597  N   TRP B 480      57.973  26.500 179.119  1.00155.96           N
ATOM   3598  CA  TRP B 480      57.607  27.782 179.646  1.00155.96           C
ATOM   3599  CB  TRP B 480      56.115  28.128 179.506  1.00155.96           C
ATOM   3600  CG  TRP B 480      55.717  28.420 178.087  1.00155.96           C
ATOM   3601  CD2 TRP B 480      56.318  29.468 177.325  1.00155.96           C
ATOM   3602  CD1 TRP B 480      54.843  27.789 177.258  1.00155.96           C
ATOM   3603  NE1 TRP B 480      54.873  28.372 176.013  1.00155.96           N
ATOM   3604  CE2 TRP B 480      55.778  29.410 176.042  1.00155.96           C
ATOM   3605  CE3 TRP B 480      57.253  30.393 177.670  1.00155.96           C
ATOM   3606  CZ2 TRP B 480      56.173  30.283 175.071  1.00155.96           C
ATOM   3607  CZ3 TRP B 480      57.634  31.275 176.694  1.00155.96           C
ATOM   3608  CH2 TRP B 480      57.113  31.226 175.421  1.00155.96           C
ATOM   3609  C   TRP B 480      57.884  27.706 181.142  1.00155.96           C
ATOM   3610  O   TRP B 480      58.684  28.538 181.649  1.00155.96           O
ATOM   3611  OXT TRP B 480      57.289  26.812 181.801  1.00155.96           O
TER    3612      TRP B 480
ATOM   3613  N   GLY C 481      65.579  23.660 174.850  1.00 12.79           N
ATOM   3614  CA  GLY C 481      64.243  24.146 174.440  1.00 12.79           C
ATOM   3615  C   GLY C 481      64.364  25.427 173.682  1.00 12.79           C
ATOM   3616  O   GLY C 481      63.541  25.734 172.822  1.00 12.79           O
ATOM   3617  N   THR C 482      65.397  26.225 174.004  1.00 96.48           N
ATOM   3618  CA  THR C 482      65.603  27.473 173.333  1.00 96.48           C
ATOM   3619  CB  THR C 482      66.696  28.300 173.944  1.00 96.48           C
ATOM   3620  OG1 THR C 482      66.728  29.580 173.332  1.00 96.48           O
ATOM   3621  CG2 THR C 482      68.043  27.582 173.759  1.00 96.48           C
ATOM   3622  C   THR C 482      65.973  27.210 171.906  1.00 96.48           C
ATOM   3623  O   THR C 482      65.563  27.934 171.001  1.00 96.48           O
ATOM   3624  N   PHE C 483      66.773  26.153 171.678  1.00135.87           N
ATOM   3625  CA  PHE C 483      67.258  25.788 170.378  1.00135.87           C
ATOM   3626  CB  PHE C 483      68.140  24.529 170.454  1.00135.87           C
ATOM   3627  CG  PHE C 483      68.626  24.171 169.093  1.00135.87           C
ATOM   3628  CD1 PHE C 483      67.874  23.356 168.279  1.00135.87           C
ATOM   3629  CD2 PHE C 483      69.832  24.646 168.632  1.00135.87           C
ATOM   3630  CE1 PHE C 483      68.317  23.017 167.022  1.00135.87           C
ATOM   3631  CE2 PHE C 483      70.279  24.308 167.377  1.00135.87           C
ATOM   3632  CZ  PHE C 483      69.523  23.494 166.569  1.00135.87           C
ATOM   3633  C   PHE C 483      66.094  25.454 169.501  1.00135.87           C
ATOM   3634  O   PHE C 483      66.037  25.871 168.345  1.00135.87           O
ATOM   3635  N   VAL C 484      65.134  24.674 170.030  1.00 80.40           N
ATOM   3636  CA  VAL C 484      64.015  24.264 169.233  1.00 80.40           C
ATOM   3637  CB  VAL C 484      63.118  23.269 169.918  1.00 80.40           C
ATOM   3638  CG1 VAL C 484      62.395  23.947 171.091  1.00 80.40           C
ATOM   3639  CG2 VAL C 484      62.168  22.673 168.868  1.00 80.40           C
ATOM   3640  C   VAL C 484      63.207  25.466 168.865  1.00 80.40           C
ATOM   3641  O   VAL C 484      62.739  25.588 167.735  1.00 80.40           O
ATOM   3642  N   LEU C 485      63.021  26.392 169.820  1.00 68.20           N
ATOM   3643  CA  LEU C 485      62.230  27.557 169.575  1.00 68.20           C
ATOM   3644  CB  LEU C 485      61.911  28.293 170.887  1.00 68.20           C
ATOM   3645  CG  LEU C 485      61.208  29.636 170.713  1.00 68.20           C
ATOM   3646  CD1 LEU C 485      60.512  30.064 172.008  1.00 68.20           C
ATOM   3647  CD2 LEU C 485      62.237  30.685 170.283  1.00 68.20           C
ATOM   3648  C   LEU C 485      62.884  28.423 168.537  1.00 68.20           C
ATOM   3649  O   LEU C 485      62.206  28.999 167.687  1.00 68.20           O
ATOM   3650  N   VAL C 486      64.221  28.545 168.574  1.00 40.21           N
ATOM   3651  CA  VAL C 486      64.927  29.347 167.612  1.00 40.21           C
ATOM   3652  CB  VAL C 486      66.398  29.408 167.889  1.00 40.21           C
ATOM   3653  CG1 VAL C 486      67.063  30.221 166.770  1.00 40.21           C
ATOM   3654  CG2 VAL C 486      66.611  29.989 169.296  1.00 40.21           C
ATOM   3655  C   VAL C 486      64.745  28.738 166.255  1.00 40.21           C
ATOM   3656  O   VAL C 486      64.669  29.446 165.250  1.00 40.21           O
ATOM   3657  N   LEU C 487      64.718  27.394 166.189  1.00 94.10           N
ATOM   3658  CA  LEU C 487      64.570  26.716 164.932  1.00 94.10           C
ATOM   3659  CB  LEU C 487      64.696  25.183 165.095  1.00 94.10           C
ATOM   3660  CG  LEU C 487      64.777  24.331 163.803  1.00 94.10           C
ATOM   3661  CD1 LEU C 487      64.901  22.841 164.159  1.00 94.10           C
ATOM   3662  CD2 LEU C 487      63.618  24.576 162.822  1.00 94.10           C
ATOM   3663  C   LEU C 487      63.213  27.031 164.372  1.00 94.10           C
ATOM   3664  O   LEU C 487      63.087  27.363 163.195  1.00 94.10           O
ATOM   3665  N   PHE C 488      62.158  26.926 165.206  1.00 48.17           N
ATOM   3666  CA  PHE C 488      60.809  27.149 164.761  1.00 48.17           C
ATOM   3667  CB  PHE C 488      59.745  26.762 165.804  1.00 48.17           C
ATOM   3668  CG  PHE C 488      59.637  25.275 165.819  1.00 48.17           C
ATOM   3669  CD1 PHE C 488      60.514  24.506 166.547  1.00 48.17           C
ATOM   3670  CD2 PHE C 488      58.645  24.651 165.098  1.00 48.17           C
ATOM   3671  CE1 PHE C 488      60.401  23.135 166.551  1.00 48.17           C
ATOM   3672  CE2 PHE C 488      58.528  23.281 165.099  1.00 48.17           C
ATOM   3673  CZ  PHE C 488      59.409  22.520 165.827  1.00 48.17           C
ATOM   3674  C   PHE C 488      60.578  28.584 164.401  1.00 48.17           C
ATOM   3675  O   PHE C 488      59.943  28.884 163.392  1.00 48.17           O
ATOM   3676  N   GLY C 489      61.063  29.526 165.224  1.00 35.99           N
ATOM   3677  CA  GLY C 489      60.790  30.906 164.943  1.00 35.99           C
ATOM   3678  C   GLY C 489      61.416  31.321 163.652  1.00 35.99           C
ATOM   3679  O   GLY C 489      60.795  32.020 162.856  1.00 35.99           O
ATOM   3680  N   ASN C 490      62.677  30.921 163.422  1.00 90.77           N
ATOM   3681  CA  ASN C 490      63.378  31.313 162.232  1.00 90.77           C
ATOM   3682  CB  ASN C 490      64.850  30.863 162.230  1.00 90.77           C
ATOM   3683  CG  ASN C 490      65.589  31.629 161.141  1.00 90.77           C
ATOM   3684  OD1 ASN C 490      66.769  31.391 160.891  1.00 90.77           O
ATOM   3685  ND2 ASN C 490      64.883  32.585 160.480  1.00 90.77           N
ATOM   3686  C   ASN C 490      62.701  30.681 161.061  1.00 90.77           C
ATOM   3687  O   ASN C 490      62.619  31.276 159.988  1.00 90.77           O
ATOM   3688  N   THR C 491      62.214  29.439 161.232  1.00101.69           N
ATOM   3689  CA  THR C 491      61.577  28.760 160.142  1.00101.69           C
ATOM   3690  CB  THR C 491      61.269  27.308 160.411  1.00101.69           C
ATOM   3691  OG1 THR C 491      61.064  26.620 159.187  1.00101.69           O
ATOM   3692  CG2 THR C 491      59.991  27.195 161.251  1.00101.69           C
ATOM   3693  C   THR C 491      60.297  29.469 159.812  1.00101.69           C
ATOM   3694  O   THR C 491      59.927  29.567 158.644  1.00101.69           O
ATOM   3695  N   VAL C 492      59.583  29.978 160.838  1.00 55.01           N
ATOM   3696  CA  VAL C 492      58.317  30.635 160.645  1.00 55.01           C
ATOM   3697  CB  VAL C 492      57.677  31.052 161.937  1.00 55.01           C
ATOM   3698  CG1 VAL C 492      56.401  31.850 161.615  1.00 55.01           C
ATOM   3699  CG2 VAL C 492      57.426  29.797 162.788  1.00 55.01           C
ATOM   3700  C   VAL C 492      58.469  31.879 159.804  1.00 55.01           C
ATOM   3701  O   VAL C 492      57.700  32.089 158.869  1.00 55.01           O
ATOM   3702  N   LEU C 493      59.465  32.743 160.087  1.00111.36           N
ATOM   3703  CA  LEU C 493      59.589  33.954 159.312  1.00111.36           C
ATOM   3704  CB  LEU C 493      60.857  34.783 159.560  1.00111.36           C
ATOM   3705  CG  LEU C 493      60.999  35.550 160.870  1.00111.36           C
ATOM   3706  CD1 LEU C 493      61.151  34.623 162.080  1.00111.36           C
ATOM   3707  CD2 LEU C 493      62.157  36.550 160.721  1.00111.36           C
ATOM   3708  C   LEU C 493      59.830  33.581 157.897  1.00111.36           C
ATOM   3709  O   LEU C 493      59.323  34.228 156.984  1.00111.36           O
ATOM   3710  N   ALA C 494      60.683  32.564 157.693  1.00 55.18           N
ATOM   3711  CA  ALA C 494      61.059  32.142 156.379  1.00 55.18           C
ATOM   3712  CB  ALA C 494      62.123  31.030 156.391  1.00 55.18           C
ATOM   3713  C   ALA C 494      59.864  31.610 155.666  1.00 55.18           C
ATOM   3714  O   ALA C 494      59.696  31.873 154.476  1.00 55.18           O
ATOM   3715  N   ILE C 495      58.996  30.852 156.372  1.00119.92           N
ATOM   3716  CA  ILE C 495      57.896  30.275 155.667  1.00119.92           C
ATOM   3717  CB  ILE C 495      57.033  29.347 156.490  1.00119.92           C
ATOM   3718  CG1 ILE C 495      56.096  28.554 155.565  1.00119.92           C
ATOM   3719  CG2 ILE C 495      56.291  30.127 157.585  1.00119.92           C
ATOM   3720  CD1 ILE C 495      55.386  27.397 156.266  1.00119.92           C
ATOM   3721  C   ILE C 495      57.082  31.386 155.109  1.00119.92           C
ATOM   3722  O   ILE C 495      56.891  31.417 153.903  1.00119.92           O
ATOM   3723  N   VAL C 496      56.680  32.375 155.932  1.00 63.36           N
ATOM   3724  CA  VAL C 496      55.865  33.472 155.485  1.00 63.36           C
ATOM   3725  CB  VAL C 496      55.451  34.367 156.615  1.00 63.36           C
ATOM   3726  CG1 VAL C 496      54.665  35.556 156.038  1.00 63.36           C
ATOM   3727  CG2 VAL C 496      54.664  33.529 157.637  1.00 63.36           C
ATOM   3728  C   VAL C 496      56.608  34.332 154.492  1.00 63.36           C
ATOM   3729  O   VAL C 496      56.051  34.788 153.494  1.00 63.36           O
ATOM   3730  N   THR C 497      57.891  34.627 154.753  1.00141.72           N
ATOM   3731  CA  THR C 497      58.613  35.497 153.868  1.00141.72           C
ATOM   3732  CB  THR C 497      59.971  35.853 154.397  1.00141.72           C
ATOM   3733  OG1 THR C 497      60.751  34.681 154.583  1.00141.72           O
ATOM   3734  CG2 THR C 497      59.807  36.613 155.724  1.00141.72           C
ATOM   3735  C   THR C 497      58.803  34.860 152.536  1.00141.72           C
ATOM   3736  O   THR C 497      58.458  35.412 151.491  1.00141.72           O
ATOM   3737  N   PHE C 498      59.340  33.638 152.573  1.00129.89           N
ATOM   3738  CA  PHE C 498      59.662  32.860 151.435  1.00129.89           C
ATOM   3739  CB  PHE C 498      60.454  31.607 151.853  1.00129.89           C
ATOM   3740  CG  PHE C 498      60.663  30.764 150.658  1.00129.89           C
ATOM   3741  CD1 PHE C 498      61.267  31.281 149.545  1.00129.89           C
ATOM   3742  CD2 PHE C 498      60.305  29.441 150.677  1.00129.89           C
ATOM   3743  CE1 PHE C 498      61.461  30.493 148.443  1.00129.89           C
ATOM   3744  CE2 PHE C 498      60.495  28.645 149.575  1.00129.89           C
ATOM   3745  CZ  PHE C 498      61.070  29.178 148.449  1.00129.89           C
ATOM   3746  C   PHE C 498      58.423  32.507 150.727  1.00129.89           C
ATOM   3747  O   PHE C 498      58.519  32.511 149.518  1.00129.89           O
ATOM   3748  N   ASP C 499      57.289  32.184 151.413  1.00173.49           N
ATOM   3749  CA  ASP C 499      56.040  31.771 150.796  1.00173.49           C
ATOM   3750  CB  ASP C 499      55.065  30.954 151.676  1.00173.49           C
ATOM   3751  CG  ASP C 499      54.480  31.759 152.802  1.00173.49           C
ATOM   3752  OD1 ASP C 499      54.481  33.008 152.706  1.00173.49           O
ATOM   3753  OD2 ASP C 499      54.059  31.138 153.815  1.00173.49           O
ATOM   3754  C   ASP C 499      55.306  32.880 150.114  1.00173.49           C
ATOM   3755  O   ASP C 499      54.543  32.646 149.178  1.00173.49           O
ATOM   3756  N   ARG C 500      55.458  34.121 150.572  1.00192.78           N
ATOM   3757  CA  ARG C 500      54.843  35.195 149.865  1.00192.78           C
ATOM   3758  CB  ARG C 500      54.829  36.514 150.664  1.00192.78           C
ATOM   3759  CG  ARG C 500      56.206  37.044 151.080  1.00192.78           C
ATOM   3760  CD  ARG C 500      57.000  37.709 149.953  1.00192.78           C
ATOM   3761  NE  ARG C 500      56.272  38.944 149.551  1.00192.78           N
ATOM   3762  CZ  ARG C 500      56.960  39.993 149.014  1.00192.78           C
ATOM   3763  NH1 ARG C 500      58.317  39.921 148.878  1.00192.78           N
ATOM   3764  NH2 ARG C 500      56.294  41.115 148.613  1.00192.78           N
ATOM   3765  C   ARG C 500      55.595  35.405 148.586  1.00192.78           C
ATOM   3766  O   ARG C 500      55.007  35.735 147.562  1.00192.78           O
ATOM   3767  N   ALA C 501      56.930  35.228 148.610  1.00 96.55           N
ATOM   3768  CA  ALA C 501      57.736  35.490 147.451  1.00 96.55           C
ATOM   3769  CB  ALA C 501      59.239  35.305 147.723  1.00 96.55           C
ATOM   3770  C   ALA C 501      57.373  34.569 146.314  1.00 96.55           C
ATOM   3771  O   ALA C 501      57.265  35.073 145.198  1.00 96.55           O
ATOM   3772  N   PRO C 502      57.227  33.263 146.438  1.00183.73           N
ATOM   3773  CA  PRO C 502      56.853  32.502 145.323  1.00183.73           C
ATOM   3774  CD  PRO C 502      56.751  32.552 147.553  1.00183.73           C
ATOM   3775  CB  PRO C 502      56.739  31.045 145.738  1.00183.73           C
ATOM   3776  CG  PRO C 502      56.139  31.218 147.117  1.00183.73           C
ATOM   3777  C   PRO C 502      55.492  32.954 144.903  1.00183.73           C
ATOM   3778  O   PRO C 502      55.221  32.894 143.713  1.00183.73           O
ATOM   3779  N   ASN C 503      54.602  33.375 145.833  1.00 76.07           N
ATOM   3780  CA  ASN C 503      53.297  33.783 145.405  1.00 76.07           C
ATOM   3781  CB  ASN C 503      52.343  34.135 146.554  1.00 76.07           C
ATOM   3782  CG  ASN C 503      51.911  32.793 147.119  1.00 76.07           C
ATOM   3783  OD1 ASN C 503      52.749  31.989 147.517  1.00 76.07           O
ATOM   3784  ND2 ASN C 503      50.578  32.523 147.128  1.00 76.07           N
ATOM   3785  C   ASN C 503      53.475  34.954 144.498  1.00 76.07           C
ATOM   3786  O   ASN C 503      52.823  35.059 143.461  1.00 76.07           O
ATOM   3787  N   LEU C 504      54.391  35.866 144.856  1.00 76.49           N
ATOM   3788  CA  LEU C 504      54.630  37.010 144.031  1.00 76.49           C
ATOM   3789  CB  LEU C 504      55.694  37.932 144.657  1.00 76.49           C
ATOM   3790  CG  LEU C 504      56.032  39.197 143.847  1.00 76.49           C
ATOM   3791  CD1 LEU C 504      54.855  40.181 143.812  1.00 76.49           C
ATOM   3792  CD2 LEU C 504      57.326  39.849 144.359  1.00 76.49           C
ATOM   3793  C   LEU C 504      55.160  36.543 142.705  1.00 76.49           C
ATOM   3794  O   LEU C 504      54.648  36.935 141.658  1.00 76.49           O
ATOM   3795  N   GLY C 505      56.216  35.698 142.712  1.00 80.83           N
ATOM   3796  CA  GLY C 505      56.824  35.289 141.472  1.00 80.83           C
ATOM   3797  C   GLY C 505      56.011  34.336 140.617  1.00 80.83           C
ATOM   3798  O   GLY C 505      55.773  34.619 139.444  1.00 80.83           O
ATOM   3799  N   TYR C 506      55.630  33.144 141.141  1.00194.01           N
ATOM   3800  CA  TYR C 506      54.892  32.187 140.338  1.00194.01           C
ATOM   3801  CB  TYR C 506      54.996  30.710 140.772  1.00194.01           C
ATOM   3802  CG  TYR C 506      54.072  30.018 139.817  1.00194.01           C
ATOM   3803  CD1 TYR C 506      54.437  29.881 138.503  1.00194.01           C
ATOM   3804  CD2 TYR C 506      52.805  29.602 140.179  1.00194.01           C
ATOM   3805  CE1 TYR C 506      53.609  29.269 137.591  1.00194.01           C
ATOM   3806  CE2 TYR C 506      51.967  28.989 139.279  1.00194.01           C
ATOM   3807  CZ  TYR C 506      52.373  28.814 137.980  1.00194.01           C
ATOM   3808  OH  TYR C 506      51.520  28.186 137.048  1.00194.01           O
ATOM   3809  C   TYR C 506      53.418  32.462 140.262  1.00194.01           C
ATOM   3810  O   TYR C 506      52.776  32.285 139.227  1.00194.01           O
ATOM   3811  N   ALA C 507      52.841  32.766 141.433  1.00135.21           N
ATOM   3812  CA  ALA C 507      51.442  32.967 141.698  1.00135.21           C
ATOM   3813  CB  ALA C 507      51.107  32.939 143.200  1.00135.21           C
ATOM   3814  C   ALA C 507      50.884  34.243 141.123  1.00135.21           C
ATOM   3815  O   ALA C 507      49.682  34.316 140.879  1.00135.21           O
ATOM   3816  N   ALA C 508      51.718  35.289 140.928  1.00276.28           N
ATOM   3817  CA  ALA C 508      51.303  36.586 140.435  1.00276.28           C
ATOM   3818  CB  ALA C 508      50.421  36.486 139.178  1.00276.28           C
ATOM   3819  C   ALA C 508      50.567  37.458 141.441  1.00276.28           C
ATOM   3820  O   ALA C 508      49.703  38.247 141.059  1.00276.28           O
ATOM   3821  N   ALA C 509      50.888  37.357 142.751  1.00122.37           N
ATOM   3822  CA  ALA C 509      50.354  38.218 143.793  1.00122.37           C
ATOM   3823  CB  ALA C 509      50.333  37.541 145.172  1.00122.37           C
ATOM   3824  C   ALA C 509      51.239  39.463 143.939  1.00122.37           C
ATOM   3825  O   ALA C 509      52.245  39.572 143.244  1.00122.37           O
ATOM   3826  N   PHE C 510      50.866  40.466 144.801  1.00152.61           N
ATOM   3827  CA  PHE C 510      51.684  41.656 145.070  1.00152.61           C
ATOM   3828  CB  PHE C 510      51.138  42.929 144.401  1.00152.61           C
ATOM   3829  CG  PHE C 510      51.920  44.083 144.926  1.00152.61           C
ATOM   3830  CD1 PHE C 510      53.139  44.421 144.385  1.00152.61           C
ATOM   3831  CD2 PHE C 510      51.425  44.829 145.971  1.00152.61           C
ATOM   3832  CE1 PHE C 510      53.851  45.488 144.881  1.00152.61           C
ATOM   3833  CE2 PHE C 510      52.132  45.897 146.471  1.00152.61           C
ATOM   3834  CZ  PHE C 510      53.349  46.228 145.925  1.00152.61           C
ATOM   3835  C   PHE C 510      51.727  41.940 146.570  1.00152.61           C
ATOM   3836  O   PHE C 510      50.656  42.033 147.168  1.00152.61           O
ATOM   3837  N   TRP C 511      52.926  42.163 147.220  1.00188.93           N
ATOM   3838  CA  TRP C 511      52.870  42.247 148.683  1.00188.93           C
ATOM   3839  CB  TRP C 511      52.676  40.854 149.319  1.00188.93           C
ATOM   3840  CG  TRP C 511      51.428  40.101 148.928  1.00188.93           C
ATOM   3841  CD2 TRP C 511      50.139  40.278 149.535  1.00188.93           C
ATOM   3842  CD1 TRP C 511      51.271  39.154 147.958  1.00188.93           C
ATOM   3843  NE1 TRP C 511      49.965  38.727 147.925  1.00188.93           N
ATOM   3844  CE2 TRP C 511      49.257  39.411 148.890  1.00188.93           C
ATOM   3845  CE3 TRP C 511      49.725  41.092 150.550  1.00188.93           C
ATOM   3846  CZ2 TRP C 511      47.942  39.344 149.252  1.00188.93           C
ATOM   3847  CZ3 TRP C 511      48.398  41.025 150.910  1.00188.93           C
ATOM   3848  CH2 TRP C 511      47.524  40.168 150.274  1.00188.93           C
ATOM   3849  C   TRP C 511      54.120  42.780 149.468  1.00188.93           C
ATOM   3850  O   TRP C 511      54.978  43.442 148.883  1.00188.93           O
ATOM   3851  N   GLY C 512      54.191  42.474 150.843  1.00271.51           N
ATOM   3852  CA  GLY C 512      55.086  42.842 151.998  1.00271.51           C
ATOM   3853  C   GLY C 512      56.085  41.739 152.621  1.00271.51           C
ATOM   3854  O   GLY C 512      56.849  41.195 151.827  1.00271.51           O
ATOM   3855  N   TRP C 513      56.187  41.437 154.024  1.00445.18           N
ATOM   3856  CA  TRP C 513      57.192  40.543 154.736  1.00445.18           C
ATOM   3857  CB  TRP C 513      58.612  40.909 154.263  1.00445.18           C
ATOM   3858  CG  TRP C 513      59.766  40.208 154.942  1.00445.18           C
ATOM   3859  CD2 TRP C 513      60.609  39.228 154.316  1.00445.18           C
ATOM   3860  CD1 TRP C 513      60.289  40.425 156.183  1.00445.18           C
ATOM   3861  NE1 TRP C 513      61.397  39.634 156.374  1.00445.18           N
ATOM   3862  CE2 TRP C 513      61.609  38.896 155.230  1.00445.18           C
ATOM   3863  CE3 TRP C 513      60.563  38.661 153.076  1.00445.18           C
ATOM   3864  CZ2 TRP C 513      62.578  37.987 154.918  1.00445.18           C
ATOM   3865  CZ3 TRP C 513      61.538  37.739 152.768  1.00445.18           C
ATOM   3866  CH2 TRP C 513      62.525  37.408 153.671  1.00445.18           C
ATOM   3867  C   TRP C 513      57.266  40.661 156.296  1.00445.18           C
ATOM   3868  O   TRP C 513      57.349  39.675 157.032  1.00445.18           O
ATOM   3869  N   ALA C 514      57.284  41.889 156.861  1.00122.52           N
ATOM   3870  CA  ALA C 514      57.597  42.256 158.239  1.00122.52           C
ATOM   3871  CB  ALA C 514      57.420  43.765 158.359  1.00122.52           C
ATOM   3872  C   ALA C 514      56.742  41.618 159.312  1.00122.52           C
ATOM   3873  O   ALA C 514      57.244  41.242 160.375  1.00122.52           O
ATOM   3874  N   LEU C 515      55.428  41.492 159.086  1.00146.86           N
ATOM   3875  CA  LEU C 515      54.518  40.988 160.082  1.00146.86           C
ATOM   3876  CB  LEU C 515      53.057  41.035 159.588  1.00146.86           C
ATOM   3877  CG  LEU C 515      51.988  40.677 160.641  1.00146.86           C
ATOM   3878  CD1 LEU C 515      51.994  39.184 160.999  1.00146.86           C
ATOM   3879  CD2 LEU C 515      52.109  41.590 161.872  1.00146.86           C
ATOM   3880  C   LEU C 515      54.882  39.570 160.422  1.00146.86           C
ATOM   3881  O   LEU C 515      54.678  39.115 161.546  1.00146.86           O
ATOM   3882  N   ALA C 516      55.426  38.816 159.454  1.00 37.07           N
ATOM   3883  CA  ALA C 516      55.760  37.438 159.694  1.00 37.07           C
ATOM   3884  CB  ALA C 516      56.371  36.752 158.460  1.00 37.07           C
ATOM   3885  C   ALA C 516      56.768  37.355 160.798  1.00 37.07           C
ATOM   3886  O   ALA C 516      56.713  36.451 161.631  1.00 37.07           O
ATOM   3887  N   LEU C 517      57.730  38.293 160.825  1.00106.11           N
ATOM   3888  CA  LEU C 517      58.748  38.299 161.837  1.00106.11           C
ATOM   3889  CB  LEU C 517      59.775  39.432 161.619  1.00106.11           C
ATOM   3890  CG  LEU C 517      60.852  39.594 162.719  1.00106.11           C
ATOM   3891  CD1 LEU C 517      60.302  40.281 163.981  1.00106.11           C
ATOM   3892  CD2 LEU C 517      61.530  38.254 163.040  1.00106.11           C
ATOM   3893  C   LEU C 517      58.104  38.505 163.172  1.00106.11           C
ATOM   3894  O   LEU C 517      58.479  37.858 164.149  1.00106.11           O
ATOM   3895  N   THR C 518      57.105  39.405 163.254  1.00118.55           N
ATOM   3896  CA  THR C 518      56.520  39.700 164.532  1.00118.55           C
ATOM   3897  CB  THR C 518      55.447  40.753 164.505  1.00118.55           C
ATOM   3898  OG1 THR C 518      54.304  40.290 163.803  1.00118.55           O
ATOM   3899  CG2 THR C 518      56.008  42.013 163.831  1.00118.55           C
ATOM   3900  C   THR C 518      55.889  38.460 165.091  1.00118.55           C
ATOM   3901  O   THR C 518      55.974  38.193 166.287  1.00118.55           O
ATOM   3902  N   LEU C 519      55.225  37.661 164.242  1.00 95.57           N
ATOM   3903  CA  LEU C 519      54.563  36.476 164.713  1.00 95.57           C
ATOM   3904  CB  LEU C 519      53.795  35.767 163.574  1.00 95.57           C
ATOM   3905  CG  LEU C 519      52.862  34.593 163.963  1.00 95.57           C
ATOM   3906  CD1 LEU C 519      52.187  34.016 162.709  1.00 95.57           C
ATOM   3907  CD2 LEU C 519      53.560  33.490 164.777  1.00 95.57           C
ATOM   3908  C   LEU C 519      55.600  35.541 165.255  1.00 95.57           C
ATOM   3909  O   LEU C 519      55.388  34.893 166.279  1.00 95.57           O
ATOM   3910  N   GLY C 520      56.754  35.444 164.571  1.00 34.85           N
ATOM   3911  CA  GLY C 520      57.787  34.536 164.977  1.00 34.85           C
ATOM   3912  C   GLY C 520      58.277  34.920 166.337  1.00 34.85           C
ATOM   3913  O   GLY C 520      58.616  34.057 167.145  1.00 34.85           O
ATOM   3914  N   VAL C 521      58.395  36.234 166.607  1.00122.25           N
ATOM   3915  CA  VAL C 521      58.864  36.638 167.898  1.00122.25           C
ATOM   3916  CB  VAL C 521      59.373  38.051 167.966  1.00122.25           C
ATOM   3917  CG1 VAL C 521      60.678  38.117 167.154  1.00122.25           C
ATOM   3918  CG2 VAL C 521      58.315  39.008 167.424  1.00122.25           C
ATOM   3919  C   VAL C 521      57.837  36.356 168.960  1.00122.25           C
ATOM   3920  O   VAL C 521      58.181  35.931 170.061  1.00122.25           O
ATOM   3921  N   LEU C 522      56.539  36.545 168.656  1.00 69.86           N
ATOM   3922  CA  LEU C 522      55.512  36.320 169.639  1.00 69.86           C
ATOM   3923  CB  LEU C 522      54.093  36.535 169.081  1.00 69.86           C
ATOM   3924  CG  LEU C 522      53.739  38.001 168.789  1.00 69.86           C
ATOM   3925  CD1 LEU C 522      52.311  38.131 168.235  1.00 69.86           C
ATOM   3926  CD2 LEU C 522      53.948  38.866 170.039  1.00 69.86           C
ATOM   3927  C   LEU C 522      55.563  34.894 170.091  1.00 69.86           C
ATOM   3928  O   LEU C 522      55.353  34.603 171.268  1.00 69.86           O
ATOM   3929  N   VAL C 523      55.790  33.957 169.153  1.00137.81           N
ATOM   3930  CA  VAL C 523      55.798  32.569 169.514  1.00137.81           C
ATOM   3931  CB  VAL C 523      55.779  31.642 168.329  1.00137.81           C
ATOM   3932  CG1 VAL C 523      54.480  31.889 167.543  1.00137.81           C
ATOM   3933  CG2 VAL C 523      57.059  31.832 167.502  1.00137.81           C
ATOM   3934  C   VAL C 523      56.986  32.209 170.370  1.00137.81           C
ATOM   3935  O   VAL C 523      56.875  31.430 171.312  1.00137.81           O
ATOM   3936  N   ALA C 524      58.169  32.686 169.957  1.00107.44           N
ATOM   3937  CA  ALA C 524      59.501  32.488 170.475  1.00107.44           C
ATOM   3938  CB  ALA C 524      60.515  32.867 169.385  1.00107.44           C
ATOM   3939  C   ALA C 524      59.932  33.250 171.698  1.00107.44           C
ATOM   3940  O   ALA C 524      60.714  32.745 172.502  1.00107.44           O
ATOM   3941  N   GLY C 525      59.483  34.506 171.854  1.00 50.42           N
ATOM   3942  CA  GLY C 525      60.109  35.392 172.799  1.00 50.42           C
ATOM   3943  C   GLY C 525      60.128  34.835 174.176  1.00 50.42           C
ATOM   3944  O   GLY C 525      61.133  34.941 174.878  1.00 50.42           O
ATOM   3945  N   GLY C 526      59.030  34.210 174.609  1.00 60.25           N
ATOM   3946  CA  GLY C 526      59.010  33.773 175.962  1.00 60.25           C
ATOM   3947  C   GLY C 526      60.106  32.785 176.231  1.00 60.25           C
ATOM   3948  O   GLY C 526      60.677  32.795 177.320  1.00 60.25           O
ATOM   3949  N   VAL C 527      60.332  31.818 175.317  1.00 81.86           N
ATOM   3950  CA  VAL C 527      61.338  30.829 175.596  1.00 81.86           C
ATOM   3951  CB  VAL C 527      61.128  29.553 174.839  1.00 81.86           C
ATOM   3952  CG1 VAL C 527      62.269  28.581 175.183  1.00 81.86           C
ATOM   3953  CG2 VAL C 527      59.726  29.018 175.175  1.00 81.86           C
ATOM   3954  C   VAL C 527      62.764  31.258 175.363  1.00 81.86           C
ATOM   3955  O   VAL C 527      63.564  31.297 176.295  1.00 81.86           O
ATOM   3956  N   SER C 528      63.121  31.554 174.091  1.00 85.41           N
ATOM   3957  CA  SER C 528      64.486  31.843 173.724  1.00 85.41           C
ATOM   3958  CB  SER C 528      64.855  31.372 172.308  1.00 85.41           C
ATOM   3959  OG  SER C 528      64.277  32.238 171.346  1.00 85.41           O
ATOM   3960  C   SER C 528      64.850  33.294 173.788  1.00 85.41           C
ATOM   3961  O   SER C 528      66.028  33.622 173.917  1.00 85.41           O
ATOM   3962  N   GLY C 529      63.868  34.209 173.682  1.00 44.16           N
ATOM   3963  CA  GLY C 529      64.215  35.602 173.621  1.00 44.16           C
ATOM   3964  C   GLY C 529      64.157  36.033 172.178  1.00 44.16           C
ATOM   3965  O   GLY C 529      64.413  37.191 171.854  1.00 44.16           O
ATOM   3966  N   ALA C 530      63.806  35.088 171.282  1.00 97.74           N
ATOM   3967  CA  ALA C 530      63.597  35.279 169.866  1.00 97.74           C
ATOM   3968  CB  ALA C 530      62.261  35.965 169.529  1.00 97.74           C
ATOM   3969  C   ALA C 530      64.683  36.031 169.148  1.00 97.74           C
ATOM   3970  O   ALA C 530      64.433  37.120 168.632  1.00 97.74           O
ATOM   3971  N   HIS C 531      65.927  35.504 169.125  1.00110.91           N
ATOM   3972  CA  HIS C 531      66.957  36.143 168.343  1.00110.91           C
ATOM   3973  ND1 HIS C 531      69.857  34.949 170.525  1.00110.91           N
ATOM   3974  CG  HIS C 531      68.829  35.672 169.965  1.00110.91           C
ATOM   3975  CB  HIS C 531      68.340  35.505 168.559  1.00110.91           C
ATOM   3976  NE2 HIS C 531      69.146  36.354 172.091  1.00110.91           N
ATOM   3977  CD2 HIS C 531      68.404  36.525 170.936  1.00110.91           C
ATOM   3978  CE1 HIS C 531      70.005  35.398 171.794  1.00110.91           C
ATOM   3979  C   HIS C 531      66.606  35.976 166.900  1.00110.91           C
ATOM   3980  O   HIS C 531      66.415  36.946 166.168  1.00110.91           O
ATOM   3981  N   LEU C 532      66.500  34.706 166.463  1.00190.69           N
ATOM   3982  CA  LEU C 532      65.983  34.421 165.164  1.00190.69           C
ATOM   3983  CB  LEU C 532      64.641  35.155 165.089  1.00190.69           C
ATOM   3984  CG  LEU C 532      63.563  34.408 164.335  1.00190.69           C
ATOM   3985  CD1 LEU C 532      63.991  34.120 162.898  1.00190.69           C
ATOM   3986  CD2 LEU C 532      63.156  33.166 165.139  1.00190.69           C
ATOM   3987  C   LEU C 532      66.918  34.997 164.131  1.00190.69           C
ATOM   3988  O   LEU C 532      66.555  35.100 162.959  1.00190.69           O
ATOM   3989  N   ASN C 533      68.151  35.383 164.530  1.00 81.93           N
ATOM   3990  CA  ASN C 533      69.066  35.992 163.595  1.00 81.93           C
ATOM   3991  CB  ASN C 533      68.776  37.498 163.452  1.00 81.93           C
ATOM   3992  CG  ASN C 533      69.624  38.111 162.350  1.00 81.93           C
ATOM   3993  OD1 ASN C 533      70.701  37.618 162.022  1.00 81.93           O
ATOM   3994  ND2 ASN C 533      69.123  39.236 161.771  1.00 81.93           N
ATOM   3995  C   ASN C 533      70.458  35.847 164.152  1.00 81.93           C
ATOM   3996  O   ASN C 533      70.713  36.238 165.288  1.00 81.93           O
ATOM   3997  N   PRO C 534      71.393  35.329 163.400  1.00 76.83           N
ATOM   3998  CA  PRO C 534      72.725  35.156 163.916  1.00 76.83           C
ATOM   3999  CD  PRO C 534      71.097  34.412 162.311  1.00 76.83           C
ATOM   4000  CB  PRO C 534      73.473  34.353 162.853  1.00 76.83           C
ATOM   4001  CG  PRO C 534      72.360  33.544 162.158  1.00 76.83           C
ATOM   4002  C   PRO C 534      73.379  36.459 164.259  1.00 76.83           C
ATOM   4003  O   PRO C 534      74.175  36.503 165.197  1.00 76.83           O
ATOM   4004  N   ALA C 535      73.073  37.528 163.502  1.00 38.44           N
ATOM   4005  CA  ALA C 535      73.675  38.809 163.734  1.00 38.44           C
ATOM   4006  CB  ALA C 535      73.268  39.857 162.683  1.00 38.44           C
ATOM   4007  C   ALA C 535      73.243  39.320 165.069  1.00 38.44           C
ATOM   4008  O   ALA C 535      74.032  39.924 165.795  1.00 38.44           O
ATOM   4009  N   ILE C 536      71.954  39.124 165.410  1.00126.10           N
ATOM   4010  CA  ILE C 536      71.448  39.604 166.663  1.00126.10           C
ATOM   4011  CB  ILE C 536      69.948  39.538 166.790  1.00126.10           C
ATOM   4012  CG1 ILE C 536      69.486  40.412 167.967  1.00126.10           C
ATOM   4013  CG2 ILE C 536      69.519  38.071 166.932  1.00126.10           C
ATOM   4014  CD1 ILE C 536      69.716  41.906 167.743  1.00126.10           C
ATOM   4015  C   ILE C 536      72.058  38.832 167.792  1.00126.10           C
ATOM   4016  O   ILE C 536      72.414  39.405 168.821  1.00126.10           O
ATOM   4017  N   THR C 537      72.196  37.499 167.635  1.00142.70           N
ATOM   4018  CA  THR C 537      72.697  36.715 168.728  1.00142.70           C
ATOM   4019  CB  THR C 537      72.686  35.232 168.463  1.00142.70           C
ATOM   4020  OG1 THR C 537      73.575  34.894 167.417  1.00142.70           O
ATOM   4021  CG2 THR C 537      71.270  34.821 168.046  1.00142.70           C
ATOM   4022  C   THR C 537      74.098  37.145 169.051  1.00142.70           C
ATOM   4023  O   THR C 537      74.446  37.318 170.219  1.00142.70           O
ATOM   4024  N   VAL C 538      74.942  37.347 168.021  1.00 96.40           N
ATOM   4025  CA  VAL C 538      76.305  37.731 168.264  1.00 96.40           C
ATOM   4026  CB  VAL C 538      77.132  37.802 167.011  1.00 96.40           C
ATOM   4027  CG1 VAL C 538      77.182  36.399 166.382  1.00 96.40           C
ATOM   4028  CG2 VAL C 538      76.553  38.884 166.087  1.00 96.40           C
ATOM   4029  C   VAL C 538      76.345  39.081 168.917  1.00 96.40           C
ATOM   4030  O   VAL C 538      77.123  39.310 169.840  1.00 96.40           O
ATOM   4031  N   ALA C 539      75.510  40.027 168.454  1.00 36.86           N
ATOM   4032  CA  ALA C 539      75.534  41.353 169.010  1.00 36.86           C
ATOM   4033  CB  ALA C 539      74.583  42.320 168.284  1.00 36.86           C
ATOM   4034  C   ALA C 539      75.130  41.317 170.452  1.00 36.86           C
ATOM   4035  O   ALA C 539      75.718  42.002 171.287  1.00 36.86           O
ATOM   4036  N   VAL C 540      74.109  40.509 170.785  1.00 45.16           N
ATOM   4037  CA  VAL C 540      73.613  40.438 172.133  1.00 45.16           C
ATOM   4038  CB  VAL C 540      72.430  39.525 172.265  1.00 45.16           C
ATOM   4039  CG1 VAL C 540      72.043  39.438 173.751  1.00 45.16           C
ATOM   4040  CG2 VAL C 540      71.305  40.045 171.355  1.00 45.16           C
ATOM   4041  C   VAL C 540      74.689  39.907 173.023  1.00 45.16           C
ATOM   4042  O   VAL C 540      74.778  40.279 174.193  1.00 45.16           O
ATOM   4043  N   THR C 541      75.515  38.973 172.519  1.00107.67           N
ATOM   4044  CA  THR C 541      76.514  38.462 173.407  1.00107.67           C
ATOM   4045  CB  THR C 541      77.267  37.266 172.880  1.00107.67           C
ATOM   4046  OG1 THR C 541      78.009  36.669 173.932  1.00107.67           O
ATOM   4047  CG2 THR C 541      78.218  37.683 171.749  1.00107.67           C
ATOM   4048  C   THR C 541      77.487  39.548 173.752  1.00107.67           C
ATOM   4049  O   THR C 541      77.833  39.722 174.919  1.00107.67           O
ATOM   4050  N   THR C 542      77.960  40.310 172.743  1.00 53.12           N
ATOM   4051  CA  THR C 542      78.926  41.343 172.992  1.00 53.12           C
ATOM   4052  CB  THR C 542      79.487  41.919 171.726  1.00 53.12           C
ATOM   4053  OG1 THR C 542      80.107  40.900 170.956  1.00 53.12           O
ATOM   4054  CG2 THR C 542      80.514  43.004 172.094  1.00 53.12           C
ATOM   4055  C   THR C 542      78.314  42.478 173.757  1.00 53.12           C
ATOM   4056  O   THR C 542      78.902  43.016 174.693  1.00 53.12           O
ATOM   4057  N   VAL C 543      77.123  42.897 173.310  1.00108.28           N
ATOM   4058  CA  VAL C 543      76.377  44.019 173.799  1.00108.28           C
ATOM   4059  CB  VAL C 543      75.348  44.446 172.810  1.00108.28           C
ATOM   4060  CG1 VAL C 543      74.566  45.648 173.367  1.00108.28           C
ATOM   4061  CG2 VAL C 543      76.094  44.713 171.494  1.00108.28           C
ATOM   4062  C   VAL C 543      75.702  43.795 175.090  1.00108.28           C
ATOM   4063  O   VAL C 543      75.591  44.729 175.881  1.00108.28           O
ATOM   4064  N   GLY C 544      75.215  42.579 175.381  1.00226.95           N
ATOM   4065  CA  GLY C 544      74.582  42.632 176.649  1.00226.95           C
ATOM   4066  C   GLY C 544      73.897  41.389 177.087  1.00226.95           C
ATOM   4067  O   GLY C 544      72.747  41.091 176.771  1.00226.95           O
ATOM   4068  N   LYS C 545      74.635  40.703 177.974  1.00226.23           N
ATOM   4069  CA  LYS C 545      74.186  39.591 178.746  1.00226.23           C
ATOM   4070  CB  LYS C 545      72.964  39.976 179.606  1.00226.23           C
ATOM   4071  CG  LYS C 545      72.591  38.987 180.712  1.00226.23           C
ATOM   4072  CD  LYS C 545      73.511  39.048 181.930  1.00226.23           C
ATOM   4073  CE  LYS C 545      73.321  40.322 182.756  1.00226.23           C
ATOM   4074  NZ  LYS C 545      71.918  40.420 183.220  1.00226.23           N
ATOM   4075  C   LYS C 545      73.794  38.401 177.939  1.00226.23           C
ATOM   4076  O   LYS C 545      72.889  37.666 178.331  1.00226.23           O
ATOM   4077  N   PHE C 546      74.446  38.123 176.804  1.00 81.38           N
ATOM   4078  CA  PHE C 546      73.990  36.906 176.210  1.00 81.38           C
ATOM   4079  CB  PHE C 546      73.714  37.012 174.697  1.00 81.38           C
ATOM   4080  CG  PHE C 546      73.097  35.724 174.267  1.00 81.38           C
ATOM   4081  CD1 PHE C 546      71.825  35.396 174.677  1.00 81.38           C
ATOM   4082  CD2 PHE C 546      73.773  34.859 173.438  1.00 81.38           C
ATOM   4083  CE1 PHE C 546      71.243  34.213 174.289  1.00 81.38           C
ATOM   4084  CE2 PHE C 546      73.195  33.674 173.043  1.00 81.38           C
ATOM   4085  CZ  PHE C 546      71.930  33.349 173.471  1.00 81.38           C
ATOM   4086  C   PHE C 546      75.037  35.862 176.445  1.00 81.38           C
ATOM   4087  O   PHE C 546      76.202  36.029 176.087  1.00 81.38           O
ATOM   4088  N   PRO C 547      74.638  34.785 177.070  1.00 79.47           N
ATOM   4089  CA  PRO C 547      75.525  33.696 177.379  1.00 79.47           C
ATOM   4090  CD  PRO C 547      73.240  34.410 177.166  1.00 79.47           C
ATOM   4091  CB  PRO C 547      74.643  32.621 178.010  1.00 79.47           C
ATOM   4092  CG  PRO C 547      73.259  32.891 177.390  1.00 79.47           C
ATOM   4093  C   PRO C 547      76.208  33.222 176.134  1.00 79.47           C
ATOM   4094  O   PRO C 547      75.536  32.801 175.194  1.00 79.47           O
ATOM   4095  N   TRP C 548      77.551  33.210 176.155  1.00 95.27           N
ATOM   4096  CA  TRP C 548      78.374  32.866 175.031  1.00 95.27           C
ATOM   4097  CB  TRP C 548      79.874  33.047 175.314  1.00 95.27           C
ATOM   4098  CG  TRP C 548      80.407  32.148 176.404  1.00 95.27           C
ATOM   4099  CD2 TRP C 548      80.930  30.832 176.170  1.00 95.27           C
ATOM   4100  CD1 TRP C 548      80.506  32.371 177.746  1.00 95.27           C
ATOM   4101  NE1 TRP C 548      81.057  31.274 178.365  1.00 95.27           N
ATOM   4102  CE2 TRP C 548      81.324  30.319 177.406  1.00 95.27           C
ATOM   4103  CE3 TRP C 548      81.071  30.110 175.020  1.00 95.27           C
ATOM   4104  CZ2 TRP C 548      81.867  29.070 177.510  1.00 95.27           C
ATOM   4105  CZ3 TRP C 548      81.619  28.851 175.128  1.00 95.27           C
ATOM   4106  CH2 TRP C 548      82.009  28.342 176.349  1.00 95.27           C
ATOM   4107  C   TRP C 548      78.166  31.432 174.659  1.00 95.27           C
ATOM   4108  O   TRP C 548      78.248  31.070 173.487  1.00 95.27           O
ATOM   4109  N   ARG C 549      77.909  30.565 175.650  1.00195.36           N
ATOM   4110  CA  ARG C 549      77.799  29.164 175.362  1.00195.36           C
ATOM   4111  CB  ARG C 549      77.636  28.300 176.629  1.00195.36           C
ATOM   4112  CG  ARG C 549      76.384  28.590 177.455  1.00195.36           C
ATOM   4113  CD  ARG C 549      75.137  27.870 176.944  1.00195.36           C
ATOM   4114  NE  ARG C 549      75.020  26.595 177.706  1.00195.36           N
ATOM   4115  CZ  ARG C 549      74.427  26.593 178.935  1.00195.36           C
ATOM   4116  NH1 ARG C 549      73.958  27.760 179.468  1.00195.36           N
ATOM   4117  NH2 ARG C 549      74.305  25.428 179.635  1.00195.36           N
ATOM   4118  C   ARG C 549      76.652  28.928 174.423  1.00195.36           C
ATOM   4119  O   ARG C 549      76.724  28.043 173.573  1.00195.36           O
ATOM   4120  N   LYS C 550      75.560  29.703 174.568  1.00145.03           N
ATOM   4121  CA  LYS C 550      74.370  29.594 173.763  1.00145.03           C
ATOM   4122  CB  LYS C 550      73.193  30.453 174.258  1.00145.03           C
ATOM   4123  CG  LYS C 550      72.376  29.869 175.410  1.00145.03           C
ATOM   4124  CD  LYS C 550      73.048  29.937 176.775  1.00145.03           C
ATOM   4125  CE  LYS C 550      72.088  29.632 177.925  1.00145.03           C
ATOM   4126  NZ  LYS C 550      71.668  28.214 177.872  1.00145.03           N
ATOM   4127  C   LYS C 550      74.578  30.029 172.339  1.00145.03           C
ATOM   4128  O   LYS C 550      73.844  29.597 171.452  1.00145.03           O
ATOM   4129  N   ILE C 551      75.556  30.909 172.062  1.00149.78           N
ATOM   4130  CA  ILE C 551      75.597  31.520 170.762  1.00149.78           C
ATOM   4131  CB  ILE C 551      76.681  32.566 170.638  1.00149.78           C
ATOM   4132  CG1 ILE C 551      78.105  31.999 170.803  1.00149.78           C
ATOM   4133  CG2 ILE C 551      76.350  33.667 171.659  1.00149.78           C
ATOM   4134  CD1 ILE C 551      78.697  31.369 169.543  1.00149.78           C
ATOM   4135  C   ILE C 551      75.684  30.526 169.638  1.00149.78           C
ATOM   4136  O   ILE C 551      74.921  30.635 168.678  1.00149.78           O
ATOM   4137  N   VAL C 552      76.580  29.524 169.699  1.00121.21           N
ATOM   4138  CA  VAL C 552      76.641  28.621 168.585  1.00121.21           C
ATOM   4139  CB  VAL C 552      77.921  27.814 168.479  1.00121.21           C
ATOM   4140  CG1 VAL C 552      78.232  27.036 169.766  1.00121.21           C
ATOM   4141  CG2 VAL C 552      77.798  26.923 167.231  1.00121.21           C
ATOM   4142  C   VAL C 552      75.413  27.756 168.496  1.00121.21           C
ATOM   4143  O   VAL C 552      74.967  27.492 167.380  1.00121.21           O
ATOM   4144  N   PRO C 553      74.811  27.286 169.564  1.00 66.10           N
ATOM   4145  CA  PRO C 553      73.650  26.455 169.419  1.00 66.10           C
ATOM   4146  CD  PRO C 553      75.436  27.124 170.867  1.00 66.10           C
ATOM   4147  CB  PRO C 553      73.321  25.940 170.818  1.00 66.10           C
ATOM   4148  CG  PRO C 553      74.674  25.977 171.549  1.00 66.10           C
ATOM   4149  C   PRO C 553      72.530  27.219 168.791  1.00 66.10           C
ATOM   4150  O   PRO C 553      71.744  26.628 168.053  1.00 66.10           O
ATOM   4151  N   TYR C 554      72.430  28.526 169.090  1.00145.92           N
ATOM   4152  CA  TYR C 554      71.400  29.358 168.539  1.00145.92           C
ATOM   4153  CB  TYR C 554      71.439  30.800 169.086  1.00145.92           C
ATOM   4154  CG  TYR C 554      70.725  30.899 170.392  1.00145.92           C
ATOM   4155  CD1 TYR C 554      71.197  30.286 171.527  1.00145.92           C
ATOM   4156  CD2 TYR C 554      69.541  31.598 170.466  1.00145.92           C
ATOM   4157  CE1 TYR C 554      70.520  30.390 172.720  1.00145.92           C
ATOM   4158  CE2 TYR C 554      68.859  31.709 171.654  1.00145.92           C
ATOM   4159  CZ  TYR C 554      69.350  31.105 172.787  1.00145.92           C
ATOM   4160  OH  TYR C 554      68.658  31.215 174.011  1.00145.92           O
ATOM   4161  C   TYR C 554      71.581  29.475 167.060  1.00145.92           C
ATOM   4162  O   TYR C 554      70.629  29.329 166.297  1.00145.92           O
ATOM   4163  N   MET C 555      72.827  29.730 166.621  1.00135.94           N
ATOM   4164  CA  MET C 555      73.104  29.980 165.235  1.00135.94           C
ATOM   4165  CB  MET C 555      74.582  30.340 164.989  1.00135.94           C
ATOM   4166  CG  MET C 555      74.911  30.746 163.548  1.00135.94           C
ATOM   4167  SD  MET C 555      74.961  29.383 162.344  1.00135.94           S
ATOM   4168  CE  MET C 555      75.372  30.437 160.924  1.00135.94           C
ATOM   4169  C   MET C 555      72.783  28.772 164.419  1.00135.94           C
ATOM   4170  O   MET C 555      72.217  28.887 163.332  1.00135.94           O
ATOM   4171  N   VAL C 556      73.147  27.577 164.915  1.00 85.79           N
ATOM   4172  CA  VAL C 556      72.909  26.380 164.167  1.00 85.79           C
ATOM   4173  CB  VAL C 556      73.514  25.163 164.805  1.00 85.79           C
ATOM   4174  CG1 VAL C 556      72.901  24.963 166.200  1.00 85.79           C
ATOM   4175  CG2 VAL C 556      73.309  23.972 163.856  1.00 85.79           C
ATOM   4176  C   VAL C 556      71.434  26.170 164.024  1.00 85.79           C
ATOM   4177  O   VAL C 556      70.958  25.780 162.959  1.00 85.79           O
ATOM   4178  N   ALA C 557      70.669  26.426 165.102  1.00 28.36           N
ATOM   4179  CA  ALA C 557      69.247  26.228 165.087  1.00 28.36           C
ATOM   4180  CB  ALA C 557      68.586  26.532 166.442  1.00 28.36           C
ATOM   4181  C   ALA C 557      68.621  27.151 164.089  1.00 28.36           C
ATOM   4182  O   ALA C 557      67.715  26.766 163.352  1.00 28.36           O
ATOM   4183  N   GLN C 558      69.095  28.408 164.046  1.00 57.01           N
ATOM   4184  CA  GLN C 558      68.525  29.407 163.188  1.00 57.01           C
ATOM   4185  CB  GLN C 558      69.213  30.766 163.408  1.00 57.01           C
ATOM   4186  CG  GLN C 558      69.000  31.295 164.830  1.00 57.01           C
ATOM   4187  CD  GLN C 558      70.010  32.393 165.132  1.00 57.01           C
ATOM   4188  OE1 GLN C 558      71.009  32.546 164.432  1.00 57.01           O
ATOM   4189  NE2 GLN C 558      69.757  33.168 166.221  1.00 57.01           N
ATOM   4190  C   GLN C 558      68.702  29.007 161.752  1.00 57.01           C
ATOM   4191  O   GLN C 558      67.756  29.051 160.967  1.00 57.01           O
ATOM   4192  N   TYR C 559      69.920  28.569 161.384  1.00138.49           N
ATOM   4193  CA  TYR C 559      70.248  28.206 160.033  1.00138.49           C
ATOM   4194  CB  TYR C 559      71.734  27.830 159.891  1.00138.49           C
ATOM   4195  CG  TYR C 559      72.003  27.447 158.477  1.00138.49           C
ATOM   4196  CD1 TYR C 559      72.237  28.408 157.520  1.00138.49           C
ATOM   4197  CD2 TYR C 559      72.029  26.121 158.111  1.00138.49           C
ATOM   4198  CE1 TYR C 559      72.489  28.049 156.217  1.00138.49           C
ATOM   4199  CE2 TYR C 559      72.280  25.757 156.810  1.00138.49           C
ATOM   4200  CZ  TYR C 559      72.510  26.722 155.861  1.00138.49           C
ATOM   4201  OH  TYR C 559      72.769  26.353 154.524  1.00138.49           O
ATOM   4202  C   TYR C 559      69.440  27.016 159.621  1.00138.49           C
ATOM   4203  O   TYR C 559      68.934  26.954 158.501  1.00138.49           O
ATOM   4204  N   ILE C 560      69.313  26.028 160.525  1.00 28.30           N
ATOM   4205  CA  ILE C 560      68.606  24.819 160.222  1.00 28.30           C
ATOM   4206  CB  ILE C 560      68.658  23.823 161.344  1.00 28.30           C
ATOM   4207  CG1 ILE C 560      70.111  23.406 161.625  1.00 28.30           C
ATOM   4208  CG2 ILE C 560      67.738  22.646 160.978  1.00 28.30           C
ATOM   4209  CD1 ILE C 560      70.282  22.630 162.930  1.00 28.30           C
ATOM   4210  C   ILE C 560      67.165  25.135 159.975  1.00 28.30           C
ATOM   4211  O   ILE C 560      66.564  24.622 159.033  1.00 28.30           O
ATOM   4212  N   GLY C 561      66.566  25.995 160.817  1.00 21.12           N
ATOM   4213  CA  GLY C 561      65.167  26.291 160.687  1.00 21.12           C
ATOM   4214  C   GLY C 561      64.892  26.944 159.368  1.00 21.12           C
ATOM   4215  O   GLY C 561      63.897  26.637 158.713  1.00 21.12           O
ATOM   4216  N   ALA C 562      65.763  27.880 158.951  1.00 31.05           N
ATOM   4217  CA  ALA C 562      65.564  28.591 157.719  1.00 31.05           C
ATOM   4218  CB  ALA C 562      66.643  29.657 157.469  1.00 31.05           C
ATOM   4219  C   ALA C 562      65.613  27.624 156.573  1.00 31.05           C
ATOM   4220  O   ALA C 562      64.827  27.721 155.631  1.00 31.05           O
ATOM   4221  N   PHE C 563      66.550  26.659 156.628  1.00 47.49           N
ATOM   4222  CA  PHE C 563      66.736  25.703 155.571  1.00 47.49           C
ATOM   4223  CB  PHE C 563      67.897  24.739 155.875  1.00 47.49           C
ATOM   4224  CG  PHE C 563      67.966  23.708 154.800  1.00 47.49           C
ATOM   4225  CD1 PHE C 563      68.606  23.968 153.611  1.00 47.49           C
ATOM   4226  CD2 PHE C 563      67.395  22.471 154.992  1.00 47.49           C
ATOM   4227  CE1 PHE C 563      68.668  23.009 152.627  1.00 47.49           C
ATOM   4228  CE2 PHE C 563      67.454  21.509 154.012  1.00 47.49           C
ATOM   4229  CZ  PHE C 563      68.091  21.778 152.825  1.00 47.49           C
ATOM   4230  C   PHE C 563      65.498  24.873 155.393  1.00 47.49           C
ATOM   4231  O   PHE C 563      65.015  24.710 154.273  1.00 47.49           O
ATOM   4232  N   LEU C 564      64.947  24.331 156.498  1.00 83.55           N
ATOM   4233  CA  LEU C 564      63.801  23.463 156.420  1.00 83.55           C
ATOM   4234  CB  LEU C 564      63.430  22.804 157.761  1.00 83.55           C
ATOM   4235  CG  LEU C 564      64.356  21.639 158.165  1.00 83.55           C
ATOM   4236  CD1 LEU C 564      65.815  22.086 158.320  1.00 83.55           C
ATOM   4237  CD2 LEU C 564      63.822  20.916 159.412  1.00 83.55           C
ATOM   4238  C   LEU C 564      62.593  24.191 155.915  1.00 83.55           C
ATOM   4239  O   LEU C 564      61.838  23.652 155.108  1.00 83.55           O
ATOM   4240  N   ALA C 565      62.374  25.437 156.372  1.00 34.08           N
ATOM   4241  CA  ALA C 565      61.212  26.179 155.963  1.00 34.08           C
ATOM   4242  CB  ALA C 565      61.148  27.585 156.581  1.00 34.08           C
ATOM   4243  C   ALA C 565      61.270  26.370 154.481  1.00 34.08           C
ATOM   4244  O   ALA C 565      60.259  26.294 153.786  1.00 34.08           O
ATOM   4245  N   SER C 566      62.472  26.633 153.954  1.00 75.53           N
ATOM   4246  CA  SER C 566      62.631  26.857 152.547  1.00 75.53           C
ATOM   4247  CB  SER C 566      64.108  27.077 152.184  1.00 75.53           C
ATOM   4248  OG  SER C 566      64.272  27.077 150.776  1.00 75.53           O
ATOM   4249  C   SER C 566      62.170  25.638 151.814  1.00 75.53           C
ATOM   4250  O   SER C 566      61.468  25.731 150.807  1.00 75.53           O
ATOM   4251  N   VAL C 567      62.554  24.452 152.313  1.00 30.02           N
ATOM   4252  CA  VAL C 567      62.196  23.230 151.659  1.00 30.02           C
ATOM   4253  CB  VAL C 567      62.755  22.020 152.350  1.00 30.02           C
ATOM   4254  CG1 VAL C 567      62.267  20.764 151.610  1.00 30.02           C
ATOM   4255  CG2 VAL C 567      64.284  22.154 152.427  1.00 30.02           C
ATOM   4256  C   VAL C 567      60.707  23.085 151.669  1.00 30.02           C
ATOM   4257  O   VAL C 567      60.108  22.711 150.661  1.00 30.02           O
ATOM   4258  N   ILE C 568      60.063  23.390 152.813  1.00 95.98           N
ATOM   4259  CA  ILE C 568      58.649  23.171 152.896  1.00 95.98           C
ATOM   4260  CB  ILE C 568      58.050  23.386 154.262  1.00 95.98           C
ATOM   4261  CG1 ILE C 568      58.130  24.852 154.705  1.00 95.98           C
ATOM   4262  CG2 ILE C 568      58.740  22.410 155.229  1.00 95.98           C
ATOM   4263  CD1 ILE C 568      57.285  25.161 155.940  1.00 95.98           C
ATOM   4264  C   ILE C 568      57.932  24.054 151.921  1.00 95.98           C
ATOM   4265  O   ILE C 568      57.007  23.600 151.249  1.00 95.98           O
ATOM   4266  N   LEU C 569      58.328  25.338 151.800  1.00 61.05           N
ATOM   4267  CA  LEU C 569      57.595  26.174 150.888  1.00 61.05           C
ATOM   4268  CB  LEU C 569      57.984  27.652 150.844  1.00 61.05           C
ATOM   4269  CG  LEU C 569      57.101  28.389 149.817  1.00 61.05           C
ATOM   4270  CD1 LEU C 569      55.642  28.433 150.288  1.00 61.05           C
ATOM   4271  CD2 LEU C 569      57.671  29.756 149.404  1.00 61.05           C
ATOM   4272  C   LEU C 569      57.745  25.675 149.489  1.00 61.05           C
ATOM   4273  O   LEU C 569      56.799  25.712 148.705  1.00 61.05           O
ATOM   4274  N   PHE C 570      58.947  25.198 149.133  1.00 56.30           N
ATOM   4275  CA  PHE C 570      59.200  24.730 147.799  1.00 56.30           C
ATOM   4276  CB  PHE C 570      60.652  24.244 147.635  1.00 56.30           C
ATOM   4277  CG  PHE C 570      60.845  23.754 146.242  1.00 56.30           C
ATOM   4278  CD1 PHE C 570      60.965  24.636 145.194  1.00 56.30           C
ATOM   4279  CD2 PHE C 570      60.925  22.404 145.989  1.00 56.30           C
ATOM   4280  CE1 PHE C 570      61.147  24.177 143.910  1.00 56.30           C
ATOM   4281  CE2 PHE C 570      61.108  21.939 144.709  1.00 56.30           C
ATOM   4282  CZ  PHE C 570      61.218  22.826 143.666  1.00 56.30           C
ATOM   4283  C   PHE C 570      58.279  23.583 147.527  1.00 56.30           C
ATOM   4284  O   PHE C 570      57.727  23.460 146.434  1.00 56.30           O
ATOM   4285  N   VAL C 571      58.087  22.706 148.526  1.00 29.46           N
ATOM   4286  CA  VAL C 571      57.253  21.555 148.342  1.00 29.46           C
ATOM   4287  CB  VAL C 571      57.192  20.687 149.564  1.00 29.46           C
ATOM   4288  CG1 VAL C 571      56.201  19.540 149.302  1.00 29.46           C
ATOM   4289  CG2 VAL C 571      58.617  20.218 149.903  1.00 29.46           C
ATOM   4290  C   VAL C 571      55.847  21.984 148.033  1.00 29.46           C
ATOM   4291  O   VAL C 571      55.196  21.411 147.162  1.00 29.46           O
ATOM   4292  N   THR C 572      55.332  22.998 148.754  1.00131.15           N
ATOM   4293  CA  THR C 572      53.973  23.435 148.577  1.00131.15           C
ATOM   4294  CB  THR C 572      53.555  24.452 149.599  1.00131.15           C
ATOM   4295  OG1 THR C 572      54.333  25.633 149.465  1.00131.15           O
ATOM   4296  CG2 THR C 572      53.746  23.848 151.000  1.00131.15           C
ATOM   4297  C   THR C 572      53.757  24.053 147.223  1.00131.15           C
ATOM   4298  O   THR C 572      52.724  23.801 146.603  1.00131.15           O
ATOM   4299  N   TYR C 573      54.698  24.894 146.729  1.00162.11           N
ATOM   4300  CA  TYR C 573      54.463  25.525 145.455  1.00162.11           C
ATOM   4301  CB  TYR C 573      54.899  27.003 145.415  1.00162.11           C
ATOM   4302  CG  TYR C 573      53.958  27.811 146.238  1.00162.11           C
ATOM   4303  CD1 TYR C 573      54.098  27.884 147.604  1.00162.11           C
ATOM   4304  CD2 TYR C 573      52.939  28.507 145.630  1.00162.11           C
ATOM   4305  CE1 TYR C 573      53.224  28.633 148.355  1.00162.11           C
ATOM   4306  CE2 TYR C 573      52.062  29.257 146.374  1.00162.11           C
ATOM   4307  CZ  TYR C 573      52.206  29.318 147.738  1.00162.11           C
ATOM   4308  OH  TYR C 573      51.305  30.089 148.502  1.00162.11           O
ATOM   4309  C   TYR C 573      55.260  24.848 144.380  1.00162.11           C
ATOM   4310  O   TYR C 573      55.564  25.456 143.356  1.00162.11           O
ATOM   4311  N   ARG C 574      55.494  23.533 144.506  1.00113.27           N
ATOM   4312  CA  ARG C 574      56.358  22.847 143.584  1.00113.27           C
ATOM   4313  CB  ARG C 574      56.443  21.340 143.877  1.00113.27           C
ATOM   4314  CG  ARG C 574      57.210  20.552 142.812  1.00113.27           C
ATOM   4315  CD  ARG C 574      57.128  19.035 142.996  1.00113.27           C
ATOM   4316  NE  ARG C 574      57.712  18.401 141.781  1.00113.27           N
ATOM   4317  CZ  ARG C 574      59.056  18.177 141.698  1.00113.27           C
ATOM   4318  NH1 ARG C 574      59.873  18.528 142.734  1.00113.27           N
ATOM   4319  NH2 ARG C 574      59.583  17.600 140.578  1.00113.27           N
ATOM   4320  C   ARG C 574      55.879  22.982 142.165  1.00113.27           C
ATOM   4321  O   ARG C 574      56.662  23.321 141.279  1.00113.27           O
ATOM   4322  N   GLY C 575      54.579  22.747 141.910  1.00 34.23           N
ATOM   4323  CA  GLY C 575      54.055  22.739 140.568  1.00 34.23           C
ATOM   4324  C   GLY C 575      54.184  24.093 139.951  1.00 34.23           C
ATOM   4325  O   GLY C 575      54.435  24.228 138.754  1.00 34.23           O
ATOM   4326  N   ALA C 576      53.992  25.132 140.772  1.00 74.13           N
ATOM   4327  CA  ALA C 576      54.000  26.493 140.361  1.00 74.13           C
ATOM   4328  CB  ALA C 576      53.898  27.344 141.633  1.00 74.13           C
ATOM   4329  C   ALA C 576      55.322  26.806 139.740  1.00 74.13           C
ATOM   4330  O   ALA C 576      55.390  27.345 138.639  1.00 74.13           O
ATOM   4331  N   LEU C 577      56.420  26.425 140.407  1.00103.20           N
ATOM   4332  CA  LEU C 577      57.714  26.779 139.906  1.00103.20           C
ATOM   4333  CB  LEU C 577      58.873  26.333 140.818  1.00103.20           C
ATOM   4334  CG  LEU C 577      59.011  27.162 142.110  1.00103.20           C
ATOM   4335  CD1 LEU C 577      57.766  27.047 142.999  1.00103.20           C
ATOM   4336  CD2 LEU C 577      60.308  26.811 142.857  1.00103.20           C
ATOM   4337  C   LEU C 577      57.946  26.176 138.559  1.00103.20           C
ATOM   4338  O   LEU C 577      58.424  26.858 137.654  1.00103.20           O
ATOM   4339  N   ASP C 578      57.606  24.888 138.383  1.00 38.29           N
ATOM   4340  CA  ASP C 578      57.872  24.218 137.140  1.00 38.29           C
ATOM   4341  CB  ASP C 578      57.504  22.725 137.183  1.00 38.29           C
ATOM   4342  CG  ASP C 578      58.480  22.027 138.119  1.00 38.29           C
ATOM   4343  OD1 ASP C 578      59.475  22.681 138.531  1.00 38.29           O
ATOM   4344  OD2 ASP C 578      58.242  20.831 138.438  1.00 38.29           O
ATOM   4345  C   ASP C 578      57.084  24.842 136.028  1.00 38.29           C
ATOM   4346  O   ASP C 578      57.616  25.077 134.944  1.00 38.29           O
ATOM   4347  N   ASN C 579      55.792  25.140 136.264  1.00 45.72           N
ATOM   4348  CA  ASN C 579      54.975  25.677 135.213  1.00 45.72           C
ATOM   4349  CB  ASN C 579      53.501  25.845 135.612  1.00 45.72           C
ATOM   4350  CG  ASN C 579      52.899  24.452 135.683  1.00 45.72           C
ATOM   4351  OD1 ASN C 579      53.157  23.701 136.621  1.00 45.72           O
ATOM   4352  ND2 ASN C 579      52.077  24.091 134.661  1.00 45.72           N
ATOM   4353  C   ASN C 579      55.502  27.017 134.823  1.00 45.72           C
ATOM   4354  O   ASN C 579      55.532  27.359 133.642  1.00 45.72           O
ATOM   4355  N   TYR C 580      55.931  27.816 135.815  1.00 46.65           N
ATOM   4356  CA  TYR C 580      56.421  29.131 135.535  1.00 46.65           C
ATOM   4357  CB  TYR C 580      56.840  29.882 136.810  1.00 46.65           C
ATOM   4358  CG  TYR C 580      57.297  31.251 136.444  1.00 46.65           C
ATOM   4359  CD1 TYR C 580      56.379  32.248 136.203  1.00 46.65           C
ATOM   4360  CD2 TYR C 580      58.638  31.545 136.355  1.00 46.65           C
ATOM   4361  CE1 TYR C 580      56.791  33.516 135.869  1.00 46.65           C
ATOM   4362  CE2 TYR C 580      59.056  32.812 136.022  1.00 46.65           C
ATOM   4363  CZ  TYR C 580      58.132  33.799 135.777  1.00 46.65           C
ATOM   4364  OH  TYR C 580      58.559  35.100 135.435  1.00 46.65           O
ATOM   4365  C   TYR C 580      57.647  29.000 134.691  1.00 46.65           C
ATOM   4366  O   TYR C 580      57.785  29.690 133.682  1.00 46.65           O
ATOM   4367  N   ASP C 581      58.563  28.087 135.072  1.00 64.19           N
ATOM   4368  CA  ASP C 581      59.785  27.947 134.332  1.00 64.19           C
ATOM   4369  CB  ASP C 581      60.691  26.827 134.870  1.00 64.19           C
ATOM   4370  CG  ASP C 581      61.237  27.272 136.220  1.00 64.19           C
ATOM   4371  OD1 ASP C 581      61.030  28.462 136.579  1.00 64.19           O
ATOM   4372  OD2 ASP C 581      61.866  26.426 136.911  1.00 64.19           O
ATOM   4373  C   ASP C 581      59.394  27.591 132.945  1.00 64.19           C
ATOM   4374  O   ASP C 581      59.911  28.167 131.995  1.00 64.19           O
ATOM   4375  N   GLY C 582      58.546  26.554 132.821  1.00 86.52           N
ATOM   4376  CA  GLY C 582      57.827  26.155 131.644  1.00 86.52           C
ATOM   4377  C   GLY C 582      57.684  27.287 130.677  1.00 86.52           C
ATOM   4378  O   GLY C 582      58.443  27.431 129.719  1.00 86.52           O
ATOM   4379  N   GLY C 583      56.642  28.107 130.933  1.00 41.28           N
ATOM   4380  CA  GLY C 583      56.204  29.172 130.077  1.00 41.28           C
ATOM   4381  C   GLY C 583      57.265  30.208 129.874  1.00 41.28           C
ATOM   4382  O   GLY C 583      57.450  30.698 128.762  1.00 41.28           O
ATOM   4383  N   VAL C 584      57.976  30.583 130.949  1.00111.63           N
ATOM   4384  CA  VAL C 584      58.997  31.592 130.897  1.00111.63           C
ATOM   4385  CB  VAL C 584      59.529  31.972 132.249  1.00111.63           C
ATOM   4386  CG1 VAL C 584      58.377  32.567 133.076  1.00111.63           C
ATOM   4387  CG2 VAL C 584      60.194  30.744 132.891  1.00111.63           C
ATOM   4388  C   VAL C 584      60.145  31.091 130.077  1.00111.63           C
ATOM   4389  O   VAL C 584      60.921  31.875 129.536  1.00111.63           O
ATOM   4390  N   ARG C 585      60.288  29.759 129.973  1.00116.16           N
ATOM   4391  CA  ARG C 585      61.397  29.158 129.296  1.00116.16           C
ATOM   4392  CB  ARG C 585      61.549  29.634 127.841  1.00116.16           C
ATOM   4393  CG  ARG C 585      60.346  29.263 126.971  1.00116.16           C
ATOM   4394  CD  ARG C 585      60.473  29.698 125.510  1.00116.16           C
ATOM   4395  NE  ARG C 585      61.319  28.687 124.816  1.00116.16           N
ATOM   4396  CZ  ARG C 585      61.068  28.370 123.512  1.00116.16           C
ATOM   4397  NH1 ARG C 585      60.041  28.978 122.849  1.00116.16           N
ATOM   4398  NH2 ARG C 585      61.839  27.442 122.874  1.00116.16           N
ATOM   4399  C   ARG C 585      62.632  29.510 130.055  1.00116.16           C
ATOM   4400  O   ARG C 585      63.659  29.864 129.478  1.00116.16           O
ATOM   4401  N   ALA C 586      62.549  29.413 131.397  1.00 44.53           N
ATOM   4402  CA  ALA C 586      63.680  29.706 132.224  1.00 44.53           C
ATOM   4403  CB  ALA C 586      63.318  30.450 133.521  1.00 44.53           C
ATOM   4404  C   ALA C 586      64.300  28.406 132.616  1.00 44.53           C
ATOM   4405  O   ALA C 586      63.612  27.463 133.005  1.00 44.53           O
ATOM   4406  N   VAL C 587      65.639  28.317 132.511  1.00108.73           N
ATOM   4407  CA  VAL C 587      66.286  27.101 132.894  1.00108.73           C
ATOM   4408  CB  VAL C 587      67.486  26.748 132.068  1.00108.73           C
ATOM   4409  CG1 VAL C 587      67.023  26.418 130.646  1.00108.73           C
ATOM   4410  CG2 VAL C 587      68.479  27.917 132.127  1.00108.73           C
ATOM   4411  C   VAL C 587      66.753  27.280 134.292  1.00108.73           C
ATOM   4412  O   VAL C 587      67.356  28.295 134.640  1.00108.73           O
ATOM   4413  N   THR C 588      66.469  26.282 135.145  1.00 43.15           N
ATOM   4414  CA  THR C 588      66.900  26.414 136.498  1.00 43.15           C
ATOM   4415  CB  THR C 588      66.364  25.348 137.408  1.00 43.15           C
ATOM   4416  OG1 THR C 588      64.944  25.368 137.404  1.00 43.15           O
ATOM   4417  CG2 THR C 588      66.893  25.603 138.830  1.00 43.15           C
ATOM   4418  C   THR C 588      68.388  26.306 136.497  1.00 43.15           C
ATOM   4419  O   THR C 588      68.962  25.445 135.833  1.00 43.15           O
ATOM   4420  N   GLY C 589      69.052  27.187 137.266  1.00 33.52           N
ATOM   4421  CA  GLY C 589      70.485  27.181 137.325  1.00 33.52           C
ATOM   4422  C   GLY C 589      71.003  28.307 136.484  1.00 33.52           C
ATOM   4423  O   GLY C 589      72.188  28.634 136.538  1.00 33.52           O
ATOM   4424  N   ALA C 590      70.118  28.931 135.686  1.00 46.41           N
ATOM   4425  CA  ALA C 590      70.485  30.021 134.826  1.00 46.41           C
ATOM   4426  CB  ALA C 590      69.537  30.218 133.632  1.00 46.41           C
ATOM   4427  C   ALA C 590      70.458  31.290 135.614  1.00 46.41           C
ATOM   4428  O   ALA C 590      70.167  31.294 136.809  1.00 46.41           O
ATOM   4429  N   ASN C 591      70.792  32.409 134.940  1.00125.08           N
ATOM   4430  CA  ASN C 591      70.824  33.700 135.563  1.00125.08           C
ATOM   4431  CB  ASN C 591      71.128  34.825 134.558  1.00125.08           C
ATOM   4432  CG  ASN C 591      71.216  36.157 135.294  1.00125.08           C
ATOM   4433  OD1 ASN C 591      71.235  37.218 134.671  1.00125.08           O
ATOM   4434  ND2 ASN C 591      71.288  36.113 136.652  1.00125.08           N
ATOM   4435  C   ASN C 591      69.466  33.970 136.134  1.00125.08           C
ATOM   4436  O   ASN C 591      69.355  34.362 137.295  1.00125.08           O
ATOM   4437  N   ALA C 592      68.390  33.768 135.347  1.00254.21           N
ATOM   4438  CA  ALA C 592      67.091  33.961 135.927  1.00254.21           C
ATOM   4439  CB  ALA C 592      65.928  33.718 134.950  1.00254.21           C
ATOM   4440  C   ALA C 592      67.038  32.909 136.978  1.00254.21           C
ATOM   4441  O   ALA C 592      67.574  31.825 136.758  1.00254.21           O
ATOM   4442  N   THR C 593      66.413  33.154 138.150  1.00360.93           N
ATOM   4443  CA  THR C 593      66.683  32.117 139.094  1.00360.93           C
ATOM   4444  CB  THR C 593      68.155  32.123 139.419  1.00360.93           C
ATOM   4445  OG1 THR C 593      68.529  30.949 140.113  1.00360.93           O
ATOM   4446  CG2 THR C 593      68.518  33.395 140.209  1.00360.93           C
ATOM   4447  C   THR C 593      65.843  32.155 140.387  1.00360.93           C
ATOM   4448  O   THR C 593      64.632  32.343 140.352  1.00360.93           O
ATOM   4449  N   ALA C 594      66.531  31.915 141.544  1.00165.36           N
ATOM   4450  CA  ALA C 594      66.303  31.639 142.959  1.00165.36           C
ATOM   4451  CB  ALA C 594      67.605  31.244 143.677  1.00165.36           C
ATOM   4452  C   ALA C 594      65.639  32.660 143.839  1.00165.36           C
ATOM   4453  O   ALA C 594      65.142  32.243 144.883  1.00165.36           O
ATOM   4454  N   GLY C 595      65.841  33.977 143.602  1.00146.15           N
ATOM   4455  CA  GLY C 595      65.130  35.110 144.170  1.00146.15           C
ATOM   4456  C   GLY C 595      64.223  34.791 145.326  1.00146.15           C
ATOM   4457  O   GLY C 595      64.345  35.342 146.418  1.00146.15           O
ATOM   4458  N   ILE C 596      63.213  33.940 145.085  1.00193.21           N
ATOM   4459  CA  ILE C 596      62.223  33.655 146.071  1.00193.21           C
ATOM   4460  CB  ILE C 596      61.099  32.809 145.523  1.00193.21           C
ATOM   4461  CG1 ILE C 596      61.602  31.570 144.761  1.00193.21           C
ATOM   4462  CG2 ILE C 596      60.229  33.733 144.656  1.00193.21           C
ATOM   4463  CD1 ILE C 596      62.229  30.483 145.612  1.00193.21           C
ATOM   4464  C   ILE C 596      62.818  33.156 147.360  1.00193.21           C
ATOM   4465  O   ILE C 596      62.326  33.540 148.421  1.00193.21           O
ATOM   4466  N   PHE C 597      63.853  32.290 147.331  1.00165.14           N
ATOM   4467  CA  PHE C 597      64.470  31.790 148.542  1.00165.14           C
ATOM   4468  CB  PHE C 597      65.464  30.641 148.295  1.00165.14           C
ATOM   4469  CG  PHE C 597      64.768  29.481 147.679  1.00165.14           C
ATOM   4470  CD1 PHE C 597      64.072  28.589 148.456  1.00165.14           C
ATOM   4471  CD2 PHE C 597      64.814  29.288 146.320  1.00165.14           C
ATOM   4472  CE1 PHE C 597      63.431  27.514 147.891  1.00165.14           C
ATOM   4473  CE2 PHE C 597      64.173  28.216 145.748  1.00165.14           C
ATOM   4474  CZ  PHE C 597      63.480  27.326 146.532  1.00165.14           C
ATOM   4475  C   PHE C 597      65.307  32.807 149.287  1.00165.14           C
ATOM   4476  O   PHE C 597      65.194  32.926 150.507  1.00165.14           O
ATOM   4477  N   ALA C 598      66.193  33.554 148.586  1.00 60.59           N
ATOM   4478  CA  ALA C 598      67.136  34.404 149.274  1.00 60.59           C
ATOM   4479  CB  ALA C 598      68.517  33.756 149.478  1.00 60.59           C
ATOM   4480  C   ALA C 598      67.355  35.662 148.487  1.00 60.59           C
ATOM   4481  O   ALA C 598      66.702  35.899 147.472  1.00 60.59           O
ATOM   4482  N   SER C 599      68.273  36.528 148.974  1.00 76.27           N
ATOM   4483  CA  SER C 599      68.476  37.814 148.362  1.00 76.27           C
ATOM   4484  CB  SER C 599      68.776  38.922 149.379  1.00 76.27           C
ATOM   4485  OG  SER C 599      70.003  38.638 150.030  1.00 76.27           O
ATOM   4486  C   SER C 599      69.594  37.826 147.361  1.00 76.27           C
ATOM   4487  O   SER C 599      70.525  37.024 147.410  1.00 76.27           O
ATOM   4488  N   TYR C 600      69.491  38.771 146.398  1.00 74.43           N
ATOM   4489  CA  TYR C 600      70.491  39.010 145.392  1.00 74.43           C
ATOM   4490  CB  TYR C 600      70.181  38.323 144.052  1.00 74.43           C
ATOM   4491  CG  TYR C 600      70.237  36.858 144.325  1.00 74.43           C
ATOM   4492  CD1 TYR C 600      69.120  36.176 144.751  1.00 74.43           C
ATOM   4493  CD2 TYR C 600      71.416  36.167 144.168  1.00 74.43           C
ATOM   4494  CE1 TYR C 600      69.177  34.826 145.010  1.00 74.43           C
ATOM   4495  CE2 TYR C 600      71.480  34.817 144.426  1.00 74.43           C
ATOM   4496  CZ  TYR C 600      70.359  34.144 144.847  1.00 74.43           C
ATOM   4497  OH  TYR C 600      70.424  32.759 145.113  1.00 74.43           O
ATOM   4498  C   TYR C 600      70.554  40.499 145.174  1.00 74.43           C
ATOM   4499  O   TYR C 600      69.593  41.212 145.454  1.00 74.43           O
ATOM   4500  N   PRO C 601      71.666  40.994 144.691  1.00170.66           N
ATOM   4501  CA  PRO C 601      71.829  42.421 144.519  1.00170.66           C
ATOM   4502  CD  PRO C 601      72.932  40.345 144.984  1.00170.66           C
ATOM   4503  CB  PRO C 601      73.327  42.673 144.410  1.00170.66           C
ATOM   4504  CG  PRO C 601      73.946  41.486 145.151  1.00170.66           C
ATOM   4505  C   PRO C 601      71.110  43.003 143.346  1.00170.66           C
ATOM   4506  O   PRO C 601      70.806  42.274 142.402  1.00170.66           O
ATOM   4507  N   GLN C 602      70.861  44.331 143.388  1.00 69.68           N
ATOM   4508  CA  GLN C 602      70.232  45.009 142.296  1.00 69.68           C
ATOM   4509  CB  GLN C 602      70.051  46.527 142.465  1.00 69.68           C
ATOM   4510  CG  GLN C 602      69.184  46.958 143.636  1.00 69.68           C
ATOM   4511  CD  GLN C 602      68.793  48.412 143.414  1.00 69.68           C
ATOM   4512  OE1 GLN C 602      69.289  49.070 142.500  1.00 69.68           O
ATOM   4513  NE2 GLN C 602      67.865  48.927 144.264  1.00 69.68           N
ATOM   4514  C   GLN C 602      71.186  44.908 141.161  1.00 69.68           C
ATOM   4515  O   GLN C 602      72.393  44.760 141.351  1.00 69.68           O
ATOM   4516  N   GLU C 603      70.649  45.013 139.938  1.00 52.27           N
ATOM   4517  CA  GLU C 603      71.447  44.884 138.763  1.00 52.27           C
ATOM   4518  CB  GLU C 603      70.625  45.003 137.468  1.00 52.27           C
ATOM   4519  CG  GLU C 603      69.642  43.851 137.254  1.00 52.27           C
ATOM   4520  CD  GLU C 603      68.905  44.102 135.947  1.00 52.27           C
ATOM   4521  OE1 GLU C 603      68.436  45.254 135.743  1.00 52.27           O
ATOM   4522  OE2 GLU C 603      68.805  43.147 135.131  1.00 52.27           O
ATOM   4523  C   GLU C 603      72.472  45.970 138.734  1.00 52.27           C
ATOM   4524  O   GLU C 603      73.609  45.728 138.331  1.00 52.27           O
ATOM   4525  N   PHE C 604      72.126  47.204 139.158  1.00191.55           N
ATOM   4526  CA  PHE C 604      73.132  48.202 138.950  1.00191.55           C
ATOM   4527  CB  PHE C 604      72.543  49.474 138.317  1.00191.55           C
ATOM   4528  CG  PHE C 604      73.662  50.301 137.786  1.00191.55           C
ATOM   4529  CD1 PHE C 604      74.513  49.800 136.829  1.00191.55           C
ATOM   4530  CD2 PHE C 604      73.823  51.602 138.193  1.00191.55           C
ATOM   4531  CE1 PHE C 604      75.538  50.569 136.329  1.00191.55           C
ATOM   4532  CE2 PHE C 604      74.843  52.379 137.699  1.00191.55           C
ATOM   4533  CZ  PHE C 604      75.709  51.860 136.768  1.00191.55           C
ATOM   4534  C   PHE C 604      73.856  48.535 140.222  1.00191.55           C
ATOM   4535  O   PHE C 604      74.144  49.700 140.486  1.00191.55           O
ATOM   4536  N   VAL C 605      74.239  47.512 141.014  1.00 56.56           N
ATOM   4537  CA  VAL C 605      75.001  47.748 142.212  1.00 56.56           C
ATOM   4538  CB  VAL C 605      74.175  47.663 143.462  1.00 56.56           C
ATOM   4539  CG1 VAL C 605      75.107  47.787 144.677  1.00 56.56           C
ATOM   4540  CG2 VAL C 605      73.080  48.741 143.399  1.00 56.56           C
ATOM   4541  C   VAL C 605      76.045  46.671 142.303  1.00 56.56           C
ATOM   4542  O   VAL C 605      75.823  45.544 141.863  1.00 56.56           O
ATOM   4543  N   SER C 606      77.220  47.009 142.880  1.00 78.94           N
ATOM   4544  CA  SER C 606      78.335  46.103 142.994  1.00 78.94           C
ATOM   4545  CB  SER C 606      79.689  46.813 142.780  1.00 78.94           C
ATOM   4546  OG  SER C 606      80.765  45.887 142.805  1.00 78.94           O
ATOM   4547  C   SER C 606      78.343  45.463 144.356  1.00 78.94           C
ATOM   4548  O   SER C 606      77.506  45.758 145.207  1.00 78.94           O
ATOM   4549  N   THR C 607      79.314  44.550 144.582  1.00107.31           N
ATOM   4550  CA  THR C 607      79.448  43.812 145.807  1.00107.31           C
ATOM   4551  CB  THR C 607      80.585  42.835 145.768  1.00107.31           C
ATOM   4552  OG1 THR C 607      81.818  43.523 145.609  1.00107.31           O
ATOM   4553  CG2 THR C 607      80.362  41.868 144.593  1.00107.31           C
ATOM   4554  C   THR C 607      79.701  44.743 146.953  1.00107.31           C
ATOM   4555  O   THR C 607      79.064  44.629 148.000  1.00107.31           O
ATOM   4556  N   GLY C 608      80.635  45.698 146.787  1.00 16.46           N
ATOM   4557  CA  GLY C 608      80.969  46.585 147.866  1.00 16.46           C
ATOM   4558  C   GLY C 608      79.772  47.408 148.214  1.00 16.46           C
ATOM   4559  O   GLY C 608      79.491  47.646 149.388  1.00 16.46           O
ATOM   4560  N   ASN C 609      79.036  47.874 147.190  1.00 70.74           N
ATOM   4561  CA  ASN C 609      77.901  48.716 147.426  1.00 70.74           C
ATOM   4562  CB  ASN C 609      77.246  49.210 146.124  1.00 70.74           C
ATOM   4563  CG  ASN C 609      76.193  50.251 146.478  1.00 70.74           C
ATOM   4564  OD1 ASN C 609      76.395  51.448 146.279  1.00 70.74           O
ATOM   4565  ND2 ASN C 609      75.032  49.788 147.016  1.00 70.74           N
ATOM   4566  C   ASN C 609      76.880  47.936 148.191  1.00 70.74           C
ATOM   4567  O   ASN C 609      76.250  48.454 149.111  1.00 70.74           O
ATOM   4568  N   GLY C 610      76.690  46.658 147.819  1.00 26.87           N
ATOM   4569  CA  GLY C 610      75.728  45.815 148.469  1.00 26.87           C
ATOM   4570  C   GLY C 610      76.125  45.607 149.898  1.00 26.87           C
ATOM   4571  O   GLY C 610      75.274  45.533 150.780  1.00 26.87           O
ATOM   4572  N   LEU C 611      77.437  45.480 150.164  1.00 88.34           N
ATOM   4573  CA  LEU C 611      77.911  45.212 151.494  1.00 88.34           C
ATOM   4574  CB  LEU C 611      79.448  45.041 151.526  1.00 88.34           C
ATOM   4575  CG  LEU C 611      80.083  44.538 152.848  1.00 88.34           C
ATOM   4576  CD1 LEU C 611      81.608  44.429 152.693  1.00 88.34           C
ATOM   4577  CD2 LEU C 611      79.706  45.381 154.078  1.00 88.34           C
ATOM   4578  C   LEU C 611      77.536  46.367 152.371  1.00 88.34           C
ATOM   4579  O   LEU C 611      77.106  46.176 153.507  1.00 88.34           O
ATOM   4580  N   VAL C 612      77.693  47.600 151.860  1.00 27.12           N
ATOM   4581  CA  VAL C 612      77.423  48.776 152.636  1.00 27.12           C
ATOM   4582  CB  VAL C 612      77.721  50.043 151.888  1.00 27.12           C
ATOM   4583  CG1 VAL C 612      77.303  51.237 152.763  1.00 27.12           C
ATOM   4584  CG2 VAL C 612      79.209  50.043 151.499  1.00 27.12           C
ATOM   4585  C   VAL C 612      75.973  48.807 153.005  1.00 27.12           C
ATOM   4586  O   VAL C 612      75.617  49.167 154.125  1.00 27.12           O
ATOM   4587  N   ASP C 613      75.086  48.437 152.066  1.00 81.67           N
ATOM   4588  CA  ASP C 613      73.683  48.519 152.346  1.00 81.67           C
ATOM   4589  CB  ASP C 613      72.815  48.110 151.144  1.00 81.67           C
ATOM   4590  CG  ASP C 613      71.362  48.438 151.461  1.00 81.67           C
ATOM   4591  OD1 ASP C 613      71.095  48.933 152.589  1.00 81.67           O
ATOM   4592  OD2 ASP C 613      70.498  48.203 150.575  1.00 81.67           O
ATOM   4593  C   ASP C 613      73.327  47.613 153.490  1.00 81.67           C
ATOM   4594  O   ASP C 613      72.680  48.041 154.444  1.00 81.67           O
ATOM   4595  N   GLN C 614      73.770  46.342 153.450  1.00122.16           N
ATOM   4596  CA  GLN C 614      73.422  45.415 154.494  1.00122.16           C
ATOM   4597  CB  GLN C 614      73.849  43.948 154.270  1.00122.16           C
ATOM   4598  CG  GLN C 614      72.772  43.030 153.667  1.00122.16           C
ATOM   4599  CD  GLN C 614      72.618  43.221 152.171  1.00122.16           C
ATOM   4600  OE1 GLN C 614      72.120  42.343 151.469  1.00122.16           O
ATOM   4601  NE2 GLN C 614      73.044  44.401 151.663  1.00122.16           N
ATOM   4602  C   GLN C 614      73.984  45.855 155.806  1.00122.16           C
ATOM   4603  O   GLN C 614      73.353  45.656 156.843  1.00122.16           O
ATOM   4604  N   ILE C 615      75.197  46.434 155.813  1.00132.73           N
ATOM   4605  CA  ILE C 615      75.765  46.828 157.069  1.00132.73           C
ATOM   4606  CB  ILE C 615      77.211  47.256 156.963  1.00132.73           C
ATOM   4607  CG1 ILE C 615      77.896  47.271 158.344  1.00132.73           C
ATOM   4608  CG2 ILE C 615      77.287  48.600 156.224  1.00132.73           C
ATOM   4609  CD1 ILE C 615      77.346  48.303 159.330  1.00132.73           C
ATOM   4610  C   ILE C 615      74.942  47.931 157.674  1.00132.73           C
ATOM   4611  O   ILE C 615      74.619  47.888 158.860  1.00132.73           O
ATOM   4612  N   VAL C 616      74.563  48.945 156.872  1.00 36.97           N
ATOM   4613  CA  VAL C 616      73.849  50.080 157.389  1.00 36.97           C
ATOM   4614  CB  VAL C 616      73.610  51.135 156.348  1.00 36.97           C
ATOM   4615  CG1 VAL C 616      72.755  52.252 156.970  1.00 36.97           C
ATOM   4616  CG2 VAL C 616      74.971  51.615 155.814  1.00 36.97           C
ATOM   4617  C   VAL C 616      72.506  49.671 157.920  1.00 36.97           C
ATOM   4618  O   VAL C 616      72.122  50.068 159.019  1.00 36.97           O
ATOM   4619  N   GLY C 617      71.752  48.865 157.149  1.00 44.32           N
ATOM   4620  CA  GLY C 617      70.417  48.496 157.531  1.00 44.32           C
ATOM   4621  C   GLY C 617      70.396  47.653 158.767  1.00 44.32           C
ATOM   4622  O   GLY C 617      69.504  47.794 159.602  1.00 44.32           O
ATOM   4623  N   THR C 618      71.344  46.711 158.898  1.00126.71           N
ATOM   4624  CA  THR C 618      71.341  45.843 160.038  1.00126.71           C
ATOM   4625  CB  THR C 618      72.238  44.653 159.867  1.00126.71           C
ATOM   4626  OG1 THR C 618      72.038  43.728 160.922  1.00126.71           O
ATOM   4627  CG2 THR C 618      73.694  45.112 159.818  1.00126.71           C
ATOM   4628  C   THR C 618      71.688  46.628 161.267  1.00126.71           C
ATOM   4629  O   THR C 618      71.206  46.328 162.359  1.00126.71           O
ATOM   4630  N   ALA C 619      72.549  47.653 161.126  1.00 24.17           N
ATOM   4631  CA  ALA C 619      72.903  48.467 162.256  1.00 24.17           C
ATOM   4632  CB  ALA C 619      73.901  49.581 161.898  1.00 24.17           C
ATOM   4633  C   ALA C 619      71.649  49.124 162.741  1.00 24.17           C
ATOM   4634  O   ALA C 619      71.409  49.225 163.943  1.00 24.17           O
ATOM   4635  N   LEU C 620      70.812  49.592 161.798  1.00124.96           N
ATOM   4636  CA  LEU C 620      69.578  50.242 162.132  1.00124.96           C
ATOM   4637  CB  LEU C 620      68.855  50.796 160.885  1.00124.96           C
ATOM   4638  CG  LEU C 620      67.523  51.533 161.151  1.00124.96           C
ATOM   4639  CD1 LEU C 620      66.387  50.581 161.562  1.00124.96           C
ATOM   4640  CD2 LEU C 620      67.724  52.685 162.149  1.00124.96           C
ATOM   4641  C   LEU C 620      68.688  49.237 162.803  1.00124.96           C
ATOM   4642  O   LEU C 620      68.007  49.565 163.774  1.00124.96           O
ATOM   4643  N   LEU C 621      68.672  47.978 162.311  1.00191.28           N
ATOM   4644  CA  LEU C 621      67.805  46.984 162.890  1.00191.28           C
ATOM   4645  CB  LEU C 621      68.084  45.536 162.480  1.00191.28           C
ATOM   4646  CG  LEU C 621      67.622  45.046 161.123  1.00191.28           C
ATOM   4647  CD1 LEU C 621      67.892  43.535 161.040  1.00191.28           C
ATOM   4648  CD2 LEU C 621      66.153  45.400 160.867  1.00191.28           C
ATOM   4649  C   LEU C 621      68.134  46.814 164.325  1.00191.28           C
ATOM   4650  O   LEU C 621      67.261  46.883 165.187  1.00191.28           O
ATOM   4651  N   VAL C 622      69.424  46.561 164.601  1.00100.21           N
ATOM   4652  CA  VAL C 622      69.840  46.249 165.933  1.00100.21           C
ATOM   4653  CB  VAL C 622      71.304  45.918 166.030  1.00100.21           C
ATOM   4654  CG1 VAL C 622      71.563  44.640 165.215  1.00100.21           C
ATOM   4655  CG2 VAL C 622      72.130  47.127 165.561  1.00100.21           C
ATOM   4656  C   VAL C 622      69.561  47.418 166.821  1.00100.21           C
ATOM   4657  O   VAL C 622      69.025  47.260 167.914  1.00100.21           O
ATOM   4658  N   LEU C 623      69.875  48.635 166.349  1.00138.45           N
ATOM   4659  CA  LEU C 623      69.734  49.815 167.151  1.00138.45           C
ATOM   4660  CB  LEU C 623      70.123  51.069 166.332  1.00138.45           C
ATOM   4661  CG  LEU C 623      70.034  52.446 167.030  1.00138.45           C
ATOM   4662  CD1 LEU C 623      68.589  52.877 167.333  1.00138.45           C
ATOM   4663  CD2 LEU C 623      70.955  52.511 168.254  1.00138.45           C
ATOM   4664  C   LEU C 623      68.300  49.963 167.577  1.00138.45           C
ATOM   4665  O   LEU C 623      68.018  50.179 168.755  1.00138.45           O
ATOM   4666  N   ALA C 624      67.358  49.851 166.622  1.00 54.64           N
ATOM   4667  CA  ALA C 624      65.949  50.026 166.863  1.00 54.64           C
ATOM   4668  CB  ALA C 624      65.121  50.011 165.567  1.00 54.64           C
ATOM   4669  C   ALA C 624      65.410  48.946 167.746  1.00 54.64           C
ATOM   4670  O   ALA C 624      64.518  49.192 168.556  1.00 54.64           O
ATOM   4671  N   ILE C 625      65.884  47.699 167.575  1.00182.95           N
ATOM   4672  CA  ILE C 625      65.375  46.646 168.403  1.00182.95           C
ATOM   4673  CB  ILE C 625      65.583  45.252 167.857  1.00182.95           C
ATOM   4674  CG1 ILE C 625      67.024  44.961 167.420  1.00182.95           C
ATOM   4675  CG2 ILE C 625      64.558  45.066 166.731  1.00182.95           C
ATOM   4676  CD1 ILE C 625      68.010  44.794 168.561  1.00182.95           C
ATOM   4677  C   ILE C 625      65.757  46.859 169.839  1.00182.95           C
ATOM   4678  O   ILE C 625      64.964  46.580 170.737  1.00182.95           O
ATOM   4679  N   LEU C 626      66.976  47.359 170.114  1.00108.60           N
ATOM   4680  CA  LEU C 626      67.332  47.666 171.474  1.00108.60           C
ATOM   4681  CB  LEU C 626      68.770  48.206 171.624  1.00108.60           C
ATOM   4682  CG  LEU C 626      69.905  47.163 171.583  1.00108.60           C
ATOM   4683  CD1 LEU C 626      69.945  46.346 172.880  1.00108.60           C
ATOM   4684  CD2 LEU C 626      69.840  46.275 170.335  1.00108.60           C
ATOM   4685  C   LEU C 626      66.434  48.754 171.991  1.00108.60           C
ATOM   4686  O   LEU C 626      65.946  48.684 173.119  1.00108.60           O
ATOM   4687  N   ALA C 627      66.190  49.798 171.174  1.00 47.73           N
ATOM   4688  CA  ALA C 627      65.412  50.930 171.600  1.00 47.73           C
ATOM   4689  CB  ALA C 627      65.327  52.022 170.518  1.00 47.73           C
ATOM   4690  C   ALA C 627      64.012  50.507 171.919  1.00 47.73           C
ATOM   4691  O   ALA C 627      63.442  50.919 172.928  1.00 47.73           O
ATOM   4692  N   ILE C 628      63.418  49.666 171.058  1.00110.33           N
ATOM   4693  CA  ILE C 628      62.076  49.222 171.278  1.00110.33           C
ATOM   4694  CB  ILE C 628      61.536  48.439 170.113  1.00110.33           C
ATOM   4695  CG1 ILE C 628      60.099  47.982 170.394  1.00110.33           C
ATOM   4696  CG2 ILE C 628      62.526  47.329 169.738  1.00110.33           C
ATOM   4697  CD1 ILE C 628      59.420  47.370 169.173  1.00110.33           C
ATOM   4698  C   ILE C 628      62.023  48.397 172.529  1.00110.33           C
ATOM   4699  O   ILE C 628      61.082  48.513 173.310  1.00110.33           O
ATOM   4700  N   THR C 629      63.029  47.529 172.745  1.00 59.79           N
ATOM   4701  CA  THR C 629      63.059  46.654 173.888  1.00 59.79           C
ATOM   4702  CB  THR C 629      64.152  45.622 173.812  1.00 59.79           C
ATOM   4703  OG1 THR C 629      65.426  46.248 173.789  1.00 59.79           O
ATOM   4704  CG2 THR C 629      63.964  44.771 172.544  1.00 59.79           C
ATOM   4705  C   THR C 629      63.262  47.421 175.161  1.00 59.79           C
ATOM   4706  O   THR C 629      62.653  47.099 176.179  1.00 59.79           O
ATOM   4707  N   ASP C 630      64.120  48.461 175.149  1.00105.56           N
ATOM   4708  CA  ASP C 630      64.450  49.146 176.370  1.00105.56           C
ATOM   4709  CB  ASP C 630      65.424  50.324 176.200  1.00105.56           C
ATOM   4710  CG  ASP C 630      66.833  49.765 176.143  1.00105.56           C
ATOM   4711  OD1 ASP C 630      67.016  48.592 176.563  1.00105.56           O
ATOM   4712  OD2 ASP C 630      67.747  50.506 175.695  1.00105.56           O
ATOM   4713  C   ASP C 630      63.229  49.683 177.040  1.00105.56           C
ATOM   4714  O   ASP C 630      62.443  50.432 176.464  1.00105.56           O
ATOM   4715  N   SER C 631      63.025  49.267 178.301  1.00 83.09           N
ATOM   4716  CA  SER C 631      61.942  49.791 179.071  1.00 83.09           C
ATOM   4717  CB  SER C 631      61.702  49.009 180.373  1.00 83.09           C
ATOM   4718  OG  SER C 631      62.826  49.134 181.231  1.00 83.09           O
ATOM   4719  C   SER C 631      62.299  51.193 179.453  1.00 83.09           C
ATOM   4720  O   SER C 631      61.446  52.077 179.494  1.00 83.09           O
ATOM   4721  N   ARG C 632      63.594  51.413 179.751  1.00151.11           N
ATOM   4722  CA  ARG C 632      64.088  52.676 180.217  1.00151.11           C
ATOM   4723  CB  ARG C 632      65.559  52.611 180.667  1.00151.11           C
ATOM   4724  CG  ARG C 632      66.531  52.196 179.561  1.00151.11           C
ATOM   4725  CD  ARG C 632      67.989  52.130 180.022  1.00151.11           C
ATOM   4726  NE  ARG C 632      68.406  53.510 180.403  1.00151.11           N
ATOM   4727  CZ  ARG C 632      69.528  53.700 181.156  1.00151.11           C
ATOM   4728  NH1 ARG C 632      70.266  52.627 181.565  1.00151.11           N
ATOM   4729  NH2 ARG C 632      69.912  54.963 181.503  1.00151.11           N
ATOM   4730  C   ARG C 632      63.991  53.731 179.159  1.00151.11           C
ATOM   4731  O   ARG C 632      63.620  54.867 179.451  1.00151.11           O
ATOM   4732  N   ASN C 633      64.313  53.389 177.898  1.00155.58           N
ATOM   4733  CA  ASN C 633      64.376  54.390 176.867  1.00155.58           C
ATOM   4734  CB  ASN C 633      65.232  54.006 175.651  1.00155.58           C
ATOM   4735  CG  ASN C 633      64.441  53.082 174.743  1.00155.58           C
ATOM   4736  OD1 ASN C 633      63.704  52.216 175.202  1.00155.58           O
ATOM   4737  ND2 ASN C 633      64.578  53.288 173.406  1.00155.58           N
ATOM   4738  C   ASN C 633      63.013  54.637 176.336  1.00155.58           C
ATOM   4739  O   ASN C 633      62.135  53.796 176.514  1.00155.58           O
ATOM   4740  N   MET C 634      62.867  55.767 175.596  1.00338.52           N
ATOM   4741  CA  MET C 634      61.620  56.318 175.129  1.00338.52           C
ATOM   4742  CB  MET C 634      61.051  55.728 173.831  1.00338.52           C
ATOM   4743  CG  MET C 634      59.731  56.421 173.478  1.00338.52           C
ATOM   4744  SD  MET C 634      58.671  55.570 172.276  1.00338.52           S
ATOM   4745  CE  MET C 634      57.457  56.918 172.185  1.00338.52           C
ATOM   4746  C   MET C 634      60.627  56.015 176.175  1.00338.52           C
ATOM   4747  O   MET C 634      59.948  54.990 176.115  1.00338.52           O
ATOM   4748  N   ALA C 635      60.517  56.935 177.141  1.00267.72           N
ATOM   4749  CA  ALA C 635      59.748  56.677 178.305  1.00267.72           C
ATOM   4750  CB  ALA C 635      59.624  57.891 179.241  1.00267.72           C
ATOM   4751  C   ALA C 635      58.373  56.237 177.947  1.00267.72           C
ATOM   4752  O   ALA C 635      57.505  57.025 177.578  1.00267.72           O
ATOM   4753  N   VAL C 636      58.168  54.917 178.060  1.00151.12           N
ATOM   4754  CA  VAL C 636      56.907  54.282 177.848  1.00151.12           C
ATOM   4755  CB  VAL C 636      56.143  54.821 176.671  1.00151.12           C
ATOM   4756  CG1 VAL C 636      56.972  54.607 175.393  1.00151.12           C
ATOM   4757  CG2 VAL C 636      54.765  54.140 176.635  1.00151.12           C
ATOM   4758  C   VAL C 636      57.228  52.854 177.574  1.00151.12           C
ATOM   4759  O   VAL C 636      58.128  52.552 176.793  1.00151.12           O
ATOM   4760  N   PRO C 637      56.540  51.955 178.204  1.00 82.25           N
ATOM   4761  CA  PRO C 637      56.814  50.584 177.894  1.00 82.25           C
ATOM   4762  CD  PRO C 637      56.202  52.136 179.606  1.00 82.25           C
ATOM   4763  CB  PRO C 637      56.259  49.768 179.058  1.00 82.25           C
ATOM   4764  CG  PRO C 637      56.337  50.744 180.246  1.00 82.25           C
ATOM   4765  C   PRO C 637      56.183  50.292 176.579  1.00 82.25           C
ATOM   4766  O   PRO C 637      55.081  50.777 176.331  1.00 82.25           O
ATOM   4767  N   GLN C 638      56.861  49.518 175.719  1.00105.86           N
ATOM   4768  CA  GLN C 638      56.317  49.241 174.428  1.00105.86           C
ATOM   4769  CB  GLN C 638      57.340  48.605 173.476  1.00105.86           C
ATOM   4770  CG  GLN C 638      58.536  49.515 173.186  1.00105.86           C
ATOM   4771  CD  GLN C 638      58.112  50.642 172.251  1.00105.86           C
ATOM   4772  OE1 GLN C 638      58.786  50.923 171.261  1.00105.86           O
ATOM   4773  NE2 GLN C 638      56.979  51.322 172.574  1.00105.86           N
ATOM   4774  C   GLN C 638      55.151  48.329 174.529  1.00105.86           C
ATOM   4775  O   GLN C 638      54.124  48.551 173.890  1.00105.86           O
ATOM   4776  N   GLY C 639      55.251  47.292 175.374  1.00 57.46           N
ATOM   4777  CA  GLY C 639      54.173  46.357 175.369  1.00 57.46           C
ATOM   4778  C   GLY C 639      54.257  45.623 174.066  1.00 57.46           C
ATOM   4779  O   GLY C 639      54.905  44.581 173.989  1.00 57.46           O
ATOM   4780  N   VAL C 640      53.597  46.142 173.006  1.00196.31           N
ATOM   4781  CA  VAL C 640      53.601  45.449 171.751  1.00196.31           C
ATOM   4782  CB  VAL C 640      52.476  45.873 170.850  1.00196.31           C
ATOM   4783  CG1 VAL C 640      52.585  47.382 170.574  1.00196.31           C
ATOM   4784  CG2 VAL C 640      52.512  44.997 169.587  1.00196.31           C
ATOM   4785  C   VAL C 640      54.904  45.668 171.046  1.00196.31           C
ATOM   4786  O   VAL C 640      54.971  46.194 169.936  1.00196.31           O
ATOM   4787  N   GLN C 641      55.976  45.164 171.672  1.00141.13           N
ATOM   4788  CA  GLN C 641      57.322  45.213 171.187  1.00141.13           C
ATOM   4789  CB  GLN C 641      58.232  44.435 172.148  1.00141.13           C
ATOM   4790  CG  GLN C 641      59.646  44.220 171.636  1.00141.13           C
ATOM   4791  CD  GLN C 641      60.363  45.485 172.005  1.00141.13           C
ATOM   4792  OE1 GLN C 641      61.530  45.674 171.674  1.00141.13           O
ATOM   4793  NE2 GLN C 641      59.631  46.376 172.723  1.00141.13           N
ATOM   4794  C   GLN C 641      57.444  44.498 169.868  1.00141.13           C
ATOM   4795  O   GLN C 641      57.910  45.097 168.899  1.00141.13           O
ATOM   4796  N   PRO C 642      57.033  43.258 169.745  1.00157.09           N
ATOM   4797  CA  PRO C 642      57.213  42.514 168.532  1.00157.09           C
ATOM   4798  CD  PRO C 642      56.390  42.465 170.785  1.00157.09           C
ATOM   4799  CB  PRO C 642      56.667  41.116 168.815  1.00157.09           C
ATOM   4800  CG  PRO C 642      55.756  41.292 170.037  1.00157.09           C
ATOM   4801  C   PRO C 642      56.562  43.136 167.345  1.00157.09           C
ATOM   4802  O   PRO C 642      57.137  43.083 166.259  1.00157.09           O
ATOM   4803  N   LEU C 643      55.368  43.723 167.517  1.00 46.11           N
ATOM   4804  CA  LEU C 643      54.680  44.267 166.386  1.00 46.11           C
ATOM   4805  CB  LEU C 643      53.300  44.840 166.750  1.00 46.11           C
ATOM   4806  CG  LEU C 643      52.534  45.434 165.552  1.00 46.11           C
ATOM   4807  CD1 LEU C 643      52.167  44.350 164.526  1.00 46.11           C
ATOM   4808  CD2 LEU C 643      51.317  46.248 166.019  1.00 46.11           C
ATOM   4809  C   LEU C 643      55.502  45.386 165.839  1.00 46.11           C
ATOM   4810  O   LEU C 643      55.691  45.491 164.628  1.00 46.11           O
ATOM   4811  N   PHE C 644      56.040  46.240 166.732  1.00109.99           N
ATOM   4812  CA  PHE C 644      56.793  47.372 166.283  1.00109.99           C
ATOM   4813  CB  PHE C 644      57.272  48.323 167.399  1.00109.99           C
ATOM   4814  CG  PHE C 644      56.127  49.133 167.906  1.00109.99           C
ATOM   4815  CD1 PHE C 644      55.776  50.309 167.285  1.00109.99           C
ATOM   4816  CD2 PHE C 644      55.403  48.727 169.001  1.00109.99           C
ATOM   4817  CE1 PHE C 644      54.723  51.063 167.748  1.00109.99           C
ATOM   4818  CE2 PHE C 644      54.350  49.474 169.471  1.00109.99           C
ATOM   4819  CZ  PHE C 644      54.006  50.647 168.844  1.00109.99           C
ATOM   4820  C   PHE C 644      58.012  46.911 165.558  1.00109.99           C
ATOM   4821  O   PHE C 644      58.390  47.501 164.548  1.00109.99           O
ATOM   4822  N   ILE C 645      58.683  45.857 166.059  1.00130.30           N
ATOM   4823  CA  ILE C 645      59.866  45.410 165.384  1.00130.30           C
ATOM   4824  CB  ILE C 645      60.675  44.377 166.130  1.00130.30           C
ATOM   4825  CG1 ILE C 645      59.881  43.097 166.413  1.00130.30           C
ATOM   4826  CG2 ILE C 645      61.252  45.048 167.386  1.00130.30           C
ATOM   4827  CD1 ILE C 645      60.761  41.977 166.967  1.00130.30           C
ATOM   4828  C   ILE C 645      59.499  44.928 164.018  1.00130.30           C
ATOM   4829  O   ILE C 645      60.258  45.112 163.069  1.00130.30           O
ATOM   4830  N   GLY C 646      58.332  44.276 163.871  1.00 41.71           N
ATOM   4831  CA  GLY C 646      57.956  43.823 162.563  1.00 41.71           C
ATOM   4832  C   GLY C 646      57.810  45.016 161.676  1.00 41.71           C
ATOM   4833  O   GLY C 646      58.329  45.027 160.566  1.00 41.71           O
ATOM   4834  N   LEU C 647      57.142  46.079 162.157  1.00 49.41           N
ATOM   4835  CA  LEU C 647      56.890  47.237 161.344  1.00 49.41           C
ATOM   4836  CB  LEU C 647      56.078  48.315 162.080  1.00 49.41           C
ATOM   4837  CG  LEU C 647      54.668  47.849 162.493  1.00 49.41           C
ATOM   4838  CD1 LEU C 647      53.897  48.970 163.208  1.00 49.41           C
ATOM   4839  CD2 LEU C 647      53.899  47.257 161.301  1.00 49.41           C
ATOM   4840  C   LEU C 647      58.202  47.844 160.957  1.00 49.41           C
ATOM   4841  O   LEU C 647      58.345  48.389 159.862  1.00 49.41           O
ATOM   4842  N   ALA C 648      59.192  47.790 161.867  1.00 40.58           N
ATOM   4843  CA  ALA C 648      60.483  48.350 161.597  1.00 40.58           C
ATOM   4844  CB  ALA C 648      61.450  48.213 162.785  1.00 40.58           C
ATOM   4845  C   ALA C 648      61.096  47.636 160.433  1.00 40.58           C
ATOM   4846  O   ALA C 648      61.664  48.261 159.541  1.00 40.58           O
ATOM   4847  N   LEU C 649      60.975  46.298 160.402  1.00138.68           N
ATOM   4848  CA  LEU C 649      61.548  45.511 159.348  1.00138.68           C
ATOM   4849  CB  LEU C 649      61.327  44.003 159.546  1.00138.68           C
ATOM   4850  CG  LEU C 649      61.937  43.139 158.428  1.00138.68           C
ATOM   4851  CD1 LEU C 649      63.463  43.302 158.367  1.00138.68           C
ATOM   4852  CD2 LEU C 649      61.505  41.671 158.565  1.00138.68           C
ATOM   4853  C   LEU C 649      60.893  45.913 158.072  1.00138.68           C
ATOM   4854  O   LEU C 649      61.526  45.956 157.019  1.00138.68           O
ATOM   4855  N   GLY C 650      59.586  46.212 158.138  1.00114.59           N
ATOM   4856  CA  GLY C 650      58.865  46.570 156.957  1.00114.59           C
ATOM   4857  C   GLY C 650      59.423  47.834 156.362  1.00114.59           C
ATOM   4858  O   GLY C 650      59.595  47.939 155.150  1.00114.59           O
ATOM   4859  N   ALA C 651      59.709  48.840 157.204  1.00 70.75           N
ATOM   4860  CA  ALA C 651      60.196  50.121 156.772  1.00 70.75           C
ATOM   4861  CB  ALA C 651      60.367  51.057 157.975  1.00 70.75           C
ATOM   4862  C   ALA C 651      61.537  49.977 156.129  1.00 70.75           C
ATOM   4863  O   ALA C 651      61.819  50.610 155.111  1.00 70.75           O
ATOM   4864  N   LEU C 652      62.416  49.158 156.733  1.00 93.93           N
ATOM   4865  CA  LEU C 652      63.731  48.982 156.191  1.00 93.93           C
ATOM   4866  CB  LEU C 652      64.671  48.161 157.093  1.00 93.93           C
ATOM   4867  CG  LEU C 652      65.224  48.947 158.299  1.00 93.93           C
ATOM   4868  CD1 LEU C 652      64.107  49.457 159.220  1.00 93.93           C
ATOM   4869  CD2 LEU C 652      66.285  48.129 159.052  1.00 93.93           C
ATOM   4870  C   LEU C 652      63.648  48.303 154.868  1.00 93.93           C
ATOM   4871  O   LEU C 652      64.320  48.689 153.914  1.00 93.93           O
ATOM   4872  N   ILE C 653      62.797  47.273 154.766  1.00157.90           N
ATOM   4873  CA  ILE C 653      62.724  46.534 153.544  1.00157.90           C
ATOM   4874  CB  ILE C 653      61.846  45.308 153.640  1.00157.90           C
ATOM   4875  CG1 ILE C 653      62.125  44.321 152.491  1.00157.90           C
ATOM   4876  CG2 ILE C 653      60.379  45.754 153.701  1.00157.90           C
ATOM   4877  CD1 ILE C 653      61.737  44.833 151.106  1.00157.90           C
ATOM   4878  C   ILE C 653      62.220  47.438 152.469  1.00157.90           C
ATOM   4879  O   ILE C 653      62.686  47.391 151.335  1.00157.90           O
ATOM   4880  N   LEU C 654      61.233  48.288 152.786  1.00 93.97           N
ATOM   4881  CA  LEU C 654      60.676  49.138 151.782  1.00 93.97           C
ATOM   4882  CB  LEU C 654      59.443  49.907 152.287  1.00 93.97           C
ATOM   4883  CG  LEU C 654      58.275  48.991 152.697  1.00 93.97           C
ATOM   4884  CD1 LEU C 654      57.063  49.809 153.170  1.00 93.97           C
ATOM   4885  CD2 LEU C 654      57.926  47.992 151.583  1.00 93.97           C
ATOM   4886  C   LEU C 654      61.664  50.159 151.303  1.00 93.97           C
ATOM   4887  O   LEU C 654      61.744  50.439 150.110  1.00 93.97           O
ATOM   4888  N   CYS C 655      62.402  50.801 152.223  1.00183.44           N
ATOM   4889  CA  CYS C 655      63.307  51.838 151.812  1.00183.44           C
ATOM   4890  CB  CYS C 655      63.902  52.580 153.006  1.00183.44           C
ATOM   4891  SG  CYS C 655      62.579  53.266 154.020  1.00183.44           S
ATOM   4892  C   CYS C 655      64.468  51.306 151.046  1.00183.44           C
ATOM   4893  O   CYS C 655      64.807  51.834 149.996  1.00183.44           O
ATOM   4894  N   PHE C 656      65.164  50.325 151.644  1.00127.96           N
ATOM   4895  CA  PHE C 656      66.372  49.683 151.193  1.00127.96           C
ATOM   4896  CB  PHE C 656      67.249  49.232 152.373  1.00127.96           C
ATOM   4897  CG  PHE C 656      67.682  50.451 153.112  1.00127.96           C
ATOM   4898  CD1 PHE C 656      66.848  51.040 154.034  1.00127.96           C
ATOM   4899  CD2 PHE C 656      68.923  51.002 152.888  1.00127.96           C
ATOM   4900  CE1 PHE C 656      67.243  52.164 154.720  1.00127.96           C
ATOM   4901  CE2 PHE C 656      69.323  52.127 153.572  1.00127.96           C
ATOM   4902  CZ  PHE C 656      68.482  52.710 154.489  1.00127.96           C
ATOM   4903  C   PHE C 656      66.222  48.472 150.304  1.00127.96           C
ATOM   4904  O   PHE C 656      67.144  48.120 149.571  1.00127.96           O
ATOM   4905  N   GLY C 657      65.082  47.769 150.379  1.00125.03           N
ATOM   4906  CA  GLY C 657      64.911  46.437 149.851  1.00125.03           C
ATOM   4907  C   GLY C 657      65.229  46.297 148.401  1.00125.03           C
ATOM   4908  O   GLY C 657      65.747  45.269 147.971  1.00125.03           O
ATOM   4909  N   TYR C 658      64.925  47.307 147.588  1.00128.68           N
ATOM   4910  CA  TYR C 658      65.121  47.151 146.191  1.00128.68           C
ATOM   4911  CB  TYR C 658      64.505  48.323 145.437  1.00128.68           C
ATOM   4912  CG  TYR C 658      63.084  48.167 145.868  1.00128.68           C
ATOM   4913  CD1 TYR C 658      62.398  47.033 145.502  1.00128.68           C
ATOM   4914  CD2 TYR C 658      62.463  49.069 146.701  1.00128.68           C
ATOM   4915  CE1 TYR C 658      61.099  46.823 145.885  1.00128.68           C
ATOM   4916  CE2 TYR C 658      61.156  48.867 147.092  1.00128.68           C
ATOM   4917  CZ  TYR C 658      60.471  47.747 146.678  1.00128.68           C
ATOM   4918  OH  TYR C 658      59.134  47.524 147.069  1.00128.68           O
ATOM   4919  C   TYR C 658      66.571  46.906 145.892  1.00128.68           C
ATOM   4920  O   TYR C 658      66.877  46.253 144.897  1.00128.68           O
ATOM   4921  N   ASN C 659      67.491  47.473 146.702  1.00 96.74           N
ATOM   4922  CA  ASN C 659      68.920  47.332 146.556  1.00 96.74           C
ATOM   4923  CB  ASN C 659      69.695  48.281 147.488  1.00 96.74           C
ATOM   4924  CG  ASN C 659      69.436  49.717 147.053  1.00 96.74           C
ATOM   4925  OD1 ASN C 659      68.860  50.509 147.798  1.00 96.74           O
ATOM   4926  ND2 ASN C 659      69.878  50.068 145.816  1.00 96.74           N
ATOM   4927  C   ASN C 659      69.466  45.946 146.831  1.00 96.74           C
ATOM   4928  O   ASN C 659      70.224  45.423 146.014  1.00 96.74           O
ATOM   4929  N   CYS C 660      69.117  45.299 147.971  1.00156.57           N
ATOM   4930  CA  CYS C 660      69.794  44.064 148.298  1.00156.57           C
ATOM   4931  CB  CYS C 660      70.763  44.237 149.470  1.00156.57           C
ATOM   4932  SG  CYS C 660      71.819  45.688 149.270  1.00156.57           S
ATOM   4933  C   CYS C 660      68.831  43.040 148.810  1.00156.57           C
ATOM   4934  O   CYS C 660      69.242  41.935 149.165  1.00156.57           O
ATOM   4935  N   GLY C 661      67.534  43.371 148.896  1.00 78.41           N
ATOM   4936  CA  GLY C 661      66.607  42.388 149.374  1.00 78.41           C
ATOM   4937  C   GLY C 661      66.585  42.411 150.874  1.00 78.41           C
ATOM   4938  O   GLY C 661      65.925  41.578 151.492  1.00 78.41           O
ATOM   4939  N   ALA C 662      67.326  43.356 151.490  1.00252.13           N
ATOM   4940  CA  ALA C 662      67.367  43.555 152.917  1.00252.13           C
ATOM   4941  CB  ALA C 662      66.166  44.353 153.453  1.00252.13           C
ATOM   4942  C   ALA C 662      67.442  42.257 153.665  1.00252.13           C
ATOM   4943  O   ALA C 662      66.519  41.937 154.413  1.00252.13           O
ATOM   4944  N   PRO C 663      68.465  41.467 153.474  1.00202.42           N
ATOM   4945  CA  PRO C 663      68.635  40.220 154.175  1.00202.42           C
ATOM   4946  CD  PRO C 663      69.489  41.698 152.470  1.00202.42           C
ATOM   4947  CB  PRO C 663      69.947  39.638 153.666  1.00202.42           C
ATOM   4948  CG  PRO C 663      70.193  40.343 152.321  1.00202.42           C
ATOM   4949  C   PRO C 663      68.693  40.406 155.659  1.00202.42           C
ATOM   4950  O   PRO C 663      67.926  39.776 156.383  1.00202.42           O
ATOM   4951  N   LEU C 664      69.682  41.202 156.108  1.00168.96           N
ATOM   4952  CA  LEU C 664      69.943  41.614 157.457  1.00168.96           C
ATOM   4953  CB  LEU C 664      69.176  42.888 157.920  1.00168.96           C
ATOM   4954  CG  LEU C 664      67.648  42.881 158.174  1.00168.96           C
ATOM   4955  CD1 LEU C 664      67.148  44.328 158.307  1.00168.96           C
ATOM   4956  CD2 LEU C 664      66.822  42.150 157.122  1.00168.96           C
ATOM   4957  C   LEU C 664      69.897  40.458 158.413  1.00168.96           C
ATOM   4958  O   LEU C 664      69.784  40.657 159.621  1.00168.96           O
ATOM   4959  N   ASN C 665      70.045  39.215 157.899  1.00 82.34           N
ATOM   4960  CA  ASN C 665      70.008  38.045 158.742  1.00 82.34           C
ATOM   4961  CB  ASN C 665      68.560  37.557 158.958  1.00 82.34           C
ATOM   4962  CG  ASN C 665      68.519  36.397 159.942  1.00 82.34           C
ATOM   4963  OD1 ASN C 665      69.407  35.546 159.964  1.00 82.34           O
ATOM   4964  ND2 ASN C 665      67.444  36.353 160.775  1.00 82.34           N
ATOM   4965  C   ASN C 665      70.747  36.949 158.022  1.00 82.34           C
ATOM   4966  O   ASN C 665      70.290  36.476 156.983  1.00 82.34           O
ATOM   4967  N   PRO C 666      71.862  36.500 158.538  1.00154.32           N
ATOM   4968  CA  PRO C 666      72.619  35.471 157.873  1.00154.32           C
ATOM   4969  CD  PRO C 666      72.703  37.321 159.388  1.00154.32           C
ATOM   4970  CB  PRO C 666      73.981  35.424 158.576  1.00154.32           C
ATOM   4971  CG  PRO C 666      73.835  36.364 159.791  1.00154.32           C
ATOM   4972  C   PRO C 666      71.921  34.150 157.743  1.00154.32           C
ATOM   4973  O   PRO C 666      72.091  33.484 156.722  1.00154.32           O
ATOM   4974  N   ALA C 667      71.147  33.738 158.760  1.00 36.84           N
ATOM   4975  CA  ALA C 667      70.455  32.482 158.704  1.00 36.84           C
ATOM   4976  CB  ALA C 667      69.747  32.133 160.024  1.00 36.84           C
ATOM   4977  C   ALA C 667      69.408  32.550 157.639  1.00 36.84           C
ATOM   4978  O   ALA C 667      69.197  31.595 156.891  1.00 36.84           O
ATOM   4979  N   ARG C 668      68.723  33.703 157.543  1.00164.70           N
ATOM   4980  CA  ARG C 668      67.635  33.827 156.622  1.00164.70           C
ATOM   4981  CB  ARG C 668      66.918  35.186 156.715  1.00164.70           C
ATOM   4982  CG  ARG C 668      65.513  35.142 156.113  1.00164.70           C
ATOM   4983  CD  ARG C 668      65.492  34.978 154.595  1.00164.70           C
ATOM   4984  NE  ARG C 668      65.687  36.321 153.987  1.00164.70           N
ATOM   4985  CZ  ARG C 668      65.609  36.455 152.632  1.00164.70           C
ATOM   4986  NH1 ARG C 668      65.462  35.346 151.850  1.00164.70           N
ATOM   4987  NH2 ARG C 668      65.667  37.695 152.066  1.00164.70           N
ATOM   4988  C   ARG C 668      68.141  33.651 155.217  1.00164.70           C
ATOM   4989  O   ARG C 668      67.456  33.073 154.376  1.00164.70           O
ATOM   4990  N   ASP C 669      69.309  34.232 154.883  1.00131.99           N
ATOM   4991  CA  ASP C 669      69.836  34.071 153.551  1.00131.99           C
ATOM   4992  CB  ASP C 669      70.829  35.159 153.133  1.00131.99           C
ATOM   4993  CG  ASP C 669      69.982  36.271 152.567  1.00131.99           C
ATOM   4994  OD1 ASP C 669      68.744  36.064 152.496  1.00131.99           O
ATOM   4995  OD2 ASP C 669      70.543  37.325 152.180  1.00131.99           O
ATOM   4996  C   ASP C 669      70.511  32.767 153.258  1.00131.99           C
ATOM   4997  O   ASP C 669      70.203  32.117 152.261  1.00131.99           O
ATOM   4998  N   LEU C 670      71.456  32.354 154.123  1.00 58.59           N
ATOM   4999  CA  LEU C 670      72.296  31.221 153.837  1.00 58.59           C
ATOM   5000  CB  LEU C 670      73.403  31.019 154.887  1.00 58.59           C
ATOM   5001  CG  LEU C 670      74.314  29.808 154.598  1.00 58.59           C
ATOM   5002  CD1 LEU C 670      75.097  29.991 153.288  1.00 58.59           C
ATOM   5003  CD2 LEU C 670      75.222  29.492 155.796  1.00 58.59           C
ATOM   5004  C   LEU C 670      71.523  29.944 153.769  1.00 58.59           C
ATOM   5005  O   LEU C 670      71.714  29.149 152.849  1.00 58.59           O
ATOM   5006  N   ALA C 671      70.616  29.711 154.732  1.00 45.18           N
ATOM   5007  CA  ALA C 671      69.952  28.442 154.760  1.00 45.18           C
ATOM   5008  CB  ALA C 671      69.007  28.276 155.966  1.00 45.18           C
ATOM   5009  C   ALA C 671      69.158  28.245 153.500  1.00 45.18           C
ATOM   5010  O   ALA C 671      69.233  27.175 152.898  1.00 45.18           O
ATOM   5011  N   PRO C 672      68.408  29.214 153.051  1.00 73.16           N
ATOM   5012  CA  PRO C 672      67.650  29.021 151.843  1.00 73.16           C
ATOM   5013  CD  PRO C 672      67.758  30.154 153.952  1.00 73.16           C
ATOM   5014  CB  PRO C 672      66.661  30.183 151.784  1.00 73.16           C
ATOM   5015  CG  PRO C 672      66.439  30.543 153.263  1.00 73.16           C
ATOM   5016  C   PRO C 672      68.522  28.907 150.633  1.00 73.16           C
ATOM   5017  O   PRO C 672      68.105  28.289 149.654  1.00 73.16           O
ATOM   5018  N   ARG C 673      69.717  29.523 150.668  1.00 79.18           N
ATOM   5019  CA  ARG C 673      70.628  29.481 149.563  1.00 79.18           C
ATOM   5020  CB  ARG C 673      71.900  30.300 149.821  1.00 79.18           C
ATOM   5021  CG  ARG C 673      71.625  31.792 149.942  1.00 79.18           C
ATOM   5022  CD  ARG C 673      72.735  32.573 150.641  1.00 79.18           C
ATOM   5023  NE  ARG C 673      72.151  33.909 150.914  1.00 79.18           N
ATOM   5024  CZ  ARG C 673      72.244  34.883 149.967  1.00 79.18           C
ATOM   5025  NH1 ARG C 673      73.075  34.723 148.896  1.00 79.18           N
ATOM   5026  NH2 ARG C 673      71.477  36.003 150.076  1.00 79.18           N
ATOM   5027  C   ARG C 673      71.067  28.071 149.379  1.00 79.18           C
ATOM   5028  O   ARG C 673      71.154  27.573 148.259  1.00 79.18           O
ATOM   5029  N   VAL C 674      71.363  27.388 150.496  1.00 94.43           N
ATOM   5030  CA  VAL C 674      71.848  26.046 150.405  1.00 94.43           C
ATOM   5031  CB  VAL C 674      72.311  25.471 151.714  1.00 94.43           C
ATOM   5032  CG1 VAL C 674      71.101  25.191 152.617  1.00 94.43           C
ATOM   5033  CG2 VAL C 674      73.163  24.231 151.408  1.00 94.43           C
ATOM   5034  C   VAL C 674      70.768  25.175 149.844  1.00 94.43           C
ATOM   5035  O   VAL C 674      71.042  24.266 149.063  1.00 94.43           O
ATOM   5036  N   PHE C 675      69.503  25.424 150.235  1.00 53.33           N
ATOM   5037  CA  PHE C 675      68.416  24.614 149.757  1.00 53.33           C
ATOM   5038  CB  PHE C 675      67.055  24.980 150.372  1.00 53.33           C
ATOM   5039  CG  PHE C 675      66.025  24.158 149.670  1.00 53.33           C
ATOM   5040  CD1 PHE C 675      65.820  22.839 150.003  1.00 53.33           C
ATOM   5041  CD2 PHE C 675      65.256  24.712 148.673  1.00 53.33           C
ATOM   5042  CE1 PHE C 675      64.869  22.088 149.351  1.00 53.33           C
ATOM   5043  CE2 PHE C 675      64.303  23.968 148.018  1.00 53.33           C
ATOM   5044  CZ  PHE C 675      64.107  22.651 148.356  1.00 53.33           C
ATOM   5045  C   PHE C 675      68.281  24.778 148.279  1.00 53.33           C
ATOM   5046  O   PHE C 675      68.131  23.801 147.546  1.00 53.33           O
ATOM   5047  N   THR C 676      68.356  26.032 147.804  1.00 41.95           N
ATOM   5048  CA  THR C 676      68.175  26.339 146.418  1.00 41.95           C
ATOM   5049  CB  THR C 676      68.348  27.801 146.135  1.00 41.95           C
ATOM   5050  OG1 THR C 676      67.436  28.562 146.912  1.00 41.95           O
ATOM   5051  CG2 THR C 676      68.101  28.044 144.637  1.00 41.95           C
[truncated: 171,568 more chars]
